# Supplementary material for: Escalation in the host-pathogen arms race: A host resistance response corresponds to a heightened bacterial virulence response
Source: PLoS Pathog. 2021 Jan 11;17(1):e1009175. doi: 10.1371/journal.ppat.1009175 (PMC7822516; doi:10.1371/journal.ppat.1009175)
Supplement: S1 Table — (XLSX) [file ppat.1009175.s012.xlsx]

## Sheet: 156 sorghum genotypes
Xvh Disease Phenotype	Bart Lab Plant Accession (BLP)	Name/PI Number	PI Number	GBS Data ID (Hu et al. 2019)	Type	Race	Origin	Note
Red lesions	BLP0002	PI 213900	PI 213900	PI213900:C57CTACXX:5:7029	Forage	Bicolor	NA	E2 Kresovich 2016 (In Bioenergy Association Panel doi:10.1534/genetics.115.183947/-/DC1/ )
Red lesions	BLP0003	PI 505735	PI 505735	PI505735:C57CTACXX:6:8054	NA	Caudatum	NA	E3 Kresovich 2016 (In Bioenergy Association Panel doi:10.1534/genetics.115.183947/-/DC1/ )
Resistance	BLP0007	NTJ2	NA	INT_NTJ2:C57CTACXX:5:7078	Sweet/bioenergy	NA	NA	E7 Kresovich 2016
Red lesions	BLP0012	PI 508366	PI 508366	PI508366:C57CTACXX:5:7550	NA	Guinea	NA	E12 Kresovich 2016 (In Bioenergy Association Panel doi:10.1534/genetics.115.183947/-/DC1/ )
Red lesions	BLP0018	PI 510757	PI 510757	PI510757:C57CTACXX:5:7130	NA	Bicolor	NA	E18 Kresovich 2016 (In Bioenergy Association Panel doi:10.1534/genetics.115.183947/-/DC1/ )
Red lesions	BLP0021	B.Az9504	PI 656003	PI656003:C57CTACXX:2:2116	Sweet	Kafir	United States	S1 Rooney 2016
Red lesions	BLP0022	San Chi San	PI 542718	PI542718:C57CTACXX:5:7129	Sweet	Bicolor	China	S2 Dweikat 2016 (In Bioenergy Association Panel doi:10.1534/genetics.115.183947/-/DC1/ )
Resistance	BLP0023	ICSV700	NA	ICSV700:C57CTACXX:2:3061	Sweet	NA	NA	S3 Dweikat 2016
Red lesions	BLP0031	BTx623	NA	BTx623:C57CTACXX:4:5485	GRAIN	Kafir	United States	Clemson Uinversity 2017 (In Bioenergy Association Panel doi:10.1534/genetics.115.183947/-/DC1/ )
Red lesions	BLP0032	Chinese Amber	NA	CAmber1:C57CTACXX:8:10963	Forage	Bicolor	NA	Clemson Uinversity 2017
Red lesions	BLP0033	Della	PI 566819	PI566819:C57CTACXX:5:7612	Sweet	NA	United States	Clemson Uinversity 2017 (In Bioenergy Association Panel doi:10.1534/genetics.115.183947/-/DC1/ )
Red lesions	BLP0034	Grassl	NA	GRASSL:C57CTACXX:1:1495	Sweet/bioenergy	Caudatum	NA	Clemson Uinversity 2017
Resistance	BLP0035	Leoti	NA	leoti:C57CTACXX:5:7221	Sweet	Durra	United States	Clemson Uinversity 2017
Red lesions	BLP0036	Rio	NA	rio:C57CTACXX:5:6697	Sweet	Durra	United States	Clemson Uinversity 2017
Red lesions	BLP0037	PI 35038	PI 35038	PI35038:C57CTACXX:5:6421	Forage	Caudatum	NA	Clemson Uinversity 2017
Red lesions	BLP0038	PI 152730	PI 152730	PI152730:C57CTACXX:4:6127	Biomass	Caudatum-bicolor	Kenya	Clemson Uinversity 2017 (In Bioenergy Association Panel doi:10.1534/genetics.115.183947/-/DC1/ )
Red lesions	BLP0042	PI 297130	PI 297130	PI297130:C57CTACXX:3:3779	NA	Caudatum	NA	Clemson Uinversity 2017 (In Bioenergy Association Panel doi:10.1534/genetics.115.183947/-/DC1/ )
Red lesions	BLP0044	PI 329311	PI 329311	PI329311:C57CTACXX:9:12723	GRAIN	NA	NA	Clemson Uinversity 2017
Red lesions	BLP0045	PI 329632	PI 329632	PI329632:C57CTACXX:5:7576	Broomcorn	NA	NA	Clemson Uinversity 2017 (In Bioenergy Association Panel doi:10.1534/genetics.115.183947/-/DC1/ )
Red lesions	BLP0046	PI 585954	PI 585954	PI585954:C57CTACXX:6:7870	NA	Guinea	NA	Clemson Uinversity 2017 (In Bioenergy Association Panel doi:10.1534/genetics.115.183947/-/DC1/ )
Water-soaked lesions	BLP0047	PI 642998	PI 642998	PI642998:C57CTACXX:5:7424	Cellulosic	NA	NA	Clemson Uinversity 2017 (In Bioenergy Association Panel doi:10.1534/genetics.115.183947/-/DC1/ )
Red lesions	BLP0048	PI 655972	PI 655972	PI655972:C57CTACXX:4:5918	Biomass/Energy	Kafir	South Africa	Clemson Uinversity 2017 (In Bioenergy Association Panel doi:10.1534/genetics.115.183947/-/DC1/ )
Resistance	BLP0049	Macia	NA	macia:C57CTACXX:1:1176	GRAIN	Caudatum	Zimbabwe	Como 2014
Red lesions	BLP0050	Wray	PI 653616	Wray:C57CTACXX:8:11751	Sweet	NA	United States	Como 2014 (In Bioenergy Association Panel doi:10.1534/genetics.115.183947/-/DC1/ )
Red lesions	BLP0051	Top-76-6	PI 583832	Top76.6:C57CTACXX:2:1818	Sweet	NA	United States	J1322 (In Bioenergy Association Panel doi:10.1534/genetics.115.183947/-/DC1/ )
Red lesions	BLP0052	M81e	PI 653411	M81E:C57CTACXX:8:11908	Sweet	NA	United States	C1004
Red lesions	BLP0054	Rox Orange	PI 641836	PI641836:C57CTACXX:4:5861	Forage	NA	United States	LO 2009: 64 Vermerris/UF (In Bioenergy Association Panel doi:10.1534/genetics.115.183947/-/DC1/ )
Red lesions	BLP0057	Atlas	PI 641807	atlas:C57CTACXX:5:6553	Sweet	Durra	United States	LO 2009: 70-1 Vermerris/UF (In Bioenergy Association Panel doi:10.1534/genetics.115.183947/-/DC1/ )
Red lesions	BLP0075	PI_22913	PI_22913	PI22913:C57CTACXX:5:6909	Sweet	Bicolor	China	Mockler lab. Bioenergy Association Panel doi:10.1534/genetics.115.183947/-/DC1/ US historic sweet sorghum Panel DOI 10.1007/s00122-009-1155-6
Red lesions	BLP0076	PI_535792	PI_535792	PI535792:C57CTACXX:4:6077	Sweet	Bicolor	United States	Mockler lab at DDPSC. Bioenergy Association Panel doi:10.1534/genetics.115.183947/-/DC1/ US historic sweet sorghum Panel DOI 10.1007/s00122-009-1155-6
Water-soaked lesions	BLP0077	GRAIN GRASS 3A	PI_562730	PI562730:C57CTACXX:6:7722	Sweet	Bicolor	United States	Mockler lab at DDPSC. Bioenergy Association Panel doi:10.1534/genetics.115.183947/-/DC1/
Red lesions	BLP0079	PI_156463	PI_156463	PI156463:C57CTACXX:5:7291	Cellulosic	Caudatum	Tanzania	Mockler lab at DDPSC. Bioenergy Association Panel doi:10.1534/genetics.115.183947/-/DC1/ US historic sweet sorghum Panel DOI 10.1007/s00122-009-1155-6
Red lesions	BLP0080	PI_157030	PI_157030	PI157030:C57CTACXX:5:7217	Cellulosic	Caudatum	Kenya	Mockler lab at DDPSC. Bioenergy Association Panel doi:10.1534/genetics.115.183947/-/DC1/ US historic sweet sorghum Panel DOI 10.1007/s00122-009-1155-6
Red lesions	BLP0081	PI_156871	PI_156871	PI156871:C57CTACXX:4:5933	Cellulosic	Caudatum	Zaire	Mockler lab at DDPSC. Bioenergy Association Panel doi:10.1534/genetics.115.183947/-/DC1/ US historic sweet sorghum Panel DOI 10.1007/s00122-009-1155-6
Red lesions	BLP0082	PI_152733	PI_152733	PI152733:C57CTACXX:5:7386	Sweet	Caudatum	Sudan	Mockler lab at DDPSC. Bioenergy Association Panel doi:10.1534/genetics.115.183947/-/DC1/ US historic sweet sorghum Panel DOI 10.1007/s00122-009-1155-6
Red lesions	BLP0083	PI_257599	PI_257599	PI257599:C57CTACXX:5:6490	Sweet	Caudatum	Ethiopia	Mockler lab at DDPSC. Bioenergy Association Panel doi:10.1534/genetics.115.183947/-/DC1/ US historic sweet sorghum Panel DOI 10.1007/s00122-009-1155-6
Red lesions	BLP0084	PI_154844	PI_154844	PI154844:C57CTACXX:4:6030	Sweet	Caudatum	Uganda	Mockler lab at DDPSC. Bioenergy Association Panel doi:10.1534/genetics.115.183947/-/DC1/ US historic sweet sorghum Panel DOI 10.1007/s00122-009-1155-6
Red lesions	BLP0085	PI_156268	PI_156268	PI156268:C57CTACXX:5:7044	Cellulosic	Durra	Malawi	Mockler lab at DDPSC. Bioenergy Association Panel doi:10.1534/genetics.115.183947/-/DC1/ US historic sweet sorghum Panel DOI 10.1007/s00122-009-1155-6
Red lesions	BLP0087	PI_180348	PI_180348	PI180348:C57CTACXX:5:6771	Sweet	Durra	India	Mockler lab at DDPSC. Bioenergy Association Panel doi:10.1534/genetics.115.183947/-/DC1/ US historic sweet sorghum Panel DOI 10.1007/s00122-009-1155-6
Red lesions	BLP0088	PI_196049	PI_196049	PI196049:C57CTACXX:5:6755	Sweet	Durra	Ethiopia	Mockler lab at DDPSC. Bioenergy Association Panel doi:10.1534/genetics.115.183947/-/DC1/ US historic sweet sorghum Panel DOI 10.1007/s00122-009-1155-6
Red lesions	BLP0089	PI_218112	PI_218112	PI218112:C57CTACXX:5:6394	Sweet	Durra	Pakistan	Mockler lab at DDPSC. Bioenergy Association Panel doi:10.1534/genetics.115.183947/-/DC1/ US historic sweet sorghum Panel DOI 10.1007/s00122-009-1155-6
Red lesions	BLP0091	PI_156487	PI_156487	PI156487:C57CTACXX:5:6200	Cellulosic	Guinea	Tanzania	Mockler lab at DDPSC. Bioenergy Association Panel doi:10.1534/genetics.115.183947/-/DC1/ US historic sweet sorghum Panel DOI 10.1007/s00122-009-1155-6
Red lesions	BLP0092	PI_563348	PI_563348	PI563348:C57CTACXX:4:5876	Cellulosic	Guinea	Burkina Faso	Mockler lab at DDPSC. Bioenergy Association Panel doi:10.1534/genetics.115.183947/-/DC1/
Red lesions	BLP0093	PI_570388	PI_570388	PI570388:C57CTACXX:5:7167	Sweet	Guinea	Sudan	Mockler lab at DDPSC. Bioenergy Association Panel doi:10.1534/genetics.115.183947/-/DC1/
Red lesions	BLP0094	PI_229841	PI_229841	PI229841:C57CTACXX:5:7014	Cellulosic	Kafir	South Africa	Mockler lab at DDPSC. Bioenergy Association Panel doi:10.1534/genetics.115.183947/-/DC1/
Red lesions	BLP0095	PI_297155	PI_297155	PI297155:C57CTACXX:5:6608	Cellulosic	Kafir	Uganda	Mockler lab at DDPSC. Bioenergy Association Panel doi:10.1534/genetics.115.183947/-/DC1/
Red lesions	BLP0096	PI_563222	PI_563222	PI563222:C57CTACXX:4:5982	Cellulosic	Kafir	United States	Mockler lab at DDPSC. Bioenergy Association Panel doi:10.1534/genetics.115.183947/-/DC1/
Red lesions	BLP0098	PI_221548	PI_221548	PI221548:C57CTACXX:5:7390	Sweet	Kafir	Nigeria	Mockler lab at DDPSC. Bioenergy Association Panel doi:10.1534/genetics.115.183947/-/DC1/
Red lesions	BLP0099	PI_52606	PI_52606	PI52606:C57CTACXX:8:11114	GRAIN	Kafir	South Africa	Mockler lab at DDPSC. Bioenergy Association Panel doi:10.1534/genetics.115.183947/-/DC1/ US historic sweet sorghum Panel DOI 10.1007/s00122-009-1155-6
Red lesions	BLP0100	PI_170787	PI_170787	PI170787:C57CTACXX:5:7256	Sweet	Caudatum-bicolor	Turkey	Mockler lab at DDPSC. Bioenergy Association Panel doi:10.1534/genetics.115.183947/-/DC1/ US historic sweet sorghum Panel DOI 10.1007/s00122-009-1155-6
Red lesions	BLP0101	PI_586541	PI_586541	PI586541:C57CTACXX:4:6085	Sweet	Caudatum-bicolor	Australia	Mockler lab at DDPSC. Bioenergy Association Panel doi:10.1534/genetics.115.183947/-/DC1/
Red lesions	BLP0102	PI_156203	PI_156203	PI156203:C57CTACXX:5:6417	Cellulosic	Caudatum-bicolor	Malawi	Mockler lab at DDPSC. Bioenergy Association Panel doi:10.1534/genetics.115.183947/-/DC1/
Red lesions	BLP0103	PI_181083	PI_181083	PI181083:C57CTACXX:5:6794	Cellulosic	Durra-bicolor	India	Mockler lab at DDPSC. Bioenergy Association Panel doi:10.1534/genetics.115.183947/-/DC1/ US historic sweet sorghum Panel DOI 10.1007/s00122-009-1155-6
Red lesions	BLP0104	PI_569148	PI_569148	PI569148:C57CTACXX:5:6768	Sweet	Durra-bicolor	Sudan	Mockler lab at DDPSC. Bioenergy Association Panel doi:10.1534/genetics.115.183947/-/DC1/
Red lesions	BLP0105	PI_585577	PI_585577	PI585577:C57CTACXX:4:5954	Cellulosic	Durra-caudatum	Burundi	Mockler lab at DDPSC. Bioenergy Association Panel doi:10.1534/genetics.115.183947/-/DC1/
Red lesions	BLP0107	PI_506069	PI_506069	PI506069:C57CTACXX:4:6031	Cellulosic	Guinea-bicolor	Togo	Mockler lab at DDPSC. Bioenergy Association Panel doi:10.1534/genetics.115.183947/-/DC1/
Red lesions	BLP0108	PI_521290	PI_521290	PI521290:C57CTACXX:4:5940	Sweet	Guinea-bicolor	Kenya	Mockler lab at DDPSC. Bioenergy Association Panel doi:10.1534/genetics.115.183947/-/DC1/
Red lesions	BLP0109	PI_155760	PI_155760	PI155760:C57CTACXX:4:5938	Cellulosic	Guinea-caudatum	Malawi	Mockler lab at DDPSC. Bioenergy Association Panel doi:10.1534/genetics.115.183947/-/DC1/ US historic sweet sorghum Panel DOI 10.1007/s00122-009-1155-6
Red lesions	BLP0110	PI_152751	PI_152751	PI152751:C57CTACXX:4:5951	Sweet	Guinea-caudatum	Sudan	Mockler lab at DDPSC. Bioenergy Association Panel doi:10.1534/genetics.115.183947/-/DC1/ US historic sweet sorghum Panel DOI 10.1007/s00122-009-1155-6
Red lesions	BLP0111	PI_586443	PI_586443	PI586443:C57CTACXX:5:6363	Sweet	Guinea-caudatum	Hungary	Mockler lab at DDPSC. Bioenergy Association Panel doi:10.1534/genetics.115.183947/-/DC1/ US historic sweet sorghum Panel DOI 10.1007/s00122-009-1155-6
Water-soaked lesions	BLP0112	PI_452619	PI_452619	PI452619:C57CTACXX:4:6065	Sweet	Guinea-durra	Ethiopia	Mockler lab at DDPSC. Bioenergy Association Panel doi:10.1534/genetics.115.183947/-/DC1/
Red lesions	BLP0115	PI_145626	PI_145626	PI145626:C57CTACXX:5:7159	Sweet	Kafir-bicolor	South Africa	Mockler lab at DDPSC. Bioenergy Association Panel doi:10.1534/genetics.115.183947/-/DC1/ US historic sweet sorghum Panel DOI 10.1007/s00122-009-1155-6
Red lesions	BLP0116	PI_195754	PI_195754	PI195754:C57CTACXX:5:6548	Sweet	Kafir-bicolor	China	Mockler lab at DDPSC. Bioenergy Association Panel doi:10.1534/genetics.115.183947/-/DC1/
Red lesions	BLP0117	PI_255239	PI_255239	PI255239:C57CTACXX:4:6125	Sweet	Kafir-bicolor	Mexico	Mockler lab at DDPSC. Bioenergy Association Panel doi:10.1534/genetics.115.183947/-/DC1/ US historic sweet sorghum Panel DOI 10.1007/s00122-009-1155-6
Red lesions	BLP0118	PI_570038	PI_570038	PI570038:C57CTACXX:5:6860	Cellulosic	Kafir-caudatum	NA	Mockler lab at DDPSC. Bioenergy Association Panel doi:10.1534/genetics.115.183947/-/DC1/
Red lesions	BLP0119	PI_586499	PI_586499	PI586499:C57CTACXX:4:6131	Sweet	Kafir-caudatum	South Africa	Mockler lab at DDPSC. Bioenergy Association Panel doi:10.1534/genetics.115.183947/-/DC1/
Red lesions	BLP0120	PI_455301	PI_455301	PI455301:C57CTACXX:5:7144	Cellulosic	Kafir-durra	Ethiopia	Mockler lab at DDPSC. Bioenergy Association Panel doi:10.1534/genetics.115.183947/-/DC1/
Red lesions	BLP0121	QL3(India)	PI656061	PI656061:C57CTACXX:9:12442	GRAIN	NA	India	Mockler lab at DDPSC. Sorghum Association Panel doi: 10.2135/cropsci2007.02.0080
Red lesions	BLP0122	QL3-TEXAS	PI656060	PI656060:C57CTACXX:9:12375	GRAIN	NA	NA	Mockler lab at DDPSC. Sorghum Association Panel doi: 10.2135/cropsci2007.02.0080
Red lesions	BLP0123	SC17	PI533903	PI533903:C57CTACXX:3:4092	GRAIN	Bicolor	Ethiopia	Mockler lab at DDPSC. Sorghum Association Panel doi: 10.2135/cropsci2007.02.0080
Resistance	BLP0124	SC609	PI576332	PI576332:C57CTACXX:2:2880	GRAIN	Bicolor	China	Mockler lab at DDPSC. Sorghum Association Panel doi: 10.2135/cropsci2007.02.0080
Red lesions	BLP0125	SC621	PI656104	PI656104:C57CTACXX:2:2893	GRAIN	Bicolor	India	Mockler lab at DDPSC. Sorghum Association Panel doi: 10.2135/cropsci2007.02.0080
Water-soaked lesions	BLP0126	SC937	PI576348	PI576348:C57CTACXX:3:3952	GRAIN	Bicolor	United States	Mockler lab at DDPSC. Sorghum Association Panel doi: 10.2135/cropsci2007.02.0080
Red lesions	BLP0127	SC51	PI534137	PI534137:C57CTACXX:8:11813	GRAIN	Caudatum	Sudan	Mockler lab at DDPSC. Sorghum Association Panel doi: 10.2135/cropsci2007.02.0080
Red lesions	BLP0128	SC325	PI533957	PI533957:C57CTACXX:8:11187	GRAIN	Caudatum	United States	Mockler lab at DDPSC. Sorghum Association Panel doi: 10.2135/cropsci2007.02.0080
Red lesions	BLP0129	SC574	PI534114	PI534114:C57CTACXX:8:12082	GRAIN	Caudatum	Pakistan	Mockler lab at DDPSC. Sorghum Association Panel doi: 10.2135/cropsci2007.02.0080
Red lesions	BLP0130	SC725	PI534101	PI534101:C57CTACXX:3:3651	GRAIN	Caudatum	Japan	Mockler lab at DDPSC. Sorghum Association Panel doi: 10.2135/cropsci2007.02.0080
Water-soaked lesions	BLP0131	SC192	PI576390	PI576390:C57CTACXX:8:11364	GRAIN	Durra	India	Mockler lab at DDPSC. Sorghum Association Panel doi: 10.2135/cropsci2007.02.0080
Red lesions	BLP0132	SC473	PI534028	PI534028:C57CTACXX:8:12087	GRAIN	Durra	India	Mockler lab at DDPSC. Sorghum Association Panel doi: 10.2135/cropsci2007.02.0080
Red lesions	BLP0133	SC855	PI597945	PI597945:C57CTACXX:3:3466	NA	Durra	Egypt	Mockler lab at DDPSC. Sorghum Association Panel doi: 10.2135/cropsci2007.02.0080
Water-soaked lesions	BLP0134	SC303	PI533839	PI533839:C57CTACXX:2:2393	GRAIN	Guinea	Nigeria	Mockler lab at DDPSC. Sorghum Association Panel doi: 10.2135/cropsci2007.02.0080
Resistance	BLP0135	SC1063	PI595741	PI595741:C57CTACXX:2:2435	GRAIN	Guinea	Senegal	Mockler lab at DDPSC. Sorghum Association Panel doi: 10.2135/cropsci2007.02.0080
Red lesions	BLP0136	SC320	PI533863	PI533863:C57CTACXX:8:11138	GRAIN	Kafir	Chad	Mockler lab at DDPSC. Sorghum Association Panel doi: 10.2135/cropsci2007.02.0080
Red lesions	BLP0137	SC625	PI534097	PI534097:C57CTACXX:3:3688	GRAIN	Kafir	Japan	Mockler lab at DDPSC. Sorghum Association Panel doi: 10.2135/cropsci2007.02.0080
Resistance	BLP0138	SC115	PI533965	PI533965:C57CTACXX:8:11653	GRAIN	Caudatum-bicolor	Uganda	Mockler lab at DDPSC. Sorghum Association Panel doi: 10.2135/cropsci2007.02.0080
Red lesions	BLP0139	SC411	PI533866	PI533866:C57CTACXX:3:4607	GRAIN	Caudatum-bicolor	Sudan	Mockler lab at DDPSC. Sorghum Association Panel doi: 10.2135/cropsci2007.02.0080
Red lesions	BLP0140	SC6	PI533902	PI533902:C57CTACXX:5:6622	NA	Durra-bicolor	Ethiopia	Mockler lab at DDPSC. Sorghum Association Panel doi: 10.2135/cropsci2007.02.0080
Red lesions	BLP0141	SC624	PI576366	PI576366:C57CTACXX:3:3904	GRAIN	Durra-bicolor	India	Mockler lab at DDPSC. Sorghum Association Panel doi: 10.2135/cropsci2007.02.0080
Red lesions	BLP0142	SC1033	PI576426	PI576426:C57CTACXX:2:2428	GRAIN	Durra-bicolor	Ethiopia	Mockler lab at DDPSC. Sorghum Association Panel doi: 10.2135/cropsci2007.02.0080
Resistance	BLP0143	SC53	PI533788	PI533788:C57CTACXX:8:11685	GRAIN	Durra-caudatum	Sudan	Mockler lab at DDPSC. Sorghum Association Panel doi: 10.2135/cropsci2007.02.0080
Red lesions	BLP0144	SC144	PI533921	PI533921:C57CTACXX:4:5483	GRAIN	Durra-caudatum	Ethiopia	Mockler lab at DDPSC. Sorghum Association Panel doi: 10.2135/cropsci2007.02.0080
Red lesions	BLP0145	SC15	PI534124	PI534124:C57CTACXX:8:12141	Bioful	Guinea-bicolor	Ethiopia	Mockler lab at DDPSC. Sorghum Association Panel doi: 10.2135/cropsci2007.02.0080
Resistance	BLP0146	SC606	PI597946	PI597946:C57CTACXX:2:2477	GRAIN	Guinea-bicolor	China	Mockler lab at DDPSC. Sorghum Association Panel doi: 10.2135/cropsci2007.02.0080
Red lesions	BLP0147	SC49	PI152595	PI152595:C57CTACXX:8:11846	GRAIN	Guinea-caudatum	Sudan	Mockler lab at DDPSC. Sorghum Association Panel doi: 10.2135/cropsci2007.02.0080
Red lesions	BLP0148	SC305	PI534037	PI534037:C57CTACXX:8:11358	GRAIN	Guinea-caudatum	Chad	Mockler lab at DDPSC. Sorghum Association Panel doi: 10.2135/cropsci2007.02.0080
Red lesions	BLP0149	SC449	PI597950	PI597950:C57CTACXX:8:11402	GRAIN	Guinea-durra	India	Mockler lab at DDPSC. Sorghum Association Panel doi: 10.2135/cropsci2007.02.0080
Resistance	BLP0151	SC659	PI576333	PI576333:C57CTACXX:3:3431	NA	Guinea-kafir	United States	Mockler lab at DDPSC. Sorghum Association Panel doi: 10.2135/cropsci2007.02.0080
Red lesions	BLP0152	SC21	PI534127	PI534127:C57CTACXX:8:11399	NA	Kafir-bicolor	Ethiopia	Mockler lab at DDPSC. Sorghum Association Panel doi: 10.2135/cropsci2007.02.0080
Red lesions	BLP0153	SC64	PI152736	PI152736:C57CTACXX:5:7672	NA	Kafir-caudatum	Sudan	Mockler lab at DDPSC. Sorghum Association Panel doi: 10.2135/cropsci2007.02.0080
Red lesions	BLP0154	SC184	PI597958	PI597958:C57CTACXX:2:1721	NA	Kafir-caudatum	South Africa	Mockler lab at DDPSC. Sorghum Association Panel doi: 10.2135/cropsci2007.02.0080
Red lesions	BLP0155	SC1424	PI656078	PI656078:C57CTACXX:2:2936	GRAIN	Kafir-durra	Mali	Mockler lab at DDPSC. Sorghum Association Panel doi: 10.2135/cropsci2007.02.0080
Red lesions	BLP0156	B35	PI 147224	B35:C57CTACXX:4:5094	NA	Durra	NA	Mockler lab at DDPSC.
Red lesions	BLP0157	SC 170-6-17	PI 656068	PI656068:C57CTACXX:2:2388	NA	Bicolor	Australia	Mockler lab at DDPSC.
Red lesions	BLP0174	A/30A IS 2267	PI 570501	PI570501:C57CTACXX:3:4009	NA	Bicolor	Sudan	GRIN
Red lesions	BLP0175	RED KAFIR	PI 655976	PI655976:C57CTACXX:1:1431	NA	Kafir	Kansas United States	GRIN
Red lesions	BLP0180	IS 25519	PI 585578	PI585578:C57CTACXX:6:8861	NA	Caudatum	Burundi	GRIN
Red lesions	BLP0181	IS 12945	PI 197050	PI197050:C57CTACXX:2:2963	Sweet	Caudatum	Rivas Nicaragua	GRIN
Red lesions	BLP0183	Rexx	PI 534163	PI534163:C57CTACXX:8:11281	Sweet	Caudatum	United States	GRIN
Water-soaked lesions	BLP0188	IS 11026	PI 329268	PI329268:C57CTACXX:3:3794	NA	Durra	Ethiopia	GRIN
Red lesions	BLP0192	YAR BAURA	PI 221543	PI221543:C57CTACXX:3:4262	NA	Guinea	Nigeria	GRIN
Red lesions	BLP0196	DALE	PI 651495	Dale:C57CTACXX:8:12259	Sweet	NA	Mississippi United States	GRIN
Red lesions	BLP0197	IS 14133	PI 255738	IS14133:C57CTACXX:6:8439	Sweet	NA	Turkey	GRIN
Red lesions	BLP0200	SUCRE DROME	PI 197542	PI197542:C57CTACXX:5:6618	Sweet	Bicolor	Algeria	GRIN
Red lesions	BLP0020	CK60B	NA	NA	NA	NA	NA	Grain 2 Dweikat 2016
Red lesions	BLP0029	China 17	NA	NA	Sweet	Bicolor	China	S10 Dweikat 2016
Red lesions	BLP0055	Rox Orange bmr6	NA	NA	Forage	NA	United States	LO 2009: 63 Vermerris/UF
Red lesions	BLP0056	Rox Orange bmr12	PI 639703	NA	Forage	NA	United States	LO 2009: 62 Vermerris/UF
Red lesions	BLP0059	Atlas bmr6	NA	NA	Forage	Durra	United States	LO 2009: 78-1 Vermerris/UF
Red lesions	BLP0061	Atlas bmr12	PI 636763	NA	Forage	Durra	United States	LO 2009: 81-1 Vermerris/UF
Red lesions	BLP0064	Early Hegari Sart	NA	NA	Forage	NA	United States	LO 2009: 153-1 Vermerris/UF
Red lesions	BLP0065	Early Hegari Sart bmr6	PI 639706	NA	Forage	NA	United States	LO 2009: 154-3 Vermerris/UF
Red lesions	BLP0067	Early Hegari Sart bmr12	PI 639707	NA	Forage	NA	United States	LO 2009:156-1 Vermerris/UF
Water-soaked lesions	BLP0073	PI_176766	PI_176766	NA	Cellulosic	Bicolor	Turkey	Mockler lab at DDPSC. Bioenergy Association Panel doi:10.1534/genetics.115.183947/-/DC1/ US historic sweet sorghum Panel DOI 10.1007/s00122-009-1155-6
Red lesions	BLP0074	PI_562717	PI_562717	NA	Cellulosic	Bicolor	United States	Mockler lab at DDPSC. Bioenergy Association Panel doi:10.1534/genetics.115.183947/-/DC1/
Red lesions	BLP0078	PI_563032	PI_563032	NA	Sweet	Bicolor	Japan	Mockler lab at DDPSC. Bioenergy Association Panel doi:10.1534/genetics.115.183947/-/DC1/
Red lesions	BLP0086	PI_179749	PI_179749	NA	Cellulosic	Durra	India	Mockler lab at DDPSC. Bioenergy Association Panel doi:10.1534/genetics.115.183947/-/DC1/ US historic sweet sorghum Panel DOI 10.1007/s00122-009-1155-6
Water-soaked lesions	BLP0090	PI_156178	PI_156178	NA	Cellulosic	Guinea	Malawi	Mockler lab at DDPSC. Bioenergy Association Panel doi:10.1534/genetics.115.183947/-/DC1/ US historic sweet sorghum Panel DOI 10.1007/s00122-009-1155-6
Red lesions	BLP0097	PI_63715	PI_63715	NA	Sweet	Kafir	China	Mockler lab at DDPSC. Bioenergy Association Panel doi:10.1534/genetics.115.183947/-/DC1/
Red lesions	BLP0106	PI_563295	PI_563295	NA	Sweet	Durra-caudatum	United States	Mockler lab at DDPSC. Bioenergy Association Panel doi:10.1534/genetics.115.183947/-/DC1/ US historic sweet sorghum Panel DOI 10.1007/s00122-009-1155-6
Red lesions	BLP0114	PI_586435	PI_586435	NA	Sweet	Guinea-kafir	Hungary	Mockler lab at DDPSC. Bioenergy Association Panel doi:10.1534/genetics.115.183947/-/DC1/
Red lesions	BLP0150	SC1322	PI597969	NA	NA	Guinea-durra	Sudan	Mockler lab at DDPSC. Sorghum Association Panel doi: 10.2135/cropsci2007.02.0080
Red lesions	BLP0158	Grif 718	87C137	NA	NA	Bicolor	Australia	Mockler lab at DDPSC.
Red lesions	BLP0159	T'so 1MS	PI 391652	NA	NA	Bicolor	Shaanxi China	GRIN
Red lesions	BLP0160	UI 4836	PI 408822	NA	NA	Bicolor	China	GRIN
Red lesions	BLP0162	ETS 3338	PI 454988	NA	NA	Bicolor	Ethiopia	GRIN
Resistance	BLP0163	IS3338	PI 644488	NA	NA	Bicolor	United States	GRIN
Water-soaked lesions	BLP0164	3338	PI 486108	NA	NA	Bicolor	Yemen	GRIN
Red lesions	BLP0165	ETS 3510	PI 455334	NA	NA	Bicolor	Ethiopia	GRIN
Red lesions	BLP0166	ETS 3510	PI 455335	NA	NA	Bicolor	Ethiopia	GRIN
Red lesions	BLP0167	3510	PI 496222	NA	NA	Bicolor	Yemen	GRIN
Red lesions	BLP0171	Grif 720	86C28246	NA	NA	Bicolor	Australia	GRIN
Water-soaked lesions	BLP0172	Grif 721	86C28248	NA	NA	Bicolor	Australia	GRIN
Red lesions	BLP0173	Kar Kurundu	PI 267544	NA	NA	Bicolor	Nigeria	GRIN
Resistance	BLP0176	BLACKHULL KAFIR	PI 586445	NA	GRAIN	Kafir	Hungary	GRIN
Red lesions	BLP0178	PI 221718	PI 221718	NA	NA	Kafir	Transvaal South Africa	GRIN
Water-soaked lesions	BLP0179	PI 464942	PI 464942	NA	NA	Kafir	Yemen	GRIN
Red lesions	BLP0182	BHANA 2	PI 571157	NA	NA	Caudatum	Sudan	GRIN
Red lesions	BLP0185	ER FANG LAN	PI 564007	NA	NA	Caudatum	Shanxi China	GRIN
Red lesions	BLP0189	SUFRA	PI 571011	NA	NA	Durra	Sudan	GRIN
Red lesions	BLP0190	Bourtou	PI 513639	NA	NA	Durra	Niger	GRIN
Water-soaked lesions	BLP0191	Ditin	PI 522124	NA	NA	Guinea	Gambia	GRIN
Red lesions	BLP0193	Mele	PI 481828	NA	NA	Guinea	Mozambique	GRIN
Red lesions	BLP0194	Nieniko	PI 525597	NA	NA	Guinea	Mali	GRIN
Red lesions	BLP0195	Kassava	PI 620319	NA	NA	Guinea	Bihar India	GRIN
Red lesions	BLP0198	Sweet Saccaline	PI 198885	NA	Sweet	Guinea-caudatum	Australia	GRIN
Red lesions	BLP0199	Kalame	PI 196599	NA	Sweet	Caudatum-bicolor	Taiwan	GRIN
