# Supplementary material for: Escalation in the host-pathogen arms race: A host resistance response corresponds to a heightened bacterial virulence response
Source: PLoS Pathog. 2021 Jan 11;17(1):e1009175. doi: 10.1371/journal.ppat.1009175 (PMC7822516; doi:10.1371/journal.ppat.1009175)
Supplement: S2 Table — (XLSX) [file ppat.1009175.s013.xlsx]

## Sheet: summary of dual RNAseq
Sample (Library)	Total Reads	Mapped to Sorghum		Mapped to Xvh
		No.	%	No.	%
Black Spanish Mock 1	61115042	53175114	0.8653	6	0
Black Spanish Mock 2	69520507	59901644	0.8718	9	0
Black Spanish Mock 3	64300305	55682636	0.8497	10	0
Black Spanish Mock (average)	64978618	5.62531e+07	0.862267	8.33333	0
Grassl Mock 1	52524564	45231172	0.8611	1	0
Grassl Mock 2	57513549	48792868	0.8484	6	0
Grassl Mock 3	55945340	47666427	0.852	3	0
Grassl Mock (average)	5.53278e+07	4.72302e+07	0.853833	3.33333	0
NTJ2 Mock 1	58613324	50718275	0.8701	65	0
NTJ2 Mock 2	58808582	51270519	0.8616	47	0
NTJ2 Mock 3	61027288	51854960	0.866	7	0
NTJ Mock (average)	5.94831e+07	5.12813e+07	0.8659	39.6667	0
Black Spanish Xvh 1	52206215	40603301	0.8069	2881598	0.0552
Black Spanish Xvh 2	74506980	56168995	0.7639	3738734	0.0502
Black Spanish Xvh 3	63294468	51662485	0.7921	3148514	0.0497
Black Spanish Xvh (average)	6.33359e+07	4.94783e+07	0.787633	3256282	0.0517
Grassl Xvh 1	50560000	38221775	0.756	1470855	0.0291
Grassl Xvh 2	62572904	50178922	0.8019	2850972	0.0456
Grassl Xvh 3	60791767	46136676	0.7589	1703274	0.028
Grassl Xvh (average)	5.79749e+07	44845791	0.772267	2008367	0.0342333
NTJ2 Xvh 1	57263780	46205356	0.7777	1043583	0.0182
NTJ2 Xvh 2	56626780	43258147	0.7539	691861	0.0122
NTJ2 Xvh 3	54360168	43060390	0.8162	903514	0.0166
NTJ Xvh (average)	56083576	44174631	0.7826	879653	0.0156667
Xvh Culture 1	59147081	105119	0.0018	56448673	0.9544
Xvh Culture 2	50394177	10008	0.0002	48507386	0.9626
Xvh Culture 3	45151054	11574	0.0003	43416402	0.9616
Xvh Culture (average)	51564104	42233.7	0.000766667	49457487	0.959533
