# Supplementary material for: Escalation in the host-pathogen arms race: A host resistance response corresponds to a heightened bacterial virulence response
Source: PLoS Pathog. 2021 Jan 11;17(1):e1009175. doi: 10.1371/journal.ppat.1009175 (PMC7822516; doi:10.1371/journal.ppat.1009175)
Supplement: S3 Table — (XLSX) [file ppat.1009175.s014.xlsx]

## Sheet: include exclusively ntj2
556 elements included exclusively in "NTJ Xanh vs Mock":	product
Sobic.001G019500	NA
Sobic.001G032100	PF00228 - Bowman-Birk serine protease inhibitor family (Bowman-Birk_leg) (1 of 4)
Sobic.001G032400	similar to Putative uncharacterized protein
Sobic.001G038200	similar to Putative uncharacterized protein
Sobic.001G038601	NA
Sobic.001G044800	similar to Putative raffinose synthase or seed imbibition protein
Sobic.001G054700	similar to Targeting protein for Xklp2 containing protein	expressed
Sobic.001G061900	similar to Putative uncharacterized protein
Sobic.001G063600	similar to Putative uncharacterized protein
Sobic.001G071800	similar to Glucose-6-phosphate isomerase	cytosolic
Sobic.001G074800	similar to Putative receptor-type protein kinase LRK1
Sobic.001G075000	similar to Lectin receptor kinase 7	putative	expressed
Sobic.001G076100	similar to Expressed protein
Sobic.001G078900	similar to Putative Myb-like DNA-binding protein
Sobic.001G095750	PTHR23024//PTHR23024:SF134 - MEMBER OF 'GDXG' FAMILY OF LIPOLYTIC ENZYMES (1 of 2)
Sobic.001G096400	PF14009 - Domain of unknown function (DUF4228) (DUF4228) (1 of 36)
Sobic.001G107400	similar to Putative uncharacterized protein
Sobic.001G112200	similar to Putative uncharacterized protein
Sobic.001G113800	similar to TMK protein precursor
Sobic.001G125000	similar to HAD-superfamily hydrolase	subfamily IA	variant 3	putative
Sobic.001G129700	similar to Putative uncharacterized protein
Sobic.001G137900	KOG0156 - Cytochrome P450 CYP2 subfamily (1 of 181)
Sobic.001G146200	PF02519 - Auxin responsive protein (Auxin_inducible) (1 of 76)
Sobic.001G146400	similar to Putative auxin-induced protein family
Sobic.001G150200	similar to OSJNBa0083N12.1 protein
Sobic.001G181300	similar to Expressed protein
Sobic.001G184300	similar to Putative potassium transporter
Sobic.001G187900	similar to NB-ARC domain containing protein	expressed
Sobic.001G197901	NA
Sobic.001G203200	similar to Putative uncharacterized protein
Sobic.001G204900	PTHR13780//PTHR13780:SF55 - AMP-ACTIVATED PROTEIN KINASE	GAMMA REGULATORY SUBUNIT (1 of 2)
Sobic.001G208200	similar to Putative alpha-galactosidase
Sobic.001G217700	similar to Expressed protein
Sobic.001G224700	NA
Sobic.001G224800	NA
Sobic.001G224900	NA
Sobic.001G225200	NA
Sobic.001G236900	similar to Lectin protein kinase	putative	expressed
Sobic.001G240800	similar to Protein kinase APK1B	chloroplast	putative	expressed
Sobic.001G243400	NA
Sobic.001G264700	similar to Peptidyl-prolyl cis-trans isomerase
Sobic.001G272900	weakly similar to Putative uncharacterized protein
Sobic.001G277000	similar to Peroxidase 53	putative	expressed
Sobic.001G282700	similar to Early-responsive to dehydration protein	putative	expressed
Sobic.001G284400	similar to Transcription factor jumonji	putative	expressed
Sobic.001G284600	similar to Xyloglucan endotransglucosylase/hydrolase protein 28precursor	putative	expressed
Sobic.001G293800	similar to Glycosyl hydrolase family 14 protein	expressed
Sobic.001G295700	similar to Os10g0562200 protein
Sobic.001G298100	similar to DREB-like protein
Sobic.001G308100	similar to Zinc finger	C3HC4 type family protein	expressed
Sobic.001G312600	similar to Seven transmembrane protein Mlo2
Sobic.001G314200	similar to Putative uncharacterized protein
Sobic.001G316900	PF00170 - bZIP transcription factor (bZIP_1) (1 of 88)
Sobic.001G317600	similar to Glutathione S-transferase GST 37
Sobic.001G320900	similar to Putative membrane protein
Sobic.001G324700	PTHR11413//PTHR11413:SF59 - CYSTATIN FAMILY MEMBER (1 of 5)
Sobic.001G324800	similar to Putative cystatin
Sobic.001G337400	similar to MAP3K-like protein kinase	putative	expressed
Sobic.001G350900	similar to Putative phosphatidylserine receptor long form
Sobic.001G353700	similar to Putative uncharacterized protein
Sobic.001G356800	NA
Sobic.001G372100	similar to Glycosyl hydrolase family 14 protein	expressed
Sobic.001G379600	similar to CIPK-like protein 1	putative	expressed
Sobic.001G383400	similar to Cytochrome P450 family protein	expressed
Sobic.001G391000	PTHR13683//PTHR13683:SF297 - ASPARTYL PROTEASES (1 of 2)
Sobic.001G391500	similar to Myb-like DNA-binding domain containing protein	expressed
Sobic.001G399300	similar to Protein phosphatase 2C	putative	expressed
Sobic.001G400101	NA
Sobic.001G403300	similar to Streptomyces cyclase/dehydrase family protein	expressed
Sobic.001G409100	similar to Glycosyltransferase family 43 protein	expressed
Sobic.001G415200	similar to Uncharacterized plant-specific domain TIGR01589 family protein	expressed
Sobic.001G416800	similar to Histone H2A
Sobic.001G418650	NA
Sobic.001G422366	similar to Expressed protein
Sobic.001G425600	PTHR11527//PTHR11527:SF152 - SMALL HEAT-SHOCK PROTEIN HSP20 FAMILY (1 of 7)
Sobic.001G431500	similar to Expressed protein
Sobic.001G437500	similar to Expressed protein
Sobic.001G438700	weakly similar to Os08g0548400 protein
Sobic.001G440200	PF06911 - Senescence-associated protein (Senescence) (1 of 3)
Sobic.001G461200	similar to Cp protein	putative
Sobic.001G464800	similar to D-type cyclin
Sobic.001G473900	similar to AP2 domain containing protein	expressed
Sobic.001G474200	similar to Ras-related protein Rab-6A	putative	expressed
Sobic.001G475500	similar to Ras-related protein Rab11D	putative	expressed
Sobic.001G481100	similar to Expressed protein
Sobic.001G486000	similar to RAPB protein
Sobic.001G488000	similar to Leucine zipper protein
Sobic.001G499600	similar to Thioredoxin-like 1	putative	expressed
Sobic.001G504000	similar to Transmembrane protein	putative	expressed
Sobic.001G508466	PTHR10579//PTHR10579:SF54 - CALCIUM-ACTIVATED CHLORIDE CHANNEL REGULATOR (1 of 1)
Sobic.001G509300	similar to Expressed protein
Sobic.001G518700	similar to Putative gamma-thionin
Sobic.001G522600	similar to OSJNBa0035I04.11 protein
Sobic.001G525300	NA
Sobic.001G531000	weakly similar to Expressed protein
Sobic.001G531100	PF00847 - AP2 domain (AP2) (1 of 171)
Sobic.001G532200	similar to Membrane protein	putative	expressed
Sobic.001G532300	similar to Hydrolase	alpha/beta fold family protein	expressed
Sobic.002G005300	weakly similar to Putative disease resistance response protein-related/dirigent protein- related
Sobic.002G020200	weakly similar to Putative uncharacterized protein OSJNBa0057M23.132
Sobic.002G024300	PF00069//PF00139 - Protein kinase domain (Pkinase) // Legume lectin domain (Lectin_legB) (1 of 50)
Sobic.002G026200	similar to Putative uncharacterized protein
Sobic.002G038400	PTHR34357:SF2 - F7A19.14 PROTEIN-RELATED (1 of 1)
Sobic.002G041800	similar to Putative uncharacterized protein
Sobic.002G046100	similar to Zinc finger A20 and AN1 domain-containing stress-associated protein 9
Sobic.002G050400	similar to Non-specific lipid-transfer protein
Sobic.002G052000	PTHR14154:SF5 - EARLY LIGHT-INDUCED PROTEIN 1	CHLOROPLASTIC-RELATED (1 of 2)
Sobic.002G056500	similar to Os07g0185000 protein
Sobic.002G062700	Predicted protein
Sobic.002G080000	NA
Sobic.002G082600	similar to Putative uncharacterized protein OSJNBa0086N05.106
Sobic.002G093700	similar to Beta-glucosidase aggregating factor
Sobic.002G094600	similar to Cellulose synthase-8
Sobic.002G107800	PF00069//PF00139 - Protein kinase domain (Pkinase) // Legume lectin domain (Lectin_legB) (1 of 50)
Sobic.002G109500	PF14368 - Probable lipid transfer (LTP_2) (1 of 77)
Sobic.002G121701	NA
Sobic.002G134250	NA
Sobic.002G139400	PF00847 - AP2 domain (AP2) (1 of 171)
Sobic.002G142350	NA
Sobic.002G169200	PF07645//PF07714//PF13947 - Calcium-binding EGF domain (EGF_CA) // Protein tyrosine kinase (Pkinase_Tyr) // Wall-associated receptor kinase galacturonan-binding (GUB_WAK_bind) (1 of 7)
Sobic.002G186900	similar to Enolase
Sobic.002G189000	Predicted protein
Sobic.002G193900	similar to Inositol 1	4	5-trisphosphate 5-phosphatase-like protein
Sobic.002G194700	similar to Putative trehalose-6-phosphate synthase/phosphatase
Sobic.002G206600	similar to Glutamine synthetase-like protein
Sobic.002G214800	similar to Putative uncharacterized protein
Sobic.002G221900	similar to 1-aminocyclopropane-1-carboxylate oxidase
Sobic.002G228400	PTHR23024//PTHR23024:SF164 - MEMBER OF 'GDXG' FAMILY OF LIPOLYTIC ENZYMES (1 of 1)
Sobic.002G228500	similar to Putative PrMC3
Sobic.002G237200	similar to Putative uncharacterized protein
Sobic.002G239200	PTHR14155//PTHR14155:SF184 - RING FINGER DOMAIN-CONTAINING (1 of 2)
Sobic.002G241400	similar to Os09g0480600 protein
Sobic.002G245400	similar to Os09g0484900 protein
Sobic.002G245700	PTHR11158//PTHR11158:SF28 - MSF1/PX19 RELATED (1 of 1)
Sobic.002G255700	similar to Os09g0502500 protein
Sobic.002G261600	similar to Os09g0511600 protein
Sobic.002G265100	PTHR10352//PTHR10352:SF1 - EUKARYOTIC TRANSLATION INITIATION FACTOR 3 SUBUNIT G (1 of 6)
Sobic.002G269500	similar to SbCBF6
Sobic.002G270000	similar to BAG domain-containing protein
Sobic.002G275500	similar to MYB-like protein 2
Sobic.002G278500	similar to Putative uncharacterized protein
Sobic.002G282300	similar to Putative uncharacterized protein P0478E02.19
Sobic.002G284600	PTHR31175//PTHR31175:SF8 - AUXIN-RESPONSIVE FAMILY PROTEIN (1 of 1)
Sobic.002G302300	similar to Putative uncharacterized protein
Sobic.002G306201	PTHR10516:SF178 - PEPTIDYL-PROLYL CIS-TRANS ISOMERASE FKBP20-2	CHLOROPLASTIC (1 of 1)
Sobic.002G316500	weakly similar to GRAS family transcription factor	putative
Sobic.002G316800	PTHR12124:SF41 - POLYNUCLEOTIDYL TRANSFERASE	RIBONUCLEASE H FOLD PROTEIN WITH HRDC DOMAIN (1 of 1)
Sobic.002G321800	KOG3464 - 60S ribosomal protein L44 (1 of 3)
Sobic.002G323300	similar to Ankyrin repeat protein family-like protein
Sobic.002G323600	weakly similar to Lipase (Class 3) family-like protein
Sobic.002G328200	similar to Putative uncharacterized protein
Sobic.002G328300	similar to Putative uncharacterized protein
Sobic.002G330300	similar to Chitin-inducible gibberellin-responsive protein 1
Sobic.002G338500	similar to Monosaccharide transporter 6
Sobic.002G339900	similar to Putative uncharacterized protein
Sobic.002G344700	similar to Remorin-like protein
Sobic.002G345850	NA
Sobic.002G348500	similar to Os07g0573200 protein
Sobic.002G350901	PF00069//PF00139 - Protein kinase domain (Pkinase) // Legume lectin domain (Lectin_legB) (1 of 50)
Sobic.002G354900	similar to Putative chitin-inducible gibberellin-responsive protein
Sobic.002G355200	similar to Os07g0584200 protein
Sobic.002G356800	similar to Putative uncharacterized protein ache
Sobic.002G369600	similar to Putative uncharacterized protein
Sobic.002G371800	similar to Putative uncharacterized protein OSJNBb0024A20.5
Sobic.002G372200	similar to Os07g0612400 protein
Sobic.002G372800	similar to Putative uncharacterized protein
Sobic.002G373600	similar to Putative uncharacterized protein
Sobic.002G377100	similar to Putative uncharacterized protein
Sobic.002G382300	NA
Sobic.002G387400	similar to Putative uncharacterized protein P0455H11.102
Sobic.002G388600	similar to Putative uncharacterized protein
Sobic.002G389000	similar to Putative cytochrome P450
Sobic.002G393600	PTHR22835//PTHR22835:SF235 - ZINC FINGER FYVE DOMAIN CONTAINING PROTEIN (1 of 2)
Sobic.002G405600	similar to Putative uncharacterized protein P0496C02.128
Sobic.002G422500	similar to Carbonyl reductase-like protein
Sobic.002G426700	similar to Negatively light-regulated protein	putative	expressed
Sobic.003G005600	similar to Ubiquitin-conjugating enzyme-like
Sobic.003G012800	similar to Pti6-like
Sobic.003G029400	weakly similar to Putative uncharacterized protein
Sobic.003G034000	similar to Putative uncharacterized protein
Sobic.003G041600	PTHR33057:SF21 - OVATE FAMILY PROTEIN 11-RELATED (1 of 2)
Sobic.003G049100	PTHR10869:SF55 - OXOGLUTARATE/IRON-DEPENDENT OXYGENASE (1 of 2)
Sobic.003G049700	similar to Putative uncharacterized protein
Sobic.003G050300	similar to Putative peroxidase
Sobic.003G050400	similar to Phospholipase D alpha 1
Sobic.003G057100	similar to Histone H4
Sobic.003G057366	PTHR10484 - HISTONE H4 (1 of 11)
Sobic.003G060300	similar to Os03g0733800 protein
Sobic.003G064901	NA
Sobic.003G065501	PTHR23024//PTHR23024:SF204 - MEMBER OF 'GDXG' FAMILY OF LIPOLYTIC ENZYMES (1 of 3)
Sobic.003G065600	PTHR23024//PTHR23024:SF204 - MEMBER OF 'GDXG' FAMILY OF LIPOLYTIC ENZYMES (1 of 3)
Sobic.003G068300	similar to Putative uncharacterized protein
Sobic.003G073540	NA
Sobic.003G078100	similar to Putative uncharacterized protein
Sobic.003G078300	similar to Senescence-induced receptor-like serine/threonine kinase-like
Sobic.003G084000	similar to Hexose transporter
Sobic.003G085300	NA
Sobic.003G086700	similar to Putative uncharacterized protein P0408F06.22
Sobic.003G093000	similar to Putative uncharacterized protein
Sobic.003G094600	PTHR20961//PTHR20961:SF22 - GLYCOSYLTRANSFERASE (1 of 2)
Sobic.003G096900	similar to Putative rust resistance kinase Lr10
Sobic.003G097100	similar to Putative rust resistance kinase Lr10
Sobic.003G097400	NA
Sobic.003G108500	similar to Putative uncharacterized protein
Sobic.003G122200	PTHR11711:SF181 - ADP-RIBOSYLATION FACTOR A1F (1 of 5)
Sobic.003G127100	1.11.1.7 - Peroxidase / Lactoperoxidase (1 of 147)
Sobic.003G128100	similar to Putative uncharacterized protein P0693B08.27
Sobic.003G145100	PTHR10641:SF651 - DNA-BINDING PROTEIN-RELATED (1 of 1)
Sobic.003G150400	weakly similar to Putative uncharacterized protein B1153F04.11
Sobic.003G153800	similar to Beta-fructofuranosidase	putative	expressed
Sobic.003G173700	similar to Sterol desaturase family protein	expressed
Sobic.003G178800	NA
Sobic.003G182200	similar to Putative 2-oxoglutarate-dependent oxygenase
Sobic.003G183000	similar to Putative uncharacterized protein
Sobic.003G199600	NA
Sobic.003G202200	similar to Lysine decarboxylase-like protein
Sobic.003G204750	NA
Sobic.003G204900	PF06376 - Protein of unknown function (DUF1070) (DUF1070) (1 of 12)
Sobic.003G205900	similar to GDSL-lipase-like
Sobic.003G208800	similar to Nucleoid DNA-binding protein cnd41-like
Sobic.003G219800	similar to Taxadienol acetyl transferase-like
Sobic.003G224000	NA
Sobic.003G229600	2.1.1.107 - Uroporphyrinogen-III C-methyltransferase / Uroporphyrinogen-III methyltransferase (1 of 1)
Sobic.003G230000	similar to Os01g0631700 protein
Sobic.003G230100	similar to Putative uncharacterized protein
Sobic.003G240600	PF05678 - VQ motif (VQ) (1 of 39)
Sobic.003G251200	similar to Os01g0668600 protein
Sobic.003G258600	NA
Sobic.003G264600	similar to Os01g0692100 protein
Sobic.003G265150	NA
Sobic.003G273000	similar to Putative auxin conjugate hydrolase
Sobic.003G277200	similar to Calmodulin-binding family protein-like
Sobic.003G277700	similar to Choline kinase
Sobic.003G280100	NA
Sobic.003G281200	similar to Ribose-phosphate pyrophosphokinase 3
Sobic.003G281300	weakly similar to Putative uncharacterized protein P0022F10.18
Sobic.003G284300	similar to Putative uncharacterized protein P0435H01.17
Sobic.003G287700	PTHR11926//PTHR11926:SF337 - GLUCOSYL/GLUCURONOSYL TRANSFERASES (1 of 7)
Sobic.003G290600	similar to Putative uncharacterized protein
Sobic.003G293900	similar to Putative uncharacterized protein
Sobic.003G294400	similar to VQ motif-containing protein-like
Sobic.003G296000	similar to Putative trehalose-6-phosphate synthase
Sobic.003G296600	similar to Putative uncharacterized protein
Sobic.003G304500	similar to Putative uncharacterized protein P0512C01.41
Sobic.003G321101	PTHR12612:SF10 - NUCLEAR TRANSPORT FACTOR 2-LIKE PROTEIN (1 of 1)
Sobic.003G321200	similar to Putative uncharacterized protein
Sobic.003G323700	similar to Subtilase
Sobic.003G335300	similar to Putative uncharacterized protein
Sobic.003G337400	similar to Cinnamate-4-hydroxylase
Sobic.003G337800	weakly similar to WRKY transcription factor 64-like protein
Sobic.003G341800	similar to Leucine zipper protein-like
Sobic.003G343900	similar to Putative uncharacterized protein
Sobic.003G347200	NA
Sobic.003G354000	similar to Putative uncharacterized protein
Sobic.003G355700	similar to Putative uncharacterized protein
Sobic.003G363100	similar to Putative uncharacterized protein
Sobic.003G364600	similar to Putative uncharacterized protein
Sobic.003G376000	similar to Putative uncharacterized protein
Sobic.003G376700	similar to Glycogenin-like protein
Sobic.003G396050	NA
Sobic.003G397300	NA
Sobic.003G397400	similar to Putative uncharacterized protein P0470A12.6
Sobic.003G399000	similar to Putative uncharacterized protein
Sobic.003G402300	similar to Putative uncharacterized protein P0413C03.25
Sobic.003G406600	similar to Squamosa promoter-binding-like protein 2
Sobic.003G408200	similar to Putative uncharacterized protein
Sobic.003G410600	similar to P0482D04.15 protein
Sobic.003G410700	similar to P0482D04.16 protein
Sobic.003G410800	similar to P0482D04.17 protein
Sobic.003G411000	similar to Putative uncharacterized protein At4g19880
Sobic.003G413700	similar to Putative potassium transporter
Sobic.003G424100	PTHR11783//PTHR11783:SF91 - SULFOTRANSFERASE SULT (1 of 6)
Sobic.003G428900	similar to Os01g0953500 protein
Sobic.003G436000	Predicted protein
Sobic.004G008900	similar to Acid phosphatase-like
Sobic.004G013400	PTHR10516:SF319 - PEPTIDYL-PROLYL CIS-TRANS ISOMERASE FKBP18	CHLOROPLASTIC (1 of 1)
Sobic.004G017000	PF00560//PF13855 - Leucine Rich Repeat (LRR_1) // Leucine rich repeat (LRR_8) (1 of 14)
Sobic.004G025200	similar to Putative uncharacterized protein
Sobic.004G032400	similar to Putative uncharacterized protein
Sobic.004G053300	similar to Tubulin beta-2/beta-3 chain
Sobic.004G064400	similar to Putative uncharacterized protein
Sobic.004G064500	similar to Putative uncharacterized protein
Sobic.004G074700	weakly similar to Putative uncharacterized protein
Sobic.004G074900	similar to Putative uncharacterized protein P0453H10.11
Sobic.004G088300	similar to Kelch repeat-containing F-box-like
Sobic.004G099700	similar to Putative uncharacterized protein
Sobic.004G101000	similar to Putative uncharacterized protein OSJNBb0035N08.33
Sobic.004G104400	similar to Putative uncharacterized protein
Sobic.004G108001	NA
Sobic.004G118700	similar to Putative CbxX protein
Sobic.004G141100	similar to Os02g0466400 protein
Sobic.004G146000	similar to Fructose-bisphosphate aldolase	cytoplasmic isozyme
Sobic.004G147900	similar to Putative uncharacterized protein
Sobic.004G148100	similar to Putative uncharacterized protein
Sobic.004G155400	weakly similar to Putative uncharacterized protein
Sobic.004G161200	weakly similar to OSJNBb0118P14.4 protein
Sobic.004G161751	NA
Sobic.004G184800	NA
Sobic.004G187600	weakly similar to Putative RING-H2 zinc finger protein ATL6
Sobic.004G190800	similar to Os02g0577300 protein
Sobic.004G198800	similar to Phosphodiesterase/alkaline phosphatase D-like protein
Sobic.004G203200	similar to H0510A06.17 protein
Sobic.004G205100	similar to Glyceraldehyde-3-phosphate dehydrogenase	cytosolic 3
Sobic.004G217500	PF00069//PF00560//PF08263//PF13855 - Protein kinase domain (Pkinase) // Leucine Rich Repeat (LRR_1) // Leucine rich repeat N-terminal domain (LRRNT_2) // Leucine rich repeat (LRR_8) (1 of 55)
Sobic.004G220500	similar to Phenylalanine ammonia-lyase
Sobic.004G220600	PTHR10362//PTHR10362:SF16 - HISTIDINE AMMONIA-LYASE (1 of 4)
Sobic.004G229300	similar to Os02g0756800 protein
Sobic.004G247700	similar to Putative uncharacterized protein
Sobic.004G249100	similar to Putative uncharacterized protein
Sobic.004G249950	NA
Sobic.004G252400	similar to Os02g0728300 protein
Sobic.004G255600	similar to OSJNBa0084A10.16 protein
Sobic.004G257350	NA
Sobic.004G261200	similar to Putative uncharacterized protein
Sobic.004G279601	similar to Histone H4
Sobic.004G280200	PF06454 - Protein of unknown function (DUF1084) (DUF1084) (1 of 6)
Sobic.004G285800	similar to Putative uncharacterized protein
Sobic.004G287700	similar to Putative uncharacterized protein
Sobic.004G301000	similar to Putative uncharacterized protein
Sobic.004G304300	similar to Short-chain dehydrogenase/reductase protein-like
Sobic.004G308900	PF00847 - AP2 domain (AP2) (1 of 171)
Sobic.004G309000	similar to Alpha-amylase precursor
Sobic.004G313300	NA
Sobic.004G319700	PF00847 - AP2 domain (AP2) (1 of 171)
Sobic.004G334000	similar to Putative uncharacterized protein
Sobic.004G338000	similar to Phosphoenolpyruvate carboxylase kinase 1
Sobic.004G347500	similar to Os02g0819400 protein
Sobic.004G348200	similar to Os02g0819900 protein
Sobic.004G355500	similar to Replication protein A2
Sobic.005G005600	PTHR19317:SF9 - PRA1 FAMILY PROTEIN B1-RELATED (1 of 2)
Sobic.005G041200	NA
Sobic.005G042700	PF04844 - Transcriptional repressor	ovate (Ovate) (1 of 37)
Sobic.005G042800	weakly similar to Putative uncharacterized protein
Sobic.005G052400	NA
Sobic.005G053900	PTHR23155//PTHR23155:SF550 - LEUCINE-RICH REPEAT-CONTAINING PROTEIN (1 of 11)
Sobic.005G061500	PF00069//PF05003//PF11961 - Protein kinase domain (Pkinase) // Protein of unknown function (DUF668) (DUF668) // Domain of unknown function (DUF3475) (DUF3475) (1 of 1)
Sobic.005G076301	PTHR23155:SF455 - COILED-COIL DOMAIN-CONTAINING PROTEIN LOBO HOMOLOG (1 of 13)
Sobic.005G080200	similar to At1g18480/F15H18_1
Sobic.005G080400	similar to Putative uncharacterized protein
Sobic.005G084600	similar to Expressed protein
Sobic.005G085000	similar to Os07g0601600 protein
Sobic.005G087800	weakly similar to Avr9/Cf-9 rapidly elicited protein 284
Sobic.005G098900	NA
Sobic.005G102401	PTHR21495//PTHR21495:SF54 - NUCLEOPORIN-RELATED (1 of 2)
Sobic.005G109000	similar to Cytochrome P450 family protein	expressed
Sobic.005G130100	4.2.3.104 - Alpha-humulene synthase / ZSS1 (1 of 12)
Sobic.005G138200	similar to Nudix hydrolase 13	mitochondrial	putative	expressed
Sobic.005G161100	Predicted protein
Sobic.005G166900	weakly similar to Putative uncharacterized protein
Sobic.005G169400	similar to Pathogenesis-related protein
Sobic.005G171100	NA
Sobic.005G171300	weakly similar to Putative uncharacterized protein
Sobic.005G171500	NA
Sobic.005G175800	weakly similar to EF hand family protein
Sobic.005G182500	PF00069//PF01419 - Protein kinase domain (Pkinase) // Jacalin-like lectin domain (Jacalin) (1 of 1)
Sobic.005G186700	4.1.2.11 - Hydroxymandelonitrile lyase / Hydroxynitrile lyase (1 of 5)
Sobic.005G187700	similar to Leucine Rich Repeat family protein
Sobic.005G193500	PF00069//PF00954//PF01453//PF08276 - Protein kinase domain (Pkinase) // S-locus glycoprotein domain (S_locus_glycop) // D-mannose binding lectin (B_lectin) // PAN-like domain (PAN_2) (1 of 32)
Sobic.005G193600	similar to Putative beta-ketoacyl-CoA synthase
Sobic.005G210350	NA
Sobic.006G005400	Predicted protein
Sobic.006G007800	similar to H0201G08.6 protein
Sobic.006G008800	PTHR12081//PTHR12081:SF49 - TRANSCRIPTION FACTOR E2F (1 of 1)
Sobic.006G009100	similar to Putative uncharacterized protein
Sobic.006G011100	weakly similar to H0716A07.5 protein
Sobic.006G024600	PTHR22950//PTHR22950:SF294 - AMINO ACID TRANSPORTER (1 of 1)
Sobic.006G032200	similar to H0211F06-OSIGBa0153M17.4 protein
Sobic.006G039600	NA
Sobic.006G053000	PTHR22814//PTHR22814:SF142 - COPPER TRANSPORT PROTEIN ATOX1-RELATED (1 of 2)
Sobic.006G074200	similar to OSIGBa0092M08.2 protein
Sobic.006G081800	similar to Histones H3 and H4
Sobic.006G086400	similar to H0315A08.5 protein
Sobic.006G113000	weakly similar to OSJNBa0016O02.14 protein
Sobic.006G124100	similar to Os07g0503500 protein
Sobic.006G126300	similar to Glucose-6-phosphate 1-dehydrogenase
Sobic.006G131600	similar to H0522A01.1 protein
Sobic.006G131900	similar to H0522A01.10 protein
Sobic.006G132300	similar to Chitinase-B1
Sobic.006G152500	PF03169 - OPT oligopeptide transporter protein (OPT) (1 of 30)
Sobic.006G158900	PF08659 - KR domain (KR) (1 of 21)
Sobic.006G160700	3.2.1.26 - Beta-fructofuranosidase / Saccharase (1 of 16)
Sobic.006G165400	similar to OSJNBb0038F03.5 protein
Sobic.006G168300	similar to OSIGBa0106P14.1 protein
Sobic.006G169000	KOG2017 - Molybdopterin synthase sulfurylase (1 of 1)
Sobic.006G174600	similar to Cis-zeatin O-glucosyltransferase 1
Sobic.006G181500	similar to Chromosome chr6 scaffold_3	whole genome shotgun sequence
Sobic.006G186100	similar to Putative xyloglucan galactosyltransferase
Sobic.006G191100	PTHR10887:SF358 - P-LOOP CONTAINING NUCLEOSIDE TRIPHOSPHATE HYDROLASES SUPERFAMILY PROTEIN (1 of 2)
Sobic.006G194100	similar to H0307D04.12 protein
Sobic.006G198500	similar to OSIGBa0142I02-OSIGBa0101B20.17 protein
Sobic.006G203400	similar to Putative growth-regulating factor 6
Sobic.006G217100	similar to OSJNBa0093O08.12 protein
Sobic.006G217950	NA
Sobic.006G218000	similar to H0313F03.17 protein
Sobic.006G220200	similar to H0215F08.3 protein
Sobic.006G220300	NA
Sobic.006G243600	1.11.1.7 - Peroxidase / Lactoperoxidase (1 of 147)
Sobic.006G251400	similar to H0112G12.8 protein
Sobic.006G262100	similar to Auxin response factor 12
Sobic.006G263600	similar to H0403D02.10 protein
Sobic.006G263700	similar to H0403D02.12 protein
Sobic.006G277600	similar to CAA303716.1 protein
Sobic.006G278100	PF03168 - Late embryogenesis abundant protein (LEA_2) (1 of 61)
Sobic.007G000500	similar to HMG type nucleosome/chromatin assembly factor D
Sobic.007G015600	NA
Sobic.007G025000	PF12796//PF13857//PF13962 - Ankyrin repeats (3 copies) (Ank_2) // Ankyrin repeats (many copies) (Ank_5) // Domain of unknown function (PGG) (1 of 5)
Sobic.007G033100	KOG4579 - Leucine-rich repeat (LRR) protein associated with apoptosis in muscle tissue (1 of 7)
Sobic.007G036900	similar to Os08g0143600 protein
Sobic.007G050600	similar to Putative mixed beta glucan synthase
Sobic.007G051300	similar to Putative uncharacterized protein
Sobic.007G051800	similar to OSJNBb0018A10.7 protein
Sobic.007G051900	PF13041 - PPR repeat family (PPR_2) (1 of 439)
Sobic.007G052000	Predicted protein
Sobic.007G057500	NA
Sobic.007G057800	NA
Sobic.007G058900	similar to Chalcone synthase 8
Sobic.007G059100	similar to Os12g0240900 protein
Sobic.007G063700	NA
Sobic.007G064800	similar to Os08g0139700 protein
Sobic.007G073400	similar to SHR5-receptor-like kinase
Sobic.007G081701	PF00651 - BTB/POZ domain (BTB) (1 of 149)
Sobic.007G090463	similar to Xyloglucan endo-transglycosylase/hydrolase precursor
Sobic.007G131700	similar to Inositol polyphosphate-5-phosphatase-like
Sobic.007G132600	PTHR10641//PTHR10641:SF503 - MYB-LIKE DNA-BINDING PROTEIN MYB (1 of 3)
Sobic.007G144600	similar to Putative receptor-like protein kinase
Sobic.007G149600	similar to Histone H2B.3
Sobic.007G149900	similar to Putative uncharacterized protein
Sobic.007G151300	similar to Putative uncharacterized protein
Sobic.007G187700	similar to Retinoblastoma-related 3
Sobic.007G189500	similar to Proline-rich protein family-like
Sobic.007G192300	similar to Os08g0532700 protein
Sobic.007G202700	similar to Putative leucine zipper-containing protein
Sobic.007G208900	PTHR23155//PTHR23155:SF486 - LEUCINE-RICH REPEAT-CONTAINING PROTEIN (1 of 3)
Sobic.007G212700	similar to Putative uncharacterized protein
Sobic.007G213800	similar to Os09g0483300 protein
Sobic.007G214300	PTHR27005:SF32 - F16F4.7 PROTEIN-RELATED (1 of 5)
Sobic.007G215100	NA
Sobic.008G009200	PF11204 - Protein of unknown function (DUF2985) (DUF2985) (1 of 7)
Sobic.008G012300	PTHR26402//PTHR26402:SF574 - RESPONSE REGULATOR OF TWO-COMPONENT SYSTEM (1 of 2)
Sobic.008G016900	similar to Putative uncharacterized protein
Sobic.008G018400	Predicted protein
Sobic.008G026800	similar to RPT2-like protein
Sobic.008G029500	PTHR12931//PTHR12931:SF18 - UBIQUITIN THIOLESTERASE PROTEIN OTUB (1 of 4)
Sobic.008G030700	similar to Non-specific lipid-transfer protein
Sobic.008G043500	similar to Harpin-induced protein 1 containing protein	expressed
Sobic.008G053600	similar to 4-alpha-L-fucosyltransferase
Sobic.008G057300	PTHR27000:SF204 - PHYTOSULFOKINE RECEPTOR 1 (1 of 2)
Sobic.008G059000	similar to Amino acid transporter	putative	expressed
Sobic.008G060100	NA
Sobic.008G060500	weakly similar to Leucine Rich Repeat family protein	expressed
Sobic.008G061401	PTHR11746//PTHR11746:SF97 - O-METHYLTRANSFERASE (1 of 2)
Sobic.008G062200	similar to Putative uncharacterized protein
Sobic.008G067500	PF00069//PF00139 - Protein kinase domain (Pkinase) // Legume lectin domain (Lectin_legB) (1 of 50)
Sobic.008G075400	NA
Sobic.008G088803	PTHR23306 - TUMOR SUSCEPTIBILITY GENE 101 PROTEIN-RELATED (1 of 2)
Sobic.008G109700	1.14.11.24 - 2'-deoxymugineic-acid 2'-dioxygenase / IDS3 (1 of 7)
Sobic.008G109900	similar to Expressed protein
Sobic.008G117400	PTHR10168//PTHR10168:SF83 - GLUTAREDOXIN (1 of 2)
Sobic.008G118400	similar to Kelch motif family protein	expressed
Sobic.008G119400	similar to Rapid ALkalinization Factor family protein	expressed
Sobic.008G135600	similar to Thaumatin-like cytokinin-binding protein	putative	expressed
Sobic.008G141600	weakly similar to Expressed protein
Sobic.008G163800	similar to Putative uncharacterized protein
Sobic.008G174200	similar to Putative uncharacterized protein
Sobic.008G175600	PTHR14155//PTHR14155:SF130 - RING FINGER DOMAIN-CONTAINING (1 of 6)
Sobic.008G180800	similar to Phytoene synthase 2
Sobic.008G182400	similar to Thaumatin-like protein	putative	expressed
Sobic.009G009700	similar to Substilin /chymotrypsin-like inhibitor
Sobic.009G012900	weakly similar to HcrVf1 protein-like
Sobic.009G019800	weakly similar to NB-ARC domain containing protein	expressed
Sobic.009G028300	similar to Os05g0128000 protein
Sobic.009G029500	similar to Putative Zn transporter
Sobic.009G033000	similar to Putative uncharacterized protein
Sobic.009G033300	1.11.1.7 - Peroxidase / Lactoperoxidase (1 of 147)
Sobic.009G034500	similar to MDR-like ABC transporter
Sobic.009G038401	NA
Sobic.009G044000	similar to Putative uncharacterized protein
Sobic.009G055100	similar to Peroxidase
Sobic.009G064300	similar to Os05g0177500 protein
Sobic.009G065000	similar to Auxin-responsive protein IAA15
Sobic.009G065300	similar to DVL10
Sobic.009G066200	similar to Putative uncharacterized protein
Sobic.009G080900	PTHR10791//PTHR10791:SF58 - RAG1-ACTIVATING PROTEIN 1 (1 of 1)
Sobic.009G111100	Predicted protein
Sobic.009G113800	similar to Putative beta-glucosidase
Sobic.009G117200	similar to Putative uncharacterized protein OSJNBa0025P09.4
Sobic.009G142200	similar to Putative uncharacterized protein
Sobic.009G144900	similar to Class III peroxidase 124 precursor
Sobic.009G147000	PTHR10217:SF493 - POTASSIUM CHANNEL AKT2/3 (1 of 4)
Sobic.009G155500	similar to Putative uncharacterized protein
Sobic.009G155800	weakly similar to Putative uncharacterized protein
Sobic.009G157100	similar to Putative uncharacterized protein B1122D01.3
Sobic.009G167500	similar to Histone H4
Sobic.009G179600	2.7.1.137 - Phosphatidylinositol 3-kinase / Type III phosphoinositide 3-kinase (1 of 4)
Sobic.009G181800	similar to Cytochrome P450 98A1
Sobic.009G182400	PTHR31348:SF3 - EID1-LIKE F-BOX PROTEIN 3 (1 of 2)
Sobic.009G184000	similar to Latex-abundant protein-like protein
Sobic.009G192600	PTHR11999//PTHR11999:SF104 - GROUP II PYRIDOXAL-5-PHOSPHATE DECARBOXYLASE (1 of 1)
Sobic.009G195800	similar to OsPK4
Sobic.009G197500	NA
Sobic.009G197600	similar to O-methyltransferase ZRP4	putative	expressed
Sobic.009G198000	similar to O-methyltransferase ZRP4	putative	expressed
Sobic.009G205100	PF00642 - Zinc finger C-x8-C-x5-C-x3-H type (and similar) (zf-CCCH) (1 of 42)
Sobic.009G215350	NA
Sobic.009G215400	similar to Putative uncharacterized protein OJ1362_G11.17
Sobic.009G231200	similar to Os05g0561600 protein
Sobic.009G234300	similar to Mitogen-activated protein kinase 7
Sobic.009G237600	similar to G-box binding factor 1
Sobic.009G241000	similar to Putative uncharacterized protein
Sobic.009G243500	similar to Putative uncharacterized protein
Sobic.009G247900	similar to Putative late embryogenesis abundant protein
Sobic.009G251100	PTHR22904//PTHR22904:SF329 - TPR REPEAT CONTAINING PROTEIN (1 of 1)
Sobic.009G252100	Predicted protein
Sobic.010G023500	weakly similar to Expressed protein
Sobic.010G026500	similar to Os06g0136300 protein
Sobic.010G030600	similar to Putative uncharacterized protein
Sobic.010G038200	similar to OSIGBa0132G14.1 protein
Sobic.010G045000	PF05678 - VQ motif (VQ) (1 of 39)
Sobic.010G046500	weakly similar to Putative uncharacterized protein
Sobic.010G054000	similar to Putative uncharacterized protein
Sobic.010G060400	similar to Putative uncharacterized protein
Sobic.010G067700	NA
Sobic.010G072500	NA
Sobic.010G075600	Predicted protein
Sobic.010G075800	NA
Sobic.010G076700	5.5.1.6 - Chalcone isomerase / Chalcone--flavanone isomerase (1 of 5)
Sobic.010G079000	similar to Dual-specificity phosphatase protein
Sobic.010G080500	weakly similar to Putative S-adenosyl-L-methionine
Sobic.010G082600	PTHR10891//PTHR10891:SF634 - EF-HAND CALCIUM-BINDING DOMAIN CONTAINING PROTEIN (1 of 1)
Sobic.010G084100	similar to 12-oxophytodienoic acid reductase 1
Sobic.010G084600	similar to 12-oxophytodienoic acid reductase 1
Sobic.010G084700	similar to 12-oxophytodienoic acid reductase 1
Sobic.010G099400	similar to Putative uncharacterized protein
Sobic.010G101400	similar to Putative uncharacterized protein
Sobic.010G102700	similar to Putative uncharacterized protein
Sobic.010G104900	PTHR31495:SF1 - PEROXYGENASE 4-RELATED (1 of 2)
Sobic.010G109200	similar to Putative nitrite transporter
Sobic.010G110800	similar to Putative chemocyanin
Sobic.010G116300	similar to Armadillo/beta-catenin repeat protein-related-like
Sobic.010G120900	PTHR32246:SF31 - CALCIUM-DEPENDENT LIPID-BINDING DOMAIN-CONTAINING PROTEIN (1 of 2)
Sobic.010G137400	similar to Putative uncharacterized protein
Sobic.010G143400	similar to Putative uncharacterized protein
Sobic.010G164400	similar to Os06g0553100 protein
Sobic.010G165500	PTHR19241//PTHR19241:SF270 - ATP-BINDING CASSETTE TRANSPORTER (1 of 1)
Sobic.010G166000	similar to Os05g0513300 protein
Sobic.010G168800	similar to Probable inositol oxygenase
Sobic.010G172200	similar to Cytochrome P450 79A1
Sobic.010G172800	weakly similar to Basic helix-loop-helix protein-like
Sobic.010G175800	similar to Glutathione S-transferase GST 19
Sobic.010G201388	similar to Putative uncharacterized protein
Sobic.010G210300	similar to Endomembrane protein 70-like
Sobic.010G210600	similar to Putative uncharacterized protein
Sobic.010G212100	similar to Putative GDP-L-fucose synthase 2
Sobic.010G253200	similar to GHMP kinase-like
Sobic.010G255500	similar to Putative Reg receptor
Sobic.010G267600	similar to Putative senescence-associated protein

## Sheet: include exclusively grassl
1031 elements included exclusively in "Gra Xanh vs Mock":	product
Sobic.001G007700	PTHR12510 - TROPONIN C-AKIN-1 PROTEIN (1 of 2)
Sobic.001G009000	NA
Sobic.001G012500	similar to Glutathione S-transferase 1
Sobic.001G016100	similar to Putative uncharacterized protein
Sobic.001G017000	similar to Putative plastid ribosomal protein S6
Sobic.001G022100	similar to Expressed protein
Sobic.001G023300	NA
Sobic.001G023700	PF12023 - Domain of unknown function (DUF3511) (DUF3511) (1 of 7)
Sobic.001G030600	similar to Os03g0824600 protein
Sobic.001G037033	NA
Sobic.001G038900	similar to Expressed protein
Sobic.001G040000	PTHR14413 - RIBOSOMAL PROTEIN L17 (1 of 3)
Sobic.001G040200	similar to Stress-induced transcription factor NAC1
Sobic.001G049300	similar to Putative phosphatase
Sobic.001G052300	similar to Expressed protein
Sobic.001G059400	2.3.1.57 - Diamine N-acetyltransferase / Spermidine N(1)-acetyltransferase (1 of 3)
Sobic.001G064900	similar to SNARE protein
Sobic.001G069500	similar to Putative uncharacterized protein
Sobic.001G071200	NA
Sobic.001G075500	NA
Sobic.001G075600	similar to Putative uncharacterized protein
Sobic.001G077400	similar to Cytochrome P450 74A1	chloroplast precursor
Sobic.001G079500	similar to Zinc finger transcription factor ZF1
Sobic.001G080800	similar to Putative uncharacterized protein
Sobic.001G082900	similar to Putative uncharacterized protein
Sobic.001G083800	similar to Os03g0758300 protein
Sobic.001G084600	similar to Putative glucosyl transferase
Sobic.001G084700	similar to Putative glucosyl transferase
Sobic.001G090600	similar to Myosin heavy chain class XI E1 protein
Sobic.001G092700	NA
Sobic.001G094400	PTHR23050//PTHR23050:SF198 - CALCIUM BINDING PROTEIN (1 of 1)
Sobic.001G098000	similar to Putative uncharacterized protein adh1B
Sobic.001G108800	similar to Expressed protein
Sobic.001G115001	NA
Sobic.001G115300	PF00076 - RNA recognition motif. (a.k.a. RRM	RBD	or RNP domain) (RRM_1) (1 of 234)
Sobic.001G116200	similar to Expressed protein
Sobic.001G116400	PTHR20852//PTHR20852:SF58 - GLUTAMINE SYNTHETASE (1 of 1)
Sobic.001G118300	similar to Expressed protein
Sobic.001G120000	similar to Peptidyl-prolyl cis-trans isomerase
Sobic.001G122400	similar to Os03g0704000 protein
Sobic.001G125800	similar to Lipoxygenase
Sobic.001G130400	similar to Putative uncharacterized protein OSJNBb0101N11.18
Sobic.001G131200	weakly similar to Putative PB1 domain containing protein
Sobic.001G132600	similar to Expressed protein
Sobic.001G134500	similar to Glutamine amidotransferase class-I family protein	expressed
Sobic.001G134800	similar to HPP family protein	expressed
Sobic.001G140400	similar to Putative uncharacterized protein
Sobic.001G141600	similar to Putative uncharacterized protein
Sobic.001G141800	similar to Putative serine/threonine kinase
Sobic.001G142400	weakly similar to Cyclin dependent protein kinase
Sobic.001G144300	weakly similar to Putative uncharacterized protein
Sobic.001G145900	weakly similar to Expressed protein
Sobic.001G150600	PTHR24314:SF6 - CHLOROPHYLL(IDE) B REDUCTASE NOL	CHLOROPLASTIC (1 of 1)
Sobic.001G153900	weakly similar to Putative uncharacterized protein
Sobic.001G166401	similar to Putative uncharacterized protein
Sobic.001G168800	similar to Putative uncharacterized protein
Sobic.001G180900	similar to Secretory carrier-associated membrane protein 4
Sobic.001G182600	similar to Putative GDSL-like lipase/acylhydrolase
Sobic.001G184900	similar to Putative uncharacterized protein
Sobic.001G185400	similar to MATE efflux family protein	expressed
Sobic.001G188600	similar to Putative uncharacterized protein
Sobic.001G192100	similar to Putative uncharacterized protein
Sobic.001G192400	similar to Os10g0520100 protein
Sobic.001G192800	similar to Os10g0519300 protein
Sobic.001G196900	similar to Os10g0510500 protein
Sobic.001G196950	NA
Sobic.001G197000	similar to Putative uncharacterized protein OSJNBa0005K07.2
Sobic.001G197400	similar to Actin-1
Sobic.001G203000	similar to Putative uncharacterized protein
Sobic.001G208800	PF00240//PF01599 - Ubiquitin family (ubiquitin) // Ribosomal protein S27a (Ribosomal_S27) (1 of 1)
Sobic.001G209300	similar to Putative uncharacterized protein precursor
Sobic.001G225400	NA
Sobic.001G225500	NA
Sobic.001G226800	PTHR10579//PTHR10579:SF65 - CALCIUM-ACTIVATED CHLORIDE CHANNEL REGULATOR (1 of 1)
Sobic.001G228300	PTHR31407:SF5 - PLASTID TRANSCRIPTIONALLY ACTIVE 3 (1 of 1)
Sobic.001G230100	similar to Putative uncharacterized protein
Sobic.001G231600	similar to Os10g0456100 protein
Sobic.001G252800	weakly similar to Dof domain	zinc finger family protein	expressed
Sobic.001G265400	NA
Sobic.001G267600	PF00314 - Thaumatin family (Thaumatin) (1 of 46)
Sobic.001G274900	NA
Sobic.001G278800	weakly similar to Homeobox-leucine zipper protein HAT22
Sobic.001G280300	similar to Putative receptor-like protein kinase
Sobic.001G282100	similar to POT family protein	expressed
Sobic.001G284425	NA
Sobic.001G285400	similar to NAD dependent epimerase/dehydratase family protein	expressed
Sobic.001G287600	similar to Transcription factor MYC7E
Sobic.001G292400	similar to Expressed protein
Sobic.001G293600	similar to Os10g0565500 protein
Sobic.001G297900	similar to Aminotransferase	classes I and II family protein	expressed
Sobic.001G308000	PTHR13140//PTHR13140:SF402 - MYOSIN (1 of 2)
Sobic.001G313000	similar to Expressed protein
Sobic.001G314800	similar to Expressed protein
Sobic.001G317000	similar to Glutathione S-transferase GST 25
Sobic.001G319000	similar to Glutathione S-transferase GST 42
Sobic.001G319200	similar to Putative uncharacterized protein
Sobic.001G329600	similar to Os03g0439000 protein
Sobic.001G336050	NA
Sobic.001G340600	similar to Expressed protein
Sobic.001G343601	1.1.1.170 - 3-beta-hydroxysteroid-4-alpha-carboxylate 3-dehydrogenase (decarboxylating) / Sterol-4-alpha-carboxylate 3-dehydrogenase (decarboxylating) (1 of 13)
Sobic.001G344400	similar to Beta-ketoacyl-ACP synthase
Sobic.001G346100	similar to Os07g0618400 protein
Sobic.001G347901	PTHR10768 - 60S RIBOSOMAL PROTEIN L37 (1 of 2)
Sobic.001G349800	similar to Putative uncharacterized protein
Sobic.001G354501	NA
Sobic.001G358200	similar to Os03g0374500 protein
Sobic.001G358300	similar to Expressed protein
Sobic.001G358366	NA
Sobic.001G362800	similar to Uncharacterised protein family containing protein	expressed
Sobic.001G363700	similar to Putative uncharacterized protein
Sobic.001G365700	similar to Putative uncharacterized protein
Sobic.001G368000	similar to Putative uncharacterized protein
Sobic.001G372600	similar to Isoflavone reductase	putative	expressed
Sobic.001G377200	similar to Putative uncharacterized protein
Sobic.001G380200	weakly similar to Expressed protein
Sobic.001G383000	PTHR11726//PTHR11726:SF13 - 60S RIBOSOMAL PROTEIN L10 (1 of 1)
Sobic.001G383900	similar to Expressed protein
Sobic.001G386000	similar to Putative uncharacterized protein
Sobic.001G390000	similar to Putative uncharacterized protein P0039H02.102-1
Sobic.001G393600	similar to Expressed protein
Sobic.001G395800	similar to Os10g0443000 protein
Sobic.001G398300	similar to Expressed protein
Sobic.001G403600	similar to Expressed protein
Sobic.001G406300	similar to Protein phosphatase type 2-C
Sobic.001G408400	similar to PAP2 superfamily protein	expressed
Sobic.001G423000	similar to Expressed protein
Sobic.001G424000	PTHR10811//PTHR10811:SF13 - FRINGE-RELATED (1 of 1)
Sobic.001G424066	NA
Sobic.001G424200	similar to Protein kinase domain containing protein	expressed
Sobic.001G425300	similar to Lipase	putative	expressed
Sobic.001G426300	similar to OTU-like cysteine protease family protein	expressed
Sobic.001G432550	NA
Sobic.001G434100	similar to NB-ARC domain containing protein	expressed
Sobic.001G435201	2.7.11.1 - Non-specific serine/threonine protein kinase / Threonine-specific protein kinase (1 of 1200)
Sobic.001G437000	similar to ACT domain containing protein	expressed
Sobic.001G437801	PTHR11353:SF81 - CHAPERONIN 60 SUBUNIT BETA 4	CHLOROPLASTIC (1 of 1)
Sobic.001G438800	similar to Armadillo/beta-catenin-like repeat family protein	expressed
Sobic.001G441100	similar to U-box domain containing protein	expressed
Sobic.001G442600	similar to Putative uncharacterized protein
Sobic.001G443800	similar to Glutamate decarboxylase
Sobic.001G445700	similar to Glucan endo-1	3-beta-glucosidase 7	putative	expressed
Sobic.001G451700	similar to Cytochrome P450 family protein	expressed
Sobic.001G453200	similar to Very-long-chain fatty acid condensing enzyme	putative	expressed
Sobic.001G453300	similar to 50S ribosomal protein L15	chloroplast	putative	expressed
Sobic.001G459800	similar to UDP-glucose 6-dehydrogenase
Sobic.001G461800	similar to Zinc finger family protein	putative	expressed
Sobic.001G463000	similar to Expressed protein
Sobic.001G464900	similar to Chromosome chr7 scaffold_20	whole genome shotgun sequence
Sobic.001G475600	similar to 1	4-dihydroxy-2-naphthoate phytyltransferase family protein	expressed
Sobic.001G475900	PTHR11695//PTHR11695:SF592 - ALCOHOL DEHYDROGENASE RELATED (1 of 1)
Sobic.001G481201	NA
Sobic.001G482700	weakly similar to Putative uncharacterized protein
Sobic.001G489900	similar to Putative zinc finger DNA-binding protein
Sobic.001G492800	similar to Os03g0167400 protein
Sobic.001G501100	similar to Heavy metal-associated domain containing protein	expressed
Sobic.001G502900	similar to Putative uncharacterized protein
Sobic.001G505100	similar to Aquaporin TIP1-1
Sobic.001G508700	similar to Os03g0141800 protein
Sobic.001G510100	NA
Sobic.001G513300	similar to Putative uncharacterized protein
Sobic.001G514500	PTHR10699 - NEUROMODULIN (1 of 1)
Sobic.001G515600	NA
Sobic.001G516000	similar to Basic endochitinase	putative	expressed
Sobic.001G518800	similar to EST AU070346(S12172) corresponds to a region of the predicted gene
Sobic.001G523000	PF16594 - Putative AtpZ or ATP-synthase-associated (ATP-synt_Z) (1 of 3)
Sobic.001G524200	similar to Protein kinase domain containing protein	expressed
Sobic.001G526000	similar to Putative uncharacterized protein
Sobic.001G527000	similar to Oxygen evolving complex protein-like
Sobic.001G531800	similar to Dihydrodipicolinate reductase	C-terminus family protein	expressed
Sobic.001G532900	similar to Os03g0115300 protein
Sobic.001G533600	similar to Putative uncharacterized protein
Sobic.001G533900	similar to Putative uncharacterized protein
Sobic.001G534532	similar to Putative uncharacterized protein
Sobic.001G535600	NA
Sobic.001G538866	similar to Expressed protein
Sobic.001G541800	similar to Putative uncharacterized protein
Sobic.002G000500	similar to Tic62 protein	putative	expressed
Sobic.002G004700	similar to Putative quinone oxidoreductase
Sobic.002G006600	similar to Alanine aminotransferase
Sobic.002G009500	Predicted protein
Sobic.002G010700	similar to Putative peroxidase
Sobic.002G011600	weakly similar to Putative uncharacterized protein
Sobic.002G013000	similar to Putative uncharacterized protein
Sobic.002G030650	similar to Early nodulin 75-like protein
Sobic.002G031100	weakly similar to NB-ARC domain	putative
Sobic.002G031600	similar to Putative uncharacterized protein
Sobic.002G032700	similar to Putative Photosystem II 10 kDa polypeptide	chloroplast
Sobic.002G033000	similar to Putative family II extracellular lipase 1
Sobic.002G035600	similar to Os07g0152200 protein
Sobic.002G037400	similar to Os07g0154100 protein
Sobic.002G040600	similar to Putative RING zinc finger protein
Sobic.002G043400	Predicted protein
Sobic.002G043700	2.7.11.13 - Protein kinase C / PKC (1 of 2)
Sobic.002G045700	similar to Putative polynucleotide phosphorylase
Sobic.002G063900	similar to Os07g0227700 protein
Sobic.002G064200	similar to Putative uncharacterized protein
Sobic.002G064400	similar to Putative uncharacterized protein
Sobic.002G064500	similar to 1-deoxy-D-xylulose 5-phosphate synthase
Sobic.002G064700	similar to 1-deoxy-D-xylulose 5-phosphate synthase
Sobic.002G065600	4.2.3.22 - Germacradienol synthase / Germacradienol/germacrene-D synthase (1 of 2)
Sobic.002G065700	similar to Putative uncharacterized protein
Sobic.002G065800	similar to Cytochrome P450 family protein	expressed
Sobic.002G070800	similar to Putative uncharacterized protein
Sobic.002G081500	similar to Chromosome chr13 scaffold_48	whole genome shotgun sequence
Sobic.002G082900	similar to Os07g0231400 protein
Sobic.002G083266	similar to Flavohemoprotein b5/b5R-like
Sobic.002G087500	Predicted protein
Sobic.002G089700	similar to Putative uncharacterized protein
Sobic.002G105101	PF08387 - FBD (FBD) (1 of 77)
Sobic.002G107000	similar to Probable aldehyde oxidase 4
Sobic.002G110600	similar to Putative regulatory protein
Sobic.002G113100	similar to Integral membrane protein-like
Sobic.002G113500	similar to Rapid ALkalinization Factor family protein	expressed
Sobic.002G116000	similar to Granule bound starch synthase IIa
Sobic.002G117100	weakly similar to Putative uncharacterized protein
Sobic.002G118700	similar to Cellulose synthase-7
Sobic.002G122700	similar to Putative uncharacterized protein P0030H06.126
Sobic.002G125700	similar to Aquaporin PIP2-6
Sobic.002G134400	similar to Putative inosine-uridine nucleoside N-ribohydrolase
Sobic.002G137000	PF00582//PF04564//PF07714 - Universal stress protein family (Usp) // U-box domain (U-box) // Protein tyrosine kinase (Pkinase_Tyr) (1 of 2)
Sobic.002G138500	Predicted protein
Sobic.002G138700	similar to C2 domain-containing protein
Sobic.002G140400	similar to Os09g0572700 protein
Sobic.002G140500	similar to Os09g0572800 protein
Sobic.002G141100	similar to Os09g0132200 protein
Sobic.002G142300	PTHR11764//PTHR11764:SF21 - LANOSTEROL SYNTHASE (1 of 4)
Sobic.002G146200	6.1.1.19 - Arginine--tRNA ligase / Arginyl-tRNA synthetase (1 of 6)
Sobic.002G153000	similar to Putative uncharacterized protein P0651G05.14
Sobic.002G155800	NA
Sobic.002G159900	PTHR11132//PTHR11132:SF120 - SOLUTE CARRIER FAMILY 35 (1 of 2)
Sobic.002G172800	NA
Sobic.002G174300	weakly similar to Transcription factor WRKY74
Sobic.002G176500	PF07714//PF11721//PF13855 - Protein tyrosine kinase (Pkinase_Tyr) // Di-glucose binding within endoplasmic reticulum (Malectin) // Leucine rich repeat (LRR_8) (1 of 2)
Sobic.002G182800	weakly similar to Putative uncharacterized protein
Sobic.002G182900	PF05553 - Cotton fibre expressed protein (DUF761) (1 of 35)
Sobic.002G183100	weakly similar to Putative uncharacterized protein
Sobic.002G184500	similar to Alpha-amylase precursor
Sobic.002G186100	similar to Putative uncharacterized protein P0599F09.7
Sobic.002G186600	similar to Putative strictosidine synthase
Sobic.002G190100	similar to Expressed protein
Sobic.002G194600	similar to Putative uncharacterized protein
Sobic.002G198600	similar to Putative uncharacterized protein
Sobic.002G202100	PF05910 - Plant protein of unknown function (DUF868) (DUF868) (1 of 11)
Sobic.002G203000	similar to Putative uncharacterized protein
Sobic.002G207900	PTHR11863//PTHR11863:SF46 - STEROL DESATURASE (1 of 1)
Sobic.002G208200	PTHR32044:SF13 - XYLOGLUCAN GLYCOSYLTRANSFERASE 5-RELATED (1 of 1)
Sobic.002G208700	PTHR18966//PTHR18966:SF223 - IONOTROPIC GLUTAMATE RECEPTOR (1 of 5)
Sobic.002G209200	similar to Putative uncharacterized protein
Sobic.002G214200	PTHR11972//PTHR11972:SF80 - NADPH OXIDASE (1 of 1)
Sobic.002G214500	Predicted protein
Sobic.002G218100	similar to Putative uncharacterized protein
Sobic.002G219300	NA
Sobic.002G220300	similar to Putative homeobox-leucine zipper protein
Sobic.002G223100	PTHR10502//PTHR10502:SF127 - ANNEXIN (1 of 1)
Sobic.002G224100	similar to Os09g0454600 protein
Sobic.002G224400	similar to Putative uncharacterized protein
Sobic.002G225000	similar to Remorin protein-like
Sobic.002G225700	similar to Ethylene-binding protein-like
Sobic.002G228000	3.1.1.1//4.2.99.22 - Carboxylesterase / Procaine esterase // Tuliposide A-converting enzyme / Tuliposide-converting enzyme (1 of 8)
Sobic.002G233300	weakly similar to Putative uncharacterized protein
Sobic.002G238600	NA
Sobic.002G242600	similar to Putative uncharacterized protein
Sobic.002G247200	PTHR12461:SF38 - LYSINE-SPECIFIC DEMETHYLASE 8 (1 of 2)
Sobic.002G248100	weakly similar to Putative uncharacterized protein
Sobic.002G250900	Predicted protein
Sobic.002G253400	PTHR10961 - PEROXISOMAL SARCOSINE OXIDASE (1 of 6)
Sobic.002G255200	PTHR12565//PTHR12565:SF105 - STEROL REGULATORY ELEMENT-BINDING PROTEIN (1 of 1)
Sobic.002G255901	similar to Putative uncharacterized protein
Sobic.002G256100	similar to Os09g0504000 protein
Sobic.002G260000	2.3.1.20//2.3.1.22 - Diacylglycerol O-acyltransferase / Diglyceride acyltransferase // 2-acylglycerol O-acyltransferase / Monoglyceride acyltransferase (1 of 1)
Sobic.002G264800	weakly similar to Os09g0517000 protein
Sobic.002G269100	similar to DREB-like protein
Sobic.002G269400	similar to SbCBF6
Sobic.002G270766	NA
Sobic.002G278700	similar to RNase S-like protein
Sobic.002G278900	NA
Sobic.002G279100	similar to Transcription factor MYB31
Sobic.002G279500	similar to Putative uncharacterized protein
Sobic.002G282500	similar to Os09g0543100 protein
Sobic.002G284901	PTHR31175//PTHR31175:SF6 - AUXIN-RESPONSIVE FAMILY PROTEIN (1 of 10)
Sobic.002G290400	similar to Putative uncharacterized protein
Sobic.002G291900	similar to Os09g0554200 protein
Sobic.002G293700	PTHR22884//PTHR22884:SF351 - SET DOMAIN PROTEINS (1 of 1)
Sobic.002G299900	similar to Os07g0475000 protein
Sobic.002G305700	similar to 2Fe-2S iron-sulfur cluster protein-like
Sobic.002G312000	similar to Putative glucosyltransferase
Sobic.002G312200	PF03110 - SBP domain (SBP) (1 of 19)
Sobic.002G317800	PTHR33307:SF2 - BNR/ASP-BOX REPEAT FAMILY PROTEIN (1 of 2)
Sobic.002G318000	weakly similar to Putative uncharacterized protein P0650C03.15
Sobic.002G321600	NA
Sobic.002G322900	similar to Putative uncharacterized protein
Sobic.002G328000	PF01657//PF07714 - Salt stress response/antifungal (Stress-antifung) // Protein tyrosine kinase (Pkinase_Tyr) (1 of 30)
Sobic.002G335100	Predicted protein
Sobic.002G342600	similar to Cytochrome c6	chloroplast precursor
Sobic.002G349300	similar to Putative uncharacterized protein OJ1699_E05.24
Sobic.002G351400	similar to Zeamatin precursor
Sobic.002G353200	similar to Putative uncharacterized protein
Sobic.002G354700	NA
Sobic.002G356500	weakly similar to Putative uncharacterized protein OJ1113_E01.102
Sobic.002G357300	NA
Sobic.002G358300	weakly similar to Putative uncharacterized protein
Sobic.002G359700	similar to Putative lateral organ boundaries (LOB) domain protein 37
Sobic.002G360200	similar to Putative uncharacterized protein
Sobic.002G361500	similar to Probable indole-3-acetic acid-amido synthetase GH3.8
Sobic.002G362900	similar to Putative uncharacterized protein
Sobic.002G363400	similar to Os07g0597200 protein
Sobic.002G366600	similar to Putative uncharacterized protein
Sobic.002G368000	similar to Probable 6-phosphogluconolactonase 2
Sobic.002G369800	similar to Putative transcription factor
Sobic.002G370000	similar to Putative PrMC3
Sobic.002G370500	PTHR11375 - ACIDIC LEUCINE-RICH NUCLEAR PHOSPHOPROTEIN 32 (1 of 2)
Sobic.002G376800	similar to Os07g0619200 protein
Sobic.002G376900	similar to Os07g0619200 protein
Sobic.002G379800	PTHR10992//PTHR10992:SF779 - ALPHA/BETA HYDROLASE FOLD-CONTAINING PROTEIN (1 of 3)
Sobic.002G384000	similar to Putative uncharacterized protein OJ1339_F05.143
Sobic.002G388900	similar to Cytochrome P450 CYP709C1
Sobic.002G393900	similar to Putative uncharacterized protein
Sobic.002G394400	similar to Os07g0642600 protein
Sobic.002G401600	similar to Symbiosis-related protein-like protein
Sobic.002G401900	similar to Putative uncharacterized protein
Sobic.002G403600	similar to DT-related protein
Sobic.002G406400	similar to Pentatricopeptide (PPR)repeat-containing protein-like
Sobic.002G407100	NA
Sobic.002G415000	similar to Putative uncharacterized protein
Sobic.002G416600	1.11.1.7 - Peroxidase / Lactoperoxidase (1 of 147)
Sobic.002G419700	similar to Putative uncharacterized protein
Sobic.002G420800	PF14200 - Ricin-type beta-trefoil lectin domain-like (RicinB_lectin_2) (1 of 6)
Sobic.003G009700	similar to Putative Cytochrome P450 71A1
Sobic.003G010600	similar to Putative uncharacterized protein P0452F10.6
Sobic.003G014100	PTHR12608:SF6 - GDT1-LIKE PROTEIN 1	CHLOROPLASTIC (1 of 1)
Sobic.003G016600	similar to Putative esterase
Sobic.003G017100	similar to Putative ABC transporter Nda
Sobic.003G019200	similar to Putative uncharacterized protein
Sobic.003G021900	similar to Sterol C-22 desaturase-like
Sobic.003G022200	similar to Putative uncharacterized protein
Sobic.003G023800	similar to Putative uncharacterized protein
Sobic.003G025300	similar to OSJNBb0018A10.15 protein
Sobic.003G026300	similar to Os01g0203000 protein
Sobic.003G032900	NA
Sobic.003G037100	weakly similar to Os01g0186600 protein
Sobic.003G039800	NA
Sobic.003G044700	similar to ATP synthetase alpha chain-like
Sobic.003G047800	similar to Putative uncharacterized protein
Sobic.003G067700	similar to Expressed protein
Sobic.003G070700	similar to Putative uncharacterized protein P0009G03.21
Sobic.003G074700	similar to Putative uncharacterized protein P0024G09.30
Sobic.003G076200	similar to Putative uncharacterized protein
Sobic.003G079700	similar to Putative receptor serine/threonine kinase PR5K
Sobic.003G089600	similar to Putative uncharacterized protein
Sobic.003G091850	NA
Sobic.003G092900	similar to Putative uncharacterized protein
Sobic.003G094500	weakly similar to Chromosome chr17 scaffold_16	whole genome shotgun sequence
Sobic.003G099400	similar to Peptidyl-prolyl cis-trans isomerase
Sobic.003G105000	PTHR10584//PTHR10584:SF153 - SUGAR KINASE (1 of 1)
Sobic.003G106300	similar to Sterol-8	7-isomerase
Sobic.003G107600	similar to Sterol-8	7-isomerase
Sobic.003G114100	similar to Chromosome chr7 scaffold_42	whole genome shotgun sequence
Sobic.003G116300	PF13962 - Domain of unknown function (PGG) (1 of 55)
Sobic.003G118800	NA
Sobic.003G118900	PTHR23155//PTHR23155:SF648 - LEUCINE-RICH REPEAT-CONTAINING PROTEIN (1 of 3)
Sobic.003G121800	similar to Putative sec14 like protein
Sobic.003G129500	similar to Putative uncharacterized protein
Sobic.003G132300	similar to Putative uncharacterized protein
Sobic.003G132600	similar to Ribosomal protein	chloroplast-like
Sobic.003G139300	similar to MDR-like ABC transporter
Sobic.003G141000	similar to Putative uncharacterized protein
Sobic.003G143700	similar to ATP citrate lyase	putative
Sobic.003G146000	similar to Putative uncharacterized protein
Sobic.003G149000	PTHR10791:SF29 - BIDIRECTIONAL SUGAR TRANSPORTER SWEET16-RELATED (1 of 1)
Sobic.003G150800	similar to Preprotein translocase subunit secA	chloroplast precursor
Sobic.003G156000	similar to Endochitinase A precursor
Sobic.003G156600	Predicted protein
Sobic.003G162200	similar to Adenylate isopentenyltransferase
Sobic.003G162700	NA
Sobic.003G177700	Predicted protein
Sobic.003G182800	similar to Putative MtN3
Sobic.003G188000	similar to Chromosome chr17 scaffold_12	whole genome shotgun sequence
Sobic.003G191000	similar to Thiazole biosynthetic enzyme 1-1	chloroplast precursor
Sobic.003G192100	similar to Os01g0567400 protein
Sobic.003G197200	similar to Putative uncharacterized protein
Sobic.003G202300	similar to 30S ribosomal protein S1-like
Sobic.003G207900	PTHR22950//PTHR22950:SF297 - AMINO ACID TRANSPORTER (1 of 2)
Sobic.003G210500	similar to HcrVf1 protein-like
Sobic.003G211500	1.1.1.224 - Mannose-6-phosphate 6-reductase / NADPH-mannose-6-P reductase (1 of 3)
Sobic.003G214800	PF01535//PF12854//PF13041 - PPR repeat (PPR) // PPR repeat (PPR_1) // PPR repeat family (PPR_2) (1 of 30)
Sobic.003G215200	PF05078 - Protein of unknown function (DUF679) (DUF679) (1 of 15)
Sobic.003G221800	similar to Putative uncharacterized protein
Sobic.003G223700	PTHR11926//PTHR11926:SF255 - GLUCOSYL/GLUCURONOSYL TRANSFERASES (1 of 3)
Sobic.003G225900	similar to C2 domain-containing protein-like
Sobic.003G226600	similar to DNA-binding protein WRKY3-like
Sobic.003G228600	similar to Cytochrome P450 monooxygenase CYP72A26
Sobic.003G229700	weakly similar to Chromosome chr12 scaffold_18	whole genome shotgun sequence
Sobic.003G233200	similar to Os01g0639200 protein
Sobic.003G234400	PTHR11002:SF7 - CARBONIC ANHYDRASE 2	CHLOROPLASTIC-RELATED (1 of 4)
Sobic.003G239300	similar to Putative uncharacterized protein
Sobic.003G245201	KOG0252 - Inorganic phosphate transporter (1 of 1)
Sobic.003G247600	similar to S-receptor kinase homolog-like
Sobic.003G248400	similar to Os01g0665500 protein
Sobic.003G249000	PTHR10165//PTHR10165:SF96 - LIPID PHOSPHATE PHOSPHATASE (1 of 1)
Sobic.003G249400	similar to Putative uncharacterized protein
Sobic.003G250340	similar to Putative uncharacterized protein
Sobic.003G252300	PTHR31964:SF6 - ADENINE NUCLEOTIDE ALPHA HYDROLASES-LIKE SUPERFAMILY PROTEIN (1 of 2)
Sobic.003G252400	PF05605 - Drought induced 19 protein (Di19)	zinc-binding (zf-Di19) (1 of 7)
Sobic.003G254100	PTHR27001:SF83 - LRR RECEPTOR-LIKE SERINE/THREONINE-PROTEIN KINASE MRH1-RELATED (1 of 3)
Sobic.003G254900	PF02365 - No apical meristem (NAM) protein (NAM) (1 of 130)
Sobic.003G255800	weakly similar to Putative uncharacterized protein
Sobic.003G257100	similar to Rubisco subunit binding-protein beta subunit-like
Sobic.003G260000	similar to Os02g0484600 protein
Sobic.003G260100	NA
Sobic.003G260300	PTHR10641//PTHR10641:SF549 - MYB-LIKE DNA-BINDING PROTEIN MYB (1 of 1)
Sobic.003G260800	PF14009 - Domain of unknown function (DUF4228) (DUF4228) (1 of 36)
Sobic.003G262100	similar to Putative uncharacterized protein P0519D04.39
Sobic.003G262600	PF00069//PF14380 - Protein kinase domain (Pkinase) // Wall-associated receptor kinase C-terminal (WAK_assoc) (1 of 2)
Sobic.003G263300	similar to Os01g0690800 protein
Sobic.003G266600	similar to Phosphoethanolamine N-methyltransferase
Sobic.003G272400	PTHR12161:SF13 - REGULATOR OF VPS4 ACTIVITY PROTEIN-RELATED (1 of 1)
Sobic.003G282901	weakly similar to Putative uncharacterized protein
Sobic.003G284600	PF00646//PF07723//PF08387 - F-box domain (F-box) // Leucine Rich Repeat (LRR_2) // FBD (FBD) (1 of 1)
Sobic.003G286800	NA
Sobic.003G288000	similar to Putative uncharacterized protein
Sobic.003G292300	similar to Putative uncharacterized protein
Sobic.003G296700	similar to Putative receptor protein kinase PERK1
Sobic.003G300500	PTHR11732//PTHR11732:SF253 - ALDO/KETO REDUCTASE (1 of 4)
Sobic.003G300800	similar to Gibberellin 2-oxidase
Sobic.003G305601	similar to Glycosyl hydrolase family protein 17-like
Sobic.003G309500	similar to Os01g0769900 protein
Sobic.003G309700	similar to Tryptophan decarboxylase
Sobic.003G310000	PF02365 - No apical meristem (NAM) protein (NAM) (1 of 130)
Sobic.003G311800	similar to Glycosyltransferase family 14 protein-like
Sobic.003G312300	PTHR21091//PTHR21091:SF126 - METHYLTETRAHYDROFOLATE:HOMOCYSTEINE METHYLTRANSFERASE RELATED (1 of 1)
Sobic.003G313900	similar to Putative uncharacterized protein
Sobic.003G316300	similar to Putative insulin degrading enzyme
Sobic.003G319200	PTHR10891//PTHR10891:SF585 - EF-HAND CALCIUM-BINDING DOMAIN CONTAINING PROTEIN (1 of 2)
Sobic.003G321000	similar to Putative uncharacterized protein
Sobic.003G324300	similar to Os01g0796700 protein
Sobic.003G325100	similar to Blight resistance protein RGA3-like
Sobic.003G328200	PTHR31407:SF14 - PSBP DOMAIN-CONTAINING PROTEIN 6	CHLOROPLASTIC (1 of 1)
Sobic.003G331500	similar to Harpin-induced protein-related-like
Sobic.003G331600	similar to Putative uncharacterized protein
Sobic.003G331700	similar to Permatin precursor
Sobic.003G333700	similar to Cysteine synthase
Sobic.003G335900	similar to Os01g0817600 protein
Sobic.003G336700	similar to Unkown protein
Sobic.003G337100	weakly similar to Putative uncharacterized protein OJ1529_G03.19
Sobic.003G348400	similar to Ankyrin-repeat protein
Sobic.003G349800	similar to Putative uncharacterized protein
Sobic.003G357900	similar to Putative uncharacterized protein
Sobic.003G360000	similar to Putative uncharacterized protein
Sobic.003G362700	similar to Putative uncharacterized protein
Sobic.003G364500	similar to Putative uncharacterized protein
Sobic.003G374200	similar to Putative uncharacterized protein
Sobic.003G374600	similar to Putative uncharacterized protein P0698A10.33-1
Sobic.003G377700	similar to Putative MtN3
Sobic.003G379800	similar to Os01g0884400 protein
Sobic.003G382600	NA
Sobic.003G383600	NA
Sobic.003G385401	NA
Sobic.003G392200	similar to B1065G12.16 protein
Sobic.003G393400	PTHR12542//PTHR12542:SF25 - EXOCYST COMPLEX PROTEIN EXO70 (1 of 2)
Sobic.003G393700	similar to Putative uncharacterized protein
Sobic.003G393800	similar to Putative uncharacterized protein
Sobic.003G396000	similar to Copine III-like
Sobic.003G397500	similar to Putative uncharacterized protein
Sobic.003G400266	NA
Sobic.003G403800	PTHR10992//PTHR10992:SF709 - ALPHA/BETA HYDROLASE FOLD-CONTAINING PROTEIN (1 of 1)
Sobic.003G410100	similar to Putative cell cycle dependent kinase C
Sobic.003G411200	similar to Sec14 like protein
Sobic.003G412700	similar to Putative uncharacterized protein
Sobic.003G416500	similar to Putative uncharacterized protein
Sobic.003G422700	PTHR11785//PTHR11785:SF356 - AMINO ACID TRANSPORTER (1 of 2)
Sobic.003G425500	similar to Putative uncharacterized protein
Sobic.003G428300	similar to Response regulator 5
Sobic.003G429200	similar to Probable NADPH:quinone oxidoreductase 2
Sobic.003G433900	similar to Putative uncharacterized protein
Sobic.003G434200	similar to Bzip transcription factor-like
Sobic.003G440500	similar to Os01g0966200 protein
Sobic.003G445800	similar to Zinc finger protein-like
Sobic.004G004400	similar to L-lactate dehydrogenase
Sobic.004G004500	similar to L-lactate dehydrogenase
Sobic.004G006500	PF05633 - Protein of unknown function (DUF793) (DUF793) (1 of 5)
Sobic.004G011566	similar to Catalase isozyme 3
Sobic.004G016500	similar to Putative uncharacterized protein
Sobic.004G016600	similar to Putative GDSL-motif lipase/hydrolase protein
Sobic.004G017200	NA
Sobic.004G020401	PTHR10891//PTHR10891:SF626 - EF-HAND CALCIUM-BINDING DOMAIN CONTAINING PROTEIN (1 of 1)
Sobic.004G020800	similar to Putative uncharacterized protein
Sobic.004G024200	similar to Bax inhibitor 1
Sobic.004G032300	weakly similar to Putative uncharacterized protein P0030G11.22
Sobic.004G032800	similar to Mitogen-activated protein kinase 13
Sobic.004G033000	similar to Putative uncharacterized protein
Sobic.004G035100	similar to Putative uncharacterized protein
Sobic.004G035500	similar to Glutamate/malate translocator
Sobic.004G044100	PF04784//PF14389 - Protein of unknown function	DUF547 (DUF547) // Leucine-zipper of ternary complex factor MIP1 (Lzipper-MIP1) (1 of 12)
Sobic.004G055600	similar to Putative uncharacterized protein
Sobic.004G058500	similar to LEM3 (Ligand-effect modulator 3)-like
Sobic.004G060832	NA
Sobic.004G061500	NA
Sobic.004G065600	similar to Putative cinnamoyl-CoA reductase
Sobic.004G070200	similar to Chromosome chr17 scaffold_16	whole genome shotgun sequence
Sobic.004G071000	similar to Cinnamyl alcohol dehydrogenase
Sobic.004G072000	PTHR21109 - MITOCHONDRIAL 28S RIBOSOMAL PROTEIN S21 (1 of 3)
Sobic.004G074400	similar to Putative uncharacterized protein
Sobic.004G075800	similar to Putative uncharacterized protein
Sobic.004G086800	similar to Putative fatty acid elongase
Sobic.004G088100	similar to Palmitoyl-ACP thioesterase
Sobic.004G089300	PTHR19229//PTHR19229:SF127 - ATP-BINDING CASSETTE TRANSPORTER SUBFAMILY A ABCA (1 of 3)
Sobic.004G091700	PF00954//PF01453//PF07714//PF08276 - S-locus glycoprotein domain (S_locus_glycop) // D-mannose binding lectin (B_lectin) // Protein tyrosine kinase (Pkinase_Tyr) // PAN-like domain (PAN_2) (1 of 24)
Sobic.004G091900	NA
Sobic.004G094100	weakly similar to Zinc finger protein-like
Sobic.004G096100	PF12023 - Domain of unknown function (DUF3511) (DUF3511) (1 of 7)
Sobic.004G096200	NA
Sobic.004G096900	similar to Putative pollen specific protein
Sobic.004G098000	PTHR10000//PTHR10000:SF15 - PHOSPHOSERINE PHOSPHATASE (1 of 1)
Sobic.004G107700	Predicted protein
Sobic.004G109000	similar to Chalcone isomerase-like
Sobic.004G109100	PTHR14155//PTHR14155:SF165 - RING FINGER DOMAIN-CONTAINING (1 of 5)
Sobic.004G110400	PTHR14155//PTHR14155:SF91 - RING FINGER DOMAIN-CONTAINING (1 of 1)
Sobic.004G113100	similar to Aminopropyl transferase
Sobic.004G114800	similar to Hydroxyproline-rich glycoprotein-like
Sobic.004G116400	similar to Os02g0260200 protein
Sobic.004G122200	PF03478 - Protein of unknown function (DUF295) (DUF295) (1 of 85)
Sobic.004G127600	PTHR10374//PTHR10374:SF12 - LACTOYLGLUTATHIONE LYASE GLYOXALASE I (1 of 2)
Sobic.004G142700	similar to Putative uncharacterized protein
Sobic.004G144150	1.2.1.42//1.2.1.50 - Hexadecanal dehydrogenase (acylating) / Fatty acyl-CoA reductase // Long-chain-fatty-acyl-CoA reductase / Acyl-CoA reductase (1 of 4)
Sobic.004G151900	NA
Sobic.004G157700	similar to Hydroxyproline-rich glycoprotein-like
Sobic.004G158901	PF00847 - AP2 domain (AP2) (1 of 171)
Sobic.004G162400	similar to ATP-dependent Clp protease ATP-binding subunit
Sobic.004G164100	similar to Pentatricopeptide (PPR) repeat-containing protein-like
Sobic.004G173300	similar to Os02g0550900 protein
Sobic.004G176300	NA
Sobic.004G181400	PTHR14155//PTHR14155:SF147 - RING FINGER DOMAIN-CONTAINING (1 of 12)
Sobic.004G182700	similar to Kelch repeat-containing F-box family protein-like
Sobic.004G186300	similar to Putative calmodulin-binding protein phosphatase
Sobic.004G187300	weakly similar to Putative uncharacterized protein
Sobic.004G187800	weakly similar to Zinc finger (C3HC4-type RING finger)-like protein
Sobic.004G190900	similar to Mitochondrial transcription termination factor-like protein
Sobic.004G191300	weakly similar to Putative uncharacterized protein
Sobic.004G191600	similar to Beta-expansin 7 precursor
Sobic.004G192200	similar to Choline transporter-like protein
Sobic.004G195300	weakly similar to Putative uncharacterized protein
Sobic.004G195700	similar to Putative uncharacterized protein
Sobic.004G195800	similar to Putative uncharacterized protein
Sobic.004G199100	NA
Sobic.004G199600	weakly similar to Putative uncharacterized protein OSJNBa0016G10.17
Sobic.004G200900	similar to Flavonoid 3'-hydroxylase
Sobic.004G201100	similar to Flavonoid 3'-hydroxylase
Sobic.004G204500	similar to Putative uncharacterized protein OJ1791_B03.17-1
Sobic.004G207300	similar to Putative uncharacterized protein
Sobic.004G209500	Predicted protein
Sobic.004G211200	similar to Putative uncharacterized protein
Sobic.004G214700	similar to Os02g0614700 protein
Sobic.004G214800	PF00560//PF08263//PF13855 - Leucine Rich Repeat (LRR_1) // Leucine rich repeat N-terminal domain (LRRNT_2) // Leucine rich repeat (LRR_8) (1 of 40)
Sobic.004G216300	NA
Sobic.004G217800	similar to Ammonium transporter 1-3
Sobic.004G219800	similar to Transcription factor MYB39
Sobic.004G220700	similar to Phenylalanine ammonia-lyase
Sobic.004G224766	PTHR11802:SF31 - SERINE CARBOXYPEPTIDASE-LIKE 34 (1 of 2)
Sobic.004G228100	similar to Ring domain containing protein-like
Sobic.004G228700	weakly similar to Putative uncharacterized protein P0471A11.35
Sobic.004G229500	similar to Putative uncharacterized protein
Sobic.004G231800	similar to 50S ribosomal protein L29	chloroplast precursor
Sobic.004G233400	NA
Sobic.004G234200	similar to Peptidyl-prolyl cis-trans isomerase
Sobic.004G236000	PTHR11709//PTHR11709:SF118 - MULTI-COPPER OXIDASE (1 of 8)
Sobic.004G236500	similar to Os02g0748800 protein
Sobic.004G239100	similar to Putative uncharacterized protein OJ1734_E02.25
Sobic.004G241100	similar to NHL repeat-containing protein-like
Sobic.004G244600	PTHR22298//PTHR22298:SF52 - ENDO-1	4-BETA-GLUCANASE (1 of 2)
Sobic.004G246800	similar to PPR-repeat protein-like
Sobic.004G252200	similar to Putative uncharacterized protein
Sobic.004G253800	NA
Sobic.004G255550	NA
Sobic.004G257700	similar to Putative uncharacterized protein
Sobic.004G259432	NA
Sobic.004G262600	similar to Os02g0712500 protein
Sobic.004G267000	similar to Putative myb-related protein
Sobic.004G267300	PTHR22849//PTHR22849:SF27 - WDSAM1 PROTEIN (1 of 2)
Sobic.004G267500	similar to Putative pathogen induced protein 2-4
Sobic.004G268900	similar to Putative uncharacterized protein
Sobic.004G272100	similar to Phosphoribulokinase	chloroplast precursor
Sobic.004G276600	PF05703 - Auxin canalisation (Auxin_canalis) (1 of 8)
Sobic.004G280500	similar to RAV-like B3 domain DNA binding protein-like
Sobic.004G281200	similar to Scarecrow transcriptional regulator-like protein
Sobic.004G281300	similar to Putative uncharacterized protein
Sobic.004G281400	similar to Putative uncharacterized protein
Sobic.004G285700	similar to Putative uncharacterized protein P0684A08.40
Sobic.004G286400	PF03087 - Arabidopsis protein of unknown function (DUF241) (1 of 39)
Sobic.004G288300	PTHR30618 - NCS1 FAMILY PURINE/PYRIMIDINE TRANSPORTER (1 of 1)
Sobic.004G288900	PTHR27003:SF52 - U-BOX DOMAIN-CONTAINING PROTEIN 33 (1 of 4)
Sobic.004G297100	similar to BTH-induced ERF transcriptional factor 3
Sobic.004G297200	similar to Os02g0654600 protein
Sobic.004G298700	weakly similar to PREDICTED: hypothetical protein
Sobic.004G300800	similar to Fatty aldehyde dehydrogenase 1
Sobic.004G302000	PF01657 - Salt stress response/antifungal (Stress-antifung) (1 of 60)
Sobic.004G304200	similar to OSJNBa0081C01.25 protein
Sobic.004G308200	similar to Putative xyloglucan fucosyltransferase
Sobic.004G308400	2.4.1.69 - Galactoside 2-alpha-L-fucosyltransferase / Secretor-type beta-galactoside alpha-1->2 fucosyltransferase (1 of 18)
Sobic.004G312100	similar to Os02g0770100 protein
Sobic.004G314800	PF11947 - Protein of unknown function (DUF3464) (DUF3464) (1 of 3)
Sobic.004G315100	similar to Thioredoxin-like 5
Sobic.004G317900	similar to Os05g0337400 protein
Sobic.004G319800	similar to Putative uncharacterized protein
Sobic.004G323200	similar to Os02g0786900 protein
Sobic.004G325000	similar to 101 kDa heat shock protein-like
Sobic.004G326500	similar to OSJNBa0010H02.5 protein
Sobic.004G326900	similar to UDP-glucuronic acid 4-epimerase
Sobic.004G327700	similar to Putative uncharacterized protein
Sobic.004G330600	similar to Putative mevalonate disphosphate decarboxylase
Sobic.004G331600	similar to Putative minichromosome maintenance deficient protein 5
Sobic.004G335900	weakly similar to Putative uncharacterized protein
Sobic.004G338100	PTHR12526//PTHR12526:SF382 - GLYCOSYLTRANSFERASE (1 of 1)
Sobic.004G340800	PTHR32278:SF2 - F-BOX PROTEIN PP2-B13-RELATED (1 of 8)
Sobic.004G341800	similar to Putative uncharacterized protein OSJNBa0053L11.37
Sobic.004G343000	similar to Putative uncharacterized protein
Sobic.004G344400	similar to Putative uncharacterized protein
Sobic.004G346000	similar to Os02g0817900 protein
Sobic.004G348400	weakly similar to Putative iron deficiency protein Ids3
Sobic.004G354800	NA
Sobic.004G359600	similar to Cell division inhibitor-like
Sobic.005G002400	similar to Expressed protein
Sobic.005G015200	similar to RPT2-like protein
Sobic.005G016400	similar to Eukaryotic translation initiation factor 2B family protein	putative	expressed
Sobic.005G022200	similar to Putative 5'-3' exoribonuclease
Sobic.005G022800	similar to Putative uncharacterized protein
Sobic.005G033100	similar to AMP-binding enzyme family protein	expressed
Sobic.005G042900	weakly similar to Putative uncharacterized protein
Sobic.005G044000	similar to Harpin-induced protein 1 (Hin1)	putative
Sobic.005G049600	weakly similar to H0607F01.6 protein
Sobic.005G063100	Predicted protein
Sobic.005G085600	similar to Kelch motif	putative
Sobic.005G092000	PTHR23155//PTHR23155:SF578 - LEUCINE-RICH REPEAT-CONTAINING PROTEIN (1 of 8)
Sobic.005G095900	similar to Serine/threonine protein kinase
Sobic.005G096600	similar to Serine/threonine protein kinase
Sobic.005G098200	similar to Protein kinase domain containing protein	expressed
Sobic.005G099000	similar to Putative xylanase inhibitor protein precursor
Sobic.005G101700	weakly similar to Dirigent-like protein	expressed
Sobic.005G103300	similar to Alcohol dehydrogenase 2
Sobic.005G110472	NA
Sobic.005G110532	PF00560//PF08263 - Leucine Rich Repeat (LRR_1) // Leucine rich repeat N-terminal domain (LRRNT_2) (1 of 16)
Sobic.005G114600	NA
Sobic.005G119001	PTHR23155 - LEUCINE-RICH REPEAT-CONTAINING PROTEIN (1 of 402)
Sobic.005G121800	similar to Expressed protein
Sobic.005G122900	NA
Sobic.005G126800	similar to Serine palmitoyltransferase 2	putative	expressed
Sobic.005G131400	NA
Sobic.005G134100	similar to Rubredoxin family protein	expressed
Sobic.005G139700	PTHR11972:SF64 - RESPIRATORY BURST OXIDASE HOMOLOG PROTEIN A-RELATED (1 of 1)
Sobic.005G149700	similar to Expressed protein
Sobic.005G152100	similar to Os11g0552000 protein
Sobic.005G152600	PF00304 - Gamma-thionin family (Gamma-thionin) (1 of 47)
Sobic.005G165900	weakly similar to Zinc finger	C3HC4 type family protein	expressed
Sobic.005G168700	PTHR31561:SF25 - 3-KETOACYL-COA SYNTHASE 17-RELATED (1 of 2)
Sobic.005G176000	similar to Zinc finger protein	putative	expressed
Sobic.005G176100	5.3.1.8 - Mannose-6-phosphate isomerase / Phosphomannose isomerase (1 of 3)
Sobic.005G183300	weakly similar to Putative Pi-b protein
Sobic.005G195600	similar to Adenylyl-sulfate kinase
Sobic.005G200200	NA
Sobic.005G219000	PF01734 - Patatin-like phospholipase (Patatin) (1 of 26)
Sobic.005G222200	similar to ATP-citrate synthase	putative	expressed
Sobic.005G224700	PTHR10641:SF484 - TRANSCRIPTION FACTOR MYB48-RELATED (1 of 3)
Sobic.005G225700	PF13912 - C2H2-type zinc finger (zf-C2H2_6) (1 of 49)
Sobic.005G227000	similar to Putative nucleoid DNA-binding protein cnd41
Sobic.006G017800	similar to OSIGBa0136O08-OSIGBa0153H12.2 protein
Sobic.006G021000	similar to Putative uncharacterized protein
Sobic.006G024200	similar to H0512B01.12 protein
Sobic.006G025500	NA
Sobic.006G032500	NA
Sobic.006G053651	NA
Sobic.006G060100	PTHR10168//PTHR10168:SF95 - GLUTAREDOXIN (1 of 2)
Sobic.006G060200	weakly similar to OSIGBa0113L04.7 protein
Sobic.006G062900	similar to OSJNBb0118P14.4 protein
Sobic.006G066200	similar to OSJNBa0042I15.8 protein
Sobic.006G077400	similar to H0525E10.12 protein
Sobic.006G078500	similar to OSIGBa0076I14.3 protein
Sobic.006G084500	similar to OSIGBa0102D10.5 protein
Sobic.006G087900	similar to OJ000114_01.11 protein
Sobic.006G099700	1.5.1.3 - Dihydrofolate reductase / Tetrahydrofolate dehydrogenase (1 of 2)
Sobic.006G099900	similar to Putative uncharacterized protein
Sobic.006G100900	similar to H0815C01.4 protein
Sobic.006G110700	similar to OSIGBa0130P02.5 protein
Sobic.006G116000	similar to B0806H07.1 protein
Sobic.006G118400	similar to OSIGBa0106G07.8 protein
Sobic.006G121200	similar to High affinity nitrate transporter
Sobic.006G125800	similar to H0805A05.3 protein
Sobic.006G127900	PF00010 - Helix-loop-helix DNA-binding domain (HLH) (1 of 152)
Sobic.006G131400	similar to H0425E08.4 protein
Sobic.006G148500	PF00069//PF07645//PF13947 - Protein kinase domain (Pkinase) // Calcium-binding EGF domain (EGF_CA) // Wall-associated receptor kinase galacturonan-binding (GUB_WAK_bind) (1 of 16)
Sobic.006G149600	similar to Auxin responsive factor 10
Sobic.006G149700	similar to OSIGBa0131L05.3 protein
Sobic.006G153000	similar to OSIGBa0153E02-OSIGBa0093I20.17 protein
Sobic.006G154500	similar to OSIGBa0115K01-H0319F09.9 protein
Sobic.006G155000	similar to OSIGBa0115K01-H0319F09.12 protein
Sobic.006G156600	PF00083 - Sugar (and other) transporter (Sugar_tr) (1 of 38)
Sobic.006G157800	similar to B1011H02.5 protein
Sobic.006G158000	weakly similar to Putative uncharacterized protein
Sobic.006G158266	similar to OSIGBa0125M19.7 protein
Sobic.006G159800	similar to OSIGBa0159I10.6 protein
Sobic.006G160600	similar to OSIGBa0159I10.14 protein
Sobic.006G161100	similar to OSJNBa0091D06.3 protein
Sobic.006G163100	similar to H0115B09.3 protein
Sobic.006G163401	2.7.10.1//2.7.11.1 - Receptor protein-tyrosine kinase / Receptor protein tyrosine kinase // Non-specific serine/threonine protein kinase / Threonine-specific protein kinase (1 of 33)
Sobic.006G165100	PF13837 - Myb/SANT-like DNA-binding domain (Myb_DNA-bind_4) (1 of 32)
Sobic.006G166000	similar to OSJNBb0038F03.9 protein
Sobic.006G167800	similar to OSJNBa0079A21.16 protein
Sobic.006G174000	similar to Putative cis-zeatin O-glucosyltransferase
Sobic.006G176600	PTHR11825//PTHR11825:SF41 - SUBGROUP IIII AMINOTRANSFERASE (1 of 1)
Sobic.006G178500	similar to H0211B05.6 protein
Sobic.006G180900	similar to INDETERMINATE-related protein 9
Sobic.006G181300	similar to Polyphenol oxidase
Sobic.006G181600	similar to OSJNBa0005N02.4 protein
Sobic.006G183200	similar to OCL2 protein
Sobic.006G184100	similar to OSJNBa0088I22.11 protein
Sobic.006G187401	similar to Os03g0126900 protein
Sobic.006G192900	similar to OSJNBa0088A01.21 protein
Sobic.006G193900	similar to H0307D04.7 protein
Sobic.006G203000	similar to Alternative oxidase
Sobic.006G206900	PTHR11524 - 60S RIBOSOMAL PROTEIN L7 (1 of 7)
Sobic.006G207900	similar to OSIGBa0113I13.9 protein
Sobic.006G208050	NA
Sobic.006G218600	similar to H0313F03.20 protein
Sobic.006G225200	PF08613 - Cyclin (Cyclin) (1 of 4)
Sobic.006G227750	1.3.1.77 - Anthocyanidin reductase / ANR (1 of 14)
Sobic.006G228000	similar to Putative cold shock protein-1
Sobic.006G228400	PF01453 - D-mannose binding lectin (B_lectin) (1 of 94)
Sobic.006G231100	similar to H0315F07.12 protein
Sobic.006G231266	NA
Sobic.006G232400	4.4.1.11 - Methionine gamma-lyase / Methionine lyase (1 of 2)
Sobic.006G239100	PF05678 - VQ motif (VQ) (1 of 39)
Sobic.006G240800	similar to Putative uncharacterized protein
Sobic.006G241200	weakly similar to H0212B02.4 protein
Sobic.006G241350	weakly similar to OSJNBb0059K02.4 protein
Sobic.006G241400	weakly similar to OSJNBb0059K02.4 protein
Sobic.006G246300	2.7.11.1 - Non-specific serine/threonine protein kinase / Threonine-specific protein kinase (1 of 1200)
Sobic.006G251000	similar to H0112G12.4 protein
Sobic.006G259000	PF00847 - AP2 domain (AP2) (1 of 171)
Sobic.006G259201	PTHR31903:SF6 - F12F1.11-RELATED (1 of 1)
Sobic.006G265400	similar to H0103C06.7 protein
Sobic.006G267100	similar to Os04g0677400 protein
Sobic.006G270200	similar to OSJNBb0017I01.21 protein
Sobic.006G273800	similar to H0913C04.7 protein
Sobic.006G274300	similar to H0913C04.11 protein
Sobic.006G274400	similar to H0723C07.1 protein
Sobic.006G274933	similar to H0723C07.7 protein
Sobic.007G001900	similar to Harpin-induced protein 1 family (HIN1)-like
Sobic.007G002800	similar to MAP3K-like protein
Sobic.007G005900	Predicted protein
Sobic.007G008800	similar to Putative uncharacterized protein
Sobic.007G009500	similar to Putative uncharacterized protein
Sobic.007G011200	similar to Putative uncharacterized protein
Sobic.007G018900	similar to Putative uncharacterized protein
Sobic.007G024500	similar to Zinc finger (C3HC4-type RING finger) protein family-like
Sobic.007G030900	similar to Putative uncharacterized protein
Sobic.007G034500	similar to Putative DAG protein
Sobic.007G035500	similar to Putative uncharacterized protein
Sobic.007G043100	PTHR11764//PTHR11764:SF14 - LANOSTEROL SYNTHASE (1 of 7)
Sobic.007G043400	similar to Putative uncharacterized protein
Sobic.007G045300	similar to Os08g0156100 protein
Sobic.007G062200	similar to Putative uncharacterized protein
Sobic.007G069101	PF01535//PF13041//PF13812 - PPR repeat (PPR) // PPR repeat family (PPR_2) // Pentatricopeptide repeat domain (PPR_3) (1 of 59)
Sobic.007G070400	similar to Oxidoreductase	2OG-Fe oxygenase family protein	expressed
Sobic.007G072133	PTHR23272//PTHR23272:SF49 - BED FINGER-RELATED (1 of 1)
Sobic.007G074200	PTHR31568:SF17 - EXPRESSED PROTEIN (1 of 3)
Sobic.007G077001	PF00847 - AP2 domain (AP2) (1 of 171)
Sobic.007G077100	similar to Ethylene responsive transcription factor
Sobic.007G077200	similar to Ethylene responsive transcription factor
Sobic.007G077300	weakly similar to Ethylene responsive transcription factor
Sobic.007G077832	NA
Sobic.007G079500	NA
Sobic.007G085300	weakly similar to WRKY transcription factor 25
Sobic.007G090300	similar to Putative uncharacterized protein
Sobic.007G091100	similar to Putative phytase
Sobic.007G095600	similar to Putative uncharacterized protein
Sobic.007G098400	similar to Os05g0318100 protein
Sobic.007G103500	NA
Sobic.007G109800	similar to Putative uncharacterized protein
Sobic.007G110366	NA
Sobic.007G111200	similar to Os08g0275200 protein
Sobic.007G116950	similar to Chromosome chr14 scaffold_21	whole genome shotgun sequence
Sobic.007G123300	weakly similar to Putative uncharacterized protein
Sobic.007G137300	weakly similar to Putative uncharacterized protein
Sobic.007G138100	weakly similar to Zinc finger A20 and AN1 domain-containing stress-associated protein 12
Sobic.007G139900	similar to Putative uncharacterized protein P0524F03.23
Sobic.007G143700	similar to Peptidyl-prolyl cis-trans isomerase
Sobic.007G148800	similar to Putative uncharacterized protein
Sobic.007G149300	similar to Putative uncharacterized protein
Sobic.007G149800	similar to Putative uncharacterized protein
Sobic.007G151400	similar to Putative uncharacterized protein
Sobic.007G154701	PTHR23084//PTHR23084:SF136 - PHOSPHATIDYLINOSITOL-4-PHOSPHATE 5-KINASE RELATED (1 of 2)
Sobic.007G157200	NA
Sobic.007G158600	similar to Putative latex protein allergen
Sobic.007G169200	similar to Putative uncharacterized protein
Sobic.007G172100	similar to Putative uncharacterized protein
Sobic.007G175900	similar to Putative NEP1-interacting protein
Sobic.007G177100	similar to Myb-related protein Zm38
Sobic.007G181600	similar to Sorbitol dehydrogenase
Sobic.007G185100	similar to Chromosome chr5 scaffold_72	whole genome shotgun sequence
Sobic.007G189300	Predicted protein
Sobic.007G196400	similar to Putative RNA helicase
Sobic.007G200200	PF00069//PF00954//PF01453//PF08276 - Protein kinase domain (Pkinase) // S-locus glycoprotein domain (S_locus_glycop) // D-mannose binding lectin (B_lectin) // PAN-like domain (PAN_2) (1 of 32)
Sobic.007G210801	similar to N-acetyltransferase and Transcription factor-like protein
Sobic.007G217700	weakly similar to Putative uncharacterized protein
Sobic.007G218800	similar to Caffeoyl-CoA O-methyltransferase
Sobic.007G225300	similar to Chromosome undetermined scaffold_165	whole genome shotgun sequence
Sobic.007G227500	similar to Putative uncharacterized protein OJ1111_H02.18
Sobic.008G001300	PF07714//PF12799//PF12819 - Protein tyrosine kinase (Pkinase_Tyr) // Leucine Rich repeats (2 copies) (LRR_4) // Carbohydrate-binding protein of the ER (Malectin_like) (1 of 2)
Sobic.008G012150	NA
Sobic.008G013300	similar to Expressed protein
Sobic.008G021800	similar to NAC domain transcription factor	putative	expressed
Sobic.008G024700	PF04525 - LURP-one-related (LOR) (1 of 29)
Sobic.008G025500	similar to Putative uncharacterized protein 15A
Sobic.008G029000	PF03106 - WRKY DNA -binding domain (WRKY) (1 of 97)
Sobic.008G030600	PF00234 - Protease inhibitor/seed storage/LTP family (Tryp_alpha_amyl) (1 of 35)
Sobic.008G033200	similar to Stem-specific protein TSJT1	putative	expressed
Sobic.008G033400	similar to Expressed protein
Sobic.008G039700	NA
Sobic.008G040800	PF12937 - F-box-like (F-box-like) (1 of 106)
Sobic.008G048501	PTHR22835//PTHR22835:SF272 - ZINC FINGER FYVE DOMAIN CONTAINING PROTEIN (1 of 2)
Sobic.008G049300	weakly similar to Putative uncharacterized protein
Sobic.008G051000	similar to Magnesium chelatase subunit I precursor
Sobic.008G052000	3.5.1.99 - Fatty acid amide hydrolase / Oleamide hydrolase (1 of 3)
Sobic.008G058200	similar to Putative uncharacterized protein
Sobic.008G059400	similar to Amino acid transporter	putative	expressed
Sobic.008G061701	NA
Sobic.008G069300	NA
Sobic.008G072300	similar to Chromosome chr18 scaffold_24	whole genome shotgun sequence
Sobic.008G072400	similar to Transposon protein	putative	unclassified	expressed
Sobic.008G072600	similar to Uncharacterized plant-specific domain TIGR01627 family protein	expressed
Sobic.008G073100	similar to Os12g0209000 protein
Sobic.008G073200	similar to Os12g0208900 protein
Sobic.008G074400	similar to Glutathione S-transferase GST 18
Sobic.008G077800	weakly similar to GDSL-like Lipase/Acylhydrolase family protein	expressed
Sobic.008G078400	similar to Outer envelope protein	putative	expressed
Sobic.008G081200	similar to Os12g0231000 protein
Sobic.008G088878	NA
Sobic.008G105500	similar to Ureide permease 4	putative	expressed
Sobic.008G108400	NA
Sobic.008G112300	similar to Plastidic 2-oxoglutarate/malate transporter
Sobic.008G114300	similar to Putative acetyl-CoA carboxylase
Sobic.008G126200	Predicted protein
Sobic.008G126700	Predicted protein
Sobic.008G131700	similar to Thylakoid lumenal 21.5 kDa protein	chloroplast	putative	expressed
Sobic.008G133900	PF08224 - Domain of unknown function (DUF1719) (DUF1719) (1 of 33)
Sobic.008G135100	similar to Expressed protein
Sobic.008G141200	similar to Expressed protein
Sobic.008G142100	PF02365 - No apical meristem (NAM) protein (NAM) (1 of 130)
Sobic.008G143600	PF04788 - Protein of unknown function (DUF620) (DUF620) (1 of 9)
Sobic.008G143901	NA
Sobic.008G144500	weakly similar to Zinc finger transcription factor ZFP2
Sobic.008G147800	similar to Helix-loop-helix DNA-binding domain containing protein
Sobic.008G148500	similar to Expressed protein
Sobic.008G153200	similar to Expressed protein
Sobic.008G159250	NA
Sobic.008G159901	PTHR24362:SF218 - SERINE/THREONINE-PROTEIN KINASE NEK4 (1 of 2)
Sobic.008G162201	similar to Putative uncharacterized protein
Sobic.008G164201	NA
Sobic.008G167700	similar to WPP domain associated protein	putative	expressed
Sobic.008G167800	similar to DNAJ heat shock N-terminal domain-containing protein	putative	expressed
Sobic.008G168800	weakly similar to 32 kDa protein
Sobic.008G168866	Predicted protein
Sobic.008G181300	Predicted protein
Sobic.008G183400	similar to Phospholipase D alpha 1
Sobic.008G183900	weakly similar to No apical meristem protein
Sobic.008G188000	PF05678 - VQ motif (VQ) (1 of 39)
Sobic.008G188400	PTHR11157:SF11 - F25A4.4 (1 of 1)
Sobic.008G190500	similar to Plasma membrane ATPase 1
Sobic.009G010400	similar to Os05g0110000 protein
Sobic.009G010700	similar to Os05g0110100 protein
Sobic.009G010900	similar to Putative 3-beta hydroxysteroid dehydrogenase/isomerase protein
Sobic.009G014200	similar to Putative uncharacterized protein P0016H04.17
Sobic.009G014600	similar to Putative uncharacterized protein
Sobic.009G019000	2.7.11.1 - Non-specific serine/threonine protein kinase / Threonine-specific protein kinase (1 of 1200)
Sobic.009G024600	PTHR32467:SF29 - ETHYLENE-RESPONSIVE TRANSCRIPTION FACTOR RAP2-7 (1 of 1)
Sobic.009G026800	PTHR27007:SF47 - L-TYPE LECTIN-DOMAIN CONTAINING RECEPTOR KINASE VIII.1-RELATED (1 of 1)
Sobic.009G027900	similar to Putative uncharacterized protein
Sobic.009G028500	similar to Putative finger transcription factor
Sobic.009G031000	similar to Putative uncharacterized protein
Sobic.009G034300	similar to Putative uncharacterized protein OJ1127_B08.7
Sobic.009G036000	similar to Hydrophobic protein LTI6B
Sobic.009G038000	NA
Sobic.009G043400	similar to F-box domain containing protein	expressed
Sobic.009G044600	similar to Acc oxidase
Sobic.009G067400	weakly similar to Putative uncharacterized protein
Sobic.009G069500	similar to Os05g0186100 protein
Sobic.009G072500	PTHR11034//PTHR11034:SF22 - N-MYC DOWNSTREAM REGULATED (1 of 1)
Sobic.009G077800	similar to Putative uncharacterized protein
Sobic.009G091800	similar to Os05g0291700 protein
Sobic.009G091850	NA
Sobic.009G092100	PTHR31282:SF1 - WRKY TRANSCRIPTION FACTOR 38-RELATED (1 of 2)
Sobic.009G098100	similar to RuBisCO large subunit-binding protein subunit alpha	chloroplast precursor
Sobic.009G100500	similar to WRKY transcription factor 53
Sobic.009G106900	PTHR11206//PTHR11206:SF176 - MULTIDRUG RESISTANCE PROTEIN (1 of 3)
Sobic.009G112200	PF12937 - F-box-like (F-box-like) (1 of 106)
Sobic.009G115600	Predicted protein
Sobic.009G120800	similar to Putative uncharacterized protein
Sobic.009G122400	similar to Putative uncharacterized protein OJ1354_D07.15
Sobic.009G126800	similar to Putative uncharacterized protein
Sobic.009G128800	similar to Putative uncharacterized protein OSJNBb0092G21.7
Sobic.009G129000	similar to Putative uncharacterized protein
Sobic.009G129900	similar to Putative uncharacterized protein
Sobic.009G130700	similar to Putative uncharacterized protein
Sobic.009G130800	similar to Putative uncharacterized protein OSJNBa0035J16.10
Sobic.009G135100	similar to Putative uncharacterized protein
Sobic.009G137800	similar to Putative uncharacterized protein
Sobic.009G141900	NA
Sobic.009G142600	similar to Unknow protein
Sobic.009G144600	similar to Class III peroxidase 124 precursor
Sobic.009G147800	PTHR23324//PTHR23324:SF81 - SEC14 RELATED PROTEIN (1 of 3)
Sobic.009G154200	similar to Putative uncharacterized protein
Sobic.009G155200	similar to Putative uncharacterized protein
Sobic.009G161100	similar to Os05g0456300 protein
Sobic.009G164300	similar to 'GTP cyclohydrolase II/3	4-dihydroxy-2-butanone-4-phosphate synthase'
Sobic.009G173300	PTHR23315//PTHR23315:SF136 - BETA CATENIN-RELATED ARMADILLO REPEAT-CONTAINING (1 of 1)
Sobic.009G177000	similar to Putative uncharacterized protein
Sobic.009G177800	similar to Putative uncharacterized protein
Sobic.009G178850	NA
Sobic.009G179800	similar to Putative uncharacterized protein OSJNBa0088I06.7
Sobic.009G183700	similar to Phosphoglycerate kinase	chloroplast precursor
Sobic.009G184400	similar to Ethylene-responsive factor-like transcription factor ERFL2a
Sobic.009G185301	NA
Sobic.009G187100	similar to Putative uncharacterized protein
Sobic.009G190900	PF04578//PF13968 - Protein of unknown function	DUF594 (DUF594) // Domain of unknown function (DUF4220) (DUF4220) (1 of 60)
Sobic.009G196900	similar to Auxin response factor 14
Sobic.009G202501	NA
Sobic.009G212000	similar to Putative 30S ribosomal protein S1
Sobic.009G212100	similar to Putative uncharacterized protein OJ1741_B01.8
Sobic.009G214600	similar to Putative uncharacterized protein
Sobic.009G216800	similar to Farnesyl pyrophosphate synthetase (FPP synthetase) (FPS) (Farnesyl diphosphate synthetase)
Sobic.009G223400	weakly similar to Putative uncharacterized protein
Sobic.009G224200	similar to Putative uncharacterized protein
Sobic.009G230600	NA
Sobic.009G232100	similar to Fasciclin-like protein FLA12
Sobic.009G238300	similar to Putative uncharacterized protein OJ1735_C10.6
Sobic.009G239500	similar to Putative uncharacterized protein
Sobic.009G240400	4.2.1.17 - Enoyl-CoA hydratase / Unsaturated acyl-CoA hydratase (1 of 10)
Sobic.009G247200	NA
Sobic.009G247300	PTHR31221:SF13 - WRKY TRANSCRIPTION FACTOR 48-RELATED (1 of 2)
Sobic.009G248500	similar to Putative uncharacterized protein
Sobic.009G248801	NA
Sobic.009G250400	similar to Sig5
Sobic.009G250700	similar to Putative uncharacterized protein OJ1007_H05.4
Sobic.009G250800	similar to Os05g0587000 protein
Sobic.009G254000	similar to Putative uncharacterized protein pk8-a
Sobic.010G002500	weakly similar to Os06g0103800 protein
Sobic.010G006800	similar to Putative MtN21
Sobic.010G008600	similar to Cellulose synthase-like protein D4
Sobic.010G011800	similar to Os06g0114300 protein
Sobic.010G023066	NA
Sobic.010G023300	similar to Putative uncharacterized protein 131L1.10b
Sobic.010G026925	similar to Enolase 1
Sobic.010G027900	NA
Sobic.010G033000	similar to Chloroplastic iron-superoxide dismutase precursor
Sobic.010G035900	similar to Putative uncharacterized protein P0036F10.22
Sobic.010G036800	similar to Putative uncharacterized protein P0036F10.25
Sobic.010G038500	similar to Putative uncharacterized protein
Sobic.010G042300	similar to Os06g0152700 protein
Sobic.010G045700	weakly similar to Transcription factor WRKY35
Sobic.010G053900	PTHR14155//PTHR14155:SF104 - RING FINGER DOMAIN-CONTAINING (1 of 1)
Sobic.010G054400	similar to Putative uncharacterized protein OJ1606_D04.114
Sobic.010G057633	PTHR11527//PTHR11527:SF166 - SMALL HEAT-SHOCK PROTEIN HSP20 FAMILY (1 of 6)
Sobic.010G064600	similar to LIM domain containing protein-like
Sobic.010G066601	similar to Putative uncharacterized protein
Sobic.010G073800	similar to Putative uncharacterized protein
Sobic.010G084400	similar to 12-oxo-phytodienoic acid reductase
Sobic.010G087700	weakly similar to Putative uncharacterized protein
Sobic.010G089700	similar to Putative uncharacterized protein
Sobic.010G091000	similar to Glutaredoxin-related-like protein
Sobic.010G093400	similar to Starch synthase isoform zSTSII-1
Sobic.010G095000	similar to Putative fructokinase
Sobic.010G096300	similar to Golden2-like transcription factor
Sobic.010G097800	PF05078 - Protein of unknown function (DUF679) (DUF679) (1 of 15)
Sobic.010G098350	NA
Sobic.010G102800	similar to Potassium outward rectifying channel
Sobic.010G104600	similar to Putative calcium binding EF-hand protein
Sobic.010G105300	similar to MutT/nudix-like
Sobic.010G109500	similar to Putative uncharacterized protein
Sobic.010G112401	NA
Sobic.010G115000	similar to Putative Limonoid UDP-glucosyltransferase
Sobic.010G117100	similar to Putative uncharacterized protein
Sobic.010G117200	PF04398 - Protein of unknown function	DUF538 (DUF538) (1 of 53)
Sobic.010G117300	PF04398 - Protein of unknown function	DUF538 (DUF538) (1 of 53)
Sobic.010G117800	similar to Putative uncharacterized protein
Sobic.010G117900	similar to H0813E03.4 protein
Sobic.010G118200	similar to Phosphatidylinositol 3-and 4-kinase family-like
Sobic.010G130700	weakly similar to Predicted leucine rich repeat protein
Sobic.010G130800	similar to Putative adenosine monophosphate binding protein 1 AMPBP1
Sobic.010G131200	similar to Putative glycine rich protein
Sobic.010G131950	NA
Sobic.010G143700	NA
Sobic.010G146700	similar to Putative amino acid transport protein
Sobic.010G159700	similar to Putative uncharacterized protein
Sobic.010G163150	NA
Sobic.010G165100	similar to Dentin sialophosphoprotein-like
Sobic.010G165200	similar to Putative uncharacterized protein
Sobic.010G168600	similar to EREBP-4 like protein
Sobic.010G170300	similar to Os09g0511600 protein
Sobic.010G173400	weakly similar to Putative uncharacterized protein
Sobic.010G175200	weakly similar to Putative uncharacterized protein
Sobic.010G178600	PTHR19876:SF6 - COATOMER SUBUNIT BETA'-1 (1 of 3)
Sobic.010G178700	PF02458 - Transferase family (Transferase) (1 of 96)
Sobic.010G183600	PTHR13301//PTHR13301:SF68 - X-BOX TRANSCRIPTION FACTOR-RELATED (1 of 2)
Sobic.010G188400	similar to Putative copine I
Sobic.010G191100	PTHR12565:SF112 - TRANSCRIPTION FACTOR BHLH48-RELATED (1 of 1)
Sobic.010G193100	similar to Putative uncharacterized protein
Sobic.010G193300	similar to Phosphatidic acid phosphatase beta-like
Sobic.010G201200	NA
Sobic.010G205000	similar to Putative uncharacterized protein
Sobic.010G208800	PF00954//PF01453//PF07714//PF08276 - S-locus glycoprotein domain (S_locus_glycop) // D-mannose binding lectin (B_lectin) // Protein tyrosine kinase (Pkinase_Tyr) // PAN-like domain (PAN_2) (1 of 24)
Sobic.010G210200	similar to Endomembrane protein 70-like
Sobic.010G211800	similar to Putative uncharacterized protein
Sobic.010G213700	similar to Putative uncharacterized protein P0709F06.15
Sobic.010G215500	similar to Putative uncharacterized protein
Sobic.010G219500	PTHR10516:SF302 - PEPTIDYL-PROLYL CIS-TRANS ISOMERASE FKBP13	CHLOROPLASTIC (1 of 1)
Sobic.010G219800	PTHR22765:SF56 - VACUOLAR-SORTING RECEPTOR 5-RELATED (1 of 1)
Sobic.010G221032	PF05678 - VQ motif (VQ) (1 of 39)
Sobic.010G224200	similar to Putative uncharacterized protein
Sobic.010G238100	similar to Cdc2 protein kinases-like
Sobic.010G238600	similar to OSJNBa0035M09.5 protein
Sobic.010G241600	similar to Ribonuclease
Sobic.010G242400	similar to Putative uncharacterized protein
Sobic.010G246400	similar to Putative uncharacterized protein
Sobic.010G251300	PTHR10566:SF84 - ABC1 FAMILY PROTEIN (1 of 1)
Sobic.010G254801	NA
Sobic.010G255900	similar to Zinc ribbon 1
Sobic.010G259600	similar to Os06g0710700 protein
Sobic.010G260300	similar to Putative uncharacterized protein
Sobic.010G264500	similar to Auxin-induced protein-like
Sobic.010G267000	similar to Os06g0716100 protein
Sobic.010G272000	PTHR12542//PTHR12542:SF40 - EXOCYST COMPLEX PROTEIN EXO70 (1 of 13)
Sobic.010G272200	PTHR12542//PTHR12542:SF40 - EXOCYST COMPLEX PROTEIN EXO70 (1 of 13)
Sobic.010G277600	similar to Plastid high chlorophyll fluorescence 136 precursor

## Sheet: include exclusively bs
268 elements included exclusively in "BS Xanh vs Mock":	product
Sobic.001G009900	6.3.2.1 - Pantoate--beta-alanine ligase (AMP-forming) / Pantothenate synthetase (1 of 1)
Sobic.001G020200	PTHR10593//PTHR10593:SF27 - SERINE/THREONINE-PROTEIN KINASE RIO (1 of 5)
Sobic.001G062500	similar to Aldehyde oxidase-2
Sobic.001G063000	similar to PrMC3	putative	expressed
Sobic.001G071100	similar to DNAJ protein	putative	expressed
Sobic.001G081100	PTHR10795:SF335 - SUBTILISIN-LIKE PROTEASE (1 of 1)
Sobic.001G084200	PTHR11926//PTHR11926:SF361 - GLUCOSYL/GLUCURONOSYL TRANSFERASES (1 of 3)
Sobic.001G093000	similar to Transferase family protein	expressed
Sobic.001G103500	similar to Os09g0499500 protein
Sobic.001G104900	similar to Putative uncharacterized protein
Sobic.001G109100	similar to GRAS family transcription factor	putative
Sobic.001G143000	similar to Expressed protein
Sobic.001G153600	weakly similar to OSJNBa0005N02.3 protein
Sobic.001G157200	similar to Os03g0641200 protein
Sobic.001G157900	similar to Patatin-like phospholipase domain containing protein
Sobic.001G166300	similar to Putative uncharacterized protein
Sobic.001G189900	NA
Sobic.001G195300	similar to Putative uncharacterized protein
Sobic.001G200000	weakly similar to Putative uncharacterized protein
Sobic.001G223900	NA
Sobic.001G239500	PTHR12526//PTHR12526:SF409 - GLYCOSYLTRANSFERASE (1 of 1)
Sobic.001G258000	2.7.11.1 - Non-specific serine/threonine protein kinase / Threonine-specific protein kinase (1 of 1200)
Sobic.001G282000	similar to POT family protein	expressed
Sobic.001G288100	similar to Expressed protein
Sobic.001G295600	similar to MCB1 protein	putative	expressed
Sobic.001G302200	similar to Putative uncharacterized protein
Sobic.001G302800	similar to Nitrate/chlorate transporter	putative	expressed
Sobic.001G304700	similar to Proline dehydrogenase family protein	expressed
Sobic.001G305800	similar to U-box domain containing protein	expressed
Sobic.001G309600	similar to Putative uncharacterized protein
Sobic.001G311000	similar to Expansin-like A2 precursor
Sobic.001G319500	similar to Glutathione S-transferase GST 31
Sobic.001G321700	NA
Sobic.001G325600	similar to H0825G02.4 protein
Sobic.001G339300	Predicted protein
Sobic.001G343766	Predicted protein
Sobic.001G353400	similar to WD domain	G-beta repeat containing protein
Sobic.001G353900	PF00069//PF07714 - Protein kinase domain (Pkinase) // Protein tyrosine kinase (Pkinase_Tyr) (1 of 26)
Sobic.001G372900	similar to Os07g0668000 protein
Sobic.001G390700	weakly similar to VQ motif family protein	expressed
Sobic.001G401900	PF07107 - Wound-induced protein WI12 (WI12) (1 of 2)
Sobic.001G410200	similar to L-ascorbate peroxidase 1	cytosolic
Sobic.001G418400	PF13962 - Domain of unknown function (PGG) (1 of 55)
Sobic.001G423600	similar to Os03g0270500 protein
Sobic.001G431800	similar to Expressed protein
Sobic.001G432500	similar to Expressed protein
Sobic.001G432700	similar to Expressed protein
Sobic.001G442300	similar to Purple acid phosphatase 1	putative	expressed
Sobic.001G447100	similar to Poly polymerase catalytic domain containing protein	expressed
Sobic.001G449100	similar to Putative uncharacterized protein
Sobic.001G464600	similar to Transposon protein	putative	unclassified	expressed
Sobic.001G469500	similar to Sugar transporter family protein	expressed
Sobic.001G508600	similar to Putative uncharacterized protein
Sobic.002G009900	similar to Putative receptor-like protein kinase
Sobic.002G041900	similar to Os02g0484600 protein
Sobic.002G078500	PF00234 - Protease inhibitor/seed storage/LTP family (Tryp_alpha_amyl) (1 of 35)
Sobic.002G092801	similar to Putative uncharacterized protein
Sobic.002G165700	similar to Os09g0309700 protein
Sobic.002G172000	similar to Os09g0325700 protein
Sobic.002G183200	weakly similar to Putative uncharacterized protein
Sobic.002G185300	KOG1330 - Sugar transporter/spinster transmembrane protein (1 of 11)
Sobic.002G192000	PTHR14677:SF2 - AN1-TYPE ZINC FINGER PROTEIN 1 (1 of 2)
Sobic.002G201000	similar to Putative uncharacterized protein
Sobic.002G220000	NA
Sobic.002G244600	KOG0003 - Ubiquitin/60s ribosomal protein L40 fusion (1 of 9)
Sobic.002G245300	similar to Os09g0484900 protein
Sobic.002G245800	PTHR10634:SF22 - ZINC FINGER A20 AND AN1 DOMAIN-CONTAINING STRESS-ASSOCIATED PROTEIN 5 (1 of 1)
Sobic.002G261700	similar to Os09g0512700 protein
Sobic.002G265800	similar to Putative uncharacterized protein
Sobic.002G274800	similar to Senescence-inducible chloroplast stay-green protein
Sobic.002G291800	similar to Os09g0554000 protein
Sobic.002G326100	similar to Os07g0533800 protein
Sobic.002G334500	similar to Cellulose synthase-like protein OsCslF3
Sobic.002G342400	similar to Putative uncharacterized protein
Sobic.002G361100	similar to Glutathione transferase
Sobic.002G369400	similar to Putative uncharacterized protein
Sobic.002G371900	weakly similar to CHP-rich zinc finger protein-like
Sobic.002G385300	similar to Amelogenin-like protein
Sobic.002G419600	PTHR24282//PTHR24282:SF48 - CYTOCHROME P450 FAMILY MEMBER (1 of 1)
Sobic.002G421400	similar to GRAB2 protein
Sobic.002G425000	PF05678 - VQ motif (VQ) (1 of 39)
Sobic.003G000600	similar to WRKY transcription factor 1
Sobic.003G024400	similar to Putative uncharacterized protein
Sobic.003G039700	similar to Putative uncharacterized protein
Sobic.003G049900	NA
Sobic.003G065300	similar to Putative uncharacterized protein
Sobic.003G068200	PF00069//PF08263//PF13855 - Protein kinase domain (Pkinase) // Leucine rich repeat N-terminal domain (LRRNT_2) // Leucine rich repeat (LRR_8) (1 of 47)
Sobic.003G085400	similar to Putative uncharacterized protein
Sobic.003G088100	2.7.11.1 - Non-specific serine/threonine protein kinase / Threonine-specific protein kinase (1 of 1200)
Sobic.003G096750	3.1.4.46 - Glycerophosphodiester phosphodiesterase / Glycerophosphoryl diester phosphodiesterase (1 of 42)
Sobic.003G098700	weakly similar to Putative uncharacterized protein
Sobic.003G131500	PF05678 - VQ motif (VQ) (1 of 39)
Sobic.003G148600	similar to Ethylene-responsive factor-like protein 1
Sobic.003G149200	similar to Os01g0314800 protein
Sobic.003G151100	NA
Sobic.003G156900	Predicted protein
Sobic.003G161700	similar to Putative wall-associated kinase 4
Sobic.003G188200	similar to Putative uncharacterized protein
Sobic.003G189200	similar to Putative uncharacterized protein
Sobic.003G190100	similar to Legumain-like protease precursor
Sobic.003G193000	weakly similar to Putative uncharacterized protein
Sobic.003G214900	similar to Receptor-like protein kinase 1-like
Sobic.003G217632	similar to Putative uncharacterized protein P0410E03.33-1
Sobic.003G228300	similar to Cytochrome P450-like
Sobic.003G234200	similar to Carbonic anhydrase
Sobic.003G246900	similar to Putative uncharacterized protein
Sobic.003G250600	similar to Monothiol glutaredoxin-S5
Sobic.003G267300	similar to Multidrug resistance protein 1 homolog
Sobic.003G267700	similar to MDR-like ABC transporter
Sobic.003G267900	similar to Glucosyltransferase-like
Sobic.003G268700	PTHR24361//PTHR24361:SF407 - MITOGEN-ACTIVATED KINASE KINASE KINASE (1 of 1)
Sobic.003G280500	similar to Putative uncharacterized protein
Sobic.003G297600	PF00847 - AP2 domain (AP2) (1 of 171)
Sobic.003G317100	similar to Putative uncharacterized protein
Sobic.003G325300	similar to Os01g0799100 protein
Sobic.003G327300	weakly similar to Putative uncharacterized protein
Sobic.003G337900	weakly similar to WRKY21
Sobic.003G339200	similar to Putative uncharacterized protein
Sobic.003G350100	similar to Histone H2B.4
Sobic.003G356300	similar to Cadmium tolerance factor
Sobic.003G357800	PTHR11220 - HEME-BINDING PROTEIN-RELATED (1 of 5)
Sobic.003G358150	NA
Sobic.003G371100	similar to OSJNBb0008G24.12 protein
Sobic.003G382800	similar to Putative uncharacterized protein
Sobic.003G417200	similar to Esterase PIR7B
Sobic.003G422200	3.2.1.39 - Glucan endo-1	3-beta-D-glucosidase / Laminarinase (1 of 61)
Sobic.003G426400	similar to Glutathione S-transferase GST 21
Sobic.003G426500	similar to Glutathione S-transferase GST 29
Sobic.003G443000	similar to Protein DEHYDRATION-INDUCED 19 homolog 5
Sobic.004G008800	similar to Acid phosphatase-like
Sobic.004G011700	similar to Luminal-binding protein 2 precursor
Sobic.004G018700	weakly similar to Os02g0121500 protein
Sobic.004G028200	similar to Putative uncharacterized protein
Sobic.004G036100	PTHR31009//PTHR31009:SF16 - S-ADENOSYL-L-METHIONINE:CARBOXYL METHYLTRANSFERASE FAMILY PROTEIN (1 of 7)
Sobic.004G040100	similar to Putative stress resistance-related protein
Sobic.004G063400	weakly similar to Putative uncharacterized protein P0544B02.2
Sobic.004G064900	similar to Putative uncharacterized protein
Sobic.004G112400	weakly similar to Putative uncharacterized protein P0463G12.29
Sobic.004G121200	similar to UCW116	putative lipase
Sobic.004G128100	similar to Putative uncharacterized protein
Sobic.004G142500	similar to Putative uncharacterized protein
Sobic.004G163200	similar to Putative uncharacterized protein
Sobic.004G180066	NA
Sobic.004G181000	similar to Putative uncharacterized protein
Sobic.004G189500	similar to Putative uncharacterized protein
Sobic.004G213100	similar to Temperature-induced lipocalin-1
Sobic.004G219900	similar to Phosphoenolpyruvate carboxylase kinase 3
Sobic.004G221500	similar to Putative uncharacterized protein
Sobic.004G229200	similar to Putative uncharacterized protein
Sobic.004G249900	NA
Sobic.004G255200	PTHR13301//PTHR13301:SF49 - X-BOX TRANSCRIPTION FACTOR-RELATED (1 of 1)
Sobic.004G260500	similar to Peptide transporter-like
Sobic.004G265200	similar to Putative exonuclease
Sobic.004G267600	similar to Putative uncharacterized protein
Sobic.004G283500	similar to Membrane protein-like
Sobic.004G317300	similar to Putative myosin heavy chain
Sobic.004G320300	NA
Sobic.004G338200	similar to Putative wall-associated kinase
Sobic.004G351700	similar to Putative finger protein EPF1
Sobic.005G035950	NA
Sobic.005G042000	similar to Ribulose bisphosphate carboxylase small chain	chloroplast precursor
Sobic.005G055300	similar to Tropinone reductase	putative	expressed
Sobic.005G082600	1.1.1.54//1.3.1.102 - 2-alkenal reductase (NADP(+)) / NADPH-dependent alkenal/one oxidoreductase (1 of 4)
Sobic.005G083866	NA
Sobic.005G090200	NA
Sobic.005G092600	similar to NB-ARC domain	putative
Sobic.005G096101	PF14368 - Probable lipid transfer (LTP_2) (1 of 77)
Sobic.005G122400	PF07714//PF08263//PF13855 - Protein tyrosine kinase (Pkinase_Tyr) // Leucine rich repeat N-terminal domain (LRRNT_2) // Leucine rich repeat (LRR_8) (1 of 30)
Sobic.005G133166	PTHR23155//PTHR23155:SF591 - LEUCINE-RICH REPEAT-CONTAINING PROTEIN (1 of 1)
Sobic.005G137100	similar to Chalcone synthase WHP1
Sobic.005G152200	similar to Os11g0552000 protein
Sobic.005G207800	PTHR19876//PTHR19876:SF8 - COATOMER (1 of 3)
Sobic.005G208500	PF13637 - Ankyrin repeats (many copies) (Ank_4) (1 of 27)
Sobic.005G211200	similar to Seed maturation protein PM27	putative	expressed
Sobic.005G217200	similar to Myb transcription factor JAMyb
Sobic.005G228100	similar to Putative uncharacterized protein
Sobic.005G229900	PF03514 - GRAS domain family (GRAS) (1 of 81)
Sobic.006G024000	similar to OSIGBa0147O06.8 protein
Sobic.006G030300	similar to OSJNBb0015G09.11 protein
Sobic.006G034400	similar to Os04g0269600 protein
Sobic.006G060800	similar to OSIGBa0113L04.7 protein
Sobic.006G073400	similar to OSIGBa0137L20.6 protein
Sobic.006G087200	similar to H0525C06.1 protein
Sobic.006G091700	similar to 12-oxo-phytodienoic acid reductase
Sobic.006G096400	similar to OSIGBa0152K17.5 protein
Sobic.006G104500	similar to SERK1 protein precursor
Sobic.006G104900	similar to OSIGBa0097P08.2 protein
Sobic.006G147101	NA
Sobic.006G148400	similar to OSIGBa0145M07.8 protein
Sobic.006G151001	PF05757 - Oxygen evolving enhancer protein 3 (PsbQ) (PsbQ) (1 of 6)
Sobic.006G191800	similar to Histone H4
Sobic.006G202500	similar to Alternative oxidase
Sobic.006G224200	weakly similar to H0303G06.6 protein
Sobic.006G227300	similar to OSJNBb0015D13.3 protein
Sobic.006G270100	similar to Os04g0680400 protein
Sobic.006G274700	similar to H0723C07.4 protein
Sobic.007G008000	similar to Os08g0108100 protein
Sobic.007G026400	Predicted protein
Sobic.007G071100	similar to Os08g0200500 protein
Sobic.007G089400	NA
Sobic.007G125500	similar to Putative uncharacterized protein OSJNBa0007M04.37
Sobic.007G126300	PTHR23315:SF116 - U-BOX DOMAIN-CONTAINING PROTEIN 18-RELATED (1 of 2)
Sobic.007G141700	Predicted protein
Sobic.007G145600	similar to Putative uncharacterized protein
Sobic.007G150700	PTHR24006:SF493 - UBIQUITIN CARBOXYL-TERMINAL HYDROLASE (1 of 1)
Sobic.007G174800	similar to Putative uncharacterized protein
Sobic.007G176600	weakly similar to Putative uncharacterized protein
Sobic.007G221800	similar to Histone H2B.3
Sobic.008G028600	Predicted protein
Sobic.008G029300	similar to OSIGBa0147B06.5 protein
Sobic.008G035600	similar to Flavonol 3-O-glucosyltransferase	putative	expressed
Sobic.008G036900	similar to Myb family transcription factor-like
Sobic.008G076500	NA
Sobic.008G080400	similar to Cyanogenic beta-glucosidase dhurrinase-2
Sobic.008G094700	similar to No apical meristem protein	expressed
Sobic.008G098400	NA
Sobic.008G117900	similar to Putative glutaredoxin-C14 precursor
Sobic.008G131400	similar to Myb-like DNA-binding domain containing protein	expressed
Sobic.008G185600	NA
Sobic.009G021400	Predicted protein
Sobic.009G043700	similar to Glutathione S-transferase 4
Sobic.009G071500	PF02365 - No apical meristem (NAM) protein (NAM) (1 of 130)
Sobic.009G073800	Predicted protein
Sobic.009G081100	NA
Sobic.009G087600	similar to Putative receptor protein kinase ZmPK1 precursor
Sobic.009G100300	similar to Putative uncharacterized protein
Sobic.009G100900	similar to Putative uncharacterized protein
Sobic.009G107080	NA
Sobic.009G125100	similar to Putative DEAD/DEAH RNA helicase
Sobic.009G128700	similar to Os05g0395400 protein
Sobic.009G129800	similar to Os05g0399100 protein
Sobic.009G163900	similar to Heat shock cognate 70 kDa protein
Sobic.009G182500	Predicted protein
Sobic.009G190000	similar to Putative uncharacterized protein
Sobic.009G196300	similar to GA 2-oxidase 4
Sobic.009G213700	NA
Sobic.009G222200	PTHR21319//PTHR21319:SF10 - RING FINGER AND CHY ZINC FINGER DOMAIN-CONTAINING PROTEIN 1 (1 of 1)
Sobic.009G230900	weakly similar to Putative uncharacterized protein
Sobic.009G234500	similar to Cold acclimation protein COR413-TM1
Sobic.009G235500	PTHR24078:SF255 - DNAJ HOMOLOG DNJ-5 (1 of 3)
Sobic.009G241300	PTHR37210:SF2 - EXPRESSED PROTEIN (1 of 1)
Sobic.009G241400	weakly similar to Putative uncharacterized protein
Sobic.009G241500	weakly similar to Putative uncharacterized protein
Sobic.009G247700	similar to Putative uncharacterized protein OSJNBb0035N21.5
Sobic.010G001900	similar to Putative uncharacterized protein
Sobic.010G019500	PTHR24296:SF4 - CYTOCHROME P450	FAMILY 704	SUBFAMILY A	POLYPEPTIDE 1 (1 of 4)
Sobic.010G028501	2.7.11.1 - Non-specific serine/threonine protein kinase / Threonine-specific protein kinase (1 of 1200)
Sobic.010G066700	similar to Putative uncharacterized protein
Sobic.010G069900	similar to Cytochrome P450
Sobic.010G081600	similar to Flavonol-3-O-glycoside-7-O-glucosyltransferase 1	putative
Sobic.010G086400	PTHR14155 - RING FINGER DOMAIN-CONTAINING (1 of 197)
Sobic.010G102150	NA
Sobic.010G105500	NA
Sobic.010G111900	similar to Putative uncharacterized protein
Sobic.010G126600	PF05078 - Protein of unknown function (DUF679) (DUF679) (1 of 15)
Sobic.010G150800	similar to Os06g0523300 protein
Sobic.010G171400	PF05553//PF14364 - Cotton fibre expressed protein (DUF761) // Domain of unknown function (DUF4408) (DUF4408) (1 of 4)
Sobic.010G174500	similar to S-receptor kinase-like
Sobic.010G178500	similar to Putative uncharacterized protein
Sobic.010G179000	similar to Putative uncharacterized protein
Sobic.010G193200	Predicted protein
Sobic.010G204100	weakly similar to Putative uncharacterized protein P0416A11.15
Sobic.010G225400	NA
Sobic.010G249000	weakly similar to Putative uncharacterized protein
Sobic.010G251700	similar to Probable cation transporter HKT3
Sobic.010G262466	PTHR10836//PTHR10836:SF58 - GLYCERALDEHYDE 3-PHOSPHATE DEHYDROGENASE (1 of 4)
Sobic.010G275700	similar to Putative MYB transcription factor
Sobic.K043400	PTHR24078:SF268 - MAMALLIAN P58IPK-LIKE PROTEIN (1 of 1)

## Sheet: common in ntj2 grassl and bs
218 common elements in "NTJ Xanh vs Mock", "Gra Xanh vs Mock" and "BS Xanh vs Mock":	product
Sobic.001G012000	similar to Cytochrome P450 71E1
Sobic.001G012200	similar to Cytochrome P450 71E1
Sobic.001G012300	similar to Cytochrome P450 79A1
Sobic.001G012400	similar to UDP-glucose glucosyltransferase
Sobic.001G020350	NA
Sobic.001G050100	similar to Germin-like protein 7
Sobic.001G056500	similar to Indole-3-glycerol phosphate lyase
Sobic.001G069700	similar to Putative uncharacterized protein
Sobic.001G071300	similar to Putative uncharacterized protein
Sobic.001G101600	NA
Sobic.001G145700	similar to Pathogenesis-related thaumatin-like protein
Sobic.001G209200	similar to Putative uncharacterized protein precursor
Sobic.001G209800	similar to Putative uncharacterized protein
Sobic.001G210300	similar to Ripening-related protein 3 precursor
Sobic.001G223550	PF00560//PF08263//PF13855 - Leucine Rich Repeat (LRR_1) // Leucine rich repeat N-terminal domain (LRRNT_2) // Leucine rich repeat (LRR_8) (1 of 40)
Sobic.001G235800	similar to Peroxidase
Sobic.001G237000	similar to Lectin protein kinase	putative	expressed
Sobic.001G259700	PF09425 - Divergent CCT motif (CCT_2) (1 of 18)
Sobic.001G260800	similar to Alanine aminotransferase 2
Sobic.001G310500	PTHR10426:SF4 - FI18644P1-RELATED (1 of 1)
Sobic.001G314300	similar to Oxidoreductase	2OG-Fe oxygenase family protein	expressed
Sobic.001G314700	similar to Putative uncharacterized protein
Sobic.001G318000	similar to Glutathione S-transferase GST 35
Sobic.001G321800	similar to Membrane protein	putative	expressed
Sobic.001G339600	similar to Putative uncharacterized protein
Sobic.001G381300	weakly similar to WRKY DNA binding domain containing protein
Sobic.001G400800	PF00407 - Pathogenesis-related protein Bet v I family (Bet_v_1) (1 of 12)
Sobic.001G401100	similar to Pathogenesis-related protein 10a
Sobic.001G401200	similar to Pathogenesis-related protein 10a
Sobic.001G401300	similar to Pathogenesis-related protein 10a
Sobic.001G401800	similar to Putative uncharacterized protein
Sobic.001G410450	NA
Sobic.001G415400	similar to Putative uncharacterized protein
Sobic.001G475400	similar to Putative uncharacterized protein
Sobic.001G476400	NA
Sobic.001G482600	PF09425 - Divergent CCT motif (CCT_2) (1 of 18)
Sobic.001G483600	similar to Serine/threonine-protein kinase NAK	putative	expressed
Sobic.001G523866	NA
Sobic.001G526900	similar to Oxidoreductase	2OG-Fe oxygenase family protein	expressed
Sobic.002G018300	Predicted protein
Sobic.002G023300	similar to Pathogenesis related protein-1
Sobic.002G024000	similar to Putative uncharacterized protein
Sobic.002G024200	similar to Os07g0130300 protein
Sobic.002G024400	similar to Putative serine carboxypeptidase II
Sobic.002G025000	PF00139//PF07714 - Legume lectin domain (Lectin_legB) // Protein tyrosine kinase (Pkinase_Tyr) (1 of 4)
Sobic.002G067300	similar to AAA-type ATPase-like
Sobic.002G093600	similar to Beta-glucosidase aggregating factor
Sobic.002G108400	similar to Putative Cytochrome P450
Sobic.002G118600	similar to SNAP-34
Sobic.002G140600	similar to Putative phragmoplastin 12
Sobic.002G148700	similar to Os09g0272000 protein
Sobic.002G199500	similar to Putative uncharacterized protein
Sobic.002G201900	similar to Glucose transporter
Sobic.002G210800	NA
Sobic.002G216400	similar to Putative uncharacterized protein
Sobic.002G217100	similar to Putative Avr9/Cf-9 rapidly elicited protein 264
Sobic.002G219200	similar to Plant viral-response family protein-like
Sobic.002G241250	NA
Sobic.002G249600	PF00069//PF13947 - Protein kinase domain (Pkinase) // Wall-associated receptor kinase galacturonan-binding (GUB_WAK_bind) (1 of 27)
Sobic.002G253500	similar to Os09g0498500 protein
Sobic.002G255600	similar to Os09g0502200 protein
Sobic.002G274500	PTHR31604:SF3 - PROTEIN SHI RELATED SEQUENCE 1-RELATED (1 of 2)
Sobic.002G327900	similar to Putative uncharacterized protein
Sobic.002G333400	similar to Putative S-receptor kinase KIK1
Sobic.002G341900	Predicted protein
Sobic.002G357000	similar to Plasma membrane-bound peroxidase 2b
Sobic.002G386200	similar to Putative uncharacterized protein
Sobic.002G388800	similar to Cytochrome P450 CYP709C1
Sobic.002G418500	weakly similar to WRKY transcription factor 47
Sobic.002G418900	weakly similar to Putative uncharacterized protein
Sobic.003G043600	similar to 3'-N-debenzoyltaxol N-benzoyltransferase-like
Sobic.003G047700	similar to Putative uncharacterized protein
Sobic.003G083200	similar to Calmodulin-binding protein-like
Sobic.003G086200	PF15699 - NPR1 interacting (NPR1_interact) (1 of 5)
Sobic.003G097800	NA
Sobic.003G102200	weakly similar to Putative uncharacterized protein P0482C06.23-1
Sobic.003G111300	similar to Putative serine type endopeptidase inhibitor
Sobic.003G136200	similar to Germin-like protein 4
Sobic.003G138400	weakly similar to Os01g0289600 protein
Sobic.003G158500	PF02496 - ABA/WDS induced protein (ABA_WDS) (1 of 8)
Sobic.003G158600	similar to Os01g0959200 protein
Sobic.003G212300	similar to Putative uncharacterized protein
Sobic.003G216232	similar to Pleiotropic drug resistance protein 3
Sobic.003G228200	similar to Cytochrome P450
Sobic.003G232900	similar to Glucosyltransferase IS5a-like
Sobic.003G234000	similar to Putative uncharacterized protein
Sobic.003G253700	similar to Putative uncharacterized protein
Sobic.003G255900	weakly similar to Putative uncharacterized protein B1144G04.22
Sobic.003G256000	weakly similar to Putative uncharacterized protein B1144G04.22
Sobic.003G270800	similar to High affinity nitrate transporter NRT2.5
Sobic.003G275900	weakly similar to Putative uncharacterized protein
Sobic.003G286600	similar to Acid phosphatase-like
Sobic.003G291600	PF07714//PF08263//PF13855 - Protein tyrosine kinase (Pkinase_Tyr) // Leucine rich repeat N-terminal domain (LRRNT_2) // Leucine rich repeat (LRR_8) (1 of 30)
Sobic.003G291700	similar to Putative LRK1 protein
Sobic.003G310200	similar to Os01g0770700 protein
Sobic.003G323100	similar to Putative uncharacterized protein
Sobic.003G339800	NA
Sobic.003G339900	similar to Putative uncharacterized protein
Sobic.003G345100	similar to Putative uncharacterized protein
Sobic.003G365500	similar to NAC transcription factor-like protein
Sobic.003G428700	PF14009 - Domain of unknown function (DUF4228) (DUF4228) (1 of 36)
Sobic.003G430400	similar to Putative uncharacterized protein
Sobic.003G432600	similar to Chromosome chr7 scaffold_31	whole genome shotgun sequence
Sobic.003G442500	Predicted protein
Sobic.004G076000	similar to Peroxiredoxin-2E-2	chloroplast precursor
Sobic.004G088551	NA
Sobic.004G112300	NA
Sobic.004G165200	similar to Hydrolase	alpha/beta fold protein-like
Sobic.004G192100	similar to Putative ORFX
Sobic.004G244300	PTHR23213:SF239 - FORMIN-LIKE PROTEIN 4-RELATED (1 of 3)
Sobic.004G245100	similar to Putative immediate-early fungal elicitor protein CMPG1
Sobic.004G245450	NA
Sobic.004G258300	similar to Putative uncharacterized protein
Sobic.004G273200	similar to Putative uncharacterized protein
Sobic.004G277300	similar to Os02g0688800 protein
Sobic.004G280900	similar to Putative uncharacterized protein OJ1123_G04.7
Sobic.004G283201	PF00847 - AP2 domain (AP2) (1 of 171)
Sobic.004G305000	similar to RING/C3HC4/PHD zinc finger-like protein
Sobic.004G333100	PTHR31414:SF1 - TRANSMEMBRANE PROTEIN DDB_G0292058 (1 of 1)
Sobic.005G018700	weakly similar to NAC-domain containing protein 21/22	putative	expressed
Sobic.005G029200	PTHR10891//PTHR10891:SF590 - EF-HAND CALCIUM-BINDING DOMAIN CONTAINING PROTEIN (1 of 4)
Sobic.005G037000	similar to Cytochrome P450 family protein	expressed
Sobic.005G082700	similar to Oxidoreductase	zinc-binding dehydrogenase family
Sobic.005G097500	similar to Putative uncharacterized protein
Sobic.005G097800	weakly similar to Os01g0696800 protein
Sobic.005G101800	PTHR21495:SF59 - DIRIGENT PROTEIN 20-RELATED (1 of 4)
Sobic.005G117400	similar to WRKY transcription factor 72
Sobic.005G122300	similar to Putative uncharacterized protein
Sobic.005G126100	similar to BRASSINOSTEROID INSENSITIVE 1-associated receptor kinase 1	putative	expressed
Sobic.005G127800	weakly similar to Leucine Rich Repeat family protein
Sobic.005G136200	similar to Chalcone synthase WHP1
Sobic.005G136300	similar to Chalcone synthase WHP1
Sobic.005G137300	similar to Chalcone synthase WHP1
Sobic.005G169200	similar to Pathogenesis-related protein 4
Sobic.005G175900	NA
Sobic.005G186100	similar to Patatin-like protein
Sobic.005G200600	PTHR21495//PTHR21495:SF50 - NUCLEOPORIN-RELATED (1 of 3)
Sobic.005G215900	similar to Putative Bowman-Birk serine protease inhibitor
Sobic.005G216200	similar to O-methyltransferase family protein
Sobic.005G217700	PF14365 - Domain of unknown function (DUF4409) (DUF4409) (1 of 15)
Sobic.005G217900	similar to Putative uncharacterized protein
Sobic.005G224900	similar to Xylanase inhibitor protein 1 precursor
Sobic.006G005500	Predicted protein
Sobic.006G007100	weakly similar to OSJNBb0085F13.15 protein
Sobic.006G009000	weakly similar to Zinc finger (C3HC4-type RING finger)-like protein
Sobic.006G026900	similar to OSIGBa0113D21.1 protein
Sobic.006G054900	similar to Putative uncharacterized protein
Sobic.006G069200	similar to OSIGBa0134P10.1 protein
Sobic.006G087300	similar to EF hand family protein
Sobic.006G100332	similar to OSJNBa0086B14.7 protein
Sobic.006G132500	similar to Endochitinase A precursor
Sobic.006G146500	similar to Putative uncharacterized protein
Sobic.006G148900	similar to Phenylalanine ammonia-lyase
Sobic.006G186700	similar to Histone H1-like protein HON101
Sobic.006G190000	PTHR10209//PTHR10209:SF192 - OXIDOREDUCTASE	2OG-FE II OXYGENASE FAMILY PROTEIN (1 of 1)
Sobic.006G211300	similar to OSJNBa0085I10.18 protein
Sobic.006G215000	similar to H0525G02.4 protein
Sobic.006G260300	similar to Triticain beta
Sobic.006G263300	similar to ZmRR2 protein
Sobic.006G267000	similar to H0402C08.7 protein
Sobic.007G011700	similar to Putative Bile acid beta-glucosidase
Sobic.007G014200	similar to Class III peroxidase 117 precursor
Sobic.007G023000	Predicted protein
Sobic.007G025700	similar to Histidine amino acid transporter
Sobic.007G025900	PTHR22950:SF235 - LYSINE HISTIDINE TRANSPORTER 1-RELATED (1 of 8)
Sobic.007G057700	Predicted protein
Sobic.007G058800	similar to Os12g0240900 protein
Sobic.007G059200	2.3.1.115 - Isoflavone-7-O-beta-glucoside 6''-O-malonyltransferase / Flavone/flavonol 7-O-beta-D-glucoside malonyltransferase (1 of 9)
Sobic.007G068500	similar to Polyphenol oxidase
Sobic.007G092400	PTHR22950:SF235 - LYSINE HISTIDINE TRANSPORTER 1-RELATED (1 of 8)
Sobic.007G110600	NA
Sobic.007G115500	weakly similar to Putative uncharacterized protein
Sobic.007G155000	similar to Putative uncharacterized protein
Sobic.007G201100	similar to Oxysterol-binding protein-like
Sobic.007G219100	similar to Putative phosphatidylinositol-phosphatidylcholine transfer protein
Sobic.008G036000	similar to Cytochrome P450 family protein	expressed
Sobic.008G060200	2.7.11.1 - Non-specific serine/threonine protein kinase / Threonine-specific protein kinase (1 of 1200)
Sobic.008G071300	similar to Protein phosphatase 2C containing protein	expressed
Sobic.008G087500	similar to Expressed protein
Sobic.008G115500	similar to Putative uncharacterized protein
Sobic.008G123100	similar to Calmodulin-binding protein	putative	expressed
Sobic.008G146700	similar to Endo-beta-1	3-glucanase
Sobic.008G182600	similar to Pathogenesis related protein-5
Sobic.008G182700	similar to Thaumatin-like pathogenesis-related protein 4 precursor
Sobic.008G182900	similar to Pathogenesis related protein-5
Sobic.008G183300	similar to Pathogenesis related protein-5
Sobic.008G189200	PTHR10992//PTHR10992:SF826 - ALPHA/BETA HYDROLASE FOLD-CONTAINING PROTEIN (1 of 2)
Sobic.008G191300	similar to Cell Division Protein AAA ATPase family
Sobic.008G191600	similar to CDS_VAMP
Sobic.009G054500	PTHR21493:SF117 - ALPHA/BETA-HYDROLASES SUPERFAMILY PROTEIN (1 of 2)
Sobic.009G068900	similar to WRKY transcription factor 67
Sobic.009G107500	PTHR33649:SF4 - PAR1 PROTEIN (1 of 5)
Sobic.009G148100	PTHR10641//PTHR10641:SF617 - MYB-LIKE DNA-BINDING PROTEIN MYB (1 of 2)
Sobic.009G150000	similar to Putative uncharacterized protein OSJNBb0088F07.6
Sobic.009G168700	similar to Ammonium transporter
Sobic.009G171600	similar to WRKY transcription factor 70
Sobic.009G174500	PF00560//PF07714//PF12819 - Leucine Rich Repeat (LRR_1) // Protein tyrosine kinase (Pkinase_Tyr) // Carbohydrate-binding protein of the ER (Malectin_like) (1 of 1)
Sobic.009G181300	PF01657//PF07714 - Salt stress response/antifungal (Stress-antifung) // Protein tyrosine kinase (Pkinase_Tyr) (1 of 30)
Sobic.009G182900	NA
Sobic.009G198200	similar to Putative uncharacterized protein
Sobic.009G204900	similar to Putative receptor like protein kinase
Sobic.009G205700	similar to Os05g0527000 protein
Sobic.010G020200	similar to Pathogenesis-related protein PRMS precursor
Sobic.010G030900	similar to Putative HGA1
Sobic.010G072900	similar to Peroxiredoxin Q	chloroplast precursor
Sobic.010G076600	similar to Putative uncharacterized protein
Sobic.010G097900	PF05078 - Protein of unknown function (DUF679) (DUF679) (1 of 15)
Sobic.010G128000	similar to Putative uncharacterized protein
Sobic.010G154150	Predicted protein
Sobic.010G155300	Predicted protein
Sobic.010G161450	PTHR31933:SF2 - O-FUCOSYLTRANSFERASE-LIKE PROTEIN (1 of 1)
Sobic.010G203600	similar to Putative cytochrome P450
Sobic.010G209100	similar to Os06g0649000 protein
Sobic.010G230800	weakly similar to O-methyltransferase ZRP4
Sobic.010G231000	PTHR11746//PTHR11746:SF86 - O-METHYLTRANSFERASE (1 of 18)
Sobic.010G240400	similar to Putative uncharacterized protein
Sobic.010G247300	similar to AAA ATPase-like
Sobic.010G259300	similar to Os06g0710700 protein

## Sheet: common in ntj2 and grassl
482 common elements in "NTJ Xanh vs Mock" and "Gra Xanh vs Mock":		product
Sobic.001G006201		similar to Putative uncharacterized protein
Sobic.001G010400		similar to SnRK1-interacting protein 1	putative	expressed
Sobic.001G018400		weakly similar to Putative uncharacterized protein
Sobic.001G032300		similar to Putative uncharacterized protein
Sobic.001G061600		similar to Os03g0792400 protein
Sobic.001G071000		similar to Putative uncharacterized protein
Sobic.001G074400		similar to Putative uncharacterized protein
Sobic.001G075900		similar to Putative transcription factor
Sobic.001G077600		NA
Sobic.001G089000		similar to Exhydrolase II
Sobic.001G095700		similar to Putative helix-loop-helix DNA-binding protein
Sobic.001G096800		similar to Putative uncharacterized protein
Sobic.001G108600		similar to CRAL/TRIO domain	putative
Sobic.001G111000		similar to Putative glutamate carboxylase
Sobic.001G114300		NA
Sobic.001G119100		similar to Plastocyanin-like domain	putative
Sobic.001G127700		similar to Lysine Decarboxylase	putative
Sobic.001G136300		similar to Nodulin family protein	putative
Sobic.001G138000		similar to Thiamine biosynthesis protein thiC	putative	expressed
Sobic.001G148900		similar to Methionine synthase 2 enzyme
Sobic.001G153200		PF10358 - N-terminal C2 in EEIG1 and EHBP1 proteins (NT-C2) (1 of 9)
Sobic.001G190100		similar to Putative uncharacterized protein
Sobic.001G196300		similar to Cytochrome P450 84A1	putative	expressed
Sobic.001G198000		similar to Putative uncharacterized protein OSJNBa0005K07.8
Sobic.001G201100		similar to Putative uncharacterized protein
Sobic.001G201800		similar to Os10g0503300 protein
Sobic.001G205700		similar to Putative epoxide hydrolase
Sobic.001G205900		similar to Prolyl 4-hydroxylase alpha subunit	putative	expressed
Sobic.001G216500		similar to Putative nodulin
Sobic.001G218400		Predicted protein
Sobic.001G219200		similar to Myb factor
Sobic.001G222700		similar to CER1 protein	putative	expressed
Sobic.001G223200		similar to POT family protein	expressed
Sobic.001G224000		PF00069//PF08263//PF13855 - Protein kinase domain (Pkinase) // Leucine rich repeat N-terminal domain (LRRNT_2) // Leucine rich repeat (LRR_8) (1 of 47)
Sobic.001G225300		NA
Sobic.001G234900		similar to Phosphate transporter 1
Sobic.001G235500		similar to Cytochrome P450 family protein	expressed
Sobic.001G236200		similar to Protein kinase domain containing protein	expressed
Sobic.001G247900		similar to Chitinase
Sobic.001G259600		Predicted protein
Sobic.001G261513		PF04504 - Protein of unknown function	DUF573 (DUF573) (1 of 17)
Sobic.001G261600		similar to Putative uncharacterized protein
Sobic.001G272700		Predicted protein
Sobic.001G296300		similar to AP2 domain containing protein	expressed
Sobic.001G303900		similar to Putative uncharacterized protein
Sobic.001G306600		similar to Putative uncharacterized protein
Sobic.001G309900		similar to Putative uncharacterized protein
Sobic.001G315800		similar to Putative uncharacterized protein
Sobic.001G316100		PF11947 - Protein of unknown function (DUF3464) (DUF3464) (1 of 3)
Sobic.001G318200		similar to Putative uncharacterized protein
Sobic.001G318500		similar to Glutathione S-transferase GST 42
Sobic.001G319100		similar to Glutathione S-transferase GSTU6	putative	expressed
Sobic.001G319300		PTHR11260//PTHR11260:SF243 - GLUTATHIONE S-TRANSFERASE	GST	SUPERFAMILY	GST DOMAIN CONTAINING (1 of 6)
Sobic.001G322100		similar to Putative uncharacterized protein
Sobic.001G322200		similar to Putative alpha/beta hydrolase
Sobic.001G331000		weakly similar to Putative uncharacterized protein
Sobic.001G331301		PTHR23070//PTHR23070:SF28 - BCS1 AAA-TYPE ATPASE (1 of 2)
Sobic.001G332900		similar to Os03g0422800 protein
Sobic.001G341100		similar to Os10g0396300 protein
Sobic.001G354400		PTHR11746//PTHR11746:SF86 - O-METHYLTRANSFERASE (1 of 18)
Sobic.001G362601		PF07690 - Major Facilitator Superfamily (MFS_1) (1 of 130)
Sobic.001G377300		similar to Putative uncharacterized protein
Sobic.001G378550		NA
Sobic.001G387900		similar to DnaJ domain containing protein	expressed
Sobic.001G394600		similar to Expressed protein
Sobic.001G397300		similar to Expressed protein
Sobic.001G398500		similar to Long cell-linked locus protein
Sobic.001G399900		similar to Roothairless 3
Sobic.001G400700		PF00407 - Pathogenesis-related protein Bet v I family (Bet_v_1) (1 of 12)
Sobic.001G400900		similar to Pathogenesis-related protein 10a
Sobic.001G401000		PF00407 - Pathogenesis-related protein Bet v I family (Bet_v_1) (1 of 12)
Sobic.001G428900		PF00069//PF00954//PF01453//PF08276 - Protein kinase domain (Pkinase) // S-locus glycoprotein domain (S_locus_glycop) // D-mannose binding lectin (B_lectin) // PAN-like domain (PAN_2) (1 of 32)
Sobic.001G429900		similar to Os03g0261100 protein
Sobic.001G432600		similar to Expressed protein
Sobic.001G444400		similar to Peroxidase
Sobic.001G453100		similar to Homocysteine S-methyltransferase 1
Sobic.001G456100		similar to Os02g0154600 protein
Sobic.001G456500		similar to Replication protein A1
Sobic.001G470000		similar to Satase isoform II
Sobic.001G471200		similar to Putative uncharacterized protein
Sobic.001G480400		similar to Expressed protein
Sobic.001G480800		similar to Leucine-rich repeat transmembrane protein kinase 2
Sobic.001G482000		similar to Putative uncharacterized protein
Sobic.001G482800		weakly similar to Putative uncharacterized protein
Sobic.001G494650		NA
Sobic.001G495164		NA
Sobic.001G510300		similar to Cytochrome P450 family protein	expressed
Sobic.001G512200		similar to Putative uncharacterized protein
Sobic.001G542600		similar to Putative uncharacterized protein
Sobic.002G000400		similar to Putative uncharacterized protein
Sobic.002G009600		weakly similar to Putative 4-coumarate--CoA ligase 1
Sobic.002G013300		PF00646 - F-box domain (F-box) (1 of 303)
Sobic.002G013400		weakly similar to Fusarium resistance protein I2C-5-like
Sobic.002G020800		similar to Putative uncharacterized protein
Sobic.002G021132		PF06404 - Phytosulfokine precursor protein (PSK) (PSK) (1 of 6)
Sobic.002G024100		similar to Os07g0130200 protein
Sobic.002G034500		similar to Putative uncharacterized protein
Sobic.002G036100		Predicted protein
Sobic.002G040400		similar to Putative uncharacterized protein
Sobic.002G041100		PTHR11751//PTHR11751:SF400 - SUBGROUP I AMINOTRANSFERASE RELATED (1 of 3)
Sobic.002G041200		similar to Putative uncharacterized protein
Sobic.002G042100		similar to Os07g0162700 protein
Sobic.002G052100		similar to Early light-inducible protein ELIP
Sobic.002G064000		NA
Sobic.002G089100		similar to Os07g0120300 protein
Sobic.002G097400		similar to Putative uncharacterized protein
Sobic.002G126600		similar to Cytochrome P450
Sobic.002G152800		similar to Putative uncharacterized protein
Sobic.002G154300		PF00069//PF00954//PF01453//PF08276 - Protein kinase domain (Pkinase) // S-locus glycoprotein domain (S_locus_glycop) // D-mannose binding lectin (B_lectin) // PAN-like domain (PAN_2) (1 of 32)
Sobic.002G185500		similar to Putative uncharacterized protein
Sobic.002G190500		similar to Alpha-amylase type A isozyme precursor
Sobic.002G196000		similar to Myb factor
Sobic.002G196100		similar to Myb factor
Sobic.002G199000		similar to Putative uncharacterized protein
Sobic.002G216500		similar to Putative uncharacterized protein
Sobic.002G222200		similar to Protein disulfide isomerase
Sobic.002G224500		similar to Basic helix-loop-helix (BHLH)-like protein
Sobic.002G236400		similar to Putative auxin-independent growth promoter
Sobic.002G244901		NA
Sobic.002G245100		similar to Os09g0484800 protein
Sobic.002G249700		PF00069//PF13947 - Protein kinase domain (Pkinase) // Wall-associated receptor kinase galacturonan-binding (GUB_WAK_bind) (1 of 27)
Sobic.002G252900		similar to Os09g0497700 protein
Sobic.002G256601		weakly similar to Zinc finger protein family-like
Sobic.002G261800		similar to Os09g0512800 protein
Sobic.002G269032		PF00847 - AP2 domain (AP2) (1 of 171)
Sobic.002G278800		similar to S-like RNase
Sobic.002G303700		similar to Os12g0576600 protein
Sobic.002G305600		similar to Putative uncharacterized protein
Sobic.002G319500		similar to AAA-type ATPase-like protein
Sobic.002G319900		similar to Putative uncharacterized protein
Sobic.002G321300		similar to Pleiotropic drug resistance protein 5
Sobic.002G322800		similar to Putative uncharacterized protein
Sobic.002G326400		similar to Receptor protein kinase-like protein
Sobic.002G327201		PTHR32099//PTHR32099:SF9 - CYSTEINE-RICH REPEAT SECRETORY PROTEIN (1 of 3)
Sobic.002G327300		PTHR32099//PTHR32099:SF9 - CYSTEINE-RICH REPEAT SECRETORY PROTEIN (1 of 3)
Sobic.002G328400		similar to Putative serine/threonine-specific protein kinase
Sobic.002G338800		similar to Chromosome chr19 scaffold_4	whole genome shotgun sequence
Sobic.002G360500		similar to Lipase-like protein
Sobic.002G361200		similar to Os07g0664400 protein
Sobic.002G368100		similar to Brittle stalk-2-like protein 6
Sobic.002G373100		PTHR10426//PTHR10426:SF35 - STRICTOSIDINE SYNTHASE-RELATED (1 of 2)
Sobic.002G381400		similar to Sister of ramosa 3
Sobic.002G390500		similar to Pyruvate dehydrogenase kinase isoform 2
Sobic.002G421600		similar to Putative uncharacterized protein
Sobic.002G424800		similar to Os07g0686800 protein
Sobic.002G425300		Predicted protein
Sobic.002G430000		similar to Os07g0693700 protein
Sobic.003G009900		similar to Putative uncharacterized protein
Sobic.003G015000		similar to Putative uncharacterized protein
Sobic.003G018150		NA
Sobic.003G018800		similar to Putative uncharacterized protein
Sobic.003G031100		weakly similar to Basic helix-loop-helix protein-like
Sobic.003G036700		similar to Cytokinin dehydrogenase 1 precursor
Sobic.003G038400		similar to Putative uncharacterized protein
Sobic.003G042100		PTHR13140//PTHR13140:SF460 - MYOSIN (1 of 2)
Sobic.003G048000		similar to Putative uncharacterized protein OSJNBa0089K24.31
Sobic.003G055600		similar to Putative uncharacterized protein P0701D05.25
Sobic.003G056800		similar to Os01g0670100 protein
Sobic.003G057650		PF03168 - Late embryogenesis abundant protein (LEA_2) (1 of 61)
Sobic.003G061900		similar to Os01g0159300 protein
Sobic.003G067600		similar to Putative uncharacterized protein
Sobic.003G076800		similar to Putative cytochrome P450
Sobic.003G082401		3.1.4.46 - Glycerophosphodiester phosphodiesterase / Glycerophosphoryl diester phosphodiesterase (1 of 42)
Sobic.003G085800		NA
Sobic.003G097200		similar to Putative receptor serine/threonine kinase PR5K
Sobic.003G104600		similar to Isoflavone reductase homolog IRL
Sobic.003G111100		similar to Putative uncharacterized protein
Sobic.003G111200		PF02428 - Potato type II proteinase inhibitor family (Prot_inhib_II) (1 of 3)
Sobic.003G112600		PTHR12613 - ERO1-RELATED (1 of 3)
Sobic.003G118000		NA
Sobic.003G153500		similar to Os01g0330100 protein
Sobic.003G160700		similar to Os02g0670500 protein
Sobic.003G164800		similar to Glutathione S-transferase GST 8
Sobic.003G179600		similar to F3F20.1 protein
Sobic.003G183700		similar to Putative replication licensing factor MCM4
Sobic.003G184900		similar to Putative uncharacterized protein
Sobic.003G185700		similar to Putative uncharacterized protein
Sobic.003G192600		similar to Receptor-like kinase
Sobic.003G198400		similar to Putative uncharacterized protein OSJNBb0024F06.11
Sobic.003G199400		weakly similar to WRKY transcription factor 28-like
Sobic.003G204600		similar to Putative uncharacterized protein
Sobic.003G235300		similar to Os01g0641800 protein
Sobic.003G244600		PTHR11177//PTHR11177:SF165 - CHITINASE (1 of 1)
Sobic.003G263500		weakly similar to Os01g0690800 protein
Sobic.003G264500		similar to Os01g0692100 protein
Sobic.003G265100		PTHR10165//PTHR10165:SF99 - LIPID PHOSPHATE PHOSPHATASE (1 of 2)
Sobic.003G268900		similar to Os01g0699500 protein
Sobic.003G276400		similar to Os01g0715400 protein
Sobic.003G285500		similar to Putative WRKY transcription factor
Sobic.003G286700		similar to Putative heat shock transcription factor 8
Sobic.003G290100		similar to Putative uncharacterized protein
Sobic.003G320900		NA
Sobic.003G322900		similar to Putative uncharacterized protein
Sobic.003G328400		similar to Putative uncharacterized protein
Sobic.003G339100		PTHR33057:SF11 - GB (1 of 2)
Sobic.003G349600		similar to Os01g0838600 protein
Sobic.003G357600		similar to Laccase 1
Sobic.003G358600		similar to Phosphorylase
Sobic.003G369100		PF00847 - AP2 domain (AP2) (1 of 171)
Sobic.003G384700		PTHR21562//PTHR21562:SF19 - NOTUM-RELATED (1 of 4)
Sobic.003G385000		PTHR23257:SF378 - INTEGRIN-LINKED PROTEIN KINASE FAMILY PROTEIN-RELATED (1 of 2)
Sobic.003G386000		similar to Fructokinase-1
Sobic.003G409300		similar to Putative uncharacterized protein
Sobic.003G413600		similar to Putative potassium transporter
Sobic.003G422000		similar to Endo-1	3-beta-glucanase
Sobic.003G422600		similar to P0660F12.28 protein
Sobic.003G425200		similar to Putative uncharacterized protein
Sobic.003G431100		similar to Putative uncharacterized protein
Sobic.003G438600		similar to Putative uncharacterized protein
Sobic.003G443601		NA
Sobic.004G008200		PTHR11863//PTHR11863:SF52 - STEROL DESATURASE (1 of 7)
Sobic.004G013000		PTHR31775:SF2 - REMORIN (1 of 1)
Sobic.004G024100		PF03479 - Domain of unknown function (DUF296) (DUF296) (1 of 26)
Sobic.004G025000		similar to Calcium-dependent protein kinase
Sobic.004G037000		PTHR22594//PTHR22594:SF32 - ASPARTYL/LYSYL-TRNA SYNTHETASE (1 of 1)
Sobic.004G038300		PTHR11764//PTHR11764:SF23 - LANOSTEROL SYNTHASE (1 of 2)
Sobic.004G049400		similar to Putative uncharacterized protein
Sobic.004G051166		NA
Sobic.004G052000		2.7.11.1 - Non-specific serine/threonine protein kinase / Threonine-specific protein kinase (1 of 1200)
Sobic.004G052500		NA
Sobic.004G053400		similar to Auxin responsive protein-like
Sobic.004G057900		PTHR24291:SF46 - CYTOCHROME P450 97B3	CHLOROPLASTIC (1 of 1)
Sobic.004G067200		similar to Putative uncharacterized protein
Sobic.004G082200		PTHR10516:SF250 - PEPTIDYL-PROLYL CIS-TRANS ISOMERASE FKBP16-1	CHLOROPLASTIC (1 of 1)
Sobic.004G085500		PF00646//PF01344 - F-box domain (F-box) // Kelch motif (Kelch_1) (1 of 12)
Sobic.004G086400		similar to Putative uncharacterized protein
Sobic.004G088600		Predicted protein
Sobic.004G097100		similar to F-box-like
Sobic.004G109300		similar to Putative uncharacterized protein
Sobic.004G111200		similar to Putative LRR receptor-like kinase
Sobic.004G118000		PTHR18966//PTHR18966:SF223 - IONOTROPIC GLUTAMATE RECEPTOR (1 of 5)
Sobic.004G141200		similar to Putative cinnamate 4-hydroxylase
Sobic.004G158500		PTHR12931//PTHR12931:SF17 - UBIQUITIN THIOLESTERASE PROTEIN OTUB (1 of 3)
Sobic.004G160300		weakly similar to Putative uncharacterized protein P0461D06.4
Sobic.004G169600		weakly similar to Rab11 binding protein-like
Sobic.004G176900		PTHR24361//PTHR24361:SF381 - MITOGEN-ACTIVATED KINASE KINASE KINASE (1 of 1)
Sobic.004G182300		similar to Mlo3
Sobic.004G191400		NA
Sobic.004G195000		similar to Putative uncharacterized protein
Sobic.004G202900		similar to Os07g0111600 protein
Sobic.004G220000		similar to Adenosine kinase
Sobic.004G220400		similar to Phenylalanine ammonia-lyase
Sobic.004G223500		similar to Os02g0632800 protein
Sobic.004G245900		weakly similar to Os02g0736700 protein
Sobic.004G256200		similar to Zinc finger protein
Sobic.004G273100		PTHR10694:SF33 - TRANSCRIPTION FACTOR JUMONJI (JMJ) FAMILY PROTEIN / ZINC FINGER (C5HC2 TYPE) FAMILY PROTEIN (1 of 2)
Sobic.004G273400		similar to Isp4 protein-like
Sobic.004G274800		similar to OSIGBa0142I02-OSIGBa0101B20.14 protein
Sobic.004G278100		weakly similar to Putative uncharacterized protein
Sobic.004G284200		similar to Putative uncharacterized protein
Sobic.004G286600		similar to Dehydrin
Sobic.004G287800		NA
Sobic.004G296900		PF00847 - AP2 domain (AP2) (1 of 171)
Sobic.004G304700		similar to Putative uncharacterized protein
Sobic.004G309300		similar to Ferredoxin--nitrite reductase	chloroplast precursor
Sobic.004G324000		similar to Putative glutamate receptor subunit kainate subtype
Sobic.004G340700		similar to F-box family protein-like
Sobic.005G016800		similar to Expressed protein
Sobic.005G017900		weakly similar to Putative uncharacterized protein P0022B05.103
Sobic.005G021800		PF03168 - Late embryogenesis abundant protein (LEA_2) (1 of 61)
Sobic.005G026600		similar to Os11g0138400 protein
Sobic.005G031400		similar to Expressed protein
Sobic.005G032200		2.4.1.116 - Cyanidin 3-O-rutinoside 5-O-glucosyltransferase / glucosyltransferase (1 of 2)
Sobic.005G041000		similar to No apical meristem (NAM) protein	putative
Sobic.005G046700		similar to Cortical cell-delineating protein
Sobic.005G065000		similar to Putative uncharacterized protein
Sobic.005G075600		PTHR23155:SF455 - COILED-COIL DOMAIN-CONTAINING PROTEIN LOBO HOMOLOG (1 of 13)
Sobic.005G076600		weakly similar to Expressed protein
Sobic.005G099500		similar to GDA1/CD39 family protein
Sobic.005G101500		PTHR21495:SF59 - DIRIGENT PROTEIN 20-RELATED (1 of 4)
Sobic.005G101600		PTHR21495:SF59 - DIRIGENT PROTEIN 20-RELATED (1 of 4)
Sobic.005G103700		NA
Sobic.005G110436		3.2.1.37//3.2.1.55 - Xylan 1	4-beta-xylosidase / Xylobiase // Non-reducing end alpha-L-arabinofuranosidase / Arabinosidase (1 of 10)
Sobic.005G110535		PTHR11630:SF44 - DNA REPLICATION LICENSING FACTOR MCM2 (1 of 1)
Sobic.005G111400		similar to Lipase	putative
Sobic.005G119100		PTHR32278:SF2 - F-BOX PROTEIN PP2-B13-RELATED (1 of 8)
Sobic.005G126200		similar to Leucine-rich repeat-containing extracellular glycoprotein precursor
Sobic.005G131700		NA
Sobic.005G133200		PTHR23155//PTHR23155:SF563 - LEUCINE-RICH REPEAT-CONTAINING PROTEIN (1 of 5)
Sobic.005G139075		PTHR33052:SF10 - F3H9.15 PROTEIN (1 of 1)
Sobic.005G186500		similar to Serine-type carboxypeptidase
Sobic.005G187900		PF01657//PF07714 - Salt stress response/antifungal (Stress-antifung) // Protein tyrosine kinase (Pkinase_Tyr) (1 of 30)
Sobic.005G192600		similar to Putative uncharacterized protein S126P21.2
Sobic.005G205100		similar to Putative uncharacterized protein
Sobic.005G205300		similar to Putative uncharacterized protein
Sobic.005G216100		similar to O-methyltransferase family protein
Sobic.006G007300		weakly similar to Triticum aestivum sulfur-rich/thionin-like protein
Sobic.006G007450		PF12143 - Protein of unknown function (DUF_B2219) (PPO1_KFDV) (1 of 10)
Sobic.006G011400		similar to OSJNBb0089K24.4 protein
Sobic.006G014000		similar to B0616E02-H0507E05.10 protein
Sobic.006G014700		similar to H0209A05.10 protein
Sobic.006G021900		similar to OSJNBb0022P19.1 protein
Sobic.006G030700		PF07714//PF08263//PF13855 - Protein tyrosine kinase (Pkinase_Tyr) // Leucine rich repeat N-terminal domain (LRRNT_2) // Leucine rich repeat (LRR_8) (1 of 30)
Sobic.006G031200		similar to OSJNBb0015G09.12 protein
Sobic.006G038800		similar to Os09g0506000 protein
Sobic.006G039700		NA
Sobic.006G041700		similar to H0502B11.10 protein
Sobic.006G061300		similar to High-affinity potassium transporter
Sobic.006G068800		similar to H0717B12.6 protein
Sobic.006G076800		similar to H0525E10.6 protein
Sobic.006G078400		similar to Putative uncharacterized protein
Sobic.006G084600		similar to OSIGBa0102D10.6 protein
Sobic.006G093700		PF03514 - GRAS domain family (GRAS) (1 of 81)
Sobic.006G095600		similar to Lipoxygenase
Sobic.006G097800		PTHR11926//PTHR11926:SF387 - GLUCOSYL/GLUCURONOSYL TRANSFERASES (1 of 3)
Sobic.006G098600		weakly similar to H0818E04.15 protein
Sobic.006G104200		NA
Sobic.006G104300		similar to H0523F07.13 protein
Sobic.006G105000		similar to OSIGBa0097P08.2 protein
Sobic.006G113200		PTHR22814//PTHR22814:SF158 - COPPER TRANSPORT PROTEIN ATOX1-RELATED (1 of 2)
Sobic.006G117800		similar to H0512B01.11 protein
Sobic.006G123000		similar to H0510A06.9 protein
Sobic.006G124000		similar to H0510A06.17 protein
Sobic.006G132700		similar to Endochitinase A precursor
Sobic.006G137900		weakly similar to OSJNBa0029H02.28 protein
Sobic.006G140200		similar to OSIGBa0157A06.1 protein
Sobic.006G146000		similar to OSJNBb0070J16.1 protein
Sobic.006G152200		weakly similar to H0211A12.2 protein
Sobic.006G177800		similar to OSJNBa0084K11.14 protein
Sobic.006G184300		similar to OSIGBa0127A14.1 protein
Sobic.006G184800		similar to OSIGBa0147H17.1 protein
Sobic.006G191600		weakly similar to Putative uncharacterized protein
Sobic.006G192100		similar to OSJNBa0088A01.20 protein
Sobic.006G201700		2.7.11.1 - Non-specific serine/threonine protein kinase / Threonine-specific protein kinase (1 of 1200)
Sobic.006G206800		similar to Cation-transporting ATPase
Sobic.006G211400		similar to Terpene synthase
Sobic.006G216500		weakly similar to H0818E11.7 protein
Sobic.006G217900		similar to H0313F03.16 protein
Sobic.006G218900		similar to H0714H04.1 protein
Sobic.006G226700		similar to H0105C05.3 protein
Sobic.006G226800		similar to OSJNBb0015D13.3 protein
Sobic.006G228200		weakly similar to H0315F07.1 protein
Sobic.006G241600		similar to OSJNBb0059K02.4 protein
Sobic.006G246200		2.7.11.1 - Non-specific serine/threonine protein kinase / Threonine-specific protein kinase (1 of 1200)
Sobic.006G279400		similar to Putative OsNAC7 protein
Sobic.007G001100		similar to Putative uncharacterized protein
Sobic.007G026500		similar to Putative uncharacterized protein
Sobic.007G047300		similar to Caffeic acid 3-O-methyltransferase
Sobic.007G048200		similar to Putative uncharacterized protein
Sobic.007G049700		NA
Sobic.007G055500		similar to Putative uncharacterized protein
Sobic.007G055600		similar to Terpene synthase 10
Sobic.007G061300		NA
Sobic.007G074000		similar to Os08g0205800 protein
Sobic.007G074400		similar to Os08g0205800 protein
Sobic.007G076000		PTHR11695:SF497 - CINNAMYL ALCOHOL DEHYDROGENASE 6-RELATED (1 of 2)
Sobic.007G089300		PF00069//PF01657 - Protein kinase domain (Pkinase) // Salt stress response/antifungal (Stress-antifung) (1 of 14)
Sobic.007G105800		similar to Os08g0524400 protein
Sobic.007G110400		NA
Sobic.007G119800		similar to Putative ABC transporter
Sobic.007G120000		similar to Os08g0398300 protein
Sobic.007G122500		Predicted protein
Sobic.007G123500		similar to Chromosome chr18 scaffold_1	whole genome shotgun sequence
Sobic.007G125100		similar to Putative uncharacterized protein
Sobic.007G125600		similar to Os08g0414500 protein
Sobic.007G137000		PTHR12561 - LIPOATE-PROTEIN LIGASE (1 of 1)
Sobic.007G141200		similar to Cinnamoyl CoA reductase
Sobic.007G148300		similar to Putative respiratory burst oxidase protein E
Sobic.007G157100		similar to Os08g0474800 protein
Sobic.007G158200		similar to Short-chain dehydrogenase/reductase family protein-like
Sobic.007G161400		similar to Putative peroxisomal membrane protein
Sobic.007G166300		similar to Malate dehydrogenase [NADP]	chloroplast precursor
Sobic.007G175200		similar to Putative uncharacterized protein
Sobic.007G179900		PTHR11054//PTHR11054:SF3 - 6-PHOSPHOGLUCONOLACTONASE (1 of 2)
Sobic.007G181400		PTHR21530:SF1 - TRAB FAMILY PROTEIN (1 of 1)
Sobic.007G188500		similar to Putative uncharacterized protein
Sobic.007G195800		similar to Putative transmembrane protein
Sobic.007G198000		similar to Os08g0524400 protein
Sobic.007G198100		similar to Putative auxin-induced protein
Sobic.007G218300		weakly similar to Putative uncharacterized protein
Sobic.007G219900		similar to Alkaline alpha galactosidase 3
Sobic.007G227300		PF02298 - Plastocyanin-like domain (Cu_bind_like) (1 of 68)
Sobic.008G007200		similar to OSIGBa0125M19.6 protein
Sobic.008G007400		similar to Bacterial blight resistance protein XA26
Sobic.008G019100		NA
Sobic.008G030100		similar to Chalcone-flavanone isomerase family protein	expressed
Sobic.008G042300		similar to Os12g0158600 protein
Sobic.008G044300		similar to U-box domain containing protein	expressed
Sobic.008G055100		similar to Dirigent-like protein	expressed
Sobic.008G055200		similar to Dirigent-like protein	expressed
Sobic.008G075600		NA
Sobic.008G076600		similar to Os12g0215900 protein
Sobic.008G080900		similar to Expressed protein
Sobic.008G082400		similar to Proline-rich protein
Sobic.008G100300		similar to Pumilio-family RNA binding repeat containing protein	expressed
Sobic.008G115700		similar to Putative uncharacterized protein
Sobic.008G129200		similar to Putative uncharacterized protein
Sobic.008G133200		weakly similar to GDSL-like Lipase/Acylhydrolase family protein	expressed
Sobic.008G136500		similar to Putative uncharacterized protein
Sobic.008G182800		similar to Thaumatin-like pathogenesis-related protein 4 precursor
Sobic.008G188100		similar to Expressed protein
Sobic.008G189500		similar to Secretory acid phosphatase
Sobic.008G191200		similar to Cell Division Protein AAA ATPase family
Sobic.009G000200		similar to Putative phospholipid-transporting ATPase 9
Sobic.009G014700		similar to Putative uncharacterized protein
Sobic.009G022500		similar to Os05g0120200 protein
Sobic.009G030600		similar to Putative uncharacterized protein P0033D06.1
Sobic.009G041400		PTHR23155//PTHR23155:SF525 - LEUCINE-RICH REPEAT-CONTAINING PROTEIN (1 of 1)
Sobic.009G059100		similar to Germin-like protein
Sobic.009G064400		similar to Cytochrome P450 family protein	expressed
Sobic.009G072900		similar to Putative uncharacterized protein
Sobic.009G073500		Predicted protein
Sobic.009G082700		similar to OSIGBa0148I18.4 protein
Sobic.009G087000		similar to Minichromosome maintenance protein
Sobic.009G092300		similar to Os05g0252100 protein
Sobic.009G105500		similar to D-mannose binding lectin family protein	expressed
Sobic.009G108300		similar to Putative uncharacterized protein
Sobic.009G111800		PF12937 - F-box-like (F-box-like) (1 of 106)
Sobic.009G115500		Predicted protein
Sobic.009G121600		similar to Putative uncharacterized protein
Sobic.009G130100		similar to Chitinase precursor
Sobic.009G136400		similar to Cell death associated protein
Sobic.009G151900		NA
Sobic.009G154300		similar to Putative uncharacterized protein
Sobic.009G156900		similar to Putative uncharacterized protein
Sobic.009G157700		similar to Putative anion/sugar transporter
Sobic.009G162500		similar to Putative uncharacterized protein
Sobic.009G167900		similar to Putative calcium dependent protein kinase
Sobic.009G172950		PTHR11630:SF46 - DNA REPLICATION LICENSING FACTOR MCM3 (1 of 1)
Sobic.009G181200		similar to Putative uncharacterized protein OSJNBa0088I06.18
Sobic.009G190700		similar to Putative uncharacterized protein
Sobic.009G203600		similar to Putative uncharacterized protein
Sobic.009G204100		similar to Putative uncharacterized protein
Sobic.009G208400		weakly similar to Putative uncharacterized protein
Sobic.009G210600		PTHR23180:SF202 - ADP-RIBOSYLATION FACTOR GTPASE-ACTIVATING PROTEIN AGD14-RELATED (1 of 2)
Sobic.009G221400		similar to Putative uncharacterized protein
Sobic.009G226900		similar to Putative uncharacterized protein
Sobic.009G230000		similar to Os05g0560200 protein
Sobic.009G232200		similar to Fasciclin-like protein FLA15
Sobic.009G238500		similar to Putative uncharacterized protein OJ1735_C10.9
Sobic.009G241700		similar to Putative uncharacterized protein
Sobic.009G241801		NA
Sobic.009G250100		similar to Putative uncharacterized protein OJ1007_H05.1
Sobic.009G257100		similar to Putative calmodulin-binding protein
Sobic.010G001300		similar to Putative uncharacterized protein
Sobic.010G007200		similar to Os06g0109500 protein
Sobic.010G013100		similar to Putative uncharacterized protein
Sobic.010G018600		similar to Putative alcohol dehydrogenase PAN2
Sobic.010G023600		similar to Putative uncharacterized protein 131L1.12
Sobic.010G023800		similar to 3-phosphoshikimate 1-carboxyvinyltransferase
Sobic.010G047800		similar to Chromosome chr7 scaffold_31	whole genome shotgun sequence
Sobic.010G052200		similar to Caffeoyl-CoA O-methyltransferase 2
Sobic.010G060600		similar to Pyrophosphate-energized vacuolar membrane proton pump (EC 3.6.1.1) (Pyrophosphate-energized inorganic pyrophosphatase) (H(+)-PPase)
Sobic.010G064000		similar to Putative uncharacterized protein
Sobic.010G072300		similar to Sucrose synthase 1
Sobic.010G074600		similar to Putative uncharacterized protein
Sobic.010G088700		similar to Os02g0756800 protein
Sobic.010G092200		similar to Acid phosphatase-like
Sobic.010G099000		PTHR23315//PTHR23315:SF79 - BETA CATENIN-RELATED ARMADILLO REPEAT-CONTAINING (1 of 3)
Sobic.010G107200		2.3.1.199 - Very-long-chain 3-oxoacyl-CoA synthase / Very-long-chain beta-ketoacyl-CoA synthase (1 of 32)
Sobic.010G108500		similar to Os06g0264200 protein
Sobic.010G124001		NA
Sobic.010G127200		PF00069//PF00139 - Protein kinase domain (Pkinase) // Legume lectin domain (Lectin_legB) (1 of 50)
Sobic.010G127300		PF00069//PF00139 - Protein kinase domain (Pkinase) // Legume lectin domain (Lectin_legB) (1 of 50)
Sobic.010G131600		similar to ADP	ATP carrier protein 1	mitochondrial precursor
Sobic.010G137300		similar to Putative uncharacterized protein
Sobic.010G151200		NA
Sobic.010G156100		similar to Putative lipase
Sobic.010G162900		similar to Os06g0549900 protein
Sobic.010G173800		similar to Beta-galactosidase 9 precursor
Sobic.010G176600		NA
Sobic.010G177800		NA
Sobic.010G178000		2.7.11.1 - Non-specific serine/threonine protein kinase / Threonine-specific protein kinase (1 of 1200)
Sobic.010G188300		similar to Fructose-bisphosphate aldolase
Sobic.010G192800		weakly similar to Putative uncharacterized protein
Sobic.010G193000		similar to Putative uncharacterized protein
Sobic.010G194100		similar to Os06g0177800 protein
Sobic.010G195800		PTHR10366//PTHR10366:SF354 - NAD DEPENDENT EPIMERASE/DEHYDRATASE (1 of 4)
Sobic.010G205700		PTHR23155//PTHR23155:SF648 - LEUCINE-RICH REPEAT-CONTAINING PROTEIN (1 of 3)
Sobic.010G209200		similar to Os06g0649000 protein
Sobic.010G224501		similar to Auxin responsive protein-like
Sobic.010G224600		similar to Putative uncharacterized protein
Sobic.010G230900		similar to Putative uncharacterized protein
Sobic.010G231900		similar to Putative uncharacterized protein
Sobic.010G233600		3.4.22.14 - Actinidain / Actinidin (1 of 15)
Sobic.010G236500		similar to Putative uncharacterized protein
Sobic.010G246000		similar to Putative uncharacterized protein
Sobic.010G255600		similar to Putative uncharacterized protein
Sobic.010G267400		similar to Heat shock protein 90
Sobic.010G274700		PF00069//PF00560//PF08263//PF13855 - Protein kinase domain (Pkinase) // Leucine Rich Repeat (LRR_1) // Leucine rich repeat N-terminal domain (LRRNT_2) // Leucine rich repeat (LRR_8) (1 of 55)
Sobic.010G275001		PF01697 - Glycosyltransferase family 92 (Glyco_transf_92) (1 of 2)
Sobic.010G278700		similar to Putative lysine ketoglutarate reductase trans-splicing related 1

## Sheet: common in ntj2 and bs
66 common elements in "NTJ Xanh vs Mock" and "BS Xanh vs Mock":		product
Sobic.001G024400		similar to Putative uncharacterized protein
Sobic.001G138600		weakly similar to Expressed protein
Sobic.001G155300		similar to 9-cis-epoxycarotenoid dioxygenase 1	chloroplast precursor
Sobic.001G156600		similar to Protein kinase domain containing protein	expressed
Sobic.001G237100		similar to Lectin protein kinase	putative	expressed
Sobic.001G397400		similar to AMP-binding enzyme family protein	expressed
Sobic.001G424400		similar to Putative uncharacterized protein
Sobic.001G530350		similar to Putative uncharacterized protein
Sobic.002G042300		similar to Putative uncharacterized protein
Sobic.002G088900		similar to Os07g0120300 protein
Sobic.002G184300		PTHR24078 - DNAJ HOMOLOG SUBFAMILY C MEMBER (1 of 107)
Sobic.002G188700		similar to Os09g0378700 protein
Sobic.002G195300		NA
Sobic.002G195800		similar to Os09g0400500 protein
Sobic.002G195900		weakly similar to Putative uncharacterized protein
Sobic.002G327700		similar to Putative serine/threonine-specific protein kinase
Sobic.002G327800		similar to Os07g0537500 protein
Sobic.002G339000		similar to Putative uncharacterized protein
Sobic.002G386000		similar to Zinc finger protein-like
Sobic.002G403300		PF14009 - Domain of unknown function (DUF4228) (DUF4228) (1 of 36)
Sobic.002G423600		similar to WSI76 protein induced by water stress
Sobic.003G064300		NA
Sobic.003G129400		similar to Glycosyltransferase
Sobic.003G152200		similar to Putative peroxidase
Sobic.003G192400		3.1.4.46 - Glycerophosphodiester phosphodiesterase / Glycerophosphoryl diester phosphodiesterase (1 of 42)
Sobic.003G313800		similar to Putative uncharacterized protein
Sobic.003G340800		PTHR22950//PTHR22950:SF323 - AMINO ACID TRANSPORTER (1 of 1)
Sobic.003G365600		similar to Putative uncharacterized protein
Sobic.003G366100		weakly similar to Os01g0864200 protein
Sobic.003G425850		similar to GST7 protein
Sobic.004G117600		similar to WRKY transcription factor 39
Sobic.004G227400		PF00847 - AP2 domain (AP2) (1 of 171)
Sobic.004G245200		similar to Putative uncharacterized protein P0487D09.36
Sobic.004G245300		NA
Sobic.004G245800		weakly similar to Putative uncharacterized protein
Sobic.004G245850		NA
Sobic.004G268700		similar to Abscisic acid 8'-hydroxylase 1
Sobic.004G283300		PTHR31985:SF9 - ETHYLENE-RESPONSIVE TRANSCRIPTION FACTOR ERF025-RELATED (1 of 1)
Sobic.005G004300		similar to Protein kinase family protein	putative	expressed
Sobic.005G037100		PF00069//PF01453 - Protein kinase domain (Pkinase) // D-mannose binding lectin (B_lectin) (1 of 11)
Sobic.005G039100		similar to Putative uncharacterized protein
Sobic.005G102300		similar to Dirigent-like protein
Sobic.005G207000		2.7.11.1 - Non-specific serine/threonine protein kinase / Threonine-specific protein kinase (1 of 1200)
Sobic.005G215500		similar to Putative Bowman-Birk serine protease inhibitor
Sobic.005G226100		weakly similar to Zinc finger	C2H2 type	putative
Sobic.006G075801		similar to OSJNBb0108J11.6 protein
Sobic.006G184400		similar to OSIGBa0127A14.5 protein
Sobic.006G236700		similar to H0423H10.7 protein
Sobic.007G045100		similar to Putative uncharacterized protein
Sobic.007G107600		similar to Putative uncharacterized protein
Sobic.007G129201		PF14009 - Domain of unknown function (DUF4228) (DUF4228) (1 of 36)
Sobic.007G156700		similar to Putative uncharacterized protein
Sobic.007G196800		similar to UDP-glucuronic acid 4-epimerase isoform 3
Sobic.007G210500		similar to Multidrug-resistance associated protein 3
Sobic.008G047600		similar to Os12g0164600 protein
Sobic.009G009800		similar to MPI
Sobic.009G022600		NA
Sobic.009G115300		weakly similar to Os05g0368000 protein
Sobic.009G115400		weakly similar to Os05g0368000 protein
Sobic.009G154700		similar to Ferredoxin-6	chloroplast precursor
Sobic.009G180900		similar to NBS-LRR-like protein
Sobic.009G197400		similar to Putative uncharacterized protein
Sobic.009G214300		PF05553//PF14364 - Cotton fibre expressed protein (DUF761) // Domain of unknown function (DUF4408) (DUF4408) (1 of 4)
Sobic.010G047100		similar to Histones H3 and H4
Sobic.010G066800		similar to Putative uncharacterized protein
Sobic.010G225500		NA

## Sheet: common in grassl and bs
261 common elements in "Gra Xanh vs Mock" and "BS Xanh vs Mock":	product
Sobic.001G017400	similar to Ras-related protein Rab11C
Sobic.001G022400	similar to Putative uncharacterized protein
Sobic.001G034100	similar to Probable protein phosphatase 2C POLTERGEIST-LIKE 4
Sobic.001G035000	similar to Putative uncharacterized protein
Sobic.001G035100	similar to Putative uncharacterized protein
Sobic.001G040400	PTHR10891//PTHR10891:SF584 - EF-HAND CALCIUM-BINDING DOMAIN CONTAINING PROTEIN (1 of 2)
Sobic.001G050800	similar to Galactosyltransferase family protein	putative	expressed
Sobic.001G051600	similar to Putative AAA-type ATPase
Sobic.001G064700	PF00069//PF08263//PF13855 - Protein kinase domain (Pkinase) // Leucine rich repeat N-terminal domain (LRRNT_2) // Leucine rich repeat (LRR_8) (1 of 47)
Sobic.001G066000	similar to Glutathione-S-transferase
Sobic.001G077700	NA
Sobic.001G084000	similar to Putative DNA binding protein
Sobic.001G097700	NA
Sobic.001G100501	weakly similar to Expressed protein
Sobic.001G115800	NA
Sobic.001G138200	similar to Glycosyl transferase family 8 protein	expressed
Sobic.001G146500	PF02519 - Auxin responsive protein (Auxin_inducible) (1 of 76)
Sobic.001G148000	PTHR31221:SF16 - WRKY TRANSCRIPTION FACTOR 62-RELATED (1 of 1)
Sobic.001G189700	PTHR24078//PTHR24078:SF277 - DNAJ HOMOLOG SUBFAMILY C MEMBER (1 of 1)
Sobic.001G231400	similar to Os10g0456100 protein
Sobic.001G295100	similar to Os10g0563800 protein
Sobic.001G297200	similar to DNA-binding protein
Sobic.001G321100	NA
Sobic.001G328500	similar to Expressed protein
Sobic.001G330925	PF08224 - Domain of unknown function (DUF1719) (DUF1719) (1 of 33)
Sobic.001G339200	Predicted protein
Sobic.001G341600	similar to Serine/threonine-protein kinase NAK	putative	expressed
Sobic.001G362001	similar to Protein kinase APK1A	chloroplast	putative	expressed
Sobic.001G385800	similar to Putative NAM (No apical meristem) protein
Sobic.001G386400	PTHR24092:SF74 - PHOSPHOLIPID-TRANSPORTING ATPASE 1 (1 of 2)
Sobic.001G393500	PTHR10891//PTHR10891:SF629 - EF-HAND CALCIUM-BINDING DOMAIN CONTAINING PROTEIN (1 of 1)
Sobic.001G402200	similar to Sex determination protein tasselseed-2
Sobic.001G412700	similar to IN2-1 protein
Sobic.001G433900	similar to Patatin-like phospholipase family protein	expressed
Sobic.001G434000	similar to Tryptophan/tyrosine permease family protein	expressed
Sobic.001G439200	similar to Thaumatin family protein	expressed
Sobic.001G462800	similar to Putative uncharacterized protein OSJNBa0014O06.9
Sobic.001G471100	similar to Putative uncharacterized protein
Sobic.001G476100	similar to Putative uncharacterized protein
Sobic.001G487600	similar to Receptor-like kinase TAK33-like protein
Sobic.001G489500	similar to Putative uncharacterized protein
Sobic.001G515800	similar to No apical meristem protein	expressed
Sobic.001G523932	NA
Sobic.002G002400	similar to Os01g0690800 protein
Sobic.002G021900	PF00069//PF07645//PF13947 - Protein kinase domain (Pkinase) // Calcium-binding EGF domain (EGF_CA) // Wall-associated receptor kinase galacturonan-binding (GUB_WAK_bind) (1 of 16)
Sobic.002G030575	weakly similar to Early nodulin 75-like protein
Sobic.002G050900	similar to Os07g0176500 protein
Sobic.002G068800	similar to Galactosyltransferase family-like protein
Sobic.002G074400	PTHR30546//PTHR30546:SF4 - FLAVODOXIN-RELATED PROTEIN WRBA-RELATED (1 of 3)
Sobic.002G080100	similar to GRAB1 protein
Sobic.002G136800	similar to Os09g0569800 protein
Sobic.002G140300	similar to Os09g0572700 protein
Sobic.002G172700	similar to Apospory-associated protein C-like
Sobic.002G173900	similar to Arbutin synthase-like
Sobic.002G195066	NA
Sobic.002G195100	NA
Sobic.002G195200	NA
Sobic.002G195400	similar to Putative uncharacterized protein
Sobic.002G197600	similar to Chromosome chr1 scaffold_5	whole genome shotgun sequence
Sobic.002G202700	similar to WRKY transcription factor 76
Sobic.002G207300	similar to Senescence-associated protein DH
Sobic.002G209100	similar to Putative Avr9/Cf-9 rapidly elicited protein 141
Sobic.002G210901	NA
Sobic.002G215000	similar to Putative chlorophyll a/b-binding protein type II
Sobic.002G225300	similar to Putative heat shock factor
Sobic.002G232800	similar to RING-H2 zinc finger protein ATL6-like
Sobic.002G265600	similar to Putative uncharacterized protein
Sobic.002G269300	similar to SbCBF6
Sobic.002G281900	similar to Bzip-like transcription factor-like protein
Sobic.002G294600	similar to Putative uncharacterized protein
Sobic.002G321500	KOG1673 - Ras GTPases (1 of 1)
Sobic.002G323900	weakly similar to Putative uncharacterized protein
Sobic.002G327100	PTHR32099//PTHR32099:SF9 - CYSTEINE-RICH REPEAT SECRETORY PROTEIN (1 of 3)
Sobic.002G329000	similar to Putative uncharacterized protein
Sobic.002G329500	similar to Beta-amylase
Sobic.002G353400	similar to Transporter-related-like
Sobic.002G357600	similar to Lipase (Class 3) family-like protein
Sobic.002G361001	NA
Sobic.002G362000	similar to Chromosome chr2 scaffold_11	whole genome shotgun sequence
Sobic.002G367900	similar to Putative uncharacterized protein
Sobic.002G417201	NA
Sobic.002G427400	similar to Brittle stalk-2-like protein 8
Sobic.002G430100	similar to Putative omega-3 fatty acid desaturase
Sobic.003G018400	PTHR14155 - RING FINGER DOMAIN-CONTAINING (1 of 197)
Sobic.003G031500	NA
Sobic.003G037500	similar to WRKY transcription factor 6-like
Sobic.003G040600	similar to Putative inositol polyphosphate 5-phosphatase
Sobic.003G042900	similar to Putative uncharacterized protein
Sobic.003G047500	PTHR11926:SF248 - UDP-GLYCOSYLTRANSFERASE 73C7 (1 of 2)
Sobic.003G109832	PTHR24282//PTHR24282:SF49 - CYTOCHROME P450 FAMILY MEMBER (1 of 4)
Sobic.003G126100	similar to Alpha-glucosidase-like
Sobic.003G144800	similar to Putative uncharacterized protein
Sobic.003G146100	similar to Putative uncharacterized protein
Sobic.003G147301	PTHR14155//PTHR14155:SF107 - RING FINGER DOMAIN-CONTAINING (1 of 1)
Sobic.003G157600	weakly similar to Putative uncharacterized protein
Sobic.003G193800	similar to Putative calmodulin-binding protein
Sobic.003G195600	weakly similar to Basic helix-loop-helix (BHLH) family protein-like
Sobic.003G216166	similar to Pleiotropic drug resistance protein 3
Sobic.003G222101	NA
Sobic.003G228400	similar to Cytochrome P450-like
Sobic.003G228500	similar to Cytochrome P450-like
Sobic.003G233000	similar to Glucosyltransferase IS5a-like
Sobic.003G242800	weakly similar to Transcription factor WRKY08-like
Sobic.003G258700	NA
Sobic.003G266900	similar to Putative uncharacterized protein
Sobic.003G272200	similar to BHLH protein-like
Sobic.003G276000	similar to WRKY13-like
Sobic.003G280200	NA
Sobic.003G287500	similar to Putative uncharacterized protein
Sobic.003G287600	similar to Putative uncharacterized protein
Sobic.003G305300	PF12095 - Protein of unknown function (DUF3571) (DUF3571) (1 of 1)
Sobic.003G312400	similar to Putative dymeclin
Sobic.003G325000	similar to Putative uncharacterized protein P0691E06.14
Sobic.003G334600	similar to NAC domain-containing protein 68
Sobic.003G341100	similar to Transcription factor WRKY24
Sobic.003G344200	similar to Lustrin A-like
Sobic.003G349100	similar to Putative uncharacterized protein
Sobic.003G349700	similar to C2H2 zinc finger protein
Sobic.003G352400	similar to Elicitor-responsive protein 1
Sobic.003G353500	similar to Putative aspartic proteinase nepenthesin II
Sobic.003G353800	similar to Os01g0845100 protein
Sobic.003G361100	similar to Putative nematode-resistance protein
Sobic.003G366200	similar to Os01g0864300 protein
Sobic.003G371250	PTHR11654//PTHR11654:SF164 - OLIGOPEPTIDE TRANSPORTER-RELATED (1 of 4)
Sobic.003G373000	similar to Putative uncharacterized protein
Sobic.003G387200	NA
Sobic.003G393500	weakly similar to Leucine zipper protein-like
Sobic.003G417350	PTHR10992//PTHR10992:SF857 - ALPHA/BETA HYDROLASE FOLD-CONTAINING PROTEIN (1 of 1)
Sobic.003G424400	PTHR23315//PTHR23315:SF133 - BETA CATENIN-RELATED ARMADILLO REPEAT-CONTAINING (1 of 1)
Sobic.003G426300	similar to GST7 protein
Sobic.003G428800	similar to BHLH transcription factor-like
Sobic.003G429300	similar to Probable NADPH:quinone oxidoreductase 2
Sobic.003G431900	PF11891 - Domain of unknown function (DUF3411) (DUF3411) (1 of 10)
Sobic.003G436800	similar to Class III peroxidase 20 precursor
Sobic.004G031600	similar to Cyclin-T1-1
Sobic.004G058000	similar to Putative uncharacterized protein OSJNBa0073A21.9
Sobic.004G065900	similar to DNA-binding protein
Sobic.004G076100	similar to Os02g0193000 protein
Sobic.004G076800	similar to Putative uncharacterized protein
Sobic.004G084100	similar to Os02g0201300 protein
Sobic.004G087700	similar to Putative pleiotropic drug resistance protein 7
Sobic.004G087800	similar to Putative pleiotropic drug resistance protein 7
Sobic.004G092000	similar to Putative uncharacterized protein P0566A10.17
Sobic.004G114500	similar to Putative uncharacterized protein OSJNBb0042G06.17
Sobic.004G167300	similar to F-box protein-like
Sobic.004G169900	similar to Putative photoperiod responsive protein
Sobic.004G181200	Predicted protein
Sobic.004G181300	PTHR14155//PTHR14155:SF147 - RING FINGER DOMAIN-CONTAINING (1 of 12)
Sobic.004G189400	similar to Putative uncharacterized protein
Sobic.004G191200	similar to Putative Oxygen-evolving enhancer protein 3-2	chloroplast
Sobic.004G243000	similar to Putative uncharacterized protein
Sobic.004G243100	similar to Putative uncharacterized protein
Sobic.004G244100	similar to Putative Avr9/Cf-9 rapidly elicited protein 231
Sobic.004G259900	similar to Os02g0717600 protein
Sobic.004G262500	PF00069//PF00139 - Protein kinase domain (Pkinase) // Legume lectin domain (Lectin_legB) (1 of 50)
Sobic.004G293500	similar to Trehalose-6-phosphate phosphatase
Sobic.004G297600	similar to Lipase-like protein
Sobic.004G304400	similar to Short-chain dehydrogenase/reductase protein-like
Sobic.004G312500	similar to Nitrate reductase [NAD(P)H]
Sobic.004G329800	similar to Basic helix-loop-helix (BHLH)-like
Sobic.004G337500	similar to Os02g0806400 protein
Sobic.005G031100	similar to Expressed protein
Sobic.005G036000	similar to Putative uncharacterized protein
Sobic.005G037300	similar to Major Facilitator Superfamily	putative
Sobic.005G056400	similar to Fructose-bisphosphate aldolase	chloroplast precursor
Sobic.005G064600	PF02365 - No apical meristem (NAM) protein (NAM) (1 of 130)
Sobic.005G065500	similar to Putative uncharacterized protein
Sobic.005G075900	Predicted protein
Sobic.005G093000	NA
Sobic.005G100300	similar to ATP-dependent protease La	putative
Sobic.005G103600	NA
Sobic.005G103900	NA
Sobic.005G137000	similar to Chalcone synthase WHP1
Sobic.005G190800	PTHR10108:SF708 - TOCOPHEROL O-METHYLTRANSFERASE	CHLOROPLASTIC (1 of 3)
Sobic.005G201100	similar to Putative uncharacterized protein
Sobic.005G210000	PTHR11685//PTHR11685:SF131 - RBR FAMILY RING FINGER AND IBR DOMAIN-CONTAINING (1 of 6)
Sobic.005G211400	PF00067 - Cytochrome P450 (p450) (1 of 350)
Sobic.006G006700	NA
Sobic.006G024400	similar to H0512B01.12 protein
Sobic.006G093800	PF03514 - GRAS domain family (GRAS) (1 of 81)
Sobic.006G113800	similar to OSJNBa0016O02.17 protein
Sobic.006G113900	weakly similar to OSJNBa0016O02.18 protein
Sobic.006G114200	similar to OSJNBa0016O02.17 protein
Sobic.006G128200	similar to OJ991113_30.20 protein
Sobic.006G130000	similar to OSJNBa0084K20.11 protein
Sobic.006G134100	similar to Putative uncharacterized protein
Sobic.006G148000	similar to Myb-related protein Myb4
Sobic.006G158200	similar to OSIGBa0125M19.6 protein
Sobic.006G184700	similar to OSIGBa0127A14.7 protein
Sobic.006G185900	similar to OSJNBa0019K04.13 protein
Sobic.006G187900	similar to Acc synthase
Sobic.006G192200	similar to OSJNBa0088A01.23 protein
Sobic.006G200000	similar to OSJNBa0006A01.14 protein
Sobic.006G207100	similar to OSIGBa0113I13.1 protein
Sobic.006G208800	PTHR12357//PTHR12357:SF28 - YTH YT521-B HOMOLOGY DOMAIN-CONTAINING (1 of 2)
Sobic.006G216400	similar to H0818E11.4 protein
Sobic.006G243200	similar to OSIGBa0113E10.3 protein
Sobic.006G257700	similar to B0811B10.6 protein
Sobic.007G005600	similar to Putative uncharacterized protein
Sobic.007G038100	PF00069//PF00139 - Protein kinase domain (Pkinase) // Legume lectin domain (Lectin_legB) (1 of 50)
Sobic.007G111500	similar to Putative uncharacterized protein OJ1118_F05.12
Sobic.007G118301	similar to WRKY transcription factor WRKY1A
Sobic.007G143400	similar to Putative senescence-associated protein
Sobic.007G144300	similar to Putative uncharacterized protein
Sobic.007G145700	weakly similar to Putative uncharacterized protein
Sobic.007G158500	similar to Putative latex protein allergen
Sobic.007G170800	similar to Putative fatty acyl coA reductase
Sobic.007G171600	similar to Calcineurin-like phosphoesterase family-like
Sobic.007G194400	similar to Putative uncharacterized protein
Sobic.007G196600	similar to Os08g0526400 protein
Sobic.007G212200	similar to Zinc finger A20 and AN1 domain-containing stress-associated protein 11
Sobic.007G220000	similar to POZ domain protein family-like
Sobic.007G226100	similar to 14-3-3-like protein GF14-A
Sobic.008G013800	weakly similar to Os09g0334800 protein
Sobic.008G018600	similar to Harpin-induced protein 1 containing protein	expressed
Sobic.008G042900	similar to Harpin-induced protein 1 containing protein	expressed
Sobic.008G060300	weakly similar to WRKY transcription factor 45
Sobic.008G065200	PF00560//PF07714//PF08263//PF13855 - Leucine Rich Repeat (LRR_1) // Protein tyrosine kinase (Pkinase_Tyr) // Leucine rich repeat N-terminal domain (LRRNT_2) // Leucine rich repeat (LRR_8) (1 of 18)
Sobic.008G070900	similar to Expressed protein
Sobic.008G099600	2.7.11.1 - Non-specific serine/threonine protein kinase / Threonine-specific protein kinase (1 of 1200)
Sobic.008G126600	weakly similar to Calmodulin-binding protein	putative	expressed
Sobic.008G129000	similar to Os05g0287800 protein
Sobic.008G159100	similar to Calmodulin-2
Sobic.008G182300	similar to Thaumatin-like pathogenesis-related protein 4 precursor
Sobic.009G043600	similar to Glutathione S-transferase 4
Sobic.009G071800	similar to Putative uncharacterized protein
Sobic.009G074500	similar to Putative uncharacterized protein P0708D12.4
Sobic.009G130000	similar to Putative uncharacterized protein
Sobic.009G169400	PF07714//PF08263//PF13855 - Protein tyrosine kinase (Pkinase_Tyr) // Leucine rich repeat N-terminal domain (LRRNT_2) // Leucine rich repeat (LRR_8) (1 of 30)
Sobic.009G208000	similar to Spl7 protein
Sobic.009G212800	similar to WRKY transcription factor 7
Sobic.009G217500	PTHR24361//PTHR24361:SF420 - MITOGEN-ACTIVATED KINASE KINASE KINASE (1 of 1)
Sobic.009G217600	PTHR24361//PTHR24361:SF400 - MITOGEN-ACTIVATED KINASE KINASE KINASE (1 of 1)
Sobic.009G224500	similar to Putative uncharacterized protein
Sobic.009G227800	similar to Putative uncharacterized protein OJ1214_E03.15
Sobic.009G232266	similar to Monothiol glutaredoxin-S9
Sobic.009G243400	similar to Putative uncharacterized protein
Sobic.009G252600	similar to Os05g0588900 protein
Sobic.010G016500	similar to SbCBF5
Sobic.010G018300	similar to Os06g0128800 protein
Sobic.010G023200	similar to Putative uncharacterized protein 131L1.10a
Sobic.010G023700	2.2.1.1 - Transketolase / Glycoaldehyde transferase (1 of 5)
Sobic.010G040100	similar to Putative uncharacterized protein P0529C07.1
Sobic.010G044700	PTHR12542//PTHR12542:SF40 - EXOCYST COMPLEX PROTEIN EXO70 (1 of 13)
Sobic.010G065001	NA
Sobic.010G071000	similar to Znf
Sobic.010G078600	NA
Sobic.010G083600	similar to Os06g0215100 protein
Sobic.010G085800	similar to Glycine-rich protein-like
Sobic.010G091100	similar to Flavonol-3-O-glycoside-7-O-glucosyltransferase 1	putative
Sobic.010G102000	similar to Putative uncharacterized protein
Sobic.010G102050	NA
Sobic.010G103300	similar to Putative uncharacterized protein
Sobic.010G120800	similar to Protein kinase-like protein
Sobic.010G136000	similar to Putative uncharacterized protein P0596H06.16
Sobic.010G182966	similar to Putative cytochrome P-450 protein
Sobic.010G208900	PTHR33476:SF6 - MYOSIN HEAVY CHAIN-LIKE PROTEIN (1 of 1)
Sobic.010G234000	similar to EF-hand Ca2+-binding protein CCD1
Sobic.010G252500	similar to Putative uncharacterized protein
Sobic.010G268400	similar to Aspartic proteinase nepenthesin II-like
Sobic.010G273700	PF02365 - No apical meristem (NAM) protein (NAM) (1 of 130)
