# Supplementary material for: Escalation in the host-pathogen arms race: A host resistance response corresponds to a heightened bacterial virulence response
Source: PLoS Pathog. 2021 Jan 11;17(1):e1009175. doi: 10.1371/journal.ppat.1009175 (PMC7822516; doi:10.1371/journal.ppat.1009175)
Supplement: S4 Table — (XLSX) [file ppat.1009175.s015.xlsx]

## Sheet: include exclusively ntj2
196 elements included exclusively in "Xanh_NTJ vs Xanh":	Product
2758108940	guanyl-specific ribonuclease Sa
2758108981	cytochrome bd-I ubiquinol oxidase subunit 2 apoprotein
2758109105	hypothetical protein
2758109237	DNA topoisomerase-3
2758109259	uncharacterized protein DUF3300
2758109264	hypothetical protein
2758109272	helix-destabilizing protein
2758109287	hypothetical protein
2758109288	hypothetical protein
2758109294	hypothetical protein
2758109296	hypothetical protein
2758109313	hypothetical protein
2758109324	putative transposase
2758109340	ferritin-like metal-binding protein YciE
2758109348	hypothetical protein
2758109355	hypothetical protein
2758109368	acetyl-CoA acyltransferase
2758109397	two-component system chemotaxis response regulator CheV
2758109398	hypothetical protein
2758109413	flagellar protein FliS
2758109457	hypothetical protein
2758109471	hypothetical protein
2758109473	chemotaxis protein MotB
2758109476	anti-anti-sigma regulatory factor
2758109477	two-component system chemotaxis response regulator CheY
2758109479	methyl-accepting chemotaxis protein
2758109482	hypothetical protein
2758109483	methyl-accepting chemotaxis sensory transducer with Cache sensor
2758109484	outer membrane putative beta-barrel porinalpha-amylase
2758109485	methyl-accepting chemotaxis protein
2758109499	chemotaxis protein methyltransferase CheR
2758109500	chemotaxis protein CheD
2758109501	two-component system chemotaxis response regulator CheB
2758109677	uncharacterized protein DUF4189
2758109743	diguanylate cyclasephosphodiesterase
2758109856	hypothetical protein
2758109874	AraC family transcriptional regulator
2758109893	hypothetical protein
2758109903	hypothetical protein
2758109908	type IV secretion system protein VirB6
2758109909	P-type conjugative transfer protein TrbJ
2758109914	purine-binding chemotaxis protein CheW
2758109915	EAL domain-containing protein (putative c-di-GMP-specific phosphodiesterase class I)
2758109930	hypothetical protein
2758109957	PhzF family phenazine biosynthesis protein
2758109958	glycine zipper 2TM protein
2758109978	iron-regulated ABC transporter membrane component SufB
2758110026	membrane dipeptidase (peptidase family M19)
2758110041	MerR family transcriptional regulator
2758110080	pimeloyl-ACP methyl ester carboxylesterase
2758110081	acyl-CoA dehydrogenase
2758110090	hypothetical protein
2758110115	beta-galactosidase
2758110163	acetyltransferase (GNAT) family protein
2758110235	hypothetical protein
2758110249	trehalose 6-phosphatase
2758110250	GH15 family glucan-1 4-alpha-glucosidase
2758110275	IS5 family transposase
2758110279	signal transduction histidine kinase
2758110287	type III secretion system Hpx30 family effector
2758110305	alpha-glucosidase
2758110312	hypothetical protein
2758110373	type IV pilus assembly protein PilO
2758110453	3-isopropylmalate dehydratase large subunit
2758110456	transcriptional regulator TetR family transcriptional regulator
2758110474	putative ligand-binding protein with streptavidin-like fold
2758110480	CitMHS family citrate-Mg2 :H or citrate-Ca2 :H symporter
2758110481	3-oxoacyl-[acyl-carrier-protein] reductase
2758110495	uncharacterized protein (DUF924 family)
2758110627	hypothetical protein
2758110654	peptide-methionine (R)-S-oxide reductase
2758110656	chemotaxis protein MotA
2758110659	uncharacterized protein DUF4031
2758110688	ferritin-like metal-binding protein YciE
2758110689	Mn-containing catalase
2758110701	hypothetical protein
2758110711	hypothetical protein
2758110777	hypothetical protein
2758110780	phage lysozyme-like predicted toxin
2758110782	membrane fusion protein
2758110783	hypothetical protein
2758110804	hypothetical protein
2758110806	uncharacterized protein YecE (DUF72 family)
2758110826	prolyl oligopeptidase family protein
2758110857	PadR family transcriptional regulator
2758110858	NADPH-dependent ferric siderophore reductase
2758110868	hypothetical protein
2758110893	hypothetical protein
2758110947	hypothetical protein
2758111064	glutaconate CoA-transferase subunit A
2758111097	NAD(P)H dehydrogenase (quinone)
2758111127	adenosine deaminase
2758111132	glutamyl peptidase
2758111133	allantoate deiminase
2758111134	serine-pyruvate aminotransferase
2758111135	putative urate catabolism protein
2758111138	cation diffusion facilitator CzcD-associated flavoprotein CzcO
2758111150	hypothetical protein
2758111152	MarR family transcriptional regulator
2758111157	hypothetical protein
2758111186	L-ascorbate metabolism protein UlaG (beta-lactamase superfamily)
2758111214	phospho-acceptor domain-containing protein
2758111220	hypothetical protein
2758111245	uncharacterized protein (TIGR00369 family)
2758111296	2-dehydro-3-deoxygluconokinase
2758111320	putative modulator of DNA gyrase
2758111342	type III secretion AvrBs2 family effector (glycerophosphoryl diester phosphodiesterase)
2758111358	uncharacterized zinc-type alcohol dehydrogenase-like protein
2758111391	ribonuclease P protein component
2758111501	apolipoprotein D and lipocalin family protein
2758111508	endo-1 4-beta-xylanase
2758111541	type III secretion system Hpx30 family effector
2758111556	hypothetical protein
2758111559	polyvinyl alcohol dehydrogenase (cytochrome)
2758111622	arginase family protein
2758111623	peptidoglycan biosynthesisrecognition protein
2758111663	hypothetical protein
2758111717	hypothetical protein
2758111719	hypothetical protein
2758111720	hypothetical protein
2758111721	hypothetical protein
2758111722	hypothetical protein
2758111739	predicted RecARadA family phage recombinase
2758111777	hypothetical protein
2758111778	hypothetical protein
2758111796	RND family efflux transporter MFP subunit
2758111819	hypothetical protein
2758111826	hypothetical protein
2758111830	nitrogen regulatory protein P-II family
2758111865	23S
2758111869	uncharacterized membrane protein
2758111870	cytochrome c oxidase subunit 2
2758111900	hypothetical protein
2758111978	para-aminobenzoate N-oxygenase AurF
2758111994	polygalacturonase
2758111998	uncharacterized protein DUF2219
2758112053	RDD family protein
2758112105	K -transporting ATPase ATPase A chain
2758112106	K -transporting ATPase ATPase B chain
2758112107	K -transporting ATPase ATPase C chain
2758112151	aryl sulfotransferase
2758112152	methyltransferase family protein
2758112156	TetR family transcriptional regulator
2758112222	putative signal transducing protein
2758112259	uncharacterized membrane protein
2758112264	hypothetical protein
2758112267	predicted O-linked N-acetylglucosamine transferase (SPINDLY family)
2758112336	cell wall hydrolase
2758112338	2 4-dienoyl-CoA reductase
2758112386	hypothetical protein
2758112387	hypothetical protein
2758112388	hypothetical protein
2758112394	OgrDelta-like zinc finger protein
2758112398	YopT-type cysteine protease-like protein
2758112413	hypothetical protein
2758112424	head completion protein GPL
2758112493	type IV pilus assembly protein PilZ
2758112533	hypothetical protein
2758112537	TetR family transcriptional regulator
2758112582	hypothetical protein
2758112593	membrane fusion protein
2758112625	hypothetical protein
2758112667	PASPAC sensor signal transduction histidine kinase
2758112753	N-ethylmaleimide reductase
2758112812	hypothetical protein
2758112830	hypothetical protein
2758112842	hypothetical protein
2758112845	MarR family transcriptional repressor of emrRAB
2758112846	hypothetical protein
2758112877	NADP-dependent 3-hydroxy acid dehydrogenase YdfG
2758112878	multidrug efflux system membrane fusion protein
2758112879	multidrug efflux pump
2758112880	NAD(P)-dependent dehydrogenase (short-subunit alcohol dehydrogenase family)
2758112881	NodT family efflux transporter outer membrane factor (OMF) lipoprotein
2758112918	PDZ domain-containing protein
2758113008	putative pyrroloquinoline-quinone binding quinoprotein
2758113062	hypothetical protein
2758113084	putative zinc finger protein
2758113101	malonyl-CoA O-methyltransferase
2758113108	putative MFS transporter
2758113155	lysine methyltransferase
2758113178	F58 type C domain-containing protein
2758113179	glycosyl hydrolase family 43
2758113181	prolyl oligopeptidase family protein
2758113183	hypothetical protein
2758113205	AsnC family transcriptional regulator
2758113211	hypothetical protein
2758113224	multidrug efflux pump
2758113225	membrane fusion protein (multidrug efflux system)
2758113229	hypothetical protein
2758113254	ABC-type spermidineputrescine transport system permease subunit II
2758113267	hypothetical protein
2758113279	purine-binding chemotaxis protein CheW
2758113305	hypothetical protein
2758113333	hypothetical protein
2758113345	hypothetical protein

## Sheet: include exclusively grassl
83 elements included exclusively in "Xanh_Gra vs Xanh":	Product
2758108978	CP family cyanate transporter-like MFS transporter
2758109083	DtxR family iron (metal) dependent repressor
2758109084	tRNA-adenosine deaminase
2758109098	hypothetical protein
2758109172	NAD(P)-dependent dehydrogenase (short-subunit alcohol dehydrogenase family)
2758109190	alkylation response protein AidB-like acyl-CoA dehydrogenase
2758109281	hypothetical protein
2758109343	response regulator receiver domain-containing protein
2758109400	flagellar basal-body rod protein FlgC
2758109406	flagellar L-ring protein precursor FlgH
2758109431	flagellar hook-basal body complex protein FliE
2758109439	flagellar motor switch protein FliM
2758109450	flagellar biosynthesis protein FlhF
2758109522	carbamoyl-phosphate synthase large subunit
2758109715	tRNA pseudouridine synthase B
2758109716	ribosome-binding factor A
2758109741	hemoglobin
2758109828	hypothetical protein
2758109867	outer membrane receptor protein involved in Fe transport
2758109873	hypothetical protein
2758109877	hypothetical protein
2758109917	two-component system chemotaxis response regulator CheB
2758109985	PKHD-type hydroxylase
2758110036	tryptophan halogenase
2758110073	hypothetical protein
2758110111	hypothetical protein
2758110198	IS5 family transposase
2758110303	TonB-dependent receptor
2758110332	hypothetical protein
2758110411	transcriptional regulator LuxR family transcriptional regulator
2758110469	MHS family citratetricarballylate:H symporter-like MFS transporter
2758110591	lactoylglutathione lyase
2758110664	kumamolisin
2758110687	hypothetical protein
2758110729	putative phage holin
2758110751	multidrug resistance efflux pump
2758110819	hypothetical protein
2758111061	protocatechuate 3 4-dioxygenase beta subunit
2758111072	p-hydroxybenzoate 3-monooxygenase
2758111107	multidrug efflux system outer membrane protein
2758111129	aspartyl-tRNA(Asn)glutamyl-tRNA(Gln) amidotransferase subunit A
2758111210	MFS transporter
2758111212	hypothetical protein
2758111254	dimethylhistidine N-methyltransferase
2758111279	tripartite ATP-independent transporter DctP family solute receptor
2758111311	hypothetical protein
2758111327	MHS family prolinebetaine transporter-like MFS transporter
2758111344	TonB-dependent receptor
2758111354	glutamate synthase (NADPH) large subunit
2758111513	uncharacterized protein (DUF2147 family)
2758111578	DNA-binding NarLFixJ family response regulator
2758111595	cobalt-zinc-cadmium efflux system outer membrane protein
2758111609	maltose O-acetyltransferase
2758111615	uncharacterized protein DUF2782
2758111656	Mg2 transporter MgtE
2758111693	hypothetical protein
2758111875	hypothetical protein
2758111988	cell elongation-specific peptidoglycan biosynthesis regulator RodA
2758112023	TonB-dependent receptor
2758112025	alpha-N-acetylglucosaminidase
2758112043	hypothetical protein
2758112094	hypothetical protein
2758112117	toxin CcdB
2758112208	fatty-acyl-CoA synthase
2758112274	ribose-phosphate pyrophosphokinase
2758112276	peptidyl-tRNA hydrolase
2758112277	hypothetical protein
2758112505	iron complex outermembrane receptor protein
2758112508	TonB-dependent receptor
2758112569	HD-like signal output (HDOD) protein
2758112656	serinethreonine-protein kinase RsbT
2758112661	thioredoxin 2
2758112754	DHA1 family inner membrane transport protein
2758112884	diguanylate cyclase (GGDEF)-like protein
2758112954	phosphate ABC transporter membrane protein 2 (PhoT family)
2758112955	phosphate ABC transporter membrane protein 1 (PhoT family)
2758112956	phosphate ABC transporter substrate-binding protein (PhoT family)
2758113067	hypothetical protein
2758113122	phenylalanyl-tRNA synthetase beta subunit
2758113131	acyltransferase
2758113134	PST family polysaccharide transporter
2758113162	glycineD-amino acid oxidase-like deaminating enzyme
2758113286	ATP-dependent DNA ligase LigD phosphoesterase module ATP-dependent DNA ligase LigD polymerase module

## Sheet: include exclusively bs
117 elements included exclusively in "Xanh_BS vs Xanh":	Product
2758108973	mannose-6-phosphate isomerase-like protein (cupin superfamily)
2758108976	glutamate-5-semialdehyde dehydrogenase
2758108983	ATP-binding cassette subfamily C protein CydD
2758109040	hypothetical protein
2758109063	NAD(P)H-quinone oxidoreductase subunit 5
2758109318	type VI secretion system protein ImpF
2758109319	type VI secretion system protein ImpE
2758109320	type VI secretion system secreted protein Hcp
2758109321	type VI secretion system protein ImpC
2758109322	type VI secretion system protein ImpB
2758109465	hypothetical protein
2758109466	toxic protein SymE
2758109493	methyl-accepting chemotaxis protein
2758109497	hypothetical protein
2758109504	aconitase
2758109550	phosphoribosyl-ATP pyrophosphatase phosphoribosyl-AMP cyclohydrolase
2758109551	imidazole glycerol phosphate synthase subunit HisF
2758109552	1-(5-phosphoribosyl)-5-[(5-phosphoribosylamino)m ethylideneamino] imidazole-4-carboxamide isomerase
2758109579	two-component system sensor histidine kinase RegB
2758109583	SSS family solute:Na symporter
2758109598	hypothetical protein
2758109612	TonB-dependent receptor
2758109621	2-keto-3-deoxy-phosphogalactonate aldolase
2758109623	sugar lactone lactonase YvrE
2758109628	glycine cleavage system transcriptional repressor
2758109656	RNA-binding protein
2758109884	Fur family zinc uptake regulator
2758109904	hypothetical protein
2758109951	dienelactone hydrolase
2758110025	cytochrome bd-I ubiquinol oxidase subunit 1 apoprotein
2758110076	molecular chaperone Hsp33
2758110078	iron complex outermembrane receptor protein
2758110079	transcriptional regulator TetR family transcriptional regulator
2758110169	tol-pal system protein YbgF
2758110170	peptidoglycan-associated lipoprotein
2758110197	L-glutamine synthetase
2758110225	O-acetylhomoserine sulfhydrylase
2758110226	ATP-dependent Clp protease ATP-binding subunit ClpB
2758110227	sulfonate transport system ATP-binding protein
2758110229	sulfonate transport system substrate-binding protein
2758110253	hypothetical protein
2758110300	Zn-dependent M28 family aminocarboxypeptidase
2758110318	adenylylsulfate kinase sulfate adenylyltransferase subunit 1
2758110465	malate dehydrogenase (oxaloacetate-decarboxylating)(NADP )
2758110506	glycosyl hydrolase family 12
2758110597	HlyD family secretion protein
2758110633	hypothetical protein
2758110636	hypothetical protein
2758110649	hypothetical protein
2758110721	hypothetical protein
2758110756	HslV component of HslUV peptidase
2758110776	hypothetical protein
2758110848	GntR family transcriptional regulator
2758110849	UIT1 family transporter
2758110850	[acyl-carrier-protein] S-malonyltransferase
2758110851	triphosphoribosyl-dephospho-CoA synthase
2758110852	phosphoribosyl-dephospho-CoA transferase
2758110853	malonate decarboxylase gamma subunit
2758110854	malonate decarboxylase beta subunit
2758110855	malonate decarboxylase delta subunit
2758110856	malonate decarboxylase alpha subunit
2758110863	polyisoprenoid-binding protein YceI
2758110891	hypothetical protein
2758110951	griselysin
2758111070	glycerol kinase
2758111084	hypothetical protein
2758111116	YNFM family putative membrane transporter
2758111166	uncharacterized protein DUF3325
2758111219	rhodanese-related sulfurtransferase
2758111260	stearoyl-CoA desaturase (delta-9 desaturase)
2758111307	carotenoid cleavage dioxygenase
2758111361	endoglucanase
2758111393	hypothetical protein
2758111399	membrane associated rhomboid family serine protease
2758111405	D-galactonate transporter
2758111442	restriction system protein
2758111518	hypothetical protein
2758111570	L-fuconate dehydratase
2758111571	2 4-diketo-3-deoxy-L-fuconate hydrolase
2758111617	two-component system OmpR family response regulator
2758111626	coproporphyrinogen oxidase
2758111694	porphobilinogen synthase
2758111782	predicted small secreted protein
2758111791	chloramphenicol-sensitive protein RarD
2758111823	ferredoxin-NADP reductase
2758111855	orotate phosphoribosyltransferase
2758111889	glucosearabinose dehydrogenase
2758111907	hypothetical protein
2758111960	GTP cyclohydrolase II
2758111999	hypothetical protein
2758112000	lipoyl(octanoyl) transferase
2758112172	hypothetical protein
2758112212	EF hand domain-containing protein
2758112251	probable FeS assembly SUF system protein SufT
2758112340	OOP family OmpA-OmpF porin
2758112345	sulfate transport system substrate-binding protein
2758112346	sulfate transport system permease protein
2758112365	glycosyltransferase involved in cell wall biosynthesis
2758112393	hypothetical protein
2758112405	hypothetical protein
2758112407	phage baseplate assembly protein V
2758112427	capsid scaffolding serine peptidase GPO
2758112458	NA
2758112501	2-methylcitrate synthase
2758112541	GH15 family glucan-1 4-alpha-glucosidase
2758112627	putative signal transducing protein
2758112732	hypothetical protein
2758112741	TraRDksA family transcriptional regulator
2758112766	uncharacterized protein DUF2878
2758112810	SSU ribosomal protein S2P
2758112901	molecular chaperone DnaK
2758112902	molecular chaperone DnaJ
2758112905	hypothetical protein
2758112993	SSU ribosomal protein S18P
2758113187	molecular chaperone HtpG
2758113217	phosphocarrier protein HPr phosphoenolpyruvate--protein phosphotransferase PTS system D-fructose-specific IIA component (F1P-forming) (Frc family)
2758113301	heat shock protein

## Sheet: common in ntj2 grassl and bs
222 common elements in "Xanh_NTJ vs Xanh", "Xanh_Gra vs Xanh" and "Xanh_BS vs Xanh":	Product
2758108942	myo-inositol-1(or 4)-monophosphatase
2758108966	argininosuccinate synthase
2758108967	acetyltransferase (GNAT) family protein
2758108968	N-acetylcitrulline deacetylase
2758108997	hypothetical protein
2758109022	SSU ribosomal protein S1P
2758109037	AlpA family transcriptional regulator
2758109044	P-type conjugative transfer protein TrbJ
2758109082	manganese transport protein
2758109210	transglycosylase-like protein with SLT domain
2758109283	hypothetical protein
2758109351	threonine dehydrogenase-like Zn-dependent dehydrogenase
2758109352	hypothetical protein
2758109353	putative membrane protein
2758109354	fatty-acid peroxygenase
2758109519	exonuclease RecJ
2758109558	Trp operon repressor family
2758109562	L-threonine synthase
2758109564	homoserine kinase
2758109565	aspartate kinase homoserine dehydrogenase
2758109676	hypothetical protein
2758109757	aspartate semialdehyde dehydrogenase
2758109793	cell wall-associated NlpC family hydrolase
2758109802	hypothetical protein
2758109824	hypothetical protein
2758109831	hypothetical protein
2758109859	DNA-3-methyladenine glycosylase II DNA-O6-methylguanine--protein-cysteine S-methyltransferase transcriptional regulator Ada
2758109860	methylated-DNA-[protein]-cysteine S-methyltransferase
2758109865	MerC mercury resistance protein
2758109866	iron complex outermembrane receptor protein
2758109878	peptidyl-Asp metalloendopeptidase
2758109879	alpha-ketoglutarate-dependent taurine dioxygenase
2758109891	papain like protease
2758109907	uncharacterized protein DUF4189
2758109937	ankyrin repeat protein
2758109964	uncharacterized protein YecE (DUF72 family)
2758109979	iron-regulated ABC transporter ATPase subunit SufC
2758109980	iron-regulated ABC transporter permease protein SufD
2758110034	hypothetical protein
2758110068	cystathionine gamma-synthase
2758110069	homoserine O-acetyltransferase
2758110107	membrane associated rhomboid family serine protease
2758110120	leucine rich repeat (LRR) protein
2758110158	hypothetical protein
2758110159	hypothetical protein
2758110174	cell division and transport-associated protein TolR
2758110190	hypothetical protein
2758110191	2-aminoethylphosphonate-pyruvate transaminase
2758110192	O-acetylhomoserine (thiol)-lyase
2758110193	fatty acid desaturase
2758110194	putative glutamine amidotransferase
2758110195	threoninehomoserinehomoserine lactone efflux protein
2758110196	homoserine O-succinyltransferase
2758110209	iron complex outermembrane receptor protein
2758110210	iron complex outermembrane receptor protein
2758110218	siderophore synthetase component
2758110219	diaminopimelate decarboxylase
2758110228	sulfonate transport system permease protein
2758110230	L-glyceraldehyde 3-phosphate reductase
2758110231	FMN-dependent oxidoreductase (nitrilotriacetate monooxygenase family)
2758110232	iron complex outermembrane receptor protein
2758110245	uncharacterized protein DUF4432
2758110246	uncharacterized protein DUF3574
2758110247	iron complex outermembrane receptor protein
2758110248	hypothetical protein
2758110263	succinyl-CoA synthetase (ADP-forming) alpha subunit
2758110264	succinyl-CoA synthetase (ADP-forming) beta subunit
2758110320	sulfite reductase (NADPH) alpha subunit
2758110321	sulfite reductase (NADPH) beta subunit
2758110352	calcium-dependent phosphoinositide phospholipase C
2758110408	carboxypeptidase family protein
2758110439	hydroxymethylpyrimidine synthase
2758110449	hypothetical protein
2758110450	3-isopropylmalate dehydrogenase
2758110466	Na H -dicarboxylate symporter
2758110479	phosphate-selective porin OprOOprP
2758110483	maltosemoltooligosaccharide transporter
2758110484	outer membrane receptor protein involved in Fe transport
2758110485	amylosucrase
2758110486	putative intracellular proteaseamidase
2758110532	nucleoid protein H-NS
2758110612	F-type H -transporting ATPase subunit b
2758110613	F-type H -transporting ATPase subunit c
2758110623	outer membrane protein
2758110662	trimeric autotransporter adhesin
2758110663	serine protease
2758110690	hypothetical protein
2758110691	hypothetical protein
2758110693	response regulator receiver domain-containing protein
2758110696	hypothetical protein
2758110697	cytochrome bd-I ubiquinol oxidase subunit 1 apoprotein
2758110699	hypothetical protein
2758110700	hypothetical protein
2758110712	iron complex outermembrane receptor protein
2758110713	ABC-2 type transport system permease protein
2758110714	ABC-2 type transport system permease protein
2758110715	ABC-2 type transport system ATP-binding protein
2758110805	endonuclease-8
2758110813	expansin (peptidoglycan-binding protein)
2758110830	short subunit dehydrogenase
2758110876	3-deoxy-D-arabinoheptulosonate-7-phosphate synthase
2758110881	hypothetical protein
2758110892	hypothetical protein
2758110895	hypothetical protein
2758110914	secretory lipase
2758110927	LSU ribosomal protein L13P
2758110931	CRPFNR family cyclic AMP-dependent transcriptional regulator
2758110965	hypothetical protein
2758110978	pyruvate dehydrogenase E1 component beta subunit
2758110984	VirK protein
2758110985	uncharacterized NAD(P)FAD-binding protein YdhS
2758111004	hypothetical protein
2758111006	type III secretion harpin protein Hpa1
2758111007	hypothetical protein
2758111008	type III secretion protein C
2758111013	type III secretion system HrpB4-like protein
2758111014	type III secretion system YscJHrcJ family lipoprotein
2758111015	type III secretion inner rod protein HrpB2
2758111016	type III secretion protein HrpB1
2758111017	type III secretion protein U
2758111020	type III secretion system apparatus protein YscQHrcQ
2758111024	type III secretion protein D
2758111025	hypothetical protein
2758111026	type III secretion hrp pilus HrpE
2758111027	type III secretion control protein HpaB
2758111029	hypothetical protein
2758111057	4-carboxymuconolactone decarboxylase
2758111069	glycerol uptake facilitator protein
2758111093	hypothetical protein
2758111099	2-keto-3-deoxygluconate permease
2758111124	vanillate O-demethylase monooxygenase subunit
2758111125	vanillate O-demethylase ferredoxin subunit
2758111159	MerC mercury resistance protein
2758111163	uncharacterized GH25 family protein
2758111211	hypothetical protein
2758111234	ammonium transporter
2758111235	nitrogen regulatory protein P-II family
2758111236	L-glutamine synthetase
2758111259	EF hand domain-containing protein
2758111265	lytic murein transglycosylase
2758111322	hypothetical protein
2758111336	XapX domain-containing protein
2758111345	hypothetical protein
2758111355	glutamate synthase (NADPH) small subunit
2758111379	biopolymer transport protein ExbD
2758111380	biopolymer transport protein ExbD
2758111409	uncharacterized protein DUF2628
2758111440	hypothetical protein
2758111458	RND family efflux transporter MFP subunit
2758111460	MarR family transcriptional regulator
2758111510	hypothetical protein
2758111565	putative Mn2 efflux pump MntP
2758111655	hypothetical protein
2758111692	hypothetical protein
2758111704	catalase
2758111705	hypothetical protein
2758111783	uncharacterized protein YjbJ (UPF0337 family)
2758111792	alphabeta hydrolase family protein
2758111814	hypothetical protein
2758111837	thioesterase superfamily protein
2758111839	serine 3-dehydrogenase
2758111868	L-proline dehydrogenase delta-1-pyrroline-5-carboxylate dehydrogenase
2758111880	protein disulfide-isomerase
2758111891	hypothetical protein
2758111894	L D-peptidoglycan transpeptidase YkuD (ErfKYbiSYcfSYnhG family)
2758111901	EF hand domain-containing protein
2758111902	EF hand domain-containing protein
2758111917	hypothetical protein
2758111921	transcription termination factor Rho
2758111990	transposase-like zinc ribbon protein
2758111991	cellulose 1 4-beta-cellobiosidase
2758111992	hypothetical protein
2758112095	riboflavin synthase alpha chain
2758112150	hypothetical protein
2758112175	NitTTauT family transport system permease protein
2758112176	NitTTauT family transport system ATP-binding protein
2758112177	NitTTauT family transport system substrate-binding protein
2758112178	taurine dioxygenase
2758112206	protocatechuate 4 5-dioxygenase alpha subunit
2758112207	transcriptional regulator
2758112248	pyridine nucleotide transhydrogenase-like protein
2758112287	LSU ribosomal protein L10P
2758112299	LSU ribosomal protein L3P
2758112301	LSU ribosomal protein L23P
2758112321	SSU ribosomal protein S11P
2758112322	SSU ribosomal protein S4P
2758112323	DNA-directed RNA polymerase subunit alpha
2758112332	GTP-binding protein TypABipA
2758112484	3-oxoacyl-[acyl-carrier-protein] synthase III
2758112497	hypothetical protein
2758112553	hypothetical protein
2758112560	mannose-6-phosphate isomerase-like protein (cupin superfamily)
2758112561	hypothetical protein
2758112577	hypothetical protein
2758112635	GTP-binding protein
2758112651	AraC-like DNA-binding protein
2758112662	uncharacterized protein YbaA (DUF1428 family)
2758112739	uncharacterized protein DUF1328
2758112824	asparagine synthase (glutamine-hydrolysing)
2758112825	parallel beta-helix repeat protein
2758112833	MarR family transcriptional regulator
2758112834	NodT family efflux transporter outer membrane factor (OMF) lipoprotein
2758112835	membrane fusion protein (multidrug efflux system)
2758112836	DHA2 family multidrug resistance protein
2758112959	hypothetical protein
2758112984	3-hydroxyanthranilate 3 4-dioxygenase
2758112994	LSU ribosomal protein L9P
2758113089	cytochrome b561
2758113096	glycosyl transferase family 2
2758113119	LSU ribosomal protein L35P
2758113126	polysaccharide export outer membrane protein
2758113127	GumC protein
2758113129	putative polymerase
2758113130	acyltransferase
2758113133	beta-1 4-mannosyltransferase
2758113161	proline racemase
2758113164	NADPH-dependent 2 4-dienoyl-CoA reductasesulfur reductase-like enzyme
2758113165	4-hydroxy-tetrahydrodipicolinate synthase
2758113182	TonB-dependent receptor-like protein
2758113214	OprB family porin
2758113215	PTS system D-fructose-specific IIB component (F1P-forming) (Frc family) PTS system D-fructose-specific IIC component (F1P-forming) (Frc family)
2758113216	fructose-1-phosphate kinase

## Sheet: common in ntj2 and grassl
146 common elements in "Xanh_NTJ vs Xanh" and "Xanh_Gra vs Xanh":	Product
2758108954	general stress protein 26
2758108955	hypothetical protein
2758108994	heme exporter protein B
2758109079	hypothetical protein
2758109229	hypothetical protein
2758109256	two-component system invasion response regulator UvrY
2758109270	hypothetical protein
2758109271	G7P protein
2758109336	autotransporter-associated beta strand protein
2758109341	stress-induced acidophilic repeat protein
2758109373	hypothetical protein
2758109396	hypothetical protein
2758109438	flagellar FliL protein
2758109487	methyl-accepting chemotaxis protein-1 (serine sensor receptor)
2758109518	uncharacterized protein DUF1176
2758109534	hydroxymethylglutaryl-CoA lyase
2758109596	GTP cyclohydrolase I
2758109597	N-acetylmuramoyl-L-alanine amidase
2758109601	MASE1 protein
2758109742	hypothetical protein
2758109744	plastocyanin
2758109835	multidrug efflux pump subunit AcrB
2758109836	RND family efflux transporter MFP subunit
2758109837	outer membrane protein
2758109838	NodT family efflux transporter outer membrane factor (OMF) lipoprotein
2758109857	hypothetical protein
2758109868	subtilase family protein
2758109869	hypothetical protein
2758109905	hypothetical protein
2758109929	hypothetical protein
2758109993	competence protein ComEA
2758110037	hypothetical protein
2758110086	hypothetical protein
2758110104	hypothetical protein
2758110116	hypothetical protein
2758110117	hypothetical protein
2758110288	YD repeat-containing protein
2758110425	putative membrane protein
2758110451	methyltransferase family protein
2758110575	ATP-dependent RNA helicase RhlE
2758110616	outer membrane protein W
2758110702	UDP-galactose 4-epimerase
2758110799	methyl-accepting chemotaxis sensory transducer with Cache sensor
2758110811	hypothetical protein
2758110869	type III secretion XopB family effector
2758110879	hypothetical protein
2758110880	hypothetical protein
2758110948	hypothetical protein
2758110961	hypothetical protein
2758110966	hypothetical protein
2758110983	hypothetical protein
2758111005	transglycosylase-like protein with SLT domain
2758111009	type III secretion protein T
2758111010	type III secretion system HrpB7-like protein
2758111011	type III secretion protein N (ATPase)
2758111012	type III secretion protein L
2758111018	type III secretion protein V
2758111019	type III secretion control protein HpaP
2758111021	type III secretion protein R
2758111023	type III secretion regulatory protein HpaA
2758111031	type III secretion translocon protein HrpF
2758111032	leucine rich repeat (LRR) protein
2758111071	predicted SnoaL-like aldol condensation-catalyzing enzyme
2758111096	HxlR family transcriptional regulator
2758111126	AGZA family xanthineuracil permease-like MFS transporter
2758111128	inosine-uridine nucleoside N-ribohydrolase
2758111140	uncharacterized protein YehS (DUF1456 family)
2758111158	G3E family GTPase
2758111187	hypothetical protein
2758111266	hypothetical protein
2758111269	phenylalanine 4-hydroxylase
2758111298	hypothetical protein
2758111309	DNA end-binding protein Ku
2758111363	YpeB-like protein with putative protease inhibitory function
2758111435	inosine-uridine preferring nucleoside hydrolase
2758111443	hypothetical protein
2758111444	23S rRNA-tRNA-specific pseudouridylate synthase
2758111457	NodT family efflux transporter outer membrane factor (OMF) lipoprotein
2758111516	N-acetylneuraminic acid mutarotase
2758111520	hypothetical protein
2758111575	hypothetical protein
2758111576	peroxiredoxin
2758111580	hypothetical protein
2758111582	cationacetate symporter
2758111589	uncharacterized membrane protein YeaQYmgE (transglycosylase-associated protein family)
2758111624	4-aminobutyrate aminotransferase-like enzyme
2758111625	HAD superfamily phosphoserine phosphatase-like hydrolase2 3-diketo-5-methylthio-1-phosphopentane phosphatase
2758111642	feruloyl esterase
2758111687	TonB-dependent receptor
2758111706	hypothetical protein
2758111726	hypothetical protein
2758111816	hypothetical protein
2758111871	cytochrome c oxidase subunit 1
2758111873	cytochrome c oxidase assembly protein subunit 11
2758111874	cytochrome c oxidase subunit 3
2758111888	beta-glucosidase
2758111979	phosphonopyruvate decarboxylase
2758111980	phosphoenolpyruvate mutase
2758111982	sigma-54 interacting transcriptional regulator
2758112103	hypothetical protein
2758112164	carbohydrate-binding protein with CBM35 doain
2758112215	glucose-fructose oxidoreductase
2758112326	outer membrane receptor protein involved in Fe transport
2758112485	PAS domain S-box-containing protein
2758112524	hypothetical protein
2758112534	protein kinase-like protein
2758112535	hypothetical protein
2758112536	hypothetical protein
2758112554	hypothetical protein
2758112581	type III secretion system XopPhlk family effector
2758112591	hypothetical protein
2758112592	sulfotransferase
2758112652	molecular chaperone HtpG
2758112743	mechanosensitive ion channel-like protein
2758112838	beta-glucosidase
2758112929	GntR family transcriptional regulator
2758112953	phosphate ABC transporter ATP-binding protein (PhoT family)
2758113027	protein TonB
2758113030	FMN-dependent NADH-azoreductase
2758113039	hypothetical protein
2758113059	hypothetical protein
2758113073	response regulator receiver domain-containing protein
2758113082	heme exporter protein C
2758113083	subtilase family protein
2758113085	RNA polymerase sigma-70 factor (ECF subfamily)
2758113087	cytochrome c
2758113088	hypothetical protein
2758113090	WxcM-like protein
2758113091	sugar O-acyltransferase (sialic acid O-acetyltransferase NeuD family)
2758113092	hypothetical protein
2758113093	acetyltransferase (GNAT) family protein
2758113094	dTDP-4-amino-4 6-dideoxygalactose transaminase
2758113099	methyltransferase family protein
2758113104	putative nucleotidyltransferase-like protein
2758113106	hypothetical protein
2758113167	Xaa-Pro dipeptidase
2758113168	uncharacterized protein (DUF885 family)
2758113170	aspartateglutamate:proton symporter (AGT family)
2758113175	kumamolisin
2758113180	hypothetical protein
2758113190	hypothetical protein
2758113203	glycosyl transferase-like sugar-binding protein
2758113226	TetR family transcriptional regulator
2758113270	ubiquinol-cytochrome c reductase cytochrome c1 subunit
2758113285	uncharacterized protein DUF3606
2758113343	hypothetical protein

## Sheet: common in ntj2 and bs
20 common elements in "Xanh_NTJ vs Xanh" and "Xanh_BS vs Xanh":	Product
2758109081	hypothetical protein
2758109367	3-hydroxyacyl-CoA dehydrogenase
2758109622	galactonate dehydratase
2758109750	tryptophan synthase beta chain
2758109756	hypothetical protein
2758109777	hypothetical protein
2758110112	hypothetical protein
2758110114	predicted alpha-1 2-mannosidase
2758110327	hypothetical protein
2758110417	iron complex outermembrane receptor protein
2758110972	MarR family transcriptional regulator
2758111044	hypothetical protein
2758111899	hypothetical protein
2758112347	sulfate transport system permease protein
2758112499	methylisocitrate lyase
2758112755	hypothetical protein
2758112759	oxidoreductase family protein
2758112859	putative cold-shock DNA-binding protein
2758113223	hypothetical protein
2758113338	hypothetical protein

## Sheet: common in grassl and bs
80 common elements in "Xanh_Gra vs Xanh" and "Xanh_BS vs Xanh":	Product
2758108965	N-acetylornithine carbamoyltransferase
2758108969	N-acetylglutamate kinase N-acetylglutamate synthase
2758108970	RimJRimL family protein N-acetyltransferase
2758108971	N-acetyl-gamma-glutamyl-phosphate reductase
2758108972	argininosuccinate lyase
2758108975	glutamate 5-kinase
2758109016	phosphinothricin acetyltransferase
2758109020	LSU ribosomal protein L36P
2758109023	integration host factor subunit beta
2758109062	hypothetical protein
2758109086	small-conductance mechanosensitive channel
2758109123	succinate dehydrogenase subunit D
2758109569	aldehyde dehydrogenase (NAD )
2758109613	TonB-dependent receptor
2758109710	uncharacterized protein YbaR (Trm112 family)
2758110067	homoserine dehydrogenase
2758110207	iron complex outermembrane receptor protein
2758110216	siderophore synthetase component
2758110217	predicted MFS family arabinose efflux permease
2758110233	putative endonuclease
2758110319	sulfate adenylyltransferase subunit 2
2758110330	uroporphyrinogen-III C-methyltransferase
2758110331	cysteine synthase
2758110361	hypothetical protein
2758110378	citrate synthase
2758110444	ketol-acid reductoisomerase
2758110445	acetolactate synthase large subunit
2758110467	phosphate-selective porin OprOOprP
2758110530	uncharacterized protein DUF4124
2758110571	uncharacterized protein DUF4398
2758110648	hypothetical protein
2758110655	membrane-bound inhibitor of C-type lysozyme
2758110800	hypothetical protein
2758110825	dipeptidyl aminopeptidaseacylaminoacyl peptidase
2758110926	SSU ribosomal protein S9P
2758110977	pyruvate dehydrogenase E1 component alpha subunit
2758110980	pyruvate dehydrogenase E2 component (dihydrolipoamide acetyltransferase)
2758111068	homodimeric glycerol 3-phosphate dehydrogenase (quinone)
2758111119	hypothetical protein
2758111306	uncharacterized protein (DUF2141 family)
2758111381	outer membrane transport energization protein ExbB
2758111490	tryptophan halogenase
2758111517	hypothetical protein
2758111546	TonB-dependent receptor-like protein
2758111601	amidohydrolase family protein
2758111602	hypothetical protein
2758111725	hypothetical protein
2758111915	hypothetical protein
2758112171	hemoglobintransferrinlactoferrin receptor protein
2758112227	peptide-methionine (S)-S-oxide reductase
2758112230	regulator of nucleoside diphosphate kinase
2758112289	DNA-directed RNA polymerase subunit beta
2758112290	DNA-directed RNA polymerase subunit beta'
2758112293	translation elongation factor 2 (EF-2EF-G)
2758112294	translation elongation factor 1A (EF-1AEF-Tu)
2758112300	LSU ribosomal protein L4P
2758112302	LSU ribosomal protein L2P
2758112303	SSU ribosomal protein S19P
2758112304	LSU ribosomal protein L22P
2758112305	SSU ribosomal protein S3P
2758112306	LSU ribosomal protein L16P
2758112310	LSU ribosomal protein L24P
2758112311	LSU ribosomal protein L5P
2758112314	LSU ribosomal protein L6P
2758112318	LSU ribosomal protein L15P
2758112319	protein translocase subunit secYsec61 alpha
2758112320	SSU ribosomal protein S13P
2758112361	peptidyl-Asp metalloendopeptidase
2758112514	heat shock protein Hsp20
2758112542	hypothetical protein
2758112640	signal peptidase II
2758112681	heat shock protein Hsp15
2758112748	hypothetical chaperone protein
2758112809	translation elongation factor Ts (EF-Ts)
2758112900	molecular chaperone GrpE
2758112992	SSU ribosomal protein S6P
2758113128	undecaprenyl-phosphate glucose phosphotransferase
2758113136	pyruvyltransferase
2758113153	hypothetical protein
2758113276	Lhr family ATP dependent helicase
