# Supplementary material for: Escalation in the host-pathogen arms race: A host resistance response corresponds to a heightened bacterial virulence response
Source: PLoS Pathog. 2021 Jan 11;17(1):e1009175. doi: 10.1371/journal.ppat.1009175 (PMC7822516; doi:10.1371/journal.ppat.1009175)
Supplement: S5 Table — (XLSX) [file ppat.1009175.s016.xlsx]

## Sheet: BS_Xvh_mock_whole
Gene	FPKM_BS_Mock	FPKM_BS_Xvh	log2 fold change BS_Xvh - BS_Mock	p_value BS_Xvh - BS_Mock	q_value BS_Xvh - BS_Mock
Sobic.005G186100	28.8018	0.635362	-5.50244	5e-05	0.000490378
Sobic.006G186700	677.549	35.757	-4.24403	5e-05	0.000490378
Sobic.007G171600	11.3113	0.980673	-3.52785	5e-05	0.000490378
Sobic.007G170800	2.88999	0.252385	-3.51737	0.00445	0.0223374
Sobic.004G028200	58.8822	5.23613	-3.49126	5e-05	0.000490378
Sobic.003G024400	8.18169	0.739608	-3.46757	5e-05	0.000490378
Sobic.002G357000	111.639	10.4338	-3.4195	5e-05	0.000490378
Sobic.010G023700	453.282	44.3403	-3.35372	5e-05	0.000490378
Sobic.007G219100	5.69419	0.564075	-3.33553	5e-05	0.000490378
Sobic.003G431900	285.71	28.8274	-3.30904	5e-05	0.000490378
Sobic.003G428800	66.5636	7.20821	-3.20702	5e-05	0.000490378
Sobic.005G102300	8.08207	0.910581	-3.14987	0.00245	0.0137678
Sobic.009G009800	16.7879	1.94713	-3.108	0.0003	0.00238405
Sobic.001G415400	293.132	34.1802	-3.10032	5e-05	0.000490378
Sobic.001G012300	29.0246	3.51451	-3.04588	5e-05	0.000490378
Sobic.009G190000	46.1764	5.92135	-2.96316	5e-05	0.000490378
Sobic.009G234500	17.8348	2.36375	-2.91554	5e-05	0.000490378
Sobic.006G192200	4.93593	0.662562	-2.8972	0.0018	0.0106693
Sobic.003G317100	10.7431	1.44846	-2.89083	5e-05	0.000490378
Sobic.003G085400	51.3205	7.25249	-2.82299	5e-05	0.000490378
Sobic.005G201100	2.76678	0.393543	-2.81361	0.00015	0.00129789
Sobic.002G342400	2.4215	0.347016	-2.80283	0.0037	0.0192921
Sobic.005G036000	137.262	19.6888	-2.80148	5e-05	0.000490378
Sobic.005G200600	7.66694	1.15	-2.73701	0.0014	0.00863807
Sobic.005G056400	113.645	17.1186	-2.73089	5e-05	0.000490378
Sobic.001G012400	33.4486	5.18153	-2.6905	5e-05	0.000490378
Sobic.006G093800	7.99014	1.24149	-2.68614	5e-05	0.000490378
Sobic.003G345100	25.8972	4.07124	-2.66926	5e-05	0.000490378
Sobic.008G080400	807.469	127.454	-2.66343	5e-05	0.000490378
Sobic.001G260800	63.0099	10.0528	-2.64799	5e-05	0.000490378
Sobic.002G430100	31.19	4.9966	-2.64206	0.00015	0.00129789
Sobic.009G197400	2.5946	0.424529	-2.61158	0.00845	0.0372332
Sobic.002G201000	4.61161	0.765071	-2.5916	5e-05	0.000490378
Sobic.001G464600	3.49948	0.587007	-2.57569	5e-05	0.000490378
Sobic.001G321100	17.4474	2.99124	-2.54419	5e-05	0.000490378
Sobic.003G371100	3.68998	0.64954	-2.50612	0.00015	0.00129789
Sobic.001G239500	13.2501	2.35184	-2.49414	5e-05	0.000490378
Sobic.004G329800	6.95995	1.2618	-2.46359	5e-05	0.000490378
Sobic.001G166300	6.23656	1.13269	-2.461	5e-05	0.000490378
Sobic.005G083866	11.3373	2.07028	-2.45318	0.0008	0.0054468
Sobic.001G309600	2.2632	0.414757	-2.44803	0.0047	0.0233398
Sobic.010G275700	9.1324	1.69126	-2.4329	5e-05	0.000490378
Sobic.004G267600	7.64589	1.43799	-2.41063	5e-05	0.000490378
Sobic.003G340800	7.98687	1.51317	-2.40005	5e-05	0.000490378
Sobic.004G180066	5.77167	1.10766	-2.38147	0.0043	0.0217392
Sobic.009G107080	6.22971	1.20953	-2.36472	5e-05	0.000490378
Sobic.009G074500	4.6414	0.91077	-2.3494	0.0001	0.000905701
Sobic.010G001900	107.023	21.2626	-2.33154	5e-05	0.000490378
Sobic.006G191800	14.3877	2.86422	-2.32862	0.00065	0.00455931
Sobic.005G100300	9.34519	1.86362	-2.32611	5e-05	0.000490378
Sobic.001G081100	9.95414	1.99188	-2.32117	5e-05	0.000490378
Sobic.009G222200	10.0107	2.00535	-2.31962	0.0084	0.0370499
Sobic.009G196300	2.92378	0.594562	-2.29794	0.00265	0.0146996
Sobic.005G228100	6.73351	1.38034	-2.28634	5e-05	0.000490378
Sobic.010G251700	3.00723	0.617395	-2.28417	0.00045	0.00335957
Sobic.001G115800	16.3001	3.36028	-2.27823	5e-05	0.000490378
Sobic.004G036100	16.1521	3.35316	-2.26812	5e-05	0.000490378
Sobic.005G190800	4.05638	0.84462	-2.26382	0.0017	0.0101931
Sobic.003G217632	6.67711	1.39101	-2.26309	5e-05	0.000490378
Sobic.002G357600	57.6733	12.0494	-2.25894	5e-05	0.000490378
Sobic.004G191200	22.2685	4.67736	-2.25124	5e-05	0.000490378
Sobic.004G018700	7.74165	1.63226	-2.24577	0.00865	0.0379438
Sobic.001G439200	3.30439	0.706724	-2.22516	5e-05	0.000490378
Sobic.002G172700	145.32	31.1089	-2.22384	5e-05	0.000490378
Sobic.005G096101	38.3691	8.22839	-2.22126	5e-05	0.000490378
Sobic.007G129201	3.50932	0.754232	-2.21811	0.0005	0.00367222
Sobic.001G069700	14.9335	3.26425	-2.19372	5e-05	0.000490378
Sobic.001G012200	10.4161	2.27733	-2.1934	5e-05	0.000490378
Sobic.004G351700	2.5499	0.55936	-2.18859	0.00045	0.00335957
Sobic.005G042000	2726.4	605.765	-2.17017	5e-05	0.000490378
Sobic.010G171400	6.50608	1.45816	-2.15764	5e-05	0.000490378
Sobic.010G154150	3.96034	0.897673	-2.14136	0.0042	0.0213437
Sobic.005G037300	27.7195	6.30038	-2.13739	5e-05	0.000490378
Sobic.005G035950	7.54218	1.71999	-2.13258	5e-05	0.000490378
Sobic.003G064300	13.9661	3.20016	-2.12572	5e-05	0.000490378
Sobic.001G104900	3.6392	0.840325	-2.1146	5e-05	0.000490378
Sobic.002G386000	12.1853	2.86618	-2.08794	0.0001	0.000905701
Sobic.007G226100	50.7166	11.9962	-2.07988	5e-05	0.000490378
Sobic.006G184700	2.61795	0.6309	-2.05296	0.00435	0.0219228
Sobic.008G098400	2.85847	0.690708	-2.0491	0.0006	0.00427318
Sobic.010G126600	3.3226	0.805148	-2.04499	0.0069	0.0316778
Sobic.004G076000	49.2911	11.9527	-2.04399	5e-05	0.000490378
Sobic.003G234200	968.21	234.789	-2.04395	5e-05	0.000490378
Sobic.002G329500	4.27424	1.03819	-2.0416	0.0019	0.0111608
Sobic.007G111500	312.194	76.2055	-2.03448	5e-05	0.000490378
Sobic.001G295600	63.5349	15.5749	-2.02833	5e-05	0.000490378
Sobic.010G150800	26.3159	6.46638	-2.02491	5e-05	0.000490378
Sobic.004G333100	30.6993	7.54492	-2.02463	5e-05	0.000490378
Sobic.007G038100	3.63269	0.893522	-2.02346	0.0002	0.00166673
Sobic.002G215000	133.034	32.8344	-2.01851	5e-05	0.000490378
Sobic.010G072900	59.7323	14.7613	-2.01669	5e-05	0.000490378
Sobic.004G040100	15.802	3.92197	-2.01046	5e-05	0.000490378
Sobic.003G305300	42.626	10.6173	-2.00532	5e-05	0.000490378
Sobic.001G093000	2.68274	0.668307	-2.00513	0.0038	0.0196912
Sobic.002G419600	2.07567	8.30302	2.00006	0.0013	0.00813492
Sobic.009G022600	4.41814	17.7134	2.00333	5e-05	0.000490378
Sobic.010G019500	1.06748	4.28196	2.00406	0.0022	0.0125875
Sobic.001G034100	6.10672	24.5742	2.00868	5e-05	0.000490378
Sobic.002G068800	1.36816	5.50669	2.00895	5e-05	0.000490378
Sobic.001G155300	5.4659	22.0201	2.01029	5e-05	0.000490378
Sobic.003G039700	9.70764	39.1359	2.0113	5e-05	0.000490378
Sobic.001G109100	6.56445	26.4675	2.01148	5e-05	0.000490378
Sobic.002G165700	1.92872	7.78199	2.0125	5e-05	0.000490378
Sobic.010G208900	1.82734	7.38216	2.0143	5e-05	0.000490378
Sobic.004G283300	1.97256	7.96994	2.0145	5e-05	0.000490378
Sobic.003G352400	15.3832	62.2969	2.0178	5e-05	0.000490378
Sobic.003G151100	2.78408	11.289	2.01965	5e-05	0.000490378
Sobic.006G024400	7.52426	30.5114	2.01972	5e-05	0.000490378
Sobic.001G434000	0.758956	3.0786	2.02019	0.0007	0.00485594
Sobic.006G270100	18.2137	73.9045	2.02064	5e-05	0.000490378
Sobic.010G066800	0.584999	2.378	2.02324	0.0013	0.00813492
Sobic.003G371250	1.60375	6.52482	2.02449	5e-05	0.000490378
Sobic.006G200000	3.14546	12.8061	2.02548	5e-05	0.000490378
Sobic.004G128100	1.62884	6.63388	2.02601	5e-05	0.000490378
Sobic.007G194400	2.98372	12.1782	2.02912	5e-05	0.000490378
Sobic.005G207800	0.608751	2.49098	2.03279	0.00015	0.00129789
Sobic.001G431800	1.60253	6.59366	2.04073	5e-05	0.000490378
Sobic.009G129800	30.8399	127.097	2.04306	5e-05	0.000490378
Sobic.003G353800	6.23763	25.75	2.0455	5e-05	0.000490378
Sobic.008G087500	1.21396	5.01629	2.0469	5e-05	0.000490378
Sobic.002G245800	31.5597	130.48	2.04767	5e-05	0.000490378
Sobic.010G249000	0.668884	2.76573	2.04784	0.0001	0.000905701
Sobic.003G276000	1.2093	5.00129	2.04812	0.0015	0.00916528
Sobic.006G158200	3.42097	14.1553	2.04887	5e-05	0.000490378
Sobic.010G161450	1.37239	5.68419	2.05026	5e-05	0.000490378
Sobic.010G076600	4.14678	17.1809	2.05074	5e-05	0.000490378
Sobic.001G424400	1.75663	7.31789	2.05861	5e-05	0.000490378
Sobic.001G401300	34.5586	143.968	2.05863	5e-05	0.000490378
Sobic.004G142500	1.47991	6.17215	2.06027	0.00015	0.00129789
Sobic.001G319500	10.553	44.058	2.06174	5e-05	0.000490378
Sobic.001G442300	2.54934	10.6544	2.06326	5e-05	0.000490378
Sobic.007G026400	2.02365	8.46249	2.06412	5e-05	0.000490378
Sobic.006G073400	0.876433	3.66617	2.06456	0.0098	0.041884
Sobic.004G244100	7.17316	30.0713	2.06771	5e-05	0.000490378
Sobic.005G208500	13.2891	55.7599	2.06899	5e-05	0.000490378
Sobic.003G417200	1.08861	4.57406	2.07099	0.0011	0.00711048
Sobic.008G182900	148.325	623.328	2.07123	5e-05	0.000490378
Sobic.006G091700	8.56021	35.9929	2.07199	5e-05	0.000490378
Sobic.006G096400	10.9508	46.0939	2.07355	5e-05	0.000490378
Sobic.008G182700	6.42101	27.0452	2.0745	5e-05	0.000490378
Sobic.008G129000	6.50015	27.4168	2.07652	5e-05	0.000490378
Sobic.002G327900	10.4236	43.9963	2.07752	5e-05	0.000490378
Sobic.003G425850	4.65766	19.6995	2.08048	5e-05	0.000490378
Sobic.001G401200	6.14934	26.0335	2.08187	5e-05	0.000490378
Sobic.008G035600	1.58601	6.72144	2.08337	5e-05	0.000490378
Sobic.003G312400	3.19154	13.5414	2.08505	5e-05	0.000490378
Sobic.003G233000	8.39415	35.7591	2.09085	5e-05	0.000490378
Sobic.006G087200	5.2285	22.292	2.09206	5e-05	0.000490378
Sobic.003G323100	0.953293	4.06699	2.09297	0.0023	0.013058
Sobic.008G182300	0.823227	3.51424	2.09385	0.01085	0.0452957
Sobic.001G302200	3.19912	13.6576	2.09395	5e-05	0.000490378
Sobic.010G252500	3.06856	13.1065	2.09464	5e-05	0.000490378
Sobic.003G214900	0.85389	3.64901	2.09538	5e-05	0.000490378
Sobic.002G371900	9.36404	40.0758	2.09753	5e-05	0.000490378
Sobic.009G100300	11.0322	47.2498	2.09859	5e-05	0.000490378
Sobic.002G261700	1.13572	4.88117	2.10363	0.0001	0.000905701
Sobic.001G447100	7.57774	32.6548	2.10746	5e-05	0.000490378
Sobic.008G070900	2.43101	10.5037	2.11127	5e-05	0.000490378
Sobic.004G297600	4.90008	21.1791	2.11176	5e-05	0.000490378
Sobic.003G297600	8.6505	37.3941	2.11195	5e-05	0.000490378
Sobic.003G327300	3.03878	13.1586	2.11444	0.0001	0.000905701
Sobic.005G133166	7.74255	33.5385	2.11494	0.0007	0.00485594
Sobic.008G094700	60.8139	263.683	2.11633	5e-05	0.000490378
Sobic.006G060800	235.996	1026.2	2.12048	5e-05	0.000490378
Sobic.001G523932	1.59201	6.92714	2.12141	0.00055	0.00396837
Sobic.003G266900	4.07672	17.7602	2.12316	5e-05	0.000490378
Sobic.009G169400	3.03034	13.2352	2.12684	5e-05	0.000490378
Sobic.001G064700	1.57097	6.865	2.1276	5e-05	0.000490378
Sobic.001G401100	0.793469	3.46845	2.12804	0.0105	0.0442113
Sobic.003G339200	14.094	61.6507	2.12903	5e-05	0.000490378
Sobic.006G185900	4.69684	20.5875	2.13201	5e-05	0.000490378
Sobic.002G353400	24.2606	106.355	2.1322	5e-05	0.000490378
Sobic.010G028501	14.9095	65.3866	2.13276	5e-05	0.000490378
Sobic.002G339000	3.93263	17.2634	2.13415	5e-05	0.000490378
Sobic.002G207300	70.9998	312.333	2.1372	5e-05	0.000490378
Sobic.001G100501	1.75873	7.74312	2.13838	5e-05	0.000490378
Sobic.004G092000	61.6592	272.259	2.14259	5e-05	0.000490378
Sobic.001G410200	6.51739	28.7803	2.14271	5e-05	0.000490378
Sobic.007G221800	5.54196	24.536	2.14643	5e-05	0.000490378
Sobic.006G104900	0.798605	3.5387	2.14766	0.00035	0.00270935
Sobic.002G421400	1.33596	5.92133	2.14804	5e-05	0.000490378
Sobic.001G302800	32.0985	142.275	2.1481	5e-05	0.000490378
Sobic.002G323900	2.31868	10.2804	2.14853	0.0001	0.000905701
Sobic.003G212300	1.62362	7.20656	2.1501	0.00025	0.0020241
Sobic.009G163900	1.43942	6.40945	2.15471	5e-05	0.000490378
Sobic.003G366100	1.99779	8.89638	2.15481	0.0002	0.00166673
Sobic.007G210500	24.7194	110.093	2.15501	5e-05	0.000490378
Sobic.001G282000	0.954339	4.25652	2.1571	0.00135	0.00839122
Sobic.003G353500	1.50862	6.74388	2.16035	5e-05	0.000490378
Sobic.006G104500	0.612865	2.73972	2.16039	0.0002	0.00166673
Sobic.007G144300	0.788375	3.5244	2.16042	5e-05	0.000490378
Sobic.008G060200	0.993267	4.44667	2.16247	5e-05	0.000490378
Sobic.009G198200	3.95746	17.7213	2.16284	5e-05	0.000490378
Sobic.007G125500	7.22502	32.3589	2.16309	5e-05	0.000490378
Sobic.009G214300	15.1238	67.7458	2.16331	5e-05	0.000490378
Sobic.001G304700	6.66444	29.9025	2.16571	5e-05	0.000490378
Sobic.010G209100	0.707612	3.18116	2.16852	0.00085	0.00573628
Sobic.001G189900	7.90645	35.5512	2.1688	5e-05	0.000490378
Sobic.005G093000	1.06498	4.79215	2.16984	5e-05	0.000490378
Sobic.005G127800	3.54161	16.0064	2.17617	5e-05	0.000490378
Sobic.010G268400	8.38373	37.9036	2.17667	5e-05	0.000490378
Sobic.002G403300	6.03663	27.483	2.18673	5e-05	0.000490378
Sobic.008G185600	1.98603	9.05243	2.18841	5e-05	0.000490378
Sobic.003G111300	6.59515	30.0633	2.18853	5e-05	0.000490378
Sobic.001G157200	1.48946	6.78992	2.18861	5e-05	0.000490378
Sobic.001G530350	6.7386	30.7327	2.18925	5e-05	0.000490378
Sobic.002G385300	1.71135	7.811	2.19037	0.0001	0.000905701
Sobic.009G182900	1.29401	5.91024	2.19137	0.0003	0.00238405
Sobic.009G087600	9.80342	44.9098	2.19567	5e-05	0.000490378
Sobic.004G337500	3.96825	18.2072	2.19794	5e-05	0.000490378
Sobic.003G349100	0.885835	4.0837	2.20477	0.0001	0.000905701
Sobic.002G269300	3.91418	18.0652	2.20643	5e-05	0.000490378
Sobic.004G244300	1.93504	8.93208	2.20663	5e-05	0.000490378
Sobic.004G255200	0.633135	2.92425	2.20748	0.0001	0.000905701
Sobic.003G350100	12.412	57.3346	2.20767	5e-05	0.000490378
Sobic.001G153600	0.945571	4.37868	2.21124	5e-05	0.000490378
Sobic.009G217500	0.734286	3.40233	2.21211	0.0019	0.0111608
Sobic.010G083600	1.42716	6.62654	2.21511	5e-05	0.000490378
Sobic.001G362001	6.00691	27.9067	2.21592	5e-05	0.000490378
Sobic.005G097800	32.0965	149.211	2.21686	5e-05	0.000490378
Sobic.004G076100	0.617987	2.87593	2.21838	0.00065	0.00455931
Sobic.005G211400	1.50865	7.08152	2.2308	0.0023	0.013058
Sobic.007G212200	5.84537	27.5276	2.23552	5e-05	0.000490378
Sobic.007G155000	1.8445	8.69102	2.23629	5e-05	0.000490378
Sobic.003G234000	1.95871	9.25431	2.24022	5e-05	0.000490378
Sobic.007G141700	8.67622	41.038	2.24182	5e-05	0.000490378
Sobic.003G361100	5.89391	27.8916	2.24253	5e-05	0.000490378
Sobic.010G203600	1.65466	7.85388	2.24687	5e-05	0.000490378
Sobic.001G311000	1.57125	7.45932	2.24713	5e-05	0.000490378
Sobic.003G098700	8.86854	42.2302	2.2515	5e-05	0.000490378
Sobic.001G321800	1.16238	5.53512	2.25153	0.0001	0.000905701
Sobic.010G103300	0.525116	2.50325	2.25309	0.0004	0.00304166
Sobic.003G422200	1.36489	6.52151	2.25642	5e-05	0.000490378
Sobic.003G417350	7.74038	37.0832	2.26029	5e-05	0.000490378
Sobic.005G211200	1.99991	9.59463	2.26229	5e-05	0.000490378
Sobic.010G179000	0.509929	2.44706	2.26268	0.0009	0.00600704
Sobic.005G136200	3.85921	18.5307	2.26354	5e-05	0.000490378
Sobic.001G022400	3.43277	16.5286	2.26752	5e-05	0.000490378
Sobic.007G150700	0.523978	2.52704	2.26987	0.0001	0.000905701
Sobic.003G424400	7.54546	36.4183	2.27098	5e-05	0.000490378
Sobic.001G148000	1.17198	5.65944	2.27171	0.00055	0.00396837
Sobic.001G508600	0.588932	2.84411	2.27181	5e-05	0.000490378
Sobic.005G137100	0.733418	3.54432	2.2728	0.0011	0.00711048
Sobic.007G174800	0.771969	3.73088	2.2729	5e-05	0.000490378
Sobic.002G195900	28.4717	137.971	2.27677	5e-05	0.000490378
Sobic.008G071300	0.915824	4.44024	2.2775	0.0001	0.000905701
Sobic.004G229200	5.45512	26.5787	2.28459	5e-05	0.000490378
Sobic.001G258000	0.505188	2.46308	2.28557	0.00845	0.0372332
Sobic.002G074400	1.79219	8.74897	2.28739	5e-05	0.000490378
Sobic.010G234000	5.1176	24.9831	2.28742	5e-05	0.000490378
Sobic.005G004300	1.16389	5.68366	2.28787	0.00235	0.0133033
Sobic.003G148600	1.0246	5.00624	2.28866	0.0012	0.00763101
Sobic.003G088100	1.41366	6.909	2.28904	5e-05	0.000490378
Sobic.003G358150	0.562745	2.75121	2.28951	0.0006	0.00427318
Sobic.010G047100	1.09915	5.39269	2.29462	0.00635	0.0296782
Sobic.009G224500	1.99522	9.83053	2.30072	5e-05	0.000490378
Sobic.003G436800	3.96429	19.5881	2.30485	5e-05	0.000490378
Sobic.009G241500	1.24491	6.15151	2.3049	0.0004	0.00304166
Sobic.005G210000	4.94664	24.482	2.3072	5e-05	0.000490378
Sobic.008G099600	2.44877	12.1216	2.30745	5e-05	0.000490378
Sobic.002G321500	1.68974	8.36443	2.30746	5e-05	0.000490378
Sobic.004G213100	56.759	281.9	2.31226	5e-05	0.000490378
Sobic.002G140300	10.5092	52.2134	2.31277	5e-05	0.000490378
Sobic.002G386200	1.34243	6.67319	2.31353	5e-05	0.000490378
Sobic.006G075801	0.689142	3.4296	2.31517	0.0001	0.000905701
Sobic.001G035000	2.01583	10.0386	2.31611	0.0001	0.000905701
Sobic.001G353400	9.19554	45.794	2.31615	5e-05	0.000490378
Sobic.006G187900	0.805431	4.01117	2.31619	0.0001	0.000905701
Sobic.003G190100	162.803	812.203	2.31872	5e-05	0.000490378
Sobic.003G373000	0.732852	3.6597	2.32013	0.00035	0.00270935
Sobic.004G268700	16.6824	83.3316	2.32053	5e-05	0.000490378
Sobic.004G087700	27.9789	139.918	2.32217	5e-05	0.000490378
Sobic.008G047600	3.51588	17.6218	2.3254	5e-05	0.000490378
Sobic.001G138200	0.694426	3.49252	2.33038	0.0079	0.0352948
Sobic.007G071100	3.17669	15.9897	2.33154	5e-05	0.000490378
Sobic.002G195800	1.66473	8.3884	2.3331	0.00835	0.0369217
Sobic.001G259700	13.5189	68.1321	2.33336	5e-05	0.000490378
Sobic.009G100900	2.60886	13.188	2.33773	0.0002	0.00166673
Sobic.005G175900	0.972759	4.92559	2.34014	0.00095	0.00626488
Sobic.009G182500	1.36343	6.90443	2.34028	0.0003	0.00238405
Sobic.001G189700	1.28029	6.48866	2.34145	0.0001	0.000905701
Sobic.010G174500	14.1341	71.643	2.34164	5e-05	0.000490378
Sobic.006G243200	86.9711	441.451	2.34365	5e-05	0.000490378
Sobic.009G130000	242.566	1236.73	2.35008	5e-05	0.000490378
Sobic.001G209800	0.721708	3.68011	2.35026	0.00515	0.0251426
Sobic.007G156700	0.875096	4.47197	2.3534	0.00825	0.0365345
Sobic.001G138600	10.5642	54.0533	2.3552	5e-05	0.000490378
Sobic.004G169900	4.76924	24.4391	2.35736	5e-05	0.000490378
Sobic.002G185300	1.87897	9.6416	2.35933	5e-05	0.000490378
Sobic.001G156600	1.25961	6.46455	2.35957	5e-05	0.000490378
Sobic.008G042900	5.19776	26.6861	2.36012	5e-05	0.000490378
Sobic.001G401800	1.43374	7.37724	2.3633	5e-05	0.000490378
Sobic.003G268700	1.17817	6.08732	2.36926	0.0001	0.000905701
Sobic.005G117400	1.27728	6.61165	2.37193	0.0002	0.00166673
Sobic.003G356300	2.0808	10.8037	2.37631	5e-05	0.000490378
Sobic.009G243400	2.95698	15.36	2.37698	5e-05	0.000490378
Sobic.002G245300	9.46544	49.1994	2.3779	5e-05	0.000490378
Sobic.010G225400	2.07244	10.8127	2.38333	5e-05	0.000490378
Sobic.009G071800	1.23946	6.47542	2.38527	5e-05	0.000490378
Sobic.006G132500	7.86209	41.0812	2.38549	5e-05	0.000490378
Sobic.004G011700	17.6597	92.3311	2.38635	5e-05	0.000490378
Sobic.003G042900	19.7902	103.682	2.38931	5e-05	0.000490378
Sobic.002G197600	1.63349	8.55928	2.38953	5e-05	0.000490378
Sobic.006G148400	6.04692	31.7193	2.39109	5e-05	0.000490378
Sobic.003G382800	1.51833	7.96878	2.39188	0.0008	0.0054468
Sobic.001G084000	4.36382	22.9071	2.39213	5e-05	0.000490378
Sobic.009G232266	36.5872	192.198	2.39318	5e-05	0.000490378
Sobic.003G344200	3.42608	18.002	2.39353	5e-05	0.000490378
Sobic.001G353900	0.690535	3.63179	2.39489	5e-05	0.000490378
Sobic.008G191600	0.805777	4.2396	2.39548	0.00035	0.00270935
Sobic.005G039100	1.46424	7.71402	2.39733	0.00115	0.00738496
Sobic.009G217600	0.570653	3.008	2.39812	0.00635	0.0296782
Sobic.003G138400	2.77177	14.6541	2.40242	5e-05	0.000490378
Sobic.005G217200	2.76241	14.6239	2.40433	5e-05	0.000490378
Sobic.001G195300	1.29078	6.83417	2.40453	5e-05	0.000490378
Sobic.004G317300	1.85561	9.83106	2.40545	0.0001	0.000905701
Sobic.003G267900	6.31335	33.4781	2.40674	5e-05	0.000490378
Sobic.007G201100	3.43199	18.2022	2.407	0.00265	0.0146996
Sobic.002G329000	0.455018	2.41623	2.40876	0.0004	0.00304166
Sobic.009G168700	5.39797	28.7575	2.41345	5e-05	0.000490378
Sobic.002G002400	3.2529	17.3376	2.41411	5e-05	0.000490378
Sobic.006G184400	12.5477	66.9073	2.41474	5e-05	0.000490378
Sobic.001G393500	9.04024	48.2627	2.41647	5e-05	0.000490378
Sobic.003G037500	1.08753	5.80614	2.41652	5e-05	0.000490378
Sobic.003G131500	0.921873	4.92604	2.41779	0.00615	0.0289506
Sobic.001G489500	1.23149	6.58381	2.41852	5e-05	0.000490378
Sobic.001G314700	2.84141	15.1949	2.41891	5e-05	0.000490378
Sobic.006G227300	0.588924	3.15012	2.41925	0.0012	0.00763101
Sobic.001G469500	3.52986	18.9206	2.42227	5e-05	0.000490378
Sobic.001G143000	16.1395	86.6006	2.42378	5e-05	0.000490378
Sobic.001G423600	5.2865	28.4661	2.42886	5e-05	0.000490378
Sobic.003G443000	2.22036	11.9723	2.43083	0.007	0.0320119
Sobic.001G343766	1.28879	6.95503	2.43204	5e-05	0.000490378
Sobic.001G009900	1.18878	6.42357	2.4339	0.0009	0.00600704
Sobic.010G086400	0.460051	2.48617	2.43406	0.0002	0.00166673
Sobic.002G148700	18.6189	100.67	2.4348	5e-05	0.000490378
Sobic.003G146100	0.450996	2.44055	2.43602	0.0005	0.00367222
Sobic.006G274700	9.77727	53.0206	2.43905	5e-05	0.000490378
Sobic.004G280900	1.37396	7.4518	2.43925	5e-05	0.000490378
Sobic.003G432600	3.17676	17.2798	2.44346	5e-05	0.000490378
Sobic.009G043700	4.83819	26.3516	2.44535	5e-05	0.000490378
Sobic.001G433900	1.8231	9.93206	2.4457	5e-05	0.000490378
Sobic.007G023000	1.05682	5.76853	2.44848	5e-05	0.000490378
Sobic.003G149200	4.12861	22.5615	2.45014	5e-05	0.000490378
Sobic.006G034400	3.61865	19.7966	2.45173	5e-05	0.000490378
Sobic.002G050900	17.8919	98.0661	2.45445	5e-05	0.000490378
Sobic.001G372900	0.427498	2.35823	2.46371	0.0019	0.0111608
Sobic.002G118600	20.8659	115.207	2.46501	5e-05	0.000490378
Sobic.004G087800	5.40084	29.8448	2.46622	5e-05	0.000490378
Sobic.008G115500	3.31917	18.3683	2.46833	5e-05	0.000490378
Sobic.009G247700	1.31129	7.27433	2.47183	5e-05	0.000490378
Sobic.009G180900	0.652627	3.62293	2.47283	5e-05	0.000490378
Sobic.008G182600	2.25147	12.5067	2.47376	5e-05	0.000490378
Sobic.003G393500	3.02609	16.8737	2.47925	5e-05	0.000490378
Sobic.004G305000	10.1567	56.6382	2.47935	5e-05	0.000490378
Sobic.002G009900	1.87954	10.5156	2.48408	5e-05	0.000490378
Sobic.008G189200	3.63647	20.356	2.48484	5e-05	0.000490378
Sobic.001G400800	10.3352	57.8822	2.48556	5e-05	0.000490378
Sobic.003G192400	1.02818	5.76877	2.48816	5e-05	0.000490378
Sobic.003G291600	4.42581	24.8463	2.48902	5e-05	0.000490378
Sobic.001G024400	1.28987	7.24151	2.48906	0.0001	0.000905701
Sobic.010G155300	3.29261	18.5303	2.49258	5e-05	0.000490378
Sobic.003G255900	1.29214	7.27334	2.49285	5e-05	0.000490378
Sobic.006G267000	1.12706	6.35454	2.49522	5e-05	0.000490378
Sobic.003G258700	0.559253	3.15778	2.49734	0.0019	0.0111608
Sobic.002G188700	3.44214	19.4473	2.49819	5e-05	0.000490378
Sobic.004G243000	1.97275	11.1478	2.49848	5e-05	0.000490378
Sobic.010G040100	4.56486	25.8057	2.49905	5e-05	0.000490378
Sobic.007G126300	0.424118	2.3984	2.49953	0.00065	0.00455931
Sobic.002G291800	2.23082	12.6793	2.50683	5e-05	0.000490378
Sobic.003G096750	2.02082	11.4901	2.50738	0.0121	0.0493573
Sobic.005G126100	2.66361	15.166	2.50938	5e-05	0.000490378
Sobic.001G157900	0.388691	2.21416	2.51006	0.0073	0.0330751
Sobic.003G250600	6.15143	35.1307	2.51374	5e-05	0.000490378
Sobic.004G265200	2.02251	11.5665	2.51573	0.00035	0.00270935
Sobic.005G075900	2.66653	15.2599	2.51671	5e-05	0.000490378
Sobic.006G069200	1.04256	5.96806	2.51714	0.0034	0.0180155
Sobic.002G334500	0.981812	5.62058	2.5172	5e-05	0.000490378
Sobic.004G165200	2.48868	14.2523	2.51775	0.0001	0.000905701
Sobic.006G211300	1.58699	9.09135	2.5182	0.00065	0.00455931
Sobic.002G327800	15.6654	89.792	2.519	5e-05	0.000490378
Sobic.002G225300	2.36664	13.6652	2.52959	5e-05	0.000490378
Sobic.006G263300	7.91696	45.7161	2.52968	5e-05	0.000490378
Sobic.009G174500	0.605968	3.50892	2.53372	5e-05	0.000490378
Sobic.004G320300	0.448931	2.60286	2.53553	0.0002	0.00166673
Sobic.002G041900	1.70368	9.90266	2.53916	5e-05	0.000490378
Sobic.005G229900	0.493744	2.8781	2.54328	0.00095	0.00626488
Sobic.001G077700	1.35795	7.92305	2.54463	5e-05	0.000490378
Sobic.005G207000	2.2677	13.3086	2.55306	0.00095	0.00626488
Sobic.004G121200	0.505424	2.97587	2.55775	0.00215	0.0123415
Sobic.001G401900	1.35302	7.9857	2.56123	5e-05	0.000490378
Sobic.004G304400	0.746394	4.41913	2.56575	0.00155	0.00942832
Sobic.003G195600	0.893108	5.29176	2.56684	5e-05	0.000490378
Sobic.002G209100	2.65243	15.7207	2.56728	5e-05	0.000490378
Sobic.004G117600	0.474983	2.81532	2.56735	0.0073	0.0330751
Sobic.001G397400	7.80985	46.3773	2.57005	5e-05	0.000490378
Sobic.003G341100	1.95261	11.6274	2.57405	5e-05	0.000490378
Sobic.002G210800	0.735653	4.38319	2.57489	5e-05	0.000490378
Sobic.009G208000	1.28357	7.65822	2.57685	0.0002	0.00166673
Sobic.003G310200	3.06381	18.3456	2.58204	5e-05	0.000490378
Sobic.002G216400	4.79979	28.8254	2.5863	5e-05	0.000490378
Sobic.004G076800	1.43293	8.61193	2.58737	0.0002	0.00166673
Sobic.005G169200	50.9682	306.614	2.58876	5e-05	0.000490378
Sobic.002G333400	0.568008	3.42053	2.59023	5e-05	0.000490378
Sobic.001G288100	6.28858	37.8706	2.59027	5e-05	0.000490378
Sobic.006G005500	1.5603	9.40125	2.59103	5e-05	0.000490378
Sobic.008G191300	48.2172	291.333	2.59505	5e-05	0.000490378
Sobic.003G109832	1.32736	8.04066	2.59876	5e-05	0.000490378
Sobic.001G476100	8.0643	48.8877	2.59985	5e-05	0.000490378
Sobic.002G217100	1.90394	11.5571	2.60173	5e-05	0.000490378
Sobic.009G181300	0.801805	4.86975	2.60252	5e-05	0.000490378
Sobic.003G156900	0.662986	4.02753	2.60284	0.0052	0.0253166
Sobic.010G069900	0.486498	2.96857	2.60926	0.00155	0.00942832
Sobic.006G190000	1.13776	6.94382	2.60954	0.0001	0.000905701
Sobic.009G205700	3.04875	18.671	2.61451	5e-05	0.000490378
Sobic.002G253500	1.75172	10.734	2.61535	5e-05	0.000490378
Sobic.006G207100	0.685953	4.24005	2.6279	0.00495	0.0243618
Sobic.004G031600	1.97522	12.2137	2.62842	5e-05	0.000490378
Sobic.005G215900	7.24408	44.893	2.63162	5e-05	0.000490378
Sobic.007G145600	0.429463	2.66822	2.63527	0.00065	0.00455931
Sobic.001G449100	0.663708	4.12411	2.63546	0.00295	0.0160309
Sobic.006G054900	11.0247	68.6668	2.63887	5e-05	0.000490378
Sobic.001G050800	0.345362	2.15234	2.63973	0.00015	0.00129789
Sobic.010G081600	0.41127	2.56827	2.64264	0.00145	0.00888749
Sobic.007G008000	0.460286	2.87447	2.64269	0.0073	0.0330751
Sobic.007G005600	0.371323	2.32844	2.64862	0.01215	0.0495154
Sobic.001G321700	4.87781	30.5949	2.64899	0.0004	0.00304166
Sobic.009G068900	2.40713	15.1207	2.65114	5e-05	0.000490378
Sobic.005G092600	9.13731	57.5318	2.65452	5e-05	0.000490378
Sobic.001G385800	0.608769	3.84269	2.65815	0.00035	0.00270935
Sobic.002G294600	0.738448	4.66972	2.66077	5e-05	0.000490378
Sobic.003G426500	0.942464	5.96635	2.66234	0.00155	0.00942832
Sobic.002G341900	0.830671	5.26013	2.66275	0.0073	0.0330751
Sobic.002G078500	11.8598	75.2752	2.6661	5e-05	0.000490378
Sobic.001G223550	1.54201	9.79041	2.66656	5e-05	0.000490378
Sobic.003G043600	1.48644	9.44975	2.66841	5e-05	0.000490378
Sobic.009G128700	2.30951	14.717	2.67182	0.00095	0.00626488
Sobic.007G145700	3.1328	20.0127	2.67539	5e-05	0.000490378
Sobic.001G050100	2.96333	19.062	2.68541	5e-05	0.000490378
Sobic.003G387200	0.58223	3.76283	2.69216	0.0037	0.0192921
Sobic.003G136200	2.79957	18.0992	2.69265	5e-05	0.000490378
Sobic.009G227800	4.4131	28.6921	2.70079	5e-05	0.000490378
Sobic.K043400	3.1865	20.7487	2.70298	5e-05	0.000490378
Sobic.001G200000	5.91375	38.7125	2.71066	5e-05	0.000490378
Sobic.006G113900	1.00283	6.5702	2.71186	0.00915	0.0396245
Sobic.003G126100	0.60426	3.96114	2.71268	5e-05	0.000490378
Sobic.010G120800	14.4426	94.8334	2.71506	5e-05	0.000490378
Sobic.004G192100	2.16166	14.1984	2.71551	5e-05	0.000490378
Sobic.009G252600	4.28656	28.2163	2.71864	5e-05	0.000490378
Sobic.004G259900	2.41471	15.8981	2.71894	0.0007	0.00485594
Sobic.001G314300	23.1464	152.409	2.71909	5e-05	0.000490378
Sobic.002G173900	4.71284	31.0609	2.72043	5e-05	0.000490378
Sobic.005G082600	0.91698	6.05671	2.72357	0.00065	0.00455931
Sobic.003G365600	2.1173	14.0171	2.7269	5e-05	0.000490378
Sobic.009G073800	0.450799	2.98664	2.72797	0.00495	0.0243618
Sobic.003G000600	4.464	29.6444	2.73135	5e-05	0.000490378
Sobic.010G020200	1.09232	7.25515	2.73161	0.00205	0.011864
Sobic.002G192000	7.34856	48.8428	2.73261	5e-05	0.000490378
Sobic.001G295100	0.736896	4.90718	2.73536	5e-05	0.000490378
Sobic.008G126600	0.547892	3.64979	2.73585	0.0001	0.000905701
Sobic.003G157600	0.729358	4.86465	2.73764	5e-05	0.000490378
Sobic.005G064600	14.6694	97.9305	2.73895	5e-05	0.000490378
Sobic.006G236700	0.689147	4.60349	2.73984	0.00105	0.00683741
Sobic.004G273200	5.30949	35.5012	2.74122	5e-05	0.000490378
Sobic.001G432500	4.9694	33.304	2.74455	5e-05	0.000490378
Sobic.006G134100	2.7088	18.1576	2.74485	5e-05	0.000490378
Sobic.004G277300	0.373113	2.50375	2.74641	0.0007	0.00485594
Sobic.001G476400	2.36995	15.9149	2.74745	5e-05	0.000490378
Sobic.003G047700	4.38985	29.6201	2.75433	5e-05	0.000490378
Sobic.001G235800	0.428588	2.90166	2.75922	0.0079	0.0352948
Sobic.004G163200	12.032	81.5585	2.76095	5e-05	0.000490378
Sobic.001G523866	3.51637	23.9134	2.76566	5e-05	0.000490378
Sobic.008G018600	0.541072	3.68604	2.76818	0.00065	0.00455931
Sobic.002G140600	6.81956	46.4991	2.76945	5e-05	0.000490378
Sobic.009G154700	21.5981	147.455	2.77129	5e-05	0.000490378
Sobic.002G195400	0.492954	3.37422	2.77503	0.0045	0.0225115
Sobic.008G131400	1.07647	7.38248	2.7778	5e-05	0.000490378
Sobic.001G328500	4.93314	33.8371	2.77803	5e-05	0.000490378
Sobic.003G337900	1.24008	8.5229	2.78092	0.00415	0.0211812
Sobic.007G057700	5.29883	36.4272	2.78127	5e-05	0.000490378
Sobic.001G035100	1.74375	11.9985	2.78258	5e-05	0.000490378
Sobic.009G150000	19.0528	131.165	2.78331	5e-05	0.000490378
Sobic.005G122300	0.905896	6.2627	2.78937	0.0045	0.0225115
Sobic.001G020350	1.94758	13.4893	2.79206	5e-05	0.000490378
Sobic.003G144800	0.317525	2.20609	2.79655	0.00925	0.0399106
Sobic.009G213700	2.14168	14.981	2.80632	5e-05	0.000490378
Sobic.003G193800	22.6317	158.443	2.80755	5e-05	0.000490378
Sobic.005G029200	0.671517	4.70548	2.80885	0.00115	0.00738496
Sobic.007G196600	11.231	79.1056	2.81629	5e-05	0.000490378
Sobic.004G283500	0.370141	2.61943	2.82311	0.0013	0.00813492
Sobic.004G167300	0.882075	6.24609	2.82398	5e-05	0.000490378
Sobic.010G023200	1.57136	11.1562	2.82776	0.0089	0.0388376
Sobic.002G367900	5.5448	39.4211	2.82976	5e-05	0.000490378
Sobic.004G293500	1.58782	11.31	2.83248	5e-05	0.000490378
Sobic.002G274800	4.06563	28.9865	2.83383	5e-05	0.000490378
Sobic.001G071100	10.4269	74.3422	2.83387	5e-05	0.000490378
Sobic.004G181200	0.886696	6.32261	2.83401	0.00325	0.0173616
Sobic.003G339900	4.0867	29.1407	2.83403	5e-05	0.000490378
Sobic.001G305800	1.74237	12.4327	2.83502	5e-05	0.000490378
Sobic.006G128200	0.559314	4.00173	2.83889	0.0001	0.000905701
Sobic.002G417201	1.5462	11.0675	2.83953	5e-05	0.000490378
Sobic.003G428700	5.81462	41.6759	2.84146	5e-05	0.000490378
Sobic.010G071000	0.885702	6.3875	2.85036	5e-05	0.000490378
Sobic.003G365500	3.41514	24.771	2.85864	5e-05	0.000490378
Sobic.001G062500	0.892024	6.48755	2.86252	5e-05	0.000490378
Sobic.002G232800	0.376077	2.73754	2.86378	0.0044	0.0221368
Sobic.003G267300	3.09629	22.5513	2.8646	5e-05	0.000490378
Sobic.001G339600	3.50341	25.555	2.86678	5e-05	0.000490378
Sobic.002G184300	1.685	12.3619	2.87508	0.0003	0.00238405
Sobic.002G024400	1.03737	7.66044	2.88449	5e-05	0.000490378
Sobic.002G249600	0.309372	2.28762	2.88643	0.0013	0.00813492
Sobic.002G281900	1.08003	8.02112	2.89273	5e-05	0.000490378
Sobic.002G327700	4.50709	33.639	2.89987	5e-05	0.000490378
Sobic.009G230900	0.908792	6.78972	2.90133	0.00625	0.0293196
Sobic.006G130000	5.97512	44.7416	2.90458	5e-05	0.000490378
Sobic.009G204900	0.35283	2.64911	2.90846	0.0001	0.000905701
Sobic.006G260300	0.946259	7.13841	2.9153	5e-05	0.000490378
Sobic.002G080100	27.3027	206.297	2.91761	5e-05	0.000490378
Sobic.004G227400	3.77179	28.6127	2.92333	5e-05	0.000490378
Sobic.002G265600	4.6757	35.5278	2.92569	5e-05	0.000490378
Sobic.001G310500	0.388485	2.96125	2.93028	0.00475	0.0235484
Sobic.001G056500	5.30781	40.7458	2.94046	5e-05	0.000490378
Sobic.007G220000	1.38761	10.7221	2.94992	5e-05	0.000490378
Sobic.010G030900	2.2511	17.4224	2.95224	5e-05	0.000490378
Sobic.003G325300	1.26155	9.78259	2.95502	5e-05	0.000490378
Sobic.001G237000	1.16187	9.0609	2.9632	5e-05	0.000490378
Sobic.009G107500	1.34709	10.5501	2.96935	5e-05	0.000490378
Sobic.003G246900	10.0536	78.8713	2.97179	5e-05	0.000490378
Sobic.007G115500	0.409076	3.20986	2.97207	0.00195	0.0113824
Sobic.008G036900	2.0987	16.4752	2.97273	5e-05	0.000490378
Sobic.007G025900	5.60564	44.1756	2.9783	5e-05	0.000490378
Sobic.004G181000	4.5136	35.9299	2.99284	5e-05	0.000490378
Sobic.001G483600	0.28401	2.2617	2.9934	0.00585	0.0278582
Sobic.008G065200	1.39601	11.1755	3.00095	5e-05	0.000490378
Sobic.003G325000	1.13805	9.11476	3.00164	5e-05	0.000490378
Sobic.006G148000	0.709018	5.68989	3.00451	5e-05	0.000490378
Sobic.002G136800	0.713644	5.7278	3.00471	5e-05	0.000490378
Sobic.002G108400	0.810284	6.51002	3.00616	5e-05	0.000490378
Sobic.001G475400	0.381663	3.06787	3.00686	0.0002	0.00166673
Sobic.007G068500	0.476216	3.83062	3.00789	5e-05	0.000490378
Sobic.003G349700	3.21853	25.9362	3.0105	0.00025	0.0020241
Sobic.001G237100	0.594547	4.79863	3.01276	5e-05	0.000490378
Sobic.001G432700	1.29351	10.4497	3.01409	5e-05	0.000490378
Sobic.003G366200	1.17765	9.53927	3.01797	0.00285	0.0156174
Sobic.002G327100	1.23477	10.0265	3.0215	0.00015	0.00129789
Sobic.003G158600	9.64615	78.6708	3.0278	0.00435	0.0219228
Sobic.004G245850	2.26185	18.5729	3.03762	5e-05	0.000490378
Sobic.001G145700	21.2983	175.799	3.04512	5e-05	0.000490378
Sobic.003G102200	2.73926	22.652	3.04777	5e-05	0.000490378
Sobic.004G065900	28.2072	234.946	3.05819	5e-05	0.000490378
Sobic.010G102000	1.45245	12.1436	3.06364	5e-05	0.000490378
Sobic.005G216200	0.410107	3.42921	3.06381	0.00685	0.0315222
Sobic.010G204100	6.56203	55.1717	3.07171	5e-05	0.000490378
Sobic.004G283201	1.25864	10.65	3.08092	5e-05	0.000490378
Sobic.001G515800	0.985726	8.36621	3.08531	5e-05	0.000490378
Sobic.009G148100	1.2709	10.8414	3.09263	5e-05	0.000490378
Sobic.002G326100	0.317808	2.72914	3.10222	0.00425	0.021542
Sobic.005G037000	0.707982	6.09037	3.10474	5e-05	0.000490378
Sobic.009G071500	0.26582	2.29298	3.1087	0.00215	0.0123415
Sobic.007G011700	0.360117	3.1295	3.11939	5e-05	0.000490378
Sobic.001G017400	0.573734	4.99254	3.12132	0.0012	0.00763101
Sobic.003G256000	1.414	12.352	3.12689	5e-05	0.000490378
Sobic.002G025000	0.581704	5.10152	3.13257	5e-05	0.000490378
Sobic.010G085800	0.75545	6.65942	3.13999	0.00695	0.0318328
Sobic.003G430400	0.752493	6.63355	3.14003	5e-05	0.000490378
Sobic.008G146700	38.1659	336.467	3.14011	5e-05	0.000490378
Sobic.004G262500	1.11528	9.90127	3.15021	5e-05	0.000490378
Sobic.003G047500	1.58231	14.0875	3.15431	5e-05	0.000490378
Sobic.003G313800	0.654241	5.82743	3.15497	5e-05	0.000490378
Sobic.002G067300	6.08229	54.1842	3.15519	5e-05	0.000490378
Sobic.010G182966	2.45456	21.8846	3.15638	5e-05	0.000490378
Sobic.001G482600	14.7919	132.111	3.15888	5e-05	0.000490378
Sobic.001G146500	0.839073	7.49905	3.15984	0.00025	0.0020241
Sobic.008G028600	1.37617	12.3113	3.16125	5e-05	0.000490378
Sobic.002G201900	13.8079	125.103	3.17955	5e-05	0.000490378
Sobic.005G137000	0.821732	7.45675	3.18181	5e-05	0.000490378
Sobic.003G161700	0.43674	3.97736	3.18696	5e-05	0.000490378
Sobic.009G241400	2.22193	20.3226	3.1932	5e-05	0.000490378
Sobic.001G084200	0.27371	2.50391	3.19346	0.00305	0.016488
Sobic.003G232900	2.81752	25.8895	3.19987	5e-05	0.000490378
Sobic.008G029300	0.620073	5.70744	3.20233	5e-05	0.000490378
Sobic.003G253700	2.2898	21.0806	3.20263	0.00015	0.00129789
Sobic.003G040600	0.398076	3.6756	3.20686	0.0001	0.000905701
Sobic.001G339300	0.499698	4.64537	3.21667	0.00425	0.021542
Sobic.007G196800	0.335986	3.13521	3.22209	5e-05	0.000490378
Sobic.002G241250	1.17217	10.9617	3.22522	5e-05	0.000490378
Sobic.003G193000	0.273024	2.55604	3.22681	5e-05	0.000490378
Sobic.004G112400	2.50173	23.442	3.2281	5e-05	0.000490378
Sobic.001G209200	2.16879	20.3541	3.23035	5e-05	0.000490378
Sobic.002G042300	4.65438	43.9674	3.23977	5e-05	0.000490378
Sobic.006G007100	3.43626	32.5707	3.24466	5e-05	0.000490378
Sobic.010G091100	2.23931	21.2762	3.24811	5e-05	0.000490378
Sobic.004G312500	0.831258	7.90696	3.24975	5e-05	0.000490378
Sobic.002G418900	1.54923	14.7398	3.25009	5e-05	0.000490378
Sobic.005G122400	0.571759	5.44058	3.25028	0.00385	0.0198802
Sobic.010G018300	0.578278	5.52726	3.25673	0.0019	0.0111608
Sobic.008G183300	2.22165	21.2595	3.2584	5e-05	0.000490378
Sobic.003G158500	0.637924	6.10468	3.25846	5e-05	0.000490378
Sobic.010G105500	0.347878	3.34005	3.26321	0.00285	0.0156174
Sobic.008G036000	3.80709	36.7977	3.27285	5e-05	0.000490378
Sobic.007G118301	1.23694	11.962	3.27361	5e-05	0.000490378
Sobic.004G243100	3.72529	36.0268	3.27364	5e-05	0.000490378
Sobic.002G172000	0.509249	4.96076	3.28412	5e-05	0.000490378
Sobic.009G043600	19.1202	186.372	3.28502	5e-05	0.000490378
Sobic.004G084100	7.80651	76.6689	3.29589	5e-05	0.000490378
Sobic.010G193200	1.46341	14.3735	3.296	5e-05	0.000490378
Sobic.005G217900	4.33099	42.6009	3.29811	5e-05	0.000490378
Sobic.005G224900	1.88944	18.6156	3.30048	5e-05	0.000490378
Sobic.001G341600	3.17371	31.371	3.30519	5e-05	0.000490378
Sobic.007G058800	0.977114	9.67583	3.30779	5e-05	0.000490378
Sobic.009G054500	1.60519	16.0426	3.3211	5e-05	0.000490378
Sobic.005G037100	0.228726	2.28771	3.32221	0.0023	0.013058
Sobic.001G418400	0.299987	3.0083	3.32597	0.0007	0.00485594
Sobic.002G024200	0.234735	2.35484	3.32652	0.0045	0.0225115
Sobic.009G235500	4.09696	41.2829	3.33292	0.00295	0.0160309
Sobic.010G262466	3.34753	33.7498	3.33371	5e-05	0.000490378
Sobic.003G031500	0.528343	5.33075	3.33479	0.0001	0.000905701
Sobic.006G202500	3.4873	35.5878	3.3512	5e-05	0.000490378
Sobic.001G330925	0.326793	3.34442	3.35531	0.0002	0.00166673
Sobic.005G136300	2.33996	23.9989	3.35841	5e-05	0.000490378
Sobic.004G058000	0.555887	5.74242	3.36879	5e-05	0.000490378
Sobic.004G219900	3.63184	37.6455	3.3737	5e-05	0.000490378
Sobic.003G287500	10.0434	104.516	3.37941	5e-05	0.000490378
Sobic.002G023300	34.493	359.93	3.38334	5e-05	0.000490378
Sobic.006G009000	0.519774	5.43033	3.38508	0.0001	0.000905701
Sobic.003G097800	4.78704	50.5257	3.39981	5e-05	0.000490378
Sobic.010G111900	0.308421	3.30765	3.42284	0.00125	0.00788358
Sobic.003G334600	3.07046	32.9471	3.42362	5e-05	0.000490378
Sobic.005G055300	4.15033	45.258	3.44688	5e-05	0.000490378
Sobic.001G066000	4.65181	50.9646	3.45363	5e-05	0.000490378
Sobic.006G151001	1.48449	16.347	3.46098	5e-05	0.000490378
Sobic.001G402200	2.37071	26.568	3.4863	5e-05	0.000490378
Sobic.002G423600	7.85768	88.5139	3.49373	5e-05	0.000490378
Sobic.001G386400	0.41618	4.71947	3.50335	0.0002	0.00166673
Sobic.003G147301	0.59233	6.77006	3.51469	5e-05	0.000490378
Sobic.010G259300	2.51789	28.8786	3.51971	5e-05	0.000490378
Sobic.007G014200	1.30918	15.1674	3.53424	5e-05	0.000490378
Sobic.007G025700	0.997754	11.6665	3.54755	5e-05	0.000490378
Sobic.002G265800	5.29824	61.962	3.5478	5e-05	0.000490378
Sobic.001G487600	0.474776	5.57616	3.55395	0.00075	0.00515012
Sobic.004G063400	1.14062	13.4312	3.5577	5e-05	0.000490378
Sobic.003G357800	10.4972	123.621	3.55784	5e-05	0.000490378
Sobic.001G318000	0.526825	6.23894	3.5659	0.00365	0.0190878
Sobic.003G216166	0.268511	3.1921	3.57146	0.00365	0.0190878
Sobic.003G272200	0.722695	8.59866	3.57265	5e-05	0.000490378
Sobic.002G220000	0.490585	5.84341	3.57424	0.0101	0.0429683
Sobic.003G287600	0.944905	11.2999	3.58	5e-05	0.000490378
Sobic.001G020200	0.44256	5.30529	3.58349	0.0035	0.0184622
Sobic.009G241300	0.932595	11.1896	3.58476	5e-05	0.000490378
Sobic.004G338200	2.84709	34.2953	3.59045	5e-05	0.000490378
Sobic.002G274500	0.299002	3.694	3.62696	0.0009	0.00600704
Sobic.003G129400	0.472888	5.84618	3.62792	5e-05	0.000490378
Sobic.007G176600	1.03678	12.836	3.63002	0.00125	0.00788358
Sobic.005G031100	1.80472	22.3881	3.63289	5e-05	0.000490378
Sobic.003G068200	0.229728	2.86825	3.64218	0.00025	0.0020241
Sobic.004G189400	5.61266	71.3476	3.66811	5e-05	0.000490378
Sobic.005G018700	1.22772	15.6096	3.66838	5e-05	0.000490378
Sobic.002G088900	0.701963	8.93596	3.67016	0.01065	0.0446722
Sobic.008G013800	0.483633	6.17809	3.67518	5e-05	0.000490378
Sobic.001G297200	0.429942	5.5145	3.68101	0.0013	0.00813492
Sobic.003G242800	0.190733	2.47903	3.70015	0.00035	0.00270935
Sobic.003G442500	1.23581	16.1604	3.70894	5e-05	0.000490378
Sobic.008G159100	0.675579	8.83944	3.70976	0.00075	0.00515012
Sobic.010G136000	0.17822	2.35366	3.72318	0.0039	0.0200796
Sobic.002G427400	0.428737	5.74408	3.74391	0.00025	0.0020241
Sobic.005G152200	1.30013	17.5149	3.75185	5e-05	0.000490378
Sobic.009G171600	0.336585	4.5481	3.75622	5e-05	0.000490378
Sobic.004G114500	0.821577	11.2402	3.77412	5e-05	0.000490378
Sobic.005G137300	1.08684	14.8955	3.77668	5e-05	0.000490378
Sobic.003G267700	2.56432	35.5937	3.79497	5e-05	0.000490378
Sobic.002G183200	0.408112	5.73198	3.812	5e-05	0.000490378
Sobic.001G410450	21.8807	307.356	3.81218	5e-05	0.000490378
Sobic.007G045100	2.16528	30.4818	3.81533	0.00015	0.00129789
Sobic.002G255600	0.321604	4.54722	3.82163	0.0009	0.00600704
Sobic.010G016500	1.36437	19.3234	3.82404	0.0005	0.00367222
Sobic.002G388800	0.373785	5.34469	3.83783	0.00015	0.00129789
Sobic.010G273700	2.21317	31.7505	3.8426	5e-05	0.000490378
Sobic.003G270800	1.17081	16.9271	3.85375	5e-05	0.000490378
Sobic.004G221500	4.76498	69.9389	3.87555	5e-05	0.000490378
Sobic.006G257700	13.061	191.792	3.87621	5e-05	0.000490378
Sobic.003G275900	2.4761	36.7365	3.89107	5e-05	0.000490378
Sobic.010G066700	0.150371	2.24153	3.89789	0.01065	0.0446722
Sobic.003G426400	7.46365	111.507	3.90111	5e-05	0.000490378
Sobic.003G339800	0.473515	7.14642	3.91574	0.0017	0.0101931
Sobic.006G026900	0.29899	4.54323	3.92555	0.00145	0.00888749
Sobic.006G208800	1.79494	27.766	3.95132	0.0009	0.00600704
Sobic.002G024000	0.246607	3.81581	3.9517	0.00025	0.0020241
Sobic.006G146500	1.27331	19.9426	3.9692	5e-05	0.000490378
Sobic.003G216232	0.957805	15.0014	3.96922	5e-05	0.000490378
Sobic.004G258300	5.85765	93.5264	3.99698	5e-05	0.000490378
Sobic.001G071300	1.32939	21.2758	4.00037	5e-05	0.000490378
Sobic.009G115400	2.15426	34.5398	4.003	5e-05	0.000490378
Sobic.007G092400	5.53135	89.8378	4.02162	5e-05	0.000490378
Sobic.007G143400	0.805006	13.1101	4.02554	5e-05	0.000490378
Sobic.002G021900	1.45323	23.8193	4.0348	5e-05	0.000490378
Sobic.008G060300	11.951	198.311	4.05256	5e-05	0.000490378
Sobic.005G101800	0.266039	4.43299	4.05857	0.00975	0.0417107
Sobic.003G228300	11.654	195.156	4.06573	5e-05	0.000490378
Sobic.003G429300	0.238599	4.00869	4.07047	0.00365	0.0190878
Sobic.002G361001	0.660297	11.2044	4.0848	5e-05	0.000490378
Sobic.003G426300	1.6267	28.3561	4.12364	5e-05	0.000490378
Sobic.005G082700	0.311029	5.47945	4.13891	0.0016	0.00969234
Sobic.006G113800	9.21966	163.651	4.14976	5e-05	0.000490378
Sobic.001G526900	2.07517	36.9555	4.15449	5e-05	0.000490378
Sobic.004G064900	2.09256	37.3245	4.15678	5e-05	0.000490378
Sobic.010G230800	0.444802	7.9557	4.16076	0.0012	0.00763101
Sobic.010G065001	0.215206	3.87038	4.16868	0.0039	0.0200796
Sobic.001G063000	0.884194	15.9878	4.17647	5e-05	0.000490378
Sobic.010G231000	0.687646	12.6527	4.20163	5e-05	0.000490378
Sobic.006G114200	1.01828	18.7585	4.20334	0.0014	0.00863807
Sobic.001G325600	0.629453	11.6073	4.20479	5e-05	0.000490378
Sobic.005G217700	1.19957	22.4212	4.22427	5e-05	0.000490378
Sobic.007G089400	0.762497	14.2872	4.22785	0.00185	0.0109326
Sobic.006G216400	2.07397	38.9878	4.23256	5e-05	0.000490378
Sobic.006G148900	0.973033	18.8572	4.27648	5e-05	0.000490378
Sobic.006G100332	0.297685	5.82599	4.29064	0.00125	0.00788358
Sobic.006G215000	1.15603	22.75	4.29862	5e-05	0.000490378
Sobic.001G462800	0.888688	17.5958	4.30741	5e-05	0.000490378
Sobic.008G123100	2.1705	43.241	4.3163	5e-05	0.000490378
Sobic.006G030300	0.273985	5.49344	4.32554	0.00015	0.00129789
Sobic.005G097500	0.2735	5.51127	4.33277	0.00375	0.0195066
Sobic.005G103600	3.88583	78.7004	4.34008	5e-05	0.000490378
Sobic.004G245100	0.594939	12.5029	4.39338	0.0001	0.000905701
Sobic.010G240400	18.9355	405.324	4.41991	5e-05	0.000490378
Sobic.009G115300	2.1307	46.3355	4.44272	5e-05	0.000490378
Sobic.003G083200	1.84592	40.6646	4.46136	5e-05	0.000490378
Sobic.007G158500	0.634945	13.9886	4.46147	5e-05	0.000490378
Sobic.002G361100	1.13917	25.2551	4.47051	5e-05	0.000490378
Sobic.004G088551	0.915529	20.6088	4.49251	0.00075	0.00515012
Sobic.001G231400	1.87089	42.5381	4.50696	5e-05	0.000490378
Sobic.009G212800	0.471881	11.0184	4.54534	0.0008	0.0054468
Sobic.004G260500	0.668439	15.659	4.55005	5e-05	0.000490378
Sobic.007G059200	0.3749	9.11006	4.60288	0.00195	0.0113824
Sobic.002G362000	1.09526	27.0878	4.6283	5e-05	0.000490378
Sobic.003G291700	0.285142	7.15837	4.64988	5e-05	0.000490378
Sobic.010G078600	0.362757	9.23981	4.67079	5e-05	0.000490378
Sobic.002G199500	0.464923	12.2353	4.71792	0.00055	0.00396837
Sobic.001G390700	0.302201	7.95741	4.71872	0.00035	0.00270935
Sobic.002G418500	0.4494	13.0046	4.85488	0.0002	0.00166673
Sobic.010G044700	0.10166	3.00047	4.88337	0.0103	0.0435982
Sobic.001G051600	14.8703	456.134	4.93895	5e-05	0.000490378
Sobic.002G093600	3.04184	93.9424	4.94876	5e-05	0.000490378
Sobic.003G086200	1.59548	51.543	5.01371	5e-05	0.000490378
Sobic.001G412700	1.06878	34.9892	5.03287	5e-05	0.000490378
Sobic.004G189500	1.77959	59.8596	5.07197	0.00025	0.0020241
Sobic.002G369400	1.97742	67.2704	5.08828	5e-05	0.000490378
Sobic.004G181300	0.671379	22.9195	5.0933	0.0037	0.0192921
Sobic.004G112300	1.86574	64.7836	5.11781	5e-05	0.000490378
Sobic.001G339200	0.594195	21.8561	5.20096	0.0015	0.00916528
Sobic.002G018300	0.344725	13.5932	5.3013	0.003	0.0162475
Sobic.010G128000	4.34381	181.445	5.38443	5e-05	0.000490378
Sobic.010G178500	1.17949	50.1245	5.40928	5e-05	0.000490378
Sobic.005G103900	1.17446	55.2502	5.55591	0.00075	0.00515012
Sobic.003G228200	2.26426	120.195	5.7302	5e-05	0.000490378
Sobic.001G381300	0.519972	35.9561	6.11166	0.0048	0.0237162
Sobic.005G065500	0.273093	19.6773	6.17099	0.01115	0.0462524
Sobic.003G228400	0.646526	53.1531	6.3613	5e-05	0.000490378
Sobic.006G024000	1.04819	99.9045	6.57458	5e-05	0.000490378
Sobic.002G202700	1.20675	141.639	6.87496	5e-05	0.000490378
Sobic.003G280200	3.36597	395.952	6.87816	5e-05	0.000490378
Sobic.003G228500	0.655268	99.7319	7.24983	5e-05	0.000490378
Sobic.001G012000	0.180685	31.8818	7.46312	0.00635	0.0296782
Sobic.001G040400	0	4.13926	Inf	5e-05	0.000490378
Sobic.001G097700	0	2.10104	Inf	5e-05	0.000490378
Sobic.001G101600	0	7.44822	Inf	5e-05	0.000490378
Sobic.001G103500	0	3.29218	Inf	5e-05	0.000490378
Sobic.001G210300	0	15.4934	Inf	5e-05	0.000490378
Sobic.001G223900	0	2.82483	Inf	0.00015	0.00129789
Sobic.001G471100	0	4.90765	Inf	5e-05	0.000490378
Sobic.002G092801	0	8.1025	Inf	5e-05	0.000490378
Sobic.002G195066	0	5.60355	Inf	5e-05	0.000490378
Sobic.002G195100	0	28.1001	Inf	5e-05	0.000490378
Sobic.002G195200	0	20.0667	Inf	5e-05	0.000490378
Sobic.002G195300	0	10.504	Inf	5e-05	0.000490378
Sobic.002G210901	0	2.67306	Inf	5e-05	0.000490378
Sobic.002G219200	0	2.14712	Inf	5e-05	0.000490378
Sobic.002G244600	0	11.0432	Inf	5e-05	0.000490378
Sobic.002G425000	0	2.21808	Inf	5e-05	0.000490378
Sobic.003G018400	0	6.85683	Inf	5e-05	0.000490378
Sobic.003G049900	0	39.0319	Inf	5e-05	0.000490378
Sobic.003G065300	0	17.4978	Inf	5e-05	0.000490378
Sobic.003G152200	0	2.30445	Inf	5e-05	0.000490378
Sobic.003G188200	0	2.13863	Inf	5e-05	0.000490378
Sobic.003G189200	0	2.36961	Inf	5e-05	0.000490378
Sobic.003G222101	0	6.52055	Inf	5e-05	0.000490378
Sobic.003G280500	0	7.11919	Inf	5e-05	0.000490378
Sobic.003G286600	0	5.66835	Inf	5e-05	0.000490378
Sobic.004G008800	0	3.02729	Inf	5e-05	0.000490378
Sobic.004G245200	0	33.5712	Inf	5e-05	0.000490378
Sobic.004G245300	0	17.3231	Inf	5e-05	0.000490378
Sobic.004G245450	0	3.32864	Inf	5e-05	0.000490378
Sobic.004G245800	0	20.7945	Inf	5e-05	0.000490378
Sobic.005G226100	0	16.7466	Inf	5e-05	0.000490378
Sobic.006G006700	0	5.26202	Inf	5e-05	0.000490378
Sobic.006G087300	0	3.97243	Inf	5e-05	0.000490378
Sobic.006G147101	0	2.72067	Inf	0.00055	0.00396837
Sobic.006G224200	0	5.85942	Inf	5e-05	0.000490378
Sobic.007G107600	0	5.19309	Inf	5e-05	0.000490378
Sobic.007G110600	0	21.407	Inf	5e-05	0.000490378
Sobic.008G076500	0	2.70139	Inf	5e-05	0.000490378
Sobic.009G021400	0	3.32621	Inf	5e-05	0.000490378
Sobic.009G125100	0	3.85614	Inf	5e-05	0.000490378
Sobic.010G097900	0	3.61825	Inf	5e-05	0.000490378
Sobic.010G102050	0	11.5573	Inf	5e-05	0.000490378
Sobic.010G102150	0	3.23241	Inf	5e-05	0.000490378
Sobic.010G225500	0	36.5188	Inf	5e-05	0.000490378
Sobic.010G247300	0	16.868	Inf	5e-05	0.000490378
Sobic.002G030575	3.66321	0	-Inf	5e-05	0.000490378
Sobic.004G249900	6.94485	0	-Inf	5e-05	0.000490378
Sobic.005G090200	5.89346	0	-Inf	0.0113	0.046677
Sobic.005G215500	2.91018	0	-Inf	5e-05	0.000490378
Sobic.008G117900	2.10246	0	-Inf	0.00155	0.00942832
Sobic.009G081100	8.15269	0	-Inf	0.0113	0.046677

## Sheet: BS_Xvh_mock_down
Gene	FPKM_BS_Mock	FPKM_BS_Xvh	log2 fold change BS_Xvh - BS_Mock	p_value BS_Xvh - BS_Mock	q_value BS_Xvh - BS_Mock
Sobic.005G186100	28.8018	0.635362	-5.50244	5e-05	0.000490378
Sobic.006G186700	677.549	35.757	-4.24403	5e-05	0.000490378
Sobic.007G171600	11.3113	0.980673	-3.52785	5e-05	0.000490378
Sobic.007G170800	2.88999	0.252385	-3.51737	0.00445	0.0223374
Sobic.004G028200	58.8822	5.23613	-3.49126	5e-05	0.000490378
Sobic.003G024400	8.18169	0.739608	-3.46757	5e-05	0.000490378
Sobic.002G357000	111.639	10.4338	-3.4195	5e-05	0.000490378
Sobic.010G023700	453.282	44.3403	-3.35372	5e-05	0.000490378
Sobic.007G219100	5.69419	0.564075	-3.33553	5e-05	0.000490378
Sobic.003G431900	285.71	28.8274	-3.30904	5e-05	0.000490378
Sobic.003G428800	66.5636	7.20821	-3.20702	5e-05	0.000490378
Sobic.005G102300	8.08207	0.910581	-3.14987	0.00245	0.0137678
Sobic.009G009800	16.7879	1.94713	-3.108	0.0003	0.00238405
Sobic.001G415400	293.132	34.1802	-3.10032	5e-05	0.000490378
Sobic.001G012300	29.0246	3.51451	-3.04588	5e-05	0.000490378
Sobic.009G190000	46.1764	5.92135	-2.96316	5e-05	0.000490378
Sobic.009G234500	17.8348	2.36375	-2.91554	5e-05	0.000490378
Sobic.006G192200	4.93593	0.662562	-2.8972	0.0018	0.0106693
Sobic.003G317100	10.7431	1.44846	-2.89083	5e-05	0.000490378
Sobic.003G085400	51.3205	7.25249	-2.82299	5e-05	0.000490378
Sobic.005G201100	2.76678	0.393543	-2.81361	0.00015	0.00129789
Sobic.002G342400	2.4215	0.347016	-2.80283	0.0037	0.0192921
Sobic.005G036000	137.262	19.6888	-2.80148	5e-05	0.000490378
Sobic.005G200600	7.66694	1.15	-2.73701	0.0014	0.00863807
Sobic.005G056400	113.645	17.1186	-2.73089	5e-05	0.000490378
Sobic.001G012400	33.4486	5.18153	-2.6905	5e-05	0.000490378
Sobic.006G093800	7.99014	1.24149	-2.68614	5e-05	0.000490378
Sobic.003G345100	25.8972	4.07124	-2.66926	5e-05	0.000490378
Sobic.008G080400	807.469	127.454	-2.66343	5e-05	0.000490378
Sobic.001G260800	63.0099	10.0528	-2.64799	5e-05	0.000490378
Sobic.002G430100	31.19	4.9966	-2.64206	0.00015	0.00129789
Sobic.009G197400	2.5946	0.424529	-2.61158	0.00845	0.0372332
Sobic.002G201000	4.61161	0.765071	-2.5916	5e-05	0.000490378
Sobic.001G464600	3.49948	0.587007	-2.57569	5e-05	0.000490378
Sobic.001G321100	17.4474	2.99124	-2.54419	5e-05	0.000490378
Sobic.003G371100	3.68998	0.64954	-2.50612	0.00015	0.00129789
Sobic.001G239500	13.2501	2.35184	-2.49414	5e-05	0.000490378
Sobic.004G329800	6.95995	1.2618	-2.46359	5e-05	0.000490378
Sobic.001G166300	6.23656	1.13269	-2.461	5e-05	0.000490378
Sobic.005G083866	11.3373	2.07028	-2.45318	0.0008	0.0054468
Sobic.001G309600	2.2632	0.414757	-2.44803	0.0047	0.0233398
Sobic.010G275700	9.1324	1.69126	-2.4329	5e-05	0.000490378
Sobic.004G267600	7.64589	1.43799	-2.41063	5e-05	0.000490378
Sobic.003G340800	7.98687	1.51317	-2.40005	5e-05	0.000490378
Sobic.004G180066	5.77167	1.10766	-2.38147	0.0043	0.0217392
Sobic.009G107080	6.22971	1.20953	-2.36472	5e-05	0.000490378
Sobic.009G074500	4.6414	0.91077	-2.3494	0.0001	0.000905701
Sobic.010G001900	107.023	21.2626	-2.33154	5e-05	0.000490378
Sobic.006G191800	14.3877	2.86422	-2.32862	0.00065	0.00455931
Sobic.005G100300	9.34519	1.86362	-2.32611	5e-05	0.000490378
Sobic.001G081100	9.95414	1.99188	-2.32117	5e-05	0.000490378
Sobic.009G222200	10.0107	2.00535	-2.31962	0.0084	0.0370499
Sobic.009G196300	2.92378	0.594562	-2.29794	0.00265	0.0146996
Sobic.005G228100	6.73351	1.38034	-2.28634	5e-05	0.000490378
Sobic.010G251700	3.00723	0.617395	-2.28417	0.00045	0.00335957
Sobic.001G115800	16.3001	3.36028	-2.27823	5e-05	0.000490378
Sobic.004G036100	16.1521	3.35316	-2.26812	5e-05	0.000490378
Sobic.005G190800	4.05638	0.84462	-2.26382	0.0017	0.0101931
Sobic.003G217632	6.67711	1.39101	-2.26309	5e-05	0.000490378
Sobic.002G357600	57.6733	12.0494	-2.25894	5e-05	0.000490378
Sobic.004G191200	22.2685	4.67736	-2.25124	5e-05	0.000490378
Sobic.004G018700	7.74165	1.63226	-2.24577	0.00865	0.0379438
Sobic.001G439200	3.30439	0.706724	-2.22516	5e-05	0.000490378
Sobic.002G172700	145.32	31.1089	-2.22384	5e-05	0.000490378
Sobic.005G096101	38.3691	8.22839	-2.22126	5e-05	0.000490378
Sobic.007G129201	3.50932	0.754232	-2.21811	0.0005	0.00367222
Sobic.001G069700	14.9335	3.26425	-2.19372	5e-05	0.000490378
Sobic.001G012200	10.4161	2.27733	-2.1934	5e-05	0.000490378
Sobic.004G351700	2.5499	0.55936	-2.18859	0.00045	0.00335957
Sobic.005G042000	2726.4	605.765	-2.17017	5e-05	0.000490378
Sobic.010G171400	6.50608	1.45816	-2.15764	5e-05	0.000490378
Sobic.010G154150	3.96034	0.897673	-2.14136	0.0042	0.0213437
Sobic.005G037300	27.7195	6.30038	-2.13739	5e-05	0.000490378
Sobic.005G035950	7.54218	1.71999	-2.13258	5e-05	0.000490378
Sobic.003G064300	13.9661	3.20016	-2.12572	5e-05	0.000490378
Sobic.001G104900	3.6392	0.840325	-2.1146	5e-05	0.000490378
Sobic.002G386000	12.1853	2.86618	-2.08794	0.0001	0.000905701
Sobic.007G226100	50.7166	11.9962	-2.07988	5e-05	0.000490378
Sobic.006G184700	2.61795	0.6309	-2.05296	0.00435	0.0219228
Sobic.008G098400	2.85847	0.690708	-2.0491	0.0006	0.00427318
Sobic.010G126600	3.3226	0.805148	-2.04499	0.0069	0.0316778
Sobic.004G076000	49.2911	11.9527	-2.04399	5e-05	0.000490378
Sobic.003G234200	968.21	234.789	-2.04395	5e-05	0.000490378
Sobic.002G329500	4.27424	1.03819	-2.0416	0.0019	0.0111608
Sobic.007G111500	312.194	76.2055	-2.03448	5e-05	0.000490378
Sobic.001G295600	63.5349	15.5749	-2.02833	5e-05	0.000490378
Sobic.010G150800	26.3159	6.46638	-2.02491	5e-05	0.000490378
Sobic.004G333100	30.6993	7.54492	-2.02463	5e-05	0.000490378
Sobic.007G038100	3.63269	0.893522	-2.02346	0.0002	0.00166673
Sobic.002G215000	133.034	32.8344	-2.01851	5e-05	0.000490378
Sobic.010G072900	59.7323	14.7613	-2.01669	5e-05	0.000490378
Sobic.004G040100	15.802	3.92197	-2.01046	5e-05	0.000490378
Sobic.003G305300	42.626	10.6173	-2.00532	5e-05	0.000490378
Sobic.001G093000	2.68274	0.668307	-2.00513	0.0038	0.0196912
Sobic.002G030575	3.66321	0	-Inf	5e-05	0.000490378
Sobic.004G249900	6.94485	0	-Inf	5e-05	0.000490378
Sobic.005G090200	5.89346	0	-Inf	0.0113	0.046677
Sobic.005G215500	2.91018	0	-Inf	5e-05	0.000490378
Sobic.008G117900	2.10246	0	-Inf	0.00155	0.00942832
Sobic.009G081100	8.15269	0	-Inf	0.0113	0.046677

## Sheet: BS_Xvh_mock_up
Gene	FPKM_BS_Mock	FPKM_BS_Xvh	log2 fold change BS_Mock - BS_Xanh	p_value BS_Mock - BS_Xanh	q_value BS_Mock - BS_Xanh
Sobic.002G419600	2.07567	8.30302	2.00006	0.0013	0.00813492
Sobic.009G022600	4.41814	17.7134	2.00333	5e-05	0.000490378
Sobic.010G019500	1.06748	4.28196	2.00406	0.0022	0.0125875
Sobic.001G034100	6.10672	24.5742	2.00868	5e-05	0.000490378
Sobic.002G068800	1.36816	5.50669	2.00895	5e-05	0.000490378
Sobic.001G155300	5.4659	22.0201	2.01029	5e-05	0.000490378
Sobic.003G039700	9.70764	39.1359	2.0113	5e-05	0.000490378
Sobic.001G109100	6.56445	26.4675	2.01148	5e-05	0.000490378
Sobic.002G165700	1.92872	7.78199	2.0125	5e-05	0.000490378
Sobic.010G208900	1.82734	7.38216	2.0143	5e-05	0.000490378
Sobic.004G283300	1.97256	7.96994	2.0145	5e-05	0.000490378
Sobic.003G352400	15.3832	62.2969	2.0178	5e-05	0.000490378
Sobic.003G151100	2.78408	11.289	2.01965	5e-05	0.000490378
Sobic.006G024400	7.52426	30.5114	2.01972	5e-05	0.000490378
Sobic.001G434000	0.758956	3.0786	2.02019	0.0007	0.00485594
Sobic.006G270100	18.2137	73.9045	2.02064	5e-05	0.000490378
Sobic.010G066800	0.584999	2.378	2.02324	0.0013	0.00813492
Sobic.003G371250	1.60375	6.52482	2.02449	5e-05	0.000490378
Sobic.006G200000	3.14546	12.8061	2.02548	5e-05	0.000490378
Sobic.004G128100	1.62884	6.63388	2.02601	5e-05	0.000490378
Sobic.007G194400	2.98372	12.1782	2.02912	5e-05	0.000490378
Sobic.005G207800	0.608751	2.49098	2.03279	0.00015	0.00129789
Sobic.001G431800	1.60253	6.59366	2.04073	5e-05	0.000490378
Sobic.009G129800	30.8399	127.097	2.04306	5e-05	0.000490378
Sobic.003G353800	6.23763	25.75	2.0455	5e-05	0.000490378
Sobic.008G087500	1.21396	5.01629	2.0469	5e-05	0.000490378
Sobic.002G245800	31.5597	130.48	2.04767	5e-05	0.000490378
Sobic.010G249000	0.668884	2.76573	2.04784	0.0001	0.000905701
Sobic.003G276000	1.2093	5.00129	2.04812	0.0015	0.00916528
Sobic.006G158200	3.42097	14.1553	2.04887	5e-05	0.000490378
Sobic.010G161450	1.37239	5.68419	2.05026	5e-05	0.000490378
Sobic.010G076600	4.14678	17.1809	2.05074	5e-05	0.000490378
Sobic.001G424400	1.75663	7.31789	2.05861	5e-05	0.000490378
Sobic.001G401300	34.5586	143.968	2.05863	5e-05	0.000490378
Sobic.004G142500	1.47991	6.17215	2.06027	0.00015	0.00129789
Sobic.001G319500	10.553	44.058	2.06174	5e-05	0.000490378
Sobic.001G442300	2.54934	10.6544	2.06326	5e-05	0.000490378
Sobic.007G026400	2.02365	8.46249	2.06412	5e-05	0.000490378
Sobic.006G073400	0.876433	3.66617	2.06456	0.0098	0.041884
Sobic.004G244100	7.17316	30.0713	2.06771	5e-05	0.000490378
Sobic.005G208500	13.2891	55.7599	2.06899	5e-05	0.000490378
Sobic.003G417200	1.08861	4.57406	2.07099	0.0011	0.00711048
Sobic.008G182900	148.325	623.328	2.07123	5e-05	0.000490378
Sobic.006G091700	8.56021	35.9929	2.07199	5e-05	0.000490378
Sobic.006G096400	10.9508	46.0939	2.07355	5e-05	0.000490378
Sobic.008G182700	6.42101	27.0452	2.0745	5e-05	0.000490378
Sobic.008G129000	6.50015	27.4168	2.07652	5e-05	0.000490378
Sobic.002G327900	10.4236	43.9963	2.07752	5e-05	0.000490378
Sobic.003G425850	4.65766	19.6995	2.08048	5e-05	0.000490378
Sobic.001G401200	6.14934	26.0335	2.08187	5e-05	0.000490378
Sobic.008G035600	1.58601	6.72144	2.08337	5e-05	0.000490378
Sobic.003G312400	3.19154	13.5414	2.08505	5e-05	0.000490378
Sobic.003G233000	8.39415	35.7591	2.09085	5e-05	0.000490378
Sobic.006G087200	5.2285	22.292	2.09206	5e-05	0.000490378
Sobic.003G323100	0.953293	4.06699	2.09297	0.0023	0.013058
Sobic.008G182300	0.823227	3.51424	2.09385	0.01085	0.0452957
Sobic.001G302200	3.19912	13.6576	2.09395	5e-05	0.000490378
Sobic.010G252500	3.06856	13.1065	2.09464	5e-05	0.000490378
Sobic.003G214900	0.85389	3.64901	2.09538	5e-05	0.000490378
Sobic.002G371900	9.36404	40.0758	2.09753	5e-05	0.000490378
Sobic.009G100300	11.0322	47.2498	2.09859	5e-05	0.000490378
Sobic.002G261700	1.13572	4.88117	2.10363	0.0001	0.000905701
Sobic.001G447100	7.57774	32.6548	2.10746	5e-05	0.000490378
Sobic.008G070900	2.43101	10.5037	2.11127	5e-05	0.000490378
Sobic.004G297600	4.90008	21.1791	2.11176	5e-05	0.000490378
Sobic.003G297600	8.6505	37.3941	2.11195	5e-05	0.000490378
Sobic.003G327300	3.03878	13.1586	2.11444	0.0001	0.000905701
Sobic.005G133166	7.74255	33.5385	2.11494	0.0007	0.00485594
Sobic.008G094700	60.8139	263.683	2.11633	5e-05	0.000490378
Sobic.006G060800	235.996	1026.2	2.12048	5e-05	0.000490378
Sobic.001G523932	1.59201	6.92714	2.12141	0.00055	0.00396837
Sobic.003G266900	4.07672	17.7602	2.12316	5e-05	0.000490378
Sobic.009G169400	3.03034	13.2352	2.12684	5e-05	0.000490378
Sobic.001G064700	1.57097	6.865	2.1276	5e-05	0.000490378
Sobic.001G401100	0.793469	3.46845	2.12804	0.0105	0.0442113
Sobic.003G339200	14.094	61.6507	2.12903	5e-05	0.000490378
Sobic.006G185900	4.69684	20.5875	2.13201	5e-05	0.000490378
Sobic.002G353400	24.2606	106.355	2.1322	5e-05	0.000490378
Sobic.010G028501	14.9095	65.3866	2.13276	5e-05	0.000490378
Sobic.002G339000	3.93263	17.2634	2.13415	5e-05	0.000490378
Sobic.002G207300	70.9998	312.333	2.1372	5e-05	0.000490378
Sobic.001G100501	1.75873	7.74312	2.13838	5e-05	0.000490378
Sobic.004G092000	61.6592	272.259	2.14259	5e-05	0.000490378
Sobic.001G410200	6.51739	28.7803	2.14271	5e-05	0.000490378
Sobic.007G221800	5.54196	24.536	2.14643	5e-05	0.000490378
Sobic.006G104900	0.798605	3.5387	2.14766	0.00035	0.00270935
Sobic.002G421400	1.33596	5.92133	2.14804	5e-05	0.000490378
Sobic.001G302800	32.0985	142.275	2.1481	5e-05	0.000490378
Sobic.002G323900	2.31868	10.2804	2.14853	0.0001	0.000905701
Sobic.003G212300	1.62362	7.20656	2.1501	0.00025	0.0020241
Sobic.009G163900	1.43942	6.40945	2.15471	5e-05	0.000490378
Sobic.003G366100	1.99779	8.89638	2.15481	0.0002	0.00166673
Sobic.007G210500	24.7194	110.093	2.15501	5e-05	0.000490378
Sobic.001G282000	0.954339	4.25652	2.1571	0.00135	0.00839122
Sobic.003G353500	1.50862	6.74388	2.16035	5e-05	0.000490378
Sobic.006G104500	0.612865	2.73972	2.16039	0.0002	0.00166673
Sobic.007G144300	0.788375	3.5244	2.16042	5e-05	0.000490378
Sobic.008G060200	0.993267	4.44667	2.16247	5e-05	0.000490378
Sobic.009G198200	3.95746	17.7213	2.16284	5e-05	0.000490378
Sobic.007G125500	7.22502	32.3589	2.16309	5e-05	0.000490378
Sobic.009G214300	15.1238	67.7458	2.16331	5e-05	0.000490378
Sobic.001G304700	6.66444	29.9025	2.16571	5e-05	0.000490378
Sobic.010G209100	0.707612	3.18116	2.16852	0.00085	0.00573628
Sobic.001G189900	7.90645	35.5512	2.1688	5e-05	0.000490378
Sobic.005G093000	1.06498	4.79215	2.16984	5e-05	0.000490378
Sobic.005G127800	3.54161	16.0064	2.17617	5e-05	0.000490378
Sobic.010G268400	8.38373	37.9036	2.17667	5e-05	0.000490378
Sobic.002G403300	6.03663	27.483	2.18673	5e-05	0.000490378
Sobic.008G185600	1.98603	9.05243	2.18841	5e-05	0.000490378
Sobic.003G111300	6.59515	30.0633	2.18853	5e-05	0.000490378
Sobic.001G157200	1.48946	6.78992	2.18861	5e-05	0.000490378
Sobic.001G530350	6.7386	30.7327	2.18925	5e-05	0.000490378
Sobic.002G385300	1.71135	7.811	2.19037	0.0001	0.000905701
Sobic.009G182900	1.29401	5.91024	2.19137	0.0003	0.00238405
Sobic.009G087600	9.80342	44.9098	2.19567	5e-05	0.000490378
Sobic.004G337500	3.96825	18.2072	2.19794	5e-05	0.000490378
Sobic.003G349100	0.885835	4.0837	2.20477	0.0001	0.000905701
Sobic.002G269300	3.91418	18.0652	2.20643	5e-05	0.000490378
Sobic.004G244300	1.93504	8.93208	2.20663	5e-05	0.000490378
Sobic.004G255200	0.633135	2.92425	2.20748	0.0001	0.000905701
Sobic.003G350100	12.412	57.3346	2.20767	5e-05	0.000490378
Sobic.001G153600	0.945571	4.37868	2.21124	5e-05	0.000490378
Sobic.009G217500	0.734286	3.40233	2.21211	0.0019	0.0111608
Sobic.010G083600	1.42716	6.62654	2.21511	5e-05	0.000490378
Sobic.001G362001	6.00691	27.9067	2.21592	5e-05	0.000490378
Sobic.005G097800	32.0965	149.211	2.21686	5e-05	0.000490378
Sobic.004G076100	0.617987	2.87593	2.21838	0.00065	0.00455931
Sobic.005G211400	1.50865	7.08152	2.2308	0.0023	0.013058
Sobic.007G212200	5.84537	27.5276	2.23552	5e-05	0.000490378
Sobic.007G155000	1.8445	8.69102	2.23629	5e-05	0.000490378
Sobic.003G234000	1.95871	9.25431	2.24022	5e-05	0.000490378
Sobic.007G141700	8.67622	41.038	2.24182	5e-05	0.000490378
Sobic.003G361100	5.89391	27.8916	2.24253	5e-05	0.000490378
Sobic.010G203600	1.65466	7.85388	2.24687	5e-05	0.000490378
Sobic.001G311000	1.57125	7.45932	2.24713	5e-05	0.000490378
Sobic.003G098700	8.86854	42.2302	2.2515	5e-05	0.000490378
Sobic.001G321800	1.16238	5.53512	2.25153	0.0001	0.000905701
Sobic.010G103300	0.525116	2.50325	2.25309	0.0004	0.00304166
Sobic.003G422200	1.36489	6.52151	2.25642	5e-05	0.000490378
Sobic.003G417350	7.74038	37.0832	2.26029	5e-05	0.000490378
Sobic.005G211200	1.99991	9.59463	2.26229	5e-05	0.000490378
Sobic.010G179000	0.509929	2.44706	2.26268	0.0009	0.00600704
Sobic.005G136200	3.85921	18.5307	2.26354	5e-05	0.000490378
Sobic.001G022400	3.43277	16.5286	2.26752	5e-05	0.000490378
Sobic.007G150700	0.523978	2.52704	2.26987	0.0001	0.000905701
Sobic.003G424400	7.54546	36.4183	2.27098	5e-05	0.000490378
Sobic.001G148000	1.17198	5.65944	2.27171	0.00055	0.00396837
Sobic.001G508600	0.588932	2.84411	2.27181	5e-05	0.000490378
Sobic.005G137100	0.733418	3.54432	2.2728	0.0011	0.00711048
Sobic.007G174800	0.771969	3.73088	2.2729	5e-05	0.000490378
Sobic.002G195900	28.4717	137.971	2.27677	5e-05	0.000490378
Sobic.008G071300	0.915824	4.44024	2.2775	0.0001	0.000905701
Sobic.004G229200	5.45512	26.5787	2.28459	5e-05	0.000490378
Sobic.001G258000	0.505188	2.46308	2.28557	0.00845	0.0372332
Sobic.002G074400	1.79219	8.74897	2.28739	5e-05	0.000490378
Sobic.010G234000	5.1176	24.9831	2.28742	5e-05	0.000490378
Sobic.005G004300	1.16389	5.68366	2.28787	0.00235	0.0133033
Sobic.003G148600	1.0246	5.00624	2.28866	0.0012	0.00763101
Sobic.003G088100	1.41366	6.909	2.28904	5e-05	0.000490378
Sobic.003G358150	0.562745	2.75121	2.28951	0.0006	0.00427318
Sobic.010G047100	1.09915	5.39269	2.29462	0.00635	0.0296782
Sobic.009G224500	1.99522	9.83053	2.30072	5e-05	0.000490378
Sobic.003G436800	3.96429	19.5881	2.30485	5e-05	0.000490378
Sobic.009G241500	1.24491	6.15151	2.3049	0.0004	0.00304166
Sobic.005G210000	4.94664	24.482	2.3072	5e-05	0.000490378
Sobic.008G099600	2.44877	12.1216	2.30745	5e-05	0.000490378
Sobic.002G321500	1.68974	8.36443	2.30746	5e-05	0.000490378
Sobic.004G213100	56.759	281.9	2.31226	5e-05	0.000490378
Sobic.002G140300	10.5092	52.2134	2.31277	5e-05	0.000490378
Sobic.002G386200	1.34243	6.67319	2.31353	5e-05	0.000490378
Sobic.006G075801	0.689142	3.4296	2.31517	0.0001	0.000905701
Sobic.001G035000	2.01583	10.0386	2.31611	0.0001	0.000905701
Sobic.001G353400	9.19554	45.794	2.31615	5e-05	0.000490378
Sobic.006G187900	0.805431	4.01117	2.31619	0.0001	0.000905701
Sobic.003G190100	162.803	812.203	2.31872	5e-05	0.000490378
Sobic.003G373000	0.732852	3.6597	2.32013	0.00035	0.00270935
Sobic.004G268700	16.6824	83.3316	2.32053	5e-05	0.000490378
Sobic.004G087700	27.9789	139.918	2.32217	5e-05	0.000490378
Sobic.008G047600	3.51588	17.6218	2.3254	5e-05	0.000490378
Sobic.001G138200	0.694426	3.49252	2.33038	0.0079	0.0352948
Sobic.007G071100	3.17669	15.9897	2.33154	5e-05	0.000490378
Sobic.002G195800	1.66473	8.3884	2.3331	0.00835	0.0369217
Sobic.001G259700	13.5189	68.1321	2.33336	5e-05	0.000490378
Sobic.009G100900	2.60886	13.188	2.33773	0.0002	0.00166673
Sobic.005G175900	0.972759	4.92559	2.34014	0.00095	0.00626488
Sobic.009G182500	1.36343	6.90443	2.34028	0.0003	0.00238405
Sobic.001G189700	1.28029	6.48866	2.34145	0.0001	0.000905701
Sobic.010G174500	14.1341	71.643	2.34164	5e-05	0.000490378
Sobic.006G243200	86.9711	441.451	2.34365	5e-05	0.000490378
Sobic.009G130000	242.566	1236.73	2.35008	5e-05	0.000490378
Sobic.001G209800	0.721708	3.68011	2.35026	0.00515	0.0251426
Sobic.007G156700	0.875096	4.47197	2.3534	0.00825	0.0365345
Sobic.001G138600	10.5642	54.0533	2.3552	5e-05	0.000490378
Sobic.004G169900	4.76924	24.4391	2.35736	5e-05	0.000490378
Sobic.002G185300	1.87897	9.6416	2.35933	5e-05	0.000490378
Sobic.001G156600	1.25961	6.46455	2.35957	5e-05	0.000490378
Sobic.008G042900	5.19776	26.6861	2.36012	5e-05	0.000490378
Sobic.001G401800	1.43374	7.37724	2.3633	5e-05	0.000490378
Sobic.003G268700	1.17817	6.08732	2.36926	0.0001	0.000905701
Sobic.005G117400	1.27728	6.61165	2.37193	0.0002	0.00166673
Sobic.003G356300	2.0808	10.8037	2.37631	5e-05	0.000490378
Sobic.009G243400	2.95698	15.36	2.37698	5e-05	0.000490378
Sobic.002G245300	9.46544	49.1994	2.3779	5e-05	0.000490378
Sobic.010G225400	2.07244	10.8127	2.38333	5e-05	0.000490378
Sobic.009G071800	1.23946	6.47542	2.38527	5e-05	0.000490378
Sobic.006G132500	7.86209	41.0812	2.38549	5e-05	0.000490378
Sobic.004G011700	17.6597	92.3311	2.38635	5e-05	0.000490378
Sobic.003G042900	19.7902	103.682	2.38931	5e-05	0.000490378
Sobic.002G197600	1.63349	8.55928	2.38953	5e-05	0.000490378
Sobic.006G148400	6.04692	31.7193	2.39109	5e-05	0.000490378
Sobic.003G382800	1.51833	7.96878	2.39188	0.0008	0.0054468
Sobic.001G084000	4.36382	22.9071	2.39213	5e-05	0.000490378
Sobic.009G232266	36.5872	192.198	2.39318	5e-05	0.000490378
Sobic.003G344200	3.42608	18.002	2.39353	5e-05	0.000490378
Sobic.001G353900	0.690535	3.63179	2.39489	5e-05	0.000490378
Sobic.008G191600	0.805777	4.2396	2.39548	0.00035	0.00270935
Sobic.005G039100	1.46424	7.71402	2.39733	0.00115	0.00738496
Sobic.009G217600	0.570653	3.008	2.39812	0.00635	0.0296782
Sobic.003G138400	2.77177	14.6541	2.40242	5e-05	0.000490378
Sobic.005G217200	2.76241	14.6239	2.40433	5e-05	0.000490378
Sobic.001G195300	1.29078	6.83417	2.40453	5e-05	0.000490378
Sobic.004G317300	1.85561	9.83106	2.40545	0.0001	0.000905701
Sobic.003G267900	6.31335	33.4781	2.40674	5e-05	0.000490378
Sobic.007G201100	3.43199	18.2022	2.407	0.00265	0.0146996
Sobic.002G329000	0.455018	2.41623	2.40876	0.0004	0.00304166
Sobic.009G168700	5.39797	28.7575	2.41345	5e-05	0.000490378
Sobic.002G002400	3.2529	17.3376	2.41411	5e-05	0.000490378
Sobic.006G184400	12.5477	66.9073	2.41474	5e-05	0.000490378
Sobic.001G393500	9.04024	48.2627	2.41647	5e-05	0.000490378
Sobic.003G037500	1.08753	5.80614	2.41652	5e-05	0.000490378
Sobic.003G131500	0.921873	4.92604	2.41779	0.00615	0.0289506
Sobic.001G489500	1.23149	6.58381	2.41852	5e-05	0.000490378
Sobic.001G314700	2.84141	15.1949	2.41891	5e-05	0.000490378
Sobic.006G227300	0.588924	3.15012	2.41925	0.0012	0.00763101
Sobic.001G469500	3.52986	18.9206	2.42227	5e-05	0.000490378
Sobic.001G143000	16.1395	86.6006	2.42378	5e-05	0.000490378
Sobic.001G423600	5.2865	28.4661	2.42886	5e-05	0.000490378
Sobic.003G443000	2.22036	11.9723	2.43083	0.007	0.0320119
Sobic.001G343766	1.28879	6.95503	2.43204	5e-05	0.000490378
Sobic.001G009900	1.18878	6.42357	2.4339	0.0009	0.00600704
Sobic.010G086400	0.460051	2.48617	2.43406	0.0002	0.00166673
Sobic.002G148700	18.6189	100.67	2.4348	5e-05	0.000490378
Sobic.003G146100	0.450996	2.44055	2.43602	0.0005	0.00367222
Sobic.006G274700	9.77727	53.0206	2.43905	5e-05	0.000490378
Sobic.004G280900	1.37396	7.4518	2.43925	5e-05	0.000490378
Sobic.003G432600	3.17676	17.2798	2.44346	5e-05	0.000490378
Sobic.009G043700	4.83819	26.3516	2.44535	5e-05	0.000490378
Sobic.001G433900	1.8231	9.93206	2.4457	5e-05	0.000490378
Sobic.007G023000	1.05682	5.76853	2.44848	5e-05	0.000490378
Sobic.003G149200	4.12861	22.5615	2.45014	5e-05	0.000490378
Sobic.006G034400	3.61865	19.7966	2.45173	5e-05	0.000490378
Sobic.002G050900	17.8919	98.0661	2.45445	5e-05	0.000490378
Sobic.001G372900	0.427498	2.35823	2.46371	0.0019	0.0111608
Sobic.002G118600	20.8659	115.207	2.46501	5e-05	0.000490378
Sobic.004G087800	5.40084	29.8448	2.46622	5e-05	0.000490378
Sobic.008G115500	3.31917	18.3683	2.46833	5e-05	0.000490378
Sobic.009G247700	1.31129	7.27433	2.47183	5e-05	0.000490378
Sobic.009G180900	0.652627	3.62293	2.47283	5e-05	0.000490378
Sobic.008G182600	2.25147	12.5067	2.47376	5e-05	0.000490378
Sobic.003G393500	3.02609	16.8737	2.47925	5e-05	0.000490378
Sobic.004G305000	10.1567	56.6382	2.47935	5e-05	0.000490378
Sobic.002G009900	1.87954	10.5156	2.48408	5e-05	0.000490378
Sobic.008G189200	3.63647	20.356	2.48484	5e-05	0.000490378
Sobic.001G400800	10.3352	57.8822	2.48556	5e-05	0.000490378
Sobic.003G192400	1.02818	5.76877	2.48816	5e-05	0.000490378
Sobic.003G291600	4.42581	24.8463	2.48902	5e-05	0.000490378
Sobic.001G024400	1.28987	7.24151	2.48906	0.0001	0.000905701
Sobic.010G155300	3.29261	18.5303	2.49258	5e-05	0.000490378
Sobic.003G255900	1.29214	7.27334	2.49285	5e-05	0.000490378
Sobic.006G267000	1.12706	6.35454	2.49522	5e-05	0.000490378
Sobic.003G258700	0.559253	3.15778	2.49734	0.0019	0.0111608
Sobic.002G188700	3.44214	19.4473	2.49819	5e-05	0.000490378
Sobic.004G243000	1.97275	11.1478	2.49848	5e-05	0.000490378
Sobic.010G040100	4.56486	25.8057	2.49905	5e-05	0.000490378
Sobic.007G126300	0.424118	2.3984	2.49953	0.00065	0.00455931
Sobic.002G291800	2.23082	12.6793	2.50683	5e-05	0.000490378
Sobic.003G096750	2.02082	11.4901	2.50738	0.0121	0.0493573
Sobic.005G126100	2.66361	15.166	2.50938	5e-05	0.000490378
Sobic.001G157900	0.388691	2.21416	2.51006	0.0073	0.0330751
Sobic.003G250600	6.15143	35.1307	2.51374	5e-05	0.000490378
Sobic.004G265200	2.02251	11.5665	2.51573	0.00035	0.00270935
Sobic.005G075900	2.66653	15.2599	2.51671	5e-05	0.000490378
Sobic.006G069200	1.04256	5.96806	2.51714	0.0034	0.0180155
Sobic.002G334500	0.981812	5.62058	2.5172	5e-05	0.000490378
Sobic.004G165200	2.48868	14.2523	2.51775	0.0001	0.000905701
Sobic.006G211300	1.58699	9.09135	2.5182	0.00065	0.00455931
Sobic.002G327800	15.6654	89.792	2.519	5e-05	0.000490378
Sobic.002G225300	2.36664	13.6652	2.52959	5e-05	0.000490378
Sobic.006G263300	7.91696	45.7161	2.52968	5e-05	0.000490378
Sobic.009G174500	0.605968	3.50892	2.53372	5e-05	0.000490378
Sobic.004G320300	0.448931	2.60286	2.53553	0.0002	0.00166673
Sobic.002G041900	1.70368	9.90266	2.53916	5e-05	0.000490378
Sobic.005G229900	0.493744	2.8781	2.54328	0.00095	0.00626488
Sobic.001G077700	1.35795	7.92305	2.54463	5e-05	0.000490378
Sobic.005G207000	2.2677	13.3086	2.55306	0.00095	0.00626488
Sobic.004G121200	0.505424	2.97587	2.55775	0.00215	0.0123415
Sobic.001G401900	1.35302	7.9857	2.56123	5e-05	0.000490378
Sobic.004G304400	0.746394	4.41913	2.56575	0.00155	0.00942832
Sobic.003G195600	0.893108	5.29176	2.56684	5e-05	0.000490378
Sobic.002G209100	2.65243	15.7207	2.56728	5e-05	0.000490378
Sobic.004G117600	0.474983	2.81532	2.56735	0.0073	0.0330751
Sobic.001G397400	7.80985	46.3773	2.57005	5e-05	0.000490378
Sobic.003G341100	1.95261	11.6274	2.57405	5e-05	0.000490378
Sobic.002G210800	0.735653	4.38319	2.57489	5e-05	0.000490378
Sobic.009G208000	1.28357	7.65822	2.57685	0.0002	0.00166673
Sobic.003G310200	3.06381	18.3456	2.58204	5e-05	0.000490378
Sobic.002G216400	4.79979	28.8254	2.5863	5e-05	0.000490378
Sobic.004G076800	1.43293	8.61193	2.58737	0.0002	0.00166673
Sobic.005G169200	50.9682	306.614	2.58876	5e-05	0.000490378
Sobic.002G333400	0.568008	3.42053	2.59023	5e-05	0.000490378
Sobic.001G288100	6.28858	37.8706	2.59027	5e-05	0.000490378
Sobic.006G005500	1.5603	9.40125	2.59103	5e-05	0.000490378
Sobic.008G191300	48.2172	291.333	2.59505	5e-05	0.000490378
Sobic.003G109832	1.32736	8.04066	2.59876	5e-05	0.000490378
Sobic.001G476100	8.0643	48.8877	2.59985	5e-05	0.000490378
Sobic.002G217100	1.90394	11.5571	2.60173	5e-05	0.000490378
Sobic.009G181300	0.801805	4.86975	2.60252	5e-05	0.000490378
Sobic.003G156900	0.662986	4.02753	2.60284	0.0052	0.0253166
Sobic.010G069900	0.486498	2.96857	2.60926	0.00155	0.00942832
Sobic.006G190000	1.13776	6.94382	2.60954	0.0001	0.000905701
Sobic.009G205700	3.04875	18.671	2.61451	5e-05	0.000490378
Sobic.002G253500	1.75172	10.734	2.61535	5e-05	0.000490378
Sobic.006G207100	0.685953	4.24005	2.6279	0.00495	0.0243618
Sobic.004G031600	1.97522	12.2137	2.62842	5e-05	0.000490378
Sobic.005G215900	7.24408	44.893	2.63162	5e-05	0.000490378
Sobic.007G145600	0.429463	2.66822	2.63527	0.00065	0.00455931
Sobic.001G449100	0.663708	4.12411	2.63546	0.00295	0.0160309
Sobic.006G054900	11.0247	68.6668	2.63887	5e-05	0.000490378
Sobic.001G050800	0.345362	2.15234	2.63973	0.00015	0.00129789
Sobic.010G081600	0.41127	2.56827	2.64264	0.00145	0.00888749
Sobic.007G008000	0.460286	2.87447	2.64269	0.0073	0.0330751
Sobic.007G005600	0.371323	2.32844	2.64862	0.01215	0.0495154
Sobic.001G321700	4.87781	30.5949	2.64899	0.0004	0.00304166
Sobic.009G068900	2.40713	15.1207	2.65114	5e-05	0.000490378
Sobic.005G092600	9.13731	57.5318	2.65452	5e-05	0.000490378
Sobic.001G385800	0.608769	3.84269	2.65815	0.00035	0.00270935
Sobic.002G294600	0.738448	4.66972	2.66077	5e-05	0.000490378
Sobic.003G426500	0.942464	5.96635	2.66234	0.00155	0.00942832
Sobic.002G341900	0.830671	5.26013	2.66275	0.0073	0.0330751
Sobic.002G078500	11.8598	75.2752	2.6661	5e-05	0.000490378
Sobic.001G223550	1.54201	9.79041	2.66656	5e-05	0.000490378
Sobic.003G043600	1.48644	9.44975	2.66841	5e-05	0.000490378
Sobic.009G128700	2.30951	14.717	2.67182	0.00095	0.00626488
Sobic.007G145700	3.1328	20.0127	2.67539	5e-05	0.000490378
Sobic.001G050100	2.96333	19.062	2.68541	5e-05	0.000490378
Sobic.003G387200	0.58223	3.76283	2.69216	0.0037	0.0192921
Sobic.003G136200	2.79957	18.0992	2.69265	5e-05	0.000490378
Sobic.009G227800	4.4131	28.6921	2.70079	5e-05	0.000490378
Sobic.K043400	3.1865	20.7487	2.70298	5e-05	0.000490378
Sobic.001G200000	5.91375	38.7125	2.71066	5e-05	0.000490378
Sobic.006G113900	1.00283	6.5702	2.71186	0.00915	0.0396245
Sobic.003G126100	0.60426	3.96114	2.71268	5e-05	0.000490378
Sobic.010G120800	14.4426	94.8334	2.71506	5e-05	0.000490378
Sobic.004G192100	2.16166	14.1984	2.71551	5e-05	0.000490378
Sobic.009G252600	4.28656	28.2163	2.71864	5e-05	0.000490378
Sobic.004G259900	2.41471	15.8981	2.71894	0.0007	0.00485594
Sobic.001G314300	23.1464	152.409	2.71909	5e-05	0.000490378
Sobic.002G173900	4.71284	31.0609	2.72043	5e-05	0.000490378
Sobic.005G082600	0.91698	6.05671	2.72357	0.00065	0.00455931
Sobic.003G365600	2.1173	14.0171	2.7269	5e-05	0.000490378
Sobic.009G073800	0.450799	2.98664	2.72797	0.00495	0.0243618
Sobic.003G000600	4.464	29.6444	2.73135	5e-05	0.000490378
Sobic.010G020200	1.09232	7.25515	2.73161	0.00205	0.011864
Sobic.002G192000	7.34856	48.8428	2.73261	5e-05	0.000490378
Sobic.001G295100	0.736896	4.90718	2.73536	5e-05	0.000490378
Sobic.008G126600	0.547892	3.64979	2.73585	0.0001	0.000905701
Sobic.003G157600	0.729358	4.86465	2.73764	5e-05	0.000490378
Sobic.005G064600	14.6694	97.9305	2.73895	5e-05	0.000490378
Sobic.006G236700	0.689147	4.60349	2.73984	0.00105	0.00683741
Sobic.004G273200	5.30949	35.5012	2.74122	5e-05	0.000490378
Sobic.001G432500	4.9694	33.304	2.74455	5e-05	0.000490378
Sobic.006G134100	2.7088	18.1576	2.74485	5e-05	0.000490378
Sobic.004G277300	0.373113	2.50375	2.74641	0.0007	0.00485594
Sobic.001G476400	2.36995	15.9149	2.74745	5e-05	0.000490378
Sobic.003G047700	4.38985	29.6201	2.75433	5e-05	0.000490378
Sobic.001G235800	0.428588	2.90166	2.75922	0.0079	0.0352948
Sobic.004G163200	12.032	81.5585	2.76095	5e-05	0.000490378
Sobic.001G523866	3.51637	23.9134	2.76566	5e-05	0.000490378
Sobic.008G018600	0.541072	3.68604	2.76818	0.00065	0.00455931
Sobic.002G140600	6.81956	46.4991	2.76945	5e-05	0.000490378
Sobic.009G154700	21.5981	147.455	2.77129	5e-05	0.000490378
Sobic.002G195400	0.492954	3.37422	2.77503	0.0045	0.0225115
Sobic.008G131400	1.07647	7.38248	2.7778	5e-05	0.000490378
Sobic.001G328500	4.93314	33.8371	2.77803	5e-05	0.000490378
Sobic.003G337900	1.24008	8.5229	2.78092	0.00415	0.0211812
Sobic.007G057700	5.29883	36.4272	2.78127	5e-05	0.000490378
Sobic.001G035100	1.74375	11.9985	2.78258	5e-05	0.000490378
Sobic.009G150000	19.0528	131.165	2.78331	5e-05	0.000490378
Sobic.005G122300	0.905896	6.2627	2.78937	0.0045	0.0225115
Sobic.001G020350	1.94758	13.4893	2.79206	5e-05	0.000490378
Sobic.003G144800	0.317525	2.20609	2.79655	0.00925	0.0399106
Sobic.009G213700	2.14168	14.981	2.80632	5e-05	0.000490378
Sobic.003G193800	22.6317	158.443	2.80755	5e-05	0.000490378
Sobic.005G029200	0.671517	4.70548	2.80885	0.00115	0.00738496
Sobic.007G196600	11.231	79.1056	2.81629	5e-05	0.000490378
Sobic.004G283500	0.370141	2.61943	2.82311	0.0013	0.00813492
Sobic.004G167300	0.882075	6.24609	2.82398	5e-05	0.000490378
Sobic.010G023200	1.57136	11.1562	2.82776	0.0089	0.0388376
Sobic.002G367900	5.5448	39.4211	2.82976	5e-05	0.000490378
Sobic.004G293500	1.58782	11.31	2.83248	5e-05	0.000490378
Sobic.002G274800	4.06563	28.9865	2.83383	5e-05	0.000490378
Sobic.001G071100	10.4269	74.3422	2.83387	5e-05	0.000490378
Sobic.004G181200	0.886696	6.32261	2.83401	0.00325	0.0173616
Sobic.003G339900	4.0867	29.1407	2.83403	5e-05	0.000490378
Sobic.001G305800	1.74237	12.4327	2.83502	5e-05	0.000490378
Sobic.006G128200	0.559314	4.00173	2.83889	0.0001	0.000905701
Sobic.002G417201	1.5462	11.0675	2.83953	5e-05	0.000490378
Sobic.003G428700	5.81462	41.6759	2.84146	5e-05	0.000490378
Sobic.010G071000	0.885702	6.3875	2.85036	5e-05	0.000490378
Sobic.003G365500	3.41514	24.771	2.85864	5e-05	0.000490378
Sobic.001G062500	0.892024	6.48755	2.86252	5e-05	0.000490378
Sobic.002G232800	0.376077	2.73754	2.86378	0.0044	0.0221368
Sobic.003G267300	3.09629	22.5513	2.8646	5e-05	0.000490378
Sobic.001G339600	3.50341	25.555	2.86678	5e-05	0.000490378
Sobic.002G184300	1.685	12.3619	2.87508	0.0003	0.00238405
Sobic.002G024400	1.03737	7.66044	2.88449	5e-05	0.000490378
Sobic.002G249600	0.309372	2.28762	2.88643	0.0013	0.00813492
Sobic.002G281900	1.08003	8.02112	2.89273	5e-05	0.000490378
Sobic.002G327700	4.50709	33.639	2.89987	5e-05	0.000490378
Sobic.009G230900	0.908792	6.78972	2.90133	0.00625	0.0293196
Sobic.006G130000	5.97512	44.7416	2.90458	5e-05	0.000490378
Sobic.009G204900	0.35283	2.64911	2.90846	0.0001	0.000905701
Sobic.006G260300	0.946259	7.13841	2.9153	5e-05	0.000490378
Sobic.002G080100	27.3027	206.297	2.91761	5e-05	0.000490378
Sobic.004G227400	3.77179	28.6127	2.92333	5e-05	0.000490378
Sobic.002G265600	4.6757	35.5278	2.92569	5e-05	0.000490378
Sobic.001G310500	0.388485	2.96125	2.93028	0.00475	0.0235484
Sobic.001G056500	5.30781	40.7458	2.94046	5e-05	0.000490378
Sobic.007G220000	1.38761	10.7221	2.94992	5e-05	0.000490378
Sobic.010G030900	2.2511	17.4224	2.95224	5e-05	0.000490378
Sobic.003G325300	1.26155	9.78259	2.95502	5e-05	0.000490378
Sobic.001G237000	1.16187	9.0609	2.9632	5e-05	0.000490378
Sobic.009G107500	1.34709	10.5501	2.96935	5e-05	0.000490378
Sobic.003G246900	10.0536	78.8713	2.97179	5e-05	0.000490378
Sobic.007G115500	0.409076	3.20986	2.97207	0.00195	0.0113824
Sobic.008G036900	2.0987	16.4752	2.97273	5e-05	0.000490378
Sobic.007G025900	5.60564	44.1756	2.9783	5e-05	0.000490378
Sobic.004G181000	4.5136	35.9299	2.99284	5e-05	0.000490378
Sobic.001G483600	0.28401	2.2617	2.9934	0.00585	0.0278582
Sobic.008G065200	1.39601	11.1755	3.00095	5e-05	0.000490378
Sobic.003G325000	1.13805	9.11476	3.00164	5e-05	0.000490378
Sobic.006G148000	0.709018	5.68989	3.00451	5e-05	0.000490378
Sobic.002G136800	0.713644	5.7278	3.00471	5e-05	0.000490378
Sobic.002G108400	0.810284	6.51002	3.00616	5e-05	0.000490378
Sobic.001G475400	0.381663	3.06787	3.00686	0.0002	0.00166673
Sobic.007G068500	0.476216	3.83062	3.00789	5e-05	0.000490378
Sobic.003G349700	3.21853	25.9362	3.0105	0.00025	0.0020241
Sobic.001G237100	0.594547	4.79863	3.01276	5e-05	0.000490378
Sobic.001G432700	1.29351	10.4497	3.01409	5e-05	0.000490378
Sobic.003G366200	1.17765	9.53927	3.01797	0.00285	0.0156174
Sobic.002G327100	1.23477	10.0265	3.0215	0.00015	0.00129789
Sobic.003G158600	9.64615	78.6708	3.0278	0.00435	0.0219228
Sobic.004G245850	2.26185	18.5729	3.03762	5e-05	0.000490378
Sobic.001G145700	21.2983	175.799	3.04512	5e-05	0.000490378
Sobic.003G102200	2.73926	22.652	3.04777	5e-05	0.000490378
Sobic.004G065900	28.2072	234.946	3.05819	5e-05	0.000490378
Sobic.010G102000	1.45245	12.1436	3.06364	5e-05	0.000490378
Sobic.005G216200	0.410107	3.42921	3.06381	0.00685	0.0315222
Sobic.010G204100	6.56203	55.1717	3.07171	5e-05	0.000490378
Sobic.004G283201	1.25864	10.65	3.08092	5e-05	0.000490378
Sobic.001G515800	0.985726	8.36621	3.08531	5e-05	0.000490378
Sobic.009G148100	1.2709	10.8414	3.09263	5e-05	0.000490378
Sobic.002G326100	0.317808	2.72914	3.10222	0.00425	0.021542
Sobic.005G037000	0.707982	6.09037	3.10474	5e-05	0.000490378
Sobic.009G071500	0.26582	2.29298	3.1087	0.00215	0.0123415
Sobic.007G011700	0.360117	3.1295	3.11939	5e-05	0.000490378
Sobic.001G017400	0.573734	4.99254	3.12132	0.0012	0.00763101
Sobic.003G256000	1.414	12.352	3.12689	5e-05	0.000490378
Sobic.002G025000	0.581704	5.10152	3.13257	5e-05	0.000490378
Sobic.010G085800	0.75545	6.65942	3.13999	0.00695	0.0318328
Sobic.003G430400	0.752493	6.63355	3.14003	5e-05	0.000490378
Sobic.008G146700	38.1659	336.467	3.14011	5e-05	0.000490378
Sobic.004G262500	1.11528	9.90127	3.15021	5e-05	0.000490378
Sobic.003G047500	1.58231	14.0875	3.15431	5e-05	0.000490378
Sobic.003G313800	0.654241	5.82743	3.15497	5e-05	0.000490378
Sobic.002G067300	6.08229	54.1842	3.15519	5e-05	0.000490378
Sobic.010G182966	2.45456	21.8846	3.15638	5e-05	0.000490378
Sobic.001G482600	14.7919	132.111	3.15888	5e-05	0.000490378
Sobic.001G146500	0.839073	7.49905	3.15984	0.00025	0.0020241
Sobic.008G028600	1.37617	12.3113	3.16125	5e-05	0.000490378
Sobic.002G201900	13.8079	125.103	3.17955	5e-05	0.000490378
Sobic.005G137000	0.821732	7.45675	3.18181	5e-05	0.000490378
Sobic.003G161700	0.43674	3.97736	3.18696	5e-05	0.000490378
Sobic.009G241400	2.22193	20.3226	3.1932	5e-05	0.000490378
Sobic.001G084200	0.27371	2.50391	3.19346	0.00305	0.016488
Sobic.003G232900	2.81752	25.8895	3.19987	5e-05	0.000490378
Sobic.008G029300	0.620073	5.70744	3.20233	5e-05	0.000490378
Sobic.003G253700	2.2898	21.0806	3.20263	0.00015	0.00129789
Sobic.003G040600	0.398076	3.6756	3.20686	0.0001	0.000905701
Sobic.001G339300	0.499698	4.64537	3.21667	0.00425	0.021542
Sobic.007G196800	0.335986	3.13521	3.22209	5e-05	0.000490378
Sobic.002G241250	1.17217	10.9617	3.22522	5e-05	0.000490378
Sobic.003G193000	0.273024	2.55604	3.22681	5e-05	0.000490378
Sobic.004G112400	2.50173	23.442	3.2281	5e-05	0.000490378
Sobic.001G209200	2.16879	20.3541	3.23035	5e-05	0.000490378
Sobic.002G042300	4.65438	43.9674	3.23977	5e-05	0.000490378
Sobic.006G007100	3.43626	32.5707	3.24466	5e-05	0.000490378
Sobic.010G091100	2.23931	21.2762	3.24811	5e-05	0.000490378
Sobic.004G312500	0.831258	7.90696	3.24975	5e-05	0.000490378
Sobic.002G418900	1.54923	14.7398	3.25009	5e-05	0.000490378
Sobic.005G122400	0.571759	5.44058	3.25028	0.00385	0.0198802
Sobic.010G018300	0.578278	5.52726	3.25673	0.0019	0.0111608
Sobic.008G183300	2.22165	21.2595	3.2584	5e-05	0.000490378
Sobic.003G158500	0.637924	6.10468	3.25846	5e-05	0.000490378
Sobic.010G105500	0.347878	3.34005	3.26321	0.00285	0.0156174
Sobic.008G036000	3.80709	36.7977	3.27285	5e-05	0.000490378
Sobic.007G118301	1.23694	11.962	3.27361	5e-05	0.000490378
Sobic.004G243100	3.72529	36.0268	3.27364	5e-05	0.000490378
Sobic.002G172000	0.509249	4.96076	3.28412	5e-05	0.000490378
Sobic.009G043600	19.1202	186.372	3.28502	5e-05	0.000490378
Sobic.004G084100	7.80651	76.6689	3.29589	5e-05	0.000490378
Sobic.010G193200	1.46341	14.3735	3.296	5e-05	0.000490378
Sobic.005G217900	4.33099	42.6009	3.29811	5e-05	0.000490378
Sobic.005G224900	1.88944	18.6156	3.30048	5e-05	0.000490378
Sobic.001G341600	3.17371	31.371	3.30519	5e-05	0.000490378
Sobic.007G058800	0.977114	9.67583	3.30779	5e-05	0.000490378
Sobic.009G054500	1.60519	16.0426	3.3211	5e-05	0.000490378
Sobic.005G037100	0.228726	2.28771	3.32221	0.0023	0.013058
Sobic.001G418400	0.299987	3.0083	3.32597	0.0007	0.00485594
Sobic.002G024200	0.234735	2.35484	3.32652	0.0045	0.0225115
Sobic.009G235500	4.09696	41.2829	3.33292	0.00295	0.0160309
Sobic.010G262466	3.34753	33.7498	3.33371	5e-05	0.000490378
Sobic.003G031500	0.528343	5.33075	3.33479	0.0001	0.000905701
Sobic.006G202500	3.4873	35.5878	3.3512	5e-05	0.000490378
Sobic.001G330925	0.326793	3.34442	3.35531	0.0002	0.00166673
Sobic.005G136300	2.33996	23.9989	3.35841	5e-05	0.000490378
Sobic.004G058000	0.555887	5.74242	3.36879	5e-05	0.000490378
Sobic.004G219900	3.63184	37.6455	3.3737	5e-05	0.000490378
Sobic.003G287500	10.0434	104.516	3.37941	5e-05	0.000490378
Sobic.002G023300	34.493	359.93	3.38334	5e-05	0.000490378
Sobic.006G009000	0.519774	5.43033	3.38508	0.0001	0.000905701
Sobic.003G097800	4.78704	50.5257	3.39981	5e-05	0.000490378
Sobic.010G111900	0.308421	3.30765	3.42284	0.00125	0.00788358
Sobic.003G334600	3.07046	32.9471	3.42362	5e-05	0.000490378
Sobic.005G055300	4.15033	45.258	3.44688	5e-05	0.000490378
Sobic.001G066000	4.65181	50.9646	3.45363	5e-05	0.000490378
Sobic.006G151001	1.48449	16.347	3.46098	5e-05	0.000490378
Sobic.001G402200	2.37071	26.568	3.4863	5e-05	0.000490378
Sobic.002G423600	7.85768	88.5139	3.49373	5e-05	0.000490378
Sobic.001G386400	0.41618	4.71947	3.50335	0.0002	0.00166673
Sobic.003G147301	0.59233	6.77006	3.51469	5e-05	0.000490378
Sobic.010G259300	2.51789	28.8786	3.51971	5e-05	0.000490378
Sobic.007G014200	1.30918	15.1674	3.53424	5e-05	0.000490378
Sobic.007G025700	0.997754	11.6665	3.54755	5e-05	0.000490378
Sobic.002G265800	5.29824	61.962	3.5478	5e-05	0.000490378
Sobic.001G487600	0.474776	5.57616	3.55395	0.00075	0.00515012
Sobic.004G063400	1.14062	13.4312	3.5577	5e-05	0.000490378
Sobic.003G357800	10.4972	123.621	3.55784	5e-05	0.000490378
Sobic.001G318000	0.526825	6.23894	3.5659	0.00365	0.0190878
Sobic.003G216166	0.268511	3.1921	3.57146	0.00365	0.0190878
Sobic.003G272200	0.722695	8.59866	3.57265	5e-05	0.000490378
Sobic.002G220000	0.490585	5.84341	3.57424	0.0101	0.0429683
Sobic.003G287600	0.944905	11.2999	3.58	5e-05	0.000490378
Sobic.001G020200	0.44256	5.30529	3.58349	0.0035	0.0184622
Sobic.009G241300	0.932595	11.1896	3.58476	5e-05	0.000490378
Sobic.004G338200	2.84709	34.2953	3.59045	5e-05	0.000490378
Sobic.002G274500	0.299002	3.694	3.62696	0.0009	0.00600704
Sobic.003G129400	0.472888	5.84618	3.62792	5e-05	0.000490378
Sobic.007G176600	1.03678	12.836	3.63002	0.00125	0.00788358
Sobic.005G031100	1.80472	22.3881	3.63289	5e-05	0.000490378
Sobic.003G068200	0.229728	2.86825	3.64218	0.00025	0.0020241
Sobic.004G189400	5.61266	71.3476	3.66811	5e-05	0.000490378
Sobic.005G018700	1.22772	15.6096	3.66838	5e-05	0.000490378
Sobic.002G088900	0.701963	8.93596	3.67016	0.01065	0.0446722
Sobic.008G013800	0.483633	6.17809	3.67518	5e-05	0.000490378
Sobic.001G297200	0.429942	5.5145	3.68101	0.0013	0.00813492
Sobic.003G242800	0.190733	2.47903	3.70015	0.00035	0.00270935
Sobic.003G442500	1.23581	16.1604	3.70894	5e-05	0.000490378
Sobic.008G159100	0.675579	8.83944	3.70976	0.00075	0.00515012
Sobic.010G136000	0.17822	2.35366	3.72318	0.0039	0.0200796
Sobic.002G427400	0.428737	5.74408	3.74391	0.00025	0.0020241
Sobic.005G152200	1.30013	17.5149	3.75185	5e-05	0.000490378
Sobic.009G171600	0.336585	4.5481	3.75622	5e-05	0.000490378
Sobic.004G114500	0.821577	11.2402	3.77412	5e-05	0.000490378
Sobic.005G137300	1.08684	14.8955	3.77668	5e-05	0.000490378
Sobic.003G267700	2.56432	35.5937	3.79497	5e-05	0.000490378
Sobic.002G183200	0.408112	5.73198	3.812	5e-05	0.000490378
Sobic.001G410450	21.8807	307.356	3.81218	5e-05	0.000490378
Sobic.007G045100	2.16528	30.4818	3.81533	0.00015	0.00129789
Sobic.002G255600	0.321604	4.54722	3.82163	0.0009	0.00600704
Sobic.010G016500	1.36437	19.3234	3.82404	0.0005	0.00367222
Sobic.002G388800	0.373785	5.34469	3.83783	0.00015	0.00129789
Sobic.010G273700	2.21317	31.7505	3.8426	5e-05	0.000490378
Sobic.003G270800	1.17081	16.9271	3.85375	5e-05	0.000490378
Sobic.004G221500	4.76498	69.9389	3.87555	5e-05	0.000490378
Sobic.006G257700	13.061	191.792	3.87621	5e-05	0.000490378
Sobic.003G275900	2.4761	36.7365	3.89107	5e-05	0.000490378
Sobic.010G066700	0.150371	2.24153	3.89789	0.01065	0.0446722
Sobic.003G426400	7.46365	111.507	3.90111	5e-05	0.000490378
Sobic.003G339800	0.473515	7.14642	3.91574	0.0017	0.0101931
Sobic.006G026900	0.29899	4.54323	3.92555	0.00145	0.00888749
Sobic.006G208800	1.79494	27.766	3.95132	0.0009	0.00600704
Sobic.002G024000	0.246607	3.81581	3.9517	0.00025	0.0020241
Sobic.006G146500	1.27331	19.9426	3.9692	5e-05	0.000490378
Sobic.003G216232	0.957805	15.0014	3.96922	5e-05	0.000490378
Sobic.004G258300	5.85765	93.5264	3.99698	5e-05	0.000490378
Sobic.001G071300	1.32939	21.2758	4.00037	5e-05	0.000490378
Sobic.009G115400	2.15426	34.5398	4.003	5e-05	0.000490378
Sobic.007G092400	5.53135	89.8378	4.02162	5e-05	0.000490378
Sobic.007G143400	0.805006	13.1101	4.02554	5e-05	0.000490378
Sobic.002G021900	1.45323	23.8193	4.0348	5e-05	0.000490378
Sobic.008G060300	11.951	198.311	4.05256	5e-05	0.000490378
Sobic.005G101800	0.266039	4.43299	4.05857	0.00975	0.0417107
Sobic.003G228300	11.654	195.156	4.06573	5e-05	0.000490378
Sobic.003G429300	0.238599	4.00869	4.07047	0.00365	0.0190878
Sobic.002G361001	0.660297	11.2044	4.0848	5e-05	0.000490378
Sobic.003G426300	1.6267	28.3561	4.12364	5e-05	0.000490378
Sobic.005G082700	0.311029	5.47945	4.13891	0.0016	0.00969234
Sobic.006G113800	9.21966	163.651	4.14976	5e-05	0.000490378
Sobic.001G526900	2.07517	36.9555	4.15449	5e-05	0.000490378
Sobic.004G064900	2.09256	37.3245	4.15678	5e-05	0.000490378
Sobic.010G230800	0.444802	7.9557	4.16076	0.0012	0.00763101
Sobic.010G065001	0.215206	3.87038	4.16868	0.0039	0.0200796
Sobic.001G063000	0.884194	15.9878	4.17647	5e-05	0.000490378
Sobic.010G231000	0.687646	12.6527	4.20163	5e-05	0.000490378
Sobic.006G114200	1.01828	18.7585	4.20334	0.0014	0.00863807
Sobic.001G325600	0.629453	11.6073	4.20479	5e-05	0.000490378
Sobic.005G217700	1.19957	22.4212	4.22427	5e-05	0.000490378
Sobic.007G089400	0.762497	14.2872	4.22785	0.00185	0.0109326
Sobic.006G216400	2.07397	38.9878	4.23256	5e-05	0.000490378
Sobic.006G148900	0.973033	18.8572	4.27648	5e-05	0.000490378
Sobic.006G100332	0.297685	5.82599	4.29064	0.00125	0.00788358
Sobic.006G215000	1.15603	22.75	4.29862	5e-05	0.000490378
Sobic.001G462800	0.888688	17.5958	4.30741	5e-05	0.000490378
Sobic.008G123100	2.1705	43.241	4.3163	5e-05	0.000490378
Sobic.006G030300	0.273985	5.49344	4.32554	0.00015	0.00129789
Sobic.005G097500	0.2735	5.51127	4.33277	0.00375	0.0195066
Sobic.005G103600	3.88583	78.7004	4.34008	5e-05	0.000490378
Sobic.004G245100	0.594939	12.5029	4.39338	0.0001	0.000905701
Sobic.010G240400	18.9355	405.324	4.41991	5e-05	0.000490378
Sobic.009G115300	2.1307	46.3355	4.44272	5e-05	0.000490378
Sobic.003G083200	1.84592	40.6646	4.46136	5e-05	0.000490378
Sobic.007G158500	0.634945	13.9886	4.46147	5e-05	0.000490378
Sobic.002G361100	1.13917	25.2551	4.47051	5e-05	0.000490378
Sobic.004G088551	0.915529	20.6088	4.49251	0.00075	0.00515012
Sobic.001G231400	1.87089	42.5381	4.50696	5e-05	0.000490378
Sobic.009G212800	0.471881	11.0184	4.54534	0.0008	0.0054468
Sobic.004G260500	0.668439	15.659	4.55005	5e-05	0.000490378
Sobic.007G059200	0.3749	9.11006	4.60288	0.00195	0.0113824
Sobic.002G362000	1.09526	27.0878	4.6283	5e-05	0.000490378
Sobic.003G291700	0.285142	7.15837	4.64988	5e-05	0.000490378
Sobic.010G078600	0.362757	9.23981	4.67079	5e-05	0.000490378
Sobic.002G199500	0.464923	12.2353	4.71792	0.00055	0.00396837
Sobic.001G390700	0.302201	7.95741	4.71872	0.00035	0.00270935
Sobic.002G418500	0.4494	13.0046	4.85488	0.0002	0.00166673
Sobic.010G044700	0.10166	3.00047	4.88337	0.0103	0.0435982
Sobic.001G051600	14.8703	456.134	4.93895	5e-05	0.000490378
Sobic.002G093600	3.04184	93.9424	4.94876	5e-05	0.000490378
Sobic.003G086200	1.59548	51.543	5.01371	5e-05	0.000490378
Sobic.001G412700	1.06878	34.9892	5.03287	5e-05	0.000490378
Sobic.004G189500	1.77959	59.8596	5.07197	0.00025	0.0020241
Sobic.002G369400	1.97742	67.2704	5.08828	5e-05	0.000490378
Sobic.004G181300	0.671379	22.9195	5.0933	0.0037	0.0192921
Sobic.004G112300	1.86574	64.7836	5.11781	5e-05	0.000490378
Sobic.001G339200	0.594195	21.8561	5.20096	0.0015	0.00916528
Sobic.002G018300	0.344725	13.5932	5.3013	0.003	0.0162475
Sobic.010G128000	4.34381	181.445	5.38443	5e-05	0.000490378
Sobic.010G178500	1.17949	50.1245	5.40928	5e-05	0.000490378
Sobic.005G103900	1.17446	55.2502	5.55591	0.00075	0.00515012
Sobic.003G228200	2.26426	120.195	5.7302	5e-05	0.000490378
Sobic.001G381300	0.519972	35.9561	6.11166	0.0048	0.0237162
Sobic.005G065500	0.273093	19.6773	6.17099	0.01115	0.0462524
Sobic.003G228400	0.646526	53.1531	6.3613	5e-05	0.000490378
Sobic.006G024000	1.04819	99.9045	6.57458	5e-05	0.000490378
Sobic.002G202700	1.20675	141.639	6.87496	5e-05	0.000490378
Sobic.003G280200	3.36597	395.952	6.87816	5e-05	0.000490378
Sobic.003G228500	0.655268	99.7319	7.24983	5e-05	0.000490378
Sobic.001G012000	0.180685	31.8818	7.46312	0.00635	0.0296782
Sobic.001G040400	0	4.13926	Inf	5e-05	0.000490378
Sobic.001G097700	0	2.10104	Inf	5e-05	0.000490378
Sobic.001G101600	0	7.44822	Inf	5e-05	0.000490378
Sobic.001G103500	0	3.29218	Inf	5e-05	0.000490378
Sobic.001G210300	0	15.4934	Inf	5e-05	0.000490378
Sobic.001G223900	0	2.82483	Inf	0.00015	0.00129789
Sobic.001G471100	0	4.90765	Inf	5e-05	0.000490378
Sobic.002G092801	0	8.1025	Inf	5e-05	0.000490378
Sobic.002G195066	0	5.60355	Inf	5e-05	0.000490378
Sobic.002G195100	0	28.1001	Inf	5e-05	0.000490378
Sobic.002G195200	0	20.0667	Inf	5e-05	0.000490378
Sobic.002G195300	0	10.504	Inf	5e-05	0.000490378
Sobic.002G210901	0	2.67306	Inf	5e-05	0.000490378
Sobic.002G219200	0	2.14712	Inf	5e-05	0.000490378
Sobic.002G244600	0	11.0432	Inf	5e-05	0.000490378
Sobic.002G425000	0	2.21808	Inf	5e-05	0.000490378
Sobic.003G018400	0	6.85683	Inf	5e-05	0.000490378
Sobic.003G049900	0	39.0319	Inf	5e-05	0.000490378
Sobic.003G065300	0	17.4978	Inf	5e-05	0.000490378
Sobic.003G152200	0	2.30445	Inf	5e-05	0.000490378
Sobic.003G188200	0	2.13863	Inf	5e-05	0.000490378
Sobic.003G189200	0	2.36961	Inf	5e-05	0.000490378
Sobic.003G222101	0	6.52055	Inf	5e-05	0.000490378
Sobic.003G280500	0	7.11919	Inf	5e-05	0.000490378
Sobic.003G286600	0	5.66835	Inf	5e-05	0.000490378
Sobic.004G008800	0	3.02729	Inf	5e-05	0.000490378
Sobic.004G245200	0	33.5712	Inf	5e-05	0.000490378
Sobic.004G245300	0	17.3231	Inf	5e-05	0.000490378
Sobic.004G245450	0	3.32864	Inf	5e-05	0.000490378
Sobic.004G245800	0	20.7945	Inf	5e-05	0.000490378
Sobic.005G226100	0	16.7466	Inf	5e-05	0.000490378
Sobic.006G006700	0	5.26202	Inf	5e-05	0.000490378
Sobic.006G087300	0	3.97243	Inf	5e-05	0.000490378
Sobic.006G147101	0	2.72067	Inf	0.00055	0.00396837
Sobic.006G224200	0	5.85942	Inf	5e-05	0.000490378
Sobic.007G107600	0	5.19309	Inf	5e-05	0.000490378
Sobic.007G110600	0	21.407	Inf	5e-05	0.000490378
Sobic.008G076500	0	2.70139	Inf	5e-05	0.000490378
Sobic.009G021400	0	3.32621	Inf	5e-05	0.000490378
Sobic.009G125100	0	3.85614	Inf	5e-05	0.000490378
Sobic.010G097900	0	3.61825	Inf	5e-05	0.000490378
Sobic.010G102050	0	11.5573	Inf	5e-05	0.000490378
Sobic.010G102150	0	3.23241	Inf	5e-05	0.000490378
Sobic.010G225500	0	36.5188	Inf	5e-05	0.000490378
Sobic.010G247300	0	16.868	Inf	5e-05	0.000490378

## Sheet: Grassl_Xvh_mock_whole
Gene	FPKM_Grassl_Mock	FPKM_Grassl_Xvh	log2 fold change Grassl_Xvh - Grassl_Mock	p_value Grassl_Xvh - Grassl_Mock	q_value Grassl_Xvh - Grassl_Mock
Sobic.006G192100	35.6876	0.271045	-7.04075	0.0163	0.0407228
Sobic.001G012300	21.2603	0.202621	-6.71323	0.00265	0.0085363
Sobic.010G173800	27.6699	0.311678	-6.47211	5e-05	0.000238936
Sobic.009G059100	363.306	4.63395	-6.2928	5e-05	0.000238936
Sobic.010G211800	3.75944	0.0749117	-5.64918	0.0072	0.0202128
Sobic.006G097800	98.6526	2.1411	-5.52593	5e-05	0.000238936
Sobic.001G429900	19.7459	0.521786	-5.24195	0.0015	0.00517547
Sobic.005G110436	68.8054	1.85964	-5.20942	5e-05	0.000238936
Sobic.001G012200	11.0808	0.326611	-5.08434	0.0003	0.00123654
Sobic.004G038300	10.1417	0.300434	-5.07712	5e-05	0.000238936
Sobic.003G443601	235.216	7.26926	-5.01603	5e-05	0.000238936
Sobic.001G089000	17.4609	0.577121	-4.91911	5e-05	0.000238936
Sobic.006G186700	280.153	9.38173	-4.90022	5e-05	0.000238936
Sobic.005G200600	27.554	0.962629	-4.83914	5e-05	0.000238936
Sobic.002G357000	105.838	4.26049	-4.6347	5e-05	0.000238936
Sobic.009G196900	2.33854	0.094466	-4.62967	0.01665	0.0414585
Sobic.010G072900	117.794	4.78638	-4.62118	5e-05	0.000238936
Sobic.002G247200	11.4615	0.482548	-4.56998	5e-05	0.000238936
Sobic.004G296900	7.24991	0.311198	-4.54206	0.0021	0.00699501
Sobic.010G108500	149.236	6.72724	-4.47143	5e-05	0.000238936
Sobic.001G260800	24.8144	1.13068	-4.45592	5e-05	0.000238936
Sobic.010G074600	157.297	7.71813	-4.34909	5e-05	0.000238936
Sobic.004G325000	8.39875	0.413108	-4.34559	5e-05	0.000238936
Sobic.002G430100	31.8576	1.56908	-4.34364	5e-05	0.000238936
Sobic.002G278800	47.1464	2.4106	-4.28968	5e-05	0.000238936
Sobic.001G480400	111.393	5.73838	-4.27888	5e-05	0.000238936
Sobic.006G161100	14.3059	0.771451	-4.21289	5e-05	0.000238936
Sobic.007G005900	6.39	0.372473	-4.10061	5e-05	0.000238936
Sobic.003G345100	27.2059	1.60238	-4.08563	0.01055	0.0280532
Sobic.002G329500	6.75967	0.414364	-4.02798	0.0005	0.00195071
Sobic.004G284200	45.8802	2.81602	-4.02614	5e-05	0.000238936
Sobic.006G192200	3.8036	0.237015	-4.00431	0.0147	0.0373803
Sobic.002G070800	11.1769	0.698003	-4.00114	5e-05	0.000238936
Sobic.001G252800	59.263	3.90723	-3.92291	5e-05	0.000238936
Sobic.004G274800	6.83824	0.456627	-3.90454	5e-05	0.000238936
Sobic.010G278700	24.8948	1.7187	-3.85646	5e-05	0.000238936
Sobic.004G076000	94.3503	6.56863	-3.84436	5e-05	0.000238936
Sobic.002G148700	129.05	9.04333	-3.83493	5e-05	0.000238936
Sobic.001G009000	2.90854	0.204784	-3.82812	0.0035	0.0108551
Sobic.006G093800	9.83254	0.707787	-3.79618	5e-05	0.000238936
Sobic.003G023800	10.4529	0.776396	-3.75096	5e-05	0.000238936
Sobic.001G069700	22.7974	1.70136	-3.7441	5e-05	0.000238936
Sobic.002G338800	3.37456	0.253133	-3.73673	0.0072	0.0202128
Sobic.007G210801	26.686	2.00284	-3.73596	0.0001	0.000456055
Sobic.006G241200	6.65722	0.506006	-3.7177	0.00355	0.0109864
Sobic.003G149000	14.8882	1.13492	-3.71351	5e-05	0.000238936
Sobic.008G133200	14.8836	1.17829	-3.65896	5e-05	0.000238936
Sobic.007G170800	12.0499	0.954801	-3.65767	5e-05	0.000238936
Sobic.007G171600	21.8562	1.76721	-3.6285	5e-05	0.000238936
Sobic.008G167800	5.91736	0.481822	-3.61838	0.0028	0.00895616
Sobic.004G182700	27.0412	2.21075	-3.61256	5e-05	0.000238936
Sobic.004G082200	7.41725	0.60769	-3.60948	0.0001	0.000456055
Sobic.004G245900	21.0411	1.74025	-3.59584	5e-05	0.000238936
Sobic.003G431900	221.037	18.3163	-3.59309	5e-05	0.000238936
Sobic.007G219100	5.82005	0.483318	-3.58999	5e-05	0.000238936
Sobic.002G360500	11.2109	0.950481	-3.5601	5e-05	0.000238936
Sobic.001G377300	81.1095	6.88452	-3.55844	5e-05	0.000238936
Sobic.001G141600	93.6735	8.05357	-3.53994	5e-05	0.000238936
Sobic.008G159901	2.94764	0.258968	-3.50872	0.00455	0.0135622
Sobic.001G023700	5.06312	0.446696	-3.50266	0.0002	0.000860037
Sobic.002G224500	5.97051	0.5295	-3.49515	0.0001	0.000456055
Sobic.005G186100	17.2012	1.5381	-3.48328	5e-05	0.000238936
Sobic.002G034500	254.102	22.971	-3.46752	5e-05	0.000238936
Sobic.006G241400	11.573	1.05631	-3.45366	5e-05	0.000238936
Sobic.003G428800	5.77006	0.527802	-3.45052	0.0014	0.0048673
Sobic.002G006600	87.2641	7.99354	-3.44848	0.00125	0.00440234
Sobic.003G239300	3.26636	0.301644	-3.43676	0.0003	0.00123654
Sobic.008G019100	20.3078	1.8852	-3.42924	5e-05	0.000238936
Sobic.008G049300	4.23401	0.393226	-3.4286	0.0007	0.00263417
Sobic.002G218100	7.95161	0.738812	-3.42797	5e-05	0.000238936
Sobic.010G154150	5.65404	0.531357	-3.41153	0.00595	0.0171284
Sobic.008G143600	8.51056	0.800713	-3.4099	5e-05	0.000238936
Sobic.001G415400	366.902	34.6172	-3.40583	5e-05	0.000238936
Sobic.002G421600	124.143	11.7508	-3.40117	5e-05	0.000238936
Sobic.003G188000	3.87179	0.36799	-3.39526	5e-05	0.000238936
Sobic.002G033000	3.12066	0.296622	-3.39515	0.00445	0.0133172
Sobic.002G278700	16.1968	1.56441	-3.37202	5e-05	0.000238936
Sobic.001G534532	2.78275	0.270162	-3.36462	0.0002	0.000860037
Sobic.002G107000	252.731	24.5415	-3.36431	5e-05	0.000238936
Sobic.010G102800	12.1826	1.19595	-3.34859	5e-05	0.000238936
Sobic.004G346000	16.4025	1.64887	-3.31437	5e-05	0.000238936
Sobic.001G439200	2.34974	0.237811	-3.30461	0.00645	0.0183976
Sobic.006G191600	10.5869	1.07259	-3.30311	5e-05	0.000238936
Sobic.004G287800	3.20229	0.329882	-3.27908	5e-05	0.000238936
Sobic.003G357600	52.121	5.41887	-3.2658	5e-05	0.000238936
Sobic.010G088700	9.16711	0.960286	-3.25493	5e-05	0.000238936
Sobic.005G201100	6.60927	0.694153	-3.25117	5e-05	0.000238936
Sobic.009G226900	2.62935	0.276645	-3.2486	0.0019	0.00639957
Sobic.009G043400	2.69263	0.283446	-3.24787	0.0017	0.0057875
Sobic.001G116400	27.5109	2.90807	-3.24187	5e-05	0.000238936
Sobic.002G279100	50.7759	5.3936	-3.23482	5e-05	0.000238936
Sobic.004G329800	10.5542	1.13044	-3.22287	5e-05	0.000238936
Sobic.001G512200	11.1197	1.19145	-3.22233	5e-05	0.000238936
Sobic.006G158000	6.62957	0.712635	-3.21768	0.0011	0.0039364
Sobic.003G369100	9.12375	0.998753	-3.19143	5e-05	0.000238936
Sobic.004G327700	30.1344	3.35343	-3.1677	5e-05	0.000238936
Sobic.002G172800	2.34129	0.263856	-3.14948	0.0163	0.0407228
Sobic.003G286800	2.8674	0.323493	-3.14793	0.0116	0.0304166
Sobic.004G300800	2.07482	0.236708	-3.1318	0.00595	0.0171284
Sobic.009G177800	60.8957	6.9643	-3.12829	5e-05	0.000238936
Sobic.003G374200	36.9322	4.23141	-3.12567	5e-05	0.000238936
Sobic.001G378550	12.211	1.41361	-3.11073	0.00025	0.00105062
Sobic.004G256200	49.2604	5.72952	-3.10394	5e-05	0.000238936
Sobic.008G100300	139.096	16.3465	-3.08902	5e-05	0.000238936
Sobic.004G285700	6.07823	0.717564	-3.08247	5e-05	0.000238936
Sobic.003G153500	7.72356	0.91523	-3.07706	5e-05	0.000238936
Sobic.003G358600	427.74	51.1099	-3.06506	5e-05	0.000238936
Sobic.002G369800	59.074	7.08258	-3.06018	5e-05	0.000238936
Sobic.003G305300	46.1454	5.54451	-3.05705	5e-05	0.000238936
Sobic.008G012150	4.56458	0.552815	-3.04561	5e-05	0.000238936
Sobic.007G043100	2.5992	0.315742	-3.04125	0.0004	0.00159795
Sobic.009G072500	12.6485	1.54112	-3.03692	5e-05	0.000238936
Sobic.002G064000	111.327	13.5795	-3.0353	5e-05	0.000238936
Sobic.006G241350	14.0952	1.72069	-3.03414	5e-05	0.000238936
Sobic.004G096100	211.642	25.9509	-3.02777	5e-05	0.000238936
Sobic.003G014100	37.2658	4.56977	-3.02766	5e-05	0.000238936
Sobic.009G030600	3.6154	0.447986	-3.01263	5e-05	0.000238936
Sobic.002G194600	51.3103	6.36299	-3.01147	5e-05	0.000238936
Sobic.004G075800	13.6741	1.69908	-3.00862	5e-05	0.000238936
Sobic.003G042100	26.8486	3.34918	-3.00297	5e-05	0.000238936
Sobic.001G184900	8.25216	1.03727	-2.99199	0.00295	0.00937177
Sobic.004G107700	7.88078	0.995003	-2.98557	0.0002	0.000860037
Sobic.005G016400	9.52165	1.2086	-2.97787	5e-05	0.000238936
Sobic.009G069500	14.9714	1.92084	-2.9624	0.00215	0.00713864
Sobic.010G219500	72.5977	9.34966	-2.95694	5e-05	0.000238936
Sobic.007G166300	669.737	86.2644	-2.95676	5e-05	0.000238936
Sobic.009G024600	24.6794	3.18041	-2.95602	5e-05	0.000238936
Sobic.004G298700	2.95675	0.381814	-2.95307	0.0002	0.000860037
Sobic.002G293700	2.07808	0.268446	-2.95254	0.01525	0.0385428
Sobic.005G100300	32.4813	4.20307	-2.95009	5e-05	0.000238936
Sobic.003G260100	9.91144	1.28636	-2.9458	0.00105	0.00377701
Sobic.002G357600	75.5104	9.81112	-2.94418	5e-05	0.000238936
Sobic.004G016500	16.9679	2.22272	-2.93241	5e-05	0.000238936
Sobic.008G108400	63.5081	8.33236	-2.93014	5e-05	0.000238936
Sobic.010G165200	2.58589	0.341732	-2.91972	0.01125	0.0296278
Sobic.005G037300	5.14378	0.680231	-2.91873	5e-05	0.000238936
Sobic.001G115800	32.8045	4.34079	-2.91786	5e-05	0.000238936
Sobic.006G206800	42.0779	5.57522	-2.91596	5e-05	0.000238936
Sobic.001G061600	115.545	15.3099	-2.91592	5e-05	0.000238936
Sobic.009G022500	6.72016	0.895436	-2.90783	5e-05	0.000238936
Sobic.005G099500	176.357	23.5329	-2.90575	5e-05	0.000238936
Sobic.004G164100	14.4502	1.93594	-2.89998	5e-05	0.000238936
Sobic.004G191200	84.1101	11.2797	-2.89855	5e-05	0.000238936
Sobic.010G255600	129.698	17.4224	-2.89614	5e-05	0.000238936
Sobic.009G010700	53.0992	7.13581	-2.89554	5e-05	0.000238936
Sobic.009G238500	13.5155	1.81966	-2.89287	5e-05	0.000238936
Sobic.007G103500	10.1828	1.37339	-2.89033	0.0007	0.00263417
Sobic.003G214800	8.56328	1.15687	-2.88794	5e-05	0.000238936
Sobic.009G156900	59.3846	8.02521	-2.88748	5e-05	0.000238936
Sobic.006G077400	65.4737	8.86001	-2.88554	5e-05	0.000238936
Sobic.009G239500	14.8527	2.01083	-2.88487	5e-05	0.000238936
Sobic.003G099400	27.2041	3.69778	-2.87909	5e-05	0.000238936
Sobic.002G256100	4.55584	0.619329	-2.87894	0.0001	0.000456055
Sobic.004G116400	13.4435	1.82897	-2.87781	5e-05	0.000238936
Sobic.009G250800	2.34065	0.31891	-2.87569	0.0076	0.0211798
Sobic.005G152600	23.6488	3.23001	-2.87215	5e-05	0.000238936
Sobic.005G063100	2.04429	0.279605	-2.87014	0.00655	0.0186373
Sobic.001G344400	13.7848	1.89235	-2.86483	0.00835	0.0229616
Sobic.004G217800	42.8987	5.92295	-2.85655	5e-05	0.000238936
Sobic.001G437801	109.815	15.1663	-2.85613	5e-05	0.000238936
Sobic.002G125700	2.08405	0.287988	-2.85531	0.00105	0.00377701
Sobic.007G219900	14.3453	1.98891	-2.85053	5e-05	0.000238936
Sobic.006G183200	1.97134	0.274399	-2.84483	0.0007	0.00263417
Sobic.005G227000	3.22867	0.450225	-2.84222	5e-05	0.000238936
Sobic.004G354800	2.64811	0.370079	-2.83906	0.00255	0.0082741
Sobic.001G142400	2.91662	0.408244	-2.83679	5e-05	0.000238936
Sobic.003G091850	6.46985	0.908738	-2.83179	0.00685	0.0193495
Sobic.004G252200	9.51018	1.3405	-2.8267	5e-05	0.000238936
Sobic.002G052100	9.94287	1.40252	-2.82564	5e-05	0.000238936
Sobic.003G048000	75.2667	10.6254	-2.8245	5e-05	0.000238936
Sobic.008G080900	12.6946	1.79233	-2.82431	5e-05	0.000238936
Sobic.010G156100	3.33164	0.471653	-2.82043	0.00075	0.00280144
Sobic.003G335900	4.30953	0.610861	-2.81861	5e-05	0.000238936
Sobic.001G017000	93.7782	13.3285	-2.81473	5e-05	0.000238936
Sobic.006G181600	8.51338	1.21516	-2.80859	5e-05	0.000238936
Sobic.009G250700	11.5295	1.64902	-2.80565	5e-05	0.000238936
Sobic.002G415000	11.8214	1.69708	-2.80028	5e-05	0.000238936
Sobic.009G130800	13.2775	1.90732	-2.79937	5e-05	0.000238936
Sobic.008G072600	11.1776	1.60622	-2.79887	5e-05	0.000238936
Sobic.006G149700	15.9623	2.30371	-2.79264	5e-05	0.000238936
Sobic.005G036000	38.1275	5.50584	-2.7918	5e-05	0.000238936
Sobic.004G096200	4.79994	0.69365	-2.79074	0.0051	0.0149581
Sobic.007G069101	2.09478	0.303098	-2.78894	0.0142	0.0363315
Sobic.004G333100	8.43736	1.22088	-2.78887	5e-05	0.000238936
Sobic.003G374600	23.0752	3.35589	-2.78157	5e-05	0.000238936
Sobic.001G336050	290.155	42.2514	-2.77975	5e-05	0.000238936
Sobic.008G153200	17.9778	2.62089	-2.77809	5e-05	0.000238936
Sobic.001G505100	162.702	23.8534	-2.76997	5e-05	0.000238936
Sobic.002G142300	3.83166	0.562659	-2.76764	5e-05	0.000238936
Sobic.003G286700	27.3201	4.03549	-2.75915	5e-05	0.000238936
Sobic.006G110700	4.19196	0.619811	-2.75773	5e-05	0.000238936
Sobic.004G276600	2.24824	0.333358	-2.75365	0.00235	0.00773124
Sobic.010G027900	5.07285	0.754372	-2.74945	0.0191	0.0466146
Sobic.004G286600	169.49	25.2931	-2.74438	5e-05	0.000238936
Sobic.002G379800	6.15706	0.926928	-2.73171	0.0004	0.00159795
Sobic.001G120000	429.556	64.8905	-2.72677	5e-05	0.000238936
Sobic.002G225000	19.8315	2.99737	-2.72603	5e-05	0.000238936
Sobic.008G033400	10.4564	1.58074	-2.72572	5e-05	0.000238936
Sobic.006G217900	157.105	23.7595	-2.72515	5e-05	0.000238936
Sobic.008G081200	1.84666	0.280522	-2.71874	0.00105	0.00377701
Sobic.003G085800	52.8051	8.022	-2.71864	5e-05	0.000238936
Sobic.004G044100	3.71375	0.56433	-2.71827	0.00035	0.00141791
Sobic.004G314800	216.48	33.0343	-2.7122	5e-05	0.000238936
Sobic.004G016600	4.67357	0.714171	-2.71018	0.0004	0.00159795
Sobic.004G228100	16.1592	2.46985	-2.70987	0.00095	0.00345791
Sobic.001G127700	5.34615	0.817632	-2.70898	0.0008	0.00296861
Sobic.004G273100	16.933	2.59254	-2.7074	5e-05	0.000238936
Sobic.001G203000	220.318	33.7686	-2.70584	5e-05	0.000238936
Sobic.001G084600	29.1136	4.47138	-2.7029	5e-05	0.000238936
Sobic.003G074700	105.86	16.2853	-2.70051	5e-05	0.000238936
Sobic.001G531800	36.6834	5.64681	-2.69962	5e-05	0.000238936
Sobic.001G316100	382.317	59.077	-2.6941	5e-05	0.000238936
Sobic.001G138000	1350.28	208.822	-2.69291	5e-05	0.000238936
Sobic.004G109000	25.1192	3.88589	-2.69247	5e-05	0.000238936
Sobic.005G190800	5.87471	0.911646	-2.68797	0.0004	0.00159795
Sobic.009G031000	2.36289	0.36712	-2.68623	0.00055	0.00212404
Sobic.004G017200	34.7206	5.40644	-2.68304	5e-05	0.000238936
Sobic.008G088878	2.1105	0.328933	-2.68171	0.0168	0.0417708
Sobic.010G060600	42.7489	6.68727	-2.6764	5e-05	0.000238936
Sobic.003G393700	41.297	6.46584	-2.67513	5e-05	0.000238936
Sobic.005G033100	3.62087	0.569899	-2.66756	5e-05	0.000238936
Sobic.006G116000	2.99198	0.472943	-2.66136	5e-05	0.000238936
Sobic.004G114800	120.286	19.0987	-2.65493	5e-05	0.000238936
Sobic.009G214600	37.0024	5.9727	-2.63116	5e-05	0.000238936
Sobic.005G200200	33.8782	5.49188	-2.62498	5e-05	0.000238936
Sobic.008G087500	2.37047	0.385245	-2.62132	5e-05	0.000238936
Sobic.003G009900	18.3605	3.00886	-2.60931	5e-05	0.000238936
Sobic.003G276400	52.5121	8.60798	-2.6089	5e-05	0.000238936
Sobic.002G242600	17.8211	2.92485	-2.60715	5e-05	0.000238936
Sobic.001G372600	15.9935	2.6269	-2.60605	5e-05	0.000238936
Sobic.003G292300	20.7971	3.41648	-2.6058	5e-05	0.000238936
Sobic.004G127600	23.7671	3.90679	-2.60491	5e-05	0.000238936
Sobic.010G006800	1.83247	0.301756	-2.60234	0.0002	0.000860037
Sobic.010G033000	19.3959	3.19921	-2.59996	5e-05	0.000238936
Sobic.001G461800	2.0673	0.341229	-2.59894	0.00075	0.00280144
Sobic.001G225500	425.12	70.3126	-2.59601	5e-05	0.000238936
Sobic.007G217700	13.3525	2.21197	-2.59371	5e-05	0.000238936
Sobic.002G342600	7.42661	1.23273	-2.59084	0.0001	0.000456055
Sobic.009G074500	4.92464	0.818562	-2.58885	5e-05	0.000238936
Sobic.001G225400	255.396	42.5018	-2.58714	5e-05	0.000238936
Sobic.002G207900	23.4646	3.908	-2.58598	5e-05	0.000238936
Sobic.003G139300	13.2855	2.23107	-2.57404	5e-05	0.000238936
Sobic.003G191000	1729.18	291.544	-2.5683	5e-05	0.000238936
Sobic.001G341100	31.3798	5.29967	-2.56586	5e-05	0.000238936
Sobic.003G017100	6.26817	1.06186	-2.56145	0.01445	0.0368349
Sobic.001G083800	5.89626	1.00061	-2.55892	0.00015	0.000661161
Sobic.009G179800	62.4122	10.5944	-2.55852	5e-05	0.000238936
Sobic.004G151900	7.18867	1.22323	-2.55503	0.00075	0.00280144
Sobic.002G282500	10.8972	1.85528	-2.55424	5e-05	0.000238936
Sobic.001G016100	6.73285	1.14868	-2.55124	5e-05	0.000238936
Sobic.001G012500	212.623	36.2959	-2.55042	5e-05	0.000238936
Sobic.003G089600	58.0524	9.92926	-2.5476	5e-05	0.000238936
Sobic.001G340600	39.2446	6.71253	-2.54757	5e-05	0.000238936
Sobic.004G176300	3.96526	0.678354	-2.54731	0.00015	0.000661161
Sobic.004G142700	13.5175	2.31419	-2.54625	5e-05	0.000238936
Sobic.002G368000	6.98538	1.19632	-2.54574	5e-05	0.000238936
Sobic.001G116200	2.24256	0.384491	-2.54412	0.00375	0.011493
Sobic.008G052000	2.7967	0.480205	-2.542	0.0001	0.000456055
Sobic.009G232200	37.7135	6.48458	-2.53999	5e-05	0.000238936
Sobic.006G021000	21.624	3.73612	-2.53302	5e-05	0.000238936
Sobic.001G309900	30.365	5.25397	-2.53093	5e-05	0.000238936
Sobic.001G515600	10.8054	1.87583	-2.52615	5e-05	0.000238936
Sobic.010G173400	21.9889	3.81879	-2.52559	5e-05	0.000238936
Sobic.003G162700	19.7964	3.4401	-2.52472	0.0164	0.0409069
Sobic.003G333700	14.2224	2.47845	-2.52066	5e-05	0.000238936
Sobic.007G062200	3.46365	0.606041	-2.51481	5e-05	0.000238936
Sobic.006G184300	8.70347	1.52556	-2.51225	5e-05	0.000238936
Sobic.001G435201	5.99823	1.05805	-2.50313	5e-05	0.000238936
Sobic.010G213700	3.90118	0.689072	-2.50118	0.01635	0.0408204
Sobic.005G022800	5.48154	0.969762	-2.49888	0.0001	0.000456055
Sobic.002G215000	171.285	30.3403	-2.49709	5e-05	0.000238936
Sobic.010G011800	16.4412	2.91469	-2.4959	5e-05	0.000238936
Sobic.003G179600	3.77707	0.673985	-2.48648	5e-05	0.000238936
Sobic.008G189500	512.818	92.1427	-2.4765	5e-05	0.000238936
Sobic.006G218900	2.47252	0.444266	-2.47649	5e-05	0.000238936
Sobic.004G343000	64.5617	11.6072	-2.47565	5e-05	0.000238936
Sobic.004G035500	83.2657	14.9841	-2.47429	5e-05	0.000238936
Sobic.008G190500	58.4586	10.5316	-2.47269	5e-05	0.000238936
Sobic.002G299900	14.8997	2.68958	-2.46984	5e-05	0.000238936
Sobic.003G309700	2.43517	0.439608	-2.46973	0.00035	0.00141791
Sobic.006G251000	262.11	47.4054	-2.46705	5e-05	0.000238936
Sobic.001G362601	3.04438	0.551666	-2.46428	5e-05	0.000238936
Sobic.007G185100	53.9917	9.79551	-2.46254	5e-05	0.000238936
Sobic.007G018900	18.2566	3.31607	-2.46087	5e-05	0.000238936
Sobic.008G061701	1.92819	0.350318	-2.46051	0.0035	0.0108551
Sobic.008G024700	2.93342	0.533524	-2.45896	0.00015	0.000661161
Sobic.004G288300	3.85586	0.703261	-2.45492	0.0175	0.0432694
Sobic.007G116950	101.33	18.4948	-2.45386	5e-05	0.000238936
Sobic.007G038100	1.82908	0.334125	-2.45265	0.00225	0.00742973
Sobic.009G154200	7.71528	1.41761	-2.44426	5e-05	0.000238936
Sobic.001G453300	127.495	23.5141	-2.43884	5e-05	0.000238936
Sobic.004G098000	4.38021	0.807875	-2.4388	0.00045	0.00177454
Sobic.004G020800	13.9387	2.57633	-2.4357	5e-05	0.000238936
Sobic.004G231800	228.35	42.2972	-2.43261	5e-05	0.000238936
Sobic.010G238100	2.04385	0.379357	-2.42967	0.0012	0.00425513
Sobic.007G177100	17.8563	3.31505	-2.42934	5e-05	0.000238936
Sobic.008G059400	3.54372	0.658896	-2.42714	5e-05	0.000238936
Sobic.003G328200	189.575	35.2666	-2.42639	5e-05	0.000238936
Sobic.002G219300	2.30228	0.428776	-2.42477	0.00495	0.0145845
Sobic.006G218600	4.27279	0.795822	-2.42466	0.0003	0.00123654
Sobic.002G176500	107.802	20.0926	-2.42365	5e-05	0.000238936
Sobic.005G134100	137.164	25.6315	-2.41992	5e-05	0.000238936
Sobic.006G163100	20.6164	3.85958	-2.41728	5e-05	0.000238936
Sobic.003G132600	345.737	64.814	-2.4153	5e-05	0.000238936
Sobic.001G535600	95.0639	17.847	-2.41322	5e-05	0.000238936
Sobic.004G359600	72.2057	13.5804	-2.41059	5e-05	0.000238936
Sobic.008G072400	1.82467	0.343213	-2.41046	0.00025	0.00105062
Sobic.004G011566	67.73	12.7475	-2.40958	0.01035	0.0275842
Sobic.005G114600	6.19369	1.17139	-2.40258	0.00165	0.00562959
Sobic.004G224766	3.50777	0.66348	-2.40243	0.0018	0.00609241
Sobic.001G168800	5.40542	1.02449	-2.39951	0.0208	0.0499607
Sobic.004G326500	5.05758	0.95971	-2.39778	5e-05	0.000238936
Sobic.008G131700	95.9974	18.2794	-2.39278	5e-05	0.000238936
Sobic.002G082900	6.59764	1.25929	-2.38933	5e-05	0.000238936
Sobic.006G211400	22.0116	4.21176	-2.38577	5e-05	0.000238936
Sobic.002G190100	32.0182	6.13657	-2.38339	5e-05	0.000238936
Sobic.002G357300	5.82548	1.11739	-2.38224	0.00175	0.00593393
Sobic.003G403800	36.004	6.9099	-2.38142	5e-05	0.000238936
Sobic.007G226100	75.6714	14.531	-2.38061	5e-05	0.000238936
Sobic.003G247600	3.97659	0.764048	-2.3798	5e-05	0.000238936
Sobic.009G126800	2.91276	0.559737	-2.37957	0.00135	0.004711
Sobic.002G305700	547.079	105.172	-2.379	5e-05	0.000238936
Sobic.005G119001	2.18998	0.421425	-2.37757	0.00135	0.004711
Sobic.001G037033	11.9554	2.30983	-2.3718	0.01705	0.0423023
Sobic.005G044000	16.1718	3.12502	-2.37154	5e-05	0.000238936
Sobic.008G030600	128.134	24.7742	-2.37074	5e-05	0.000238936
Sobic.002G172700	180.495	34.9524	-2.3685	5e-05	0.000238936
Sobic.009G254000	5.2119	1.01069	-2.36647	5e-05	0.000238936
Sobic.004G239100	93.5552	18.2529	-2.35769	5e-05	0.000238936
Sobic.002G279500	7.31213	1.42754	-2.35676	0.0038	0.0116272
Sobic.010G205000	11.0829	2.16418	-2.35644	5e-05	0.000238936
Sobic.001G475600	27.0723	5.29321	-2.3546	5e-05	0.000238936
Sobic.002G360200	10.8171	2.1173	-2.35302	5e-05	0.000238936
Sobic.006G193900	78.4586	15.3764	-2.35121	5e-05	0.000238936
Sobic.004G072000	133.547	26.1748	-2.3511	5e-05	0.000238936
Sobic.009G250100	3.13463	0.615626	-2.34817	5e-05	0.000238936
Sobic.002G370500	22.6472	4.45361	-2.34629	5e-05	0.000238936
Sobic.006G100900	15.9391	3.13525	-2.34592	5e-05	0.000238936
Sobic.001G363700	4.69623	0.924297	-2.34508	5e-05	0.000238936
Sobic.003G360000	68.0219	13.3952	-2.34429	5e-05	0.000238936
Sobic.010G146700	14.978	2.95322	-2.34248	5e-05	0.000238936
Sobic.003G234400	152.814	30.222	-2.33811	5e-05	0.000238936
Sobic.003G114100	33.3983	6.60573	-2.33798	5e-05	0.000238936
Sobic.007G091100	14.7541	2.92698	-2.33363	5e-05	0.000238936
Sobic.004G234200	103.269	20.5552	-2.32884	5e-05	0.000238936
Sobic.008G051000	206.799	41.2138	-2.32703	5e-05	0.000238936
Sobic.004G335900	29.3195	5.86634	-2.32133	5e-05	0.000238936
Sobic.001G354501	9.92284	1.98929	-2.3185	0.0014	0.0048673
Sobic.007G125600	2.00625	0.402441	-2.31766	0.003	0.00950959
Sobic.007G137300	13.1074	2.63895	-2.31234	5e-05	0.000238936
Sobic.002G370000	8.91606	1.79902	-2.3092	5e-05	0.000238936
Sobic.001G541800	15.1608	3.06179	-2.3079	5e-05	0.000238936
Sobic.006G232400	7.82206	1.57971	-2.30789	5e-05	0.000238936
Sobic.008G167700	21.9041	4.43635	-2.30375	5e-05	0.000238936
Sobic.006G180900	5.82467	1.18374	-2.29883	0.006	0.0172564
Sobic.001G222700	5.19848	1.0566	-2.29866	5e-05	0.000238936
Sobic.001G228300	53.3753	10.8554	-2.29776	5e-05	0.000238936
Sobic.002G045700	43.6292	8.88881	-2.29523	5e-05	0.000238936
Sobic.003G211500	11.5287	2.35037	-2.29427	5e-05	0.000238936
Sobic.004G338100	9.56959	1.95226	-2.29331	5e-05	0.000238936
Sobic.008G148500	5.65753	1.15463	-2.29274	5e-05	0.000238936
Sobic.006G157800	2.88873	0.58965	-2.2925	0.01005	0.0269076
Sobic.006G184100	18.8386	3.85702	-2.28813	5e-05	0.000238936
Sobic.001G390000	16.8804	3.46486	-2.28448	5e-05	0.000238936
Sobic.001G090600	2.8258	0.581361	-2.28115	0.0143	0.0365223
Sobic.010G188300	90.6603	18.6659	-2.28007	5e-05	0.000238936
Sobic.006G060200	77.9015	16.0483	-2.27923	5e-05	0.000238936
Sobic.007G111500	292.633	60.4576	-2.2751	5e-05	0.000238936
Sobic.002G010700	4.89903	1.01382	-2.27269	0.0009	0.00329906
Sobic.008G136500	15.7813	3.27241	-2.26979	5e-05	0.000238936
Sobic.003G229700	3.87778	0.804549	-2.26898	5e-05	0.000238936
Sobic.003G313900	4.39688	0.912378	-2.26878	0.008	0.0221098
Sobic.004G096900	10.7717	2.24786	-2.26062	5e-05	0.000238936
Sobic.002G031600	17.9022	3.73643	-2.26041	5e-05	0.000238936
Sobic.009G091850	180.971	37.7838	-2.25992	5e-05	0.000238936
Sobic.006G166000	71.8905	15.0219	-2.25873	5e-05	0.000238936
Sobic.010G131200	3.67447	0.768845	-2.25677	0.013	0.0336343
Sobic.003G070700	8.50592	1.78403	-2.25333	5e-05	0.000238936
Sobic.001G278800	29.0848	6.1016	-2.253	5e-05	0.000238936
Sobic.003G300500	2.11348	0.443449	-2.25278	0.0053	0.0154815
Sobic.006G184700	9.86784	2.07114	-2.25231	5e-05	0.000238936
Sobic.006G078500	1422.01	299.162	-2.24893	5e-05	0.000238936
Sobic.008G078400	64.0883	13.4911	-2.24806	5e-05	0.000238936
Sobic.006G241600	25.7959	5.43229	-2.24751	5e-05	0.000238936
Sobic.001G192100	15.065	3.1784	-2.24483	5e-05	0.000238936
Sobic.004G211200	75.0595	15.8402	-2.24445	5e-05	0.000238936
Sobic.001G012400	45.7948	9.67117	-2.24342	5e-05	0.000238936
Sobic.010G183600	6.10078	1.29173	-2.23969	0.0001	0.000456055
Sobic.006G208050	2.93821	0.623416	-2.23667	0.0034	0.0106065
Sobic.002G116000	18.1418	3.85438	-2.23474	5e-05	0.000238936
Sobic.009G130700	232.17	49.3974	-2.23267	5e-05	0.000238936
Sobic.009G091800	58.5973	12.4695	-2.23243	5e-05	0.000238936
Sobic.007G181600	19.5887	4.17077	-2.23164	0.00665	0.0188759
Sobic.001G398300	2.2581	0.481071	-2.23078	0.01825	0.044833
Sobic.001G274900	1.92529	0.41027	-2.23043	0.0008	0.00296861
Sobic.001G527000	96.3071	20.5624	-2.22764	5e-05	0.000238936
Sobic.001G453200	23.4215	5.00091	-2.22757	5e-05	0.000238936
Sobic.003G309500	35.6257	7.608	-2.22733	5e-05	0.000238936
Sobic.001G362800	22.7012	4.85152	-2.22626	5e-05	0.000238936
Sobic.004G255550	9.99723	2.14028	-2.22373	0.0208	0.0499607
Sobic.003G393800	288.605	61.9073	-2.22092	5e-05	0.000238936
Sobic.004G191600	5.75674	1.23767	-2.21763	5e-05	0.000238936
Sobic.002G233300	86.4656	18.6033	-2.21657	5e-05	0.000238936
Sobic.008G013300	1.85298	0.399	-2.21539	0.00015	0.000661161
Sobic.005G110532	14.4882	3.12854	-2.21132	5e-05	0.000238936
Sobic.001G524200	31.4649	6.79888	-2.21038	5e-05	0.000238936
Sobic.006G125800	3.97811	0.859971	-2.20972	0.0009	0.00329906
Sobic.003G223700	2.33345	0.504562	-2.20936	0.00065	0.00246939
Sobic.007G143700	64.1261	13.8899	-2.20687	5e-05	0.000238936
Sobic.009G010900	37.8146	8.20075	-2.20511	5e-05	0.000238936
Sobic.009G238300	33.7692	7.34355	-2.20116	0.0078	0.0216435
Sobic.010G264500	82.7174	18.0657	-2.19494	5e-05	0.000238936
Sobic.004G057900	6.37503	1.39238	-2.19487	0.0005	0.00195071
Sobic.002G043400	10.1588	2.21901	-2.19474	5e-05	0.000238936
Sobic.004G344400	4.10385	0.897257	-2.19339	5e-05	0.000238936
Sobic.004G257700	22.6396	4.95087	-2.1931	5e-05	0.000238936
Sobic.004G113100	10.5957	2.31792	-2.19257	0.0088	0.0240152
Sobic.004G110400	5.50935	1.20561	-2.19212	0.00205	0.00684677
Sobic.010G095000	5.91483	1.29607	-2.19019	5e-05	0.000238936
Sobic.010G023700	242.429	53.1947	-2.18821	5e-05	0.000238936
Sobic.001G040000	247.543	54.3506	-2.18731	5e-05	0.000238936
Sobic.008G143901	10.2509	2.25099	-2.18712	5e-05	0.000238936
Sobic.001G140400	2.87943	0.633062	-2.18537	0.01335	0.0344207
Sobic.010G277600	63.6235	14.0058	-2.18354	5e-05	0.000238936
Sobic.006G032500	2.96799	0.653778	-2.18261	5e-05	0.000238936
Sobic.003G094500	5.02965	1.11052	-2.17922	0.0001	0.000456055
Sobic.002G105101	2.04308	0.451351	-2.17842	0.0099	0.0265631
Sobic.002G043700	5.81471	1.28551	-2.17736	5e-05	0.000238936
Sobic.010G165100	5.24746	1.16095	-2.17632	5e-05	0.000238936
Sobic.006G231266	95.3128	21.12	-2.17406	5e-05	0.000238936
Sobic.002G186600	3.57353	0.796416	-2.16575	5e-05	0.000238936
Sobic.003G177700	4.18119	0.931959	-2.16558	0.00085	0.00313361
Sobic.002G152800	110.774	24.715	-2.16416	5e-05	0.000238936
Sobic.002G406400	12.7933	2.8582	-2.1622	5e-05	0.000238936
Sobic.002G312200	2.36307	0.528002	-2.16205	0.0002	0.000860037
Sobic.010G109500	678.518	151.706	-2.16111	5e-05	0.000238936
Sobic.008G159250	14.6933	3.28732	-2.16018	5e-05	0.000238936
Sobic.005G110472	13.4469	3.00862	-2.16011	5e-05	0.000238936
Sobic.001G346100	6.94618	1.55565	-2.1587	5e-05	0.000238936
Sobic.005G192600	162.441	36.5063	-2.1537	5e-05	0.000238936
Sobic.008G025500	5.1351	1.15495	-2.15256	5e-05	0.000238936
Sobic.003G182800	12.5435	2.82237	-2.15196	0.00125	0.00440234
Sobic.002G141100	4.63385	1.04287	-2.15165	0.00035	0.00141791
Sobic.009G164300	27.689	6.23154	-2.15165	5e-05	0.000238936
Sobic.004G246800	12.7016	2.85947	-2.15119	5e-05	0.000238936
Sobic.002G264800	479.202	107.957	-2.15017	5e-05	0.000238936
Sobic.004G272100	899.822	203.24	-2.14645	5e-05	0.000238936
Sobic.004G173300	7.17973	1.62281	-2.14544	0.0129	0.0334312
Sobic.002G366600	9.96188	2.25402	-2.14392	5e-05	0.000238936
Sobic.003G257100	44.3103	10.0553	-2.13969	5e-05	0.000238936
Sobic.004G315100	111.259	25.2852	-2.13756	5e-05	0.000238936
Sobic.004G319800	39.4556	8.98372	-2.13485	5e-05	0.000238936
Sobic.006G084500	5.55228	1.26423	-2.13482	5e-05	0.000238936
Sobic.009G230000	4.81876	1.09727	-2.13475	5e-05	0.000238936
Sobic.001G023300	68.094	15.5174	-2.13364	5e-05	0.000238936
Sobic.006G025500	47.8042	10.8983	-2.13303	5e-05	0.000238936
Sobic.009G161100	78.0642	17.8081	-2.13213	5e-05	0.000238936
Sobic.007G109800	3.43071	0.783287	-2.1309	0.01105	0.029171
Sobic.001G489900	106.723	24.3845	-2.12984	5e-05	0.000238936
Sobic.002G354700	2.24266	0.513076	-2.12796	0.0001	0.000456055
Sobic.004G070200	69.4268	15.9061	-2.12591	5e-05	0.000238936
Sobic.009G248801	6.01647	1.37866	-2.12565	5e-05	0.000238936
Sobic.003G440500	29.8374	6.83996	-2.12506	0.01515	0.0383264
Sobic.006G017800	4.2615	0.979266	-2.12159	5e-05	0.000238936
Sobic.004G055600	32.6453	7.51308	-2.1194	5e-05	0.000238936
Sobic.002G081500	11.1393	2.56457	-2.11887	5e-05	0.000238936
Sobic.003G010600	178.983	41.2703	-2.11665	5e-05	0.000238936
Sobic.008G141200	3.83212	0.884554	-2.11512	0.00135	0.004711
Sobic.008G112300	67.6308	15.6144	-2.11481	5e-05	0.000238936
Sobic.006G153000	70.2478	16.2221	-2.11449	5e-05	0.000238936
Sobic.004G199600	47.9268	11.1026	-2.10994	5e-05	0.000238936
Sobic.006G060100	4.62885	1.07303	-2.10897	0.0028	0.00895616
Sobic.003G377700	56.9335	13.2015	-2.10858	5e-05	0.000238936
Sobic.002G199000	24.4307	5.6705	-2.10714	5e-05	0.000238936
Sobic.009G212100	16.0836	3.73389	-2.10684	5e-05	0.000238936
Sobic.001G071200	12.4373	2.89416	-2.10345	5e-05	0.000238936
Sobic.001G377200	22.2567	5.18227	-2.10259	5e-05	0.000238936
Sobic.003G383600	34.7782	8.11153	-2.10014	0.00025	0.00105062
Sobic.005G085600	202.782	47.3586	-2.09823	5e-05	0.000238936
Sobic.003G022200	60.7469	14.1896	-2.09798	5e-05	0.000238936
Sobic.003G132300	44.3261	10.3835	-2.09387	5e-05	0.000238936
Sobic.001G532900	5.69028	1.33389	-2.09286	5e-05	0.000238936
Sobic.003G305601	5.26219	1.23464	-2.09158	0.0003	0.00123654
Sobic.004G094100	9.46917	2.22407	-2.09003	5e-05	0.000238936
Sobic.006G206900	5.24164	1.23437	-2.08625	0.00765	0.0212905
Sobic.007G195800	34.6539	8.16445	-2.08559	5e-05	0.000238936
Sobic.002G198600	354.166	83.7458	-2.08034	5e-05	0.000238936
Sobic.010G267000	325.937	77.0919	-2.07994	5e-05	0.000238936
Sobic.001G188600	14.3851	3.40513	-2.07879	5e-05	0.000238936
Sobic.005G056400	263.388	62.382	-2.07799	5e-05	0.000238936
Sobic.003G385401	3.68291	0.872409	-2.07777	0.0005	0.00195071
Sobic.005G183300	4.18407	0.991191	-2.07767	5e-05	0.000238936
Sobic.004G190900	2.36697	0.561115	-2.07667	0.0086	0.0235485
Sobic.001G365700	3.72211	0.883679	-2.07452	0.00025	0.00105062
Sobic.008G135100	2.45534	0.583114	-2.07407	0.0193	0.0469922
Sobic.008G069300	9.2621	2.19971	-2.07402	0.00865	0.0236577
Sobic.007G034500	209.099	49.7227	-2.07221	5e-05	0.000238936
Sobic.008G073100	39.5611	9.40942	-2.07191	5e-05	0.000238936
Sobic.001G197000	44.9386	10.6989	-2.0705	5e-05	0.000238936
Sobic.002G416600	13.242	3.15503	-2.0694	5e-05	0.000238936
Sobic.008G001300	3.83171	0.91376	-2.0681	5e-05	0.000238936
Sobic.002G064400	38.6626	9.22606	-2.06715	5e-05	0.000238936
Sobic.010G208800	2.34734	0.560161	-2.06711	5e-05	0.000238936
Sobic.004G253800	12.1283	2.89557	-2.06646	5e-05	0.000238936
Sobic.004G317900	207.83	49.6228	-2.06633	5e-05	0.000238936
Sobic.004G122200	152.643	36.46	-2.06577	5e-05	0.000238936
Sobic.009G212000	13.2859	3.17365	-2.06568	5e-05	0.000238936
Sobic.005G168700	73.7276	17.6487	-2.06265	5e-05	0.000238936
Sobic.001G383900	139.696	33.4453	-2.06242	5e-05	0.000238936
Sobic.010G215500	16.2409	3.89876	-2.05854	5e-05	0.000238936
Sobic.002G118700	11.8252	2.83928	-2.05827	0.02025	0.0488847
Sobic.002G063900	2.44302	0.587314	-2.05646	0.00025	0.00105062
Sobic.006G270200	10.6471	2.56134	-2.05549	0.0001	0.000456055
Sobic.003G150800	93.1035	22.4205	-2.05401	5e-05	0.000238936
Sobic.004G309300	82.5644	19.8884	-2.05359	5e-05	0.000238936
Sobic.006G265400	196.423	47.4115	-2.05066	5e-05	0.000238936
Sobic.002G000500	85.8461	20.7274	-2.05021	5e-05	0.000238936
Sobic.003G266600	9.03455	2.1821	-2.04973	5e-05	0.000238936
Sobic.009G187100	11.9336	2.88365	-2.04906	5e-05	0.000238936
Sobic.009G128800	4.7125	1.13884	-2.04893	5e-05	0.000238936
Sobic.005G122900	4.58773	1.10898	-2.04855	0.0021	0.00699501
Sobic.007G181400	15.5773	3.76943	-2.04703	0.00205	0.00684677
Sobic.001G150600	14.7334	3.56568	-2.04684	5e-05	0.000238936
Sobic.007G095600	1.92593	0.466146	-2.0467	5e-05	0.000238936
Sobic.009G190700	22.1943	5.38039	-2.04441	5e-05	0.000238936
Sobic.001G197400	7.4591	1.80981	-2.04316	5e-05	0.000238936
Sobic.009G098100	254.921	61.8804	-2.0425	5e-05	0.000238936
Sobic.003G118800	2.1589	0.524237	-2.042	0.00035	0.00141791
Sobic.001G069500	45.7756	11.1158	-2.04197	5e-05	0.000238936
Sobic.001G134800	421.119	102.293	-2.04152	5e-05	0.000238936
Sobic.006G011400	14.5514	3.53472	-2.04149	5e-05	0.000238936
Sobic.010G159700	2.89126	0.7029	-2.04031	5e-05	0.000238936
Sobic.001G132600	33.137	8.05779	-2.03999	5e-05	0.000238936
Sobic.004G216300	4.72752	1.14976	-2.03976	5e-05	0.000238936
Sobic.004G204500	228.592	55.5977	-2.03968	5e-05	0.000238936
Sobic.010G143700	2.56547	0.623971	-2.03967	0.0057	0.0164773
Sobic.003G433900	600.391	146.107	-2.03887	5e-05	0.000238936
Sobic.001G122400	58.0915	14.2074	-2.03169	5e-05	0.000238936
Sobic.003G202300	18.8261	4.61281	-2.02902	5e-05	0.000238936
Sobic.004G302000	3.2922	0.80684	-2.0287	0.00245	0.00800665
Sobic.010G026925	253.319	62.1227	-2.02776	5e-05	0.000238936
Sobic.001G225300	106.599	26.149	-2.02737	5e-05	0.000238936
Sobic.008G072300	20.679	5.08557	-2.02369	5e-05	0.000238936
Sobic.008G048501	2.41785	0.594821	-2.0232	0.0118	0.0308933
Sobic.001G480800	13.5881	3.35021	-2.02002	5e-05	0.000238936
Sobic.003G428300	51.9674	12.8336	-2.01768	5e-05	0.000238936
Sobic.009G141900	4.49599	1.11033	-2.01764	0.0111	0.0292823
Sobic.002G255200	37.8627	9.35359	-2.01718	5e-05	0.000238936
Sobic.002G009500	4.25975	1.05328	-2.01588	5e-05	0.000238936
Sobic.009G183700	662.045	163.807	-2.01493	5e-05	0.000238936
Sobic.010G241600	2.46536	0.610609	-2.01348	0.00815	0.0224711
Sobic.003G288000	13.9741	3.46112	-2.01344	5e-05	0.000238936
Sobic.007G001900	17.1135	4.24569	-2.01107	5e-05	0.000238936
Sobic.001G308000	2.05496	0.510547	-2.009	5e-05	0.000238936
Sobic.010G254801	8.96554	2.22753	-2.00895	0.0051	0.0149581
Sobic.003G445800	6.73335	1.67345	-2.0085	5e-05	0.000238936
Sobic.001G321100	8.8923	2.21062	-2.00811	0.0001	0.000456055
Sobic.008G082400	110.836	27.5556	-2.00801	5e-05	0.000238936
Sobic.004G267000	18.268	4.54604	-2.00663	5e-05	0.000238936
Sobic.001G423000	20.4626	5.09565	-2.00565	5e-05	0.000238936
Sobic.008G073200	7.51323	1.87114	-2.00552	5e-05	0.000238936
Sobic.001G426300	10.8034	2.69105	-2.00524	0.00435	0.0130514
Sobic.008G105500	5.45545	1.35909	-2.00505	0.0054	0.0157293
Sobic.002G430000	15.273	3.80497	-2.00503	0.014	0.0358886
Sobic.010G038500	17.5765	4.38798	-2.00202	5e-05	0.000238936
Sobic.005G002400	12.4048	3.0976	-2.00167	5e-05	0.000238936
Sobic.006G014000	1.92291	7.69527	2.00068	5e-05	0.000238936
Sobic.002G209200	1.11877	4.4804	2.00172	0.01135	0.0298365
Sobic.007G070400	7.62399	30.5353	2.00186	5e-05	0.000238936
Sobic.006G243200	84.7142	339.483	2.00266	5e-05	0.000238936
Sobic.007G072133	4.03984	16.1958	2.00325	5e-05	0.000238936
Sobic.004G004500	0.535139	2.14629	2.00386	0.0077	0.0214137
Sobic.010G087700	0.611899	2.45575	2.0048	0.01795	0.044189
Sobic.007G074000	28.5442	114.636	2.00579	5e-05	0.000238936
Sobic.003G260800	2.96575	11.9198	2.00689	5e-05	0.000238936
Sobic.004G158901	0.945494	3.80387	2.00833	0.01005	0.0269076
Sobic.010G242400	3.52264	14.1804	2.00917	0.0019	0.00639957
Sobic.003G198400	1.05034	4.2313	2.01024	5e-05	0.000238936
Sobic.003G349100	2.35114	9.47178	2.01027	5e-05	0.000238936
Sobic.002G393900	4.19156	16.9282	2.01387	5e-05	0.000238936
Sobic.002G137000	16.1034	65.0523	2.01423	5e-05	0.000238936
Sobic.004G236000	0.517147	2.09027	2.01504	0.0012	0.00425513
Sobic.005G099000	0.658993	2.66653	2.01663	0.00835	0.0229616
Sobic.003G141000	33.4795	135.496	2.0169	5e-05	0.000238936
Sobic.002G074400	1.41905	5.75409	2.01966	0.001	0.00361665
Sobic.003G076200	15.4766	62.7659	2.0199	5e-05	0.000238936
Sobic.002G353200	0.541043	2.19747	2.02203	0.003	0.00950959
Sobic.005G103300	0.91757	3.73513	2.02527	0.00065	0.00246939
Sobic.001G007700	1.42768	5.81576	2.02629	5e-05	0.000238936
Sobic.010G246000	30.6537	124.901	2.02665	5e-05	0.000238936
Sobic.006G215000	2.91632	11.8859	2.02703	5e-05	0.000238936
Sobic.001G516000	11.2883	46.0863	2.02951	5e-05	0.000238936
Sobic.002G146200	1.22469	5.00293	2.03035	5e-05	0.000238936
Sobic.002G209100	10.0521	41.1199	2.03234	5e-05	0.000238936
Sobic.002G328000	1.63426	6.68542	2.03238	5e-05	0.000238936
Sobic.010G210200	7.96924	32.6038	2.03252	5e-05	0.000238936
Sobic.008G021800	0.467552	1.91386	2.03329	0.00505	0.0148347
Sobic.009G155200	8.34008	34.1449	2.03354	5e-05	0.000238936
Sobic.010G072300	25.048	102.589	2.03411	5e-05	0.000238936
Sobic.010G096300	4.15197	17.0053	2.03412	5e-05	0.000238936
Sobic.003G097200	3.24517	13.2939	2.0344	0.0043	0.0129242
Sobic.001G180900	35.6524	146.144	2.03532	5e-05	0.000238936
Sobic.009G129900	3.04596	12.4864	2.03539	5e-05	0.000238936
Sobic.003G325000	3.49902	14.3858	2.03962	5e-05	0.000238936
Sobic.010G118200	0.452942	1.86304	2.04026	0.0012	0.00425513
Sobic.009G252600	5.78161	23.8552	2.04476	5e-05	0.000238936
Sobic.001G208800	2.07325	8.55852	2.04547	0.017	0.0421838
Sobic.004G337500	2.8828	11.9046	2.04598	5e-05	0.000238936
Sobic.007G225300	7.30257	30.178	2.04702	5e-05	0.000238936
Sobic.010G073800	2.92912	12.1095	2.04759	5e-05	0.000238936
Sobic.010G178700	0.885166	3.66148	2.04841	5e-05	0.000238936
Sobic.006G078400	94.9031	393.108	2.0504	5e-05	0.000238936
Sobic.002G376800	41.3342	171.264	2.05082	5e-05	0.000238936
Sobic.009G026800	0.679872	2.82055	2.05264	0.0002	0.000860037
Sobic.002G270766	1.06096	4.40415	2.05349	0.0022	0.00728911
Sobic.009G129000	6.46125	26.8241	2.05364	5e-05	0.000238936
Sobic.001G145900	2.32991	9.67844	2.0545	5e-05	0.000238936
Sobic.006G207900	9.34985	38.8757	2.05585	5e-05	0.000238936
Sobic.003G118900	1.75022	7.30506	2.06136	5e-05	0.000238936
Sobic.002G153000	1.52507	6.36739	2.06183	0.0001	0.000456055
Sobic.003G233000	7.16001	29.8961	2.06192	5e-05	0.000238936
Sobic.010G064600	4.23024	17.6732	2.06275	5e-05	0.000238936
Sobic.002G255901	1.12088	4.6855	2.06357	0.0003	0.00123654
Sobic.004G241100	5.49492	22.9963	2.06523	5e-05	0.000238936
Sobic.003G233200	5.86104	24.5621	2.06721	5e-05	0.000238936
Sobic.010G188400	24.7016	103.524	2.06729	5e-05	0.000238936
Sobic.002G384000	0.481658	2.01973	2.06808	0.016	0.0401235
Sobic.004G020401	9.95189	41.7874	2.07003	5e-05	0.000238936
Sobic.001G395800	3.98562	16.7672	2.07277	5e-05	0.000238936
Sobic.001G385800	0.937357	3.94753	2.07428	0.0003	0.00123654
Sobic.003G366200	4.62121	19.4656	2.07458	5e-05	0.000238936
Sobic.010G192800	37.6382	158.638	2.07547	5e-05	0.000238936
Sobic.007G076000	7.31582	30.8457	2.07598	5e-05	0.000238936
Sobic.004G158500	0.684112	2.88452	2.07603	0.00065	0.00246939
Sobic.010G268400	23.3313	98.4034	2.07644	5e-05	0.000238936
Sobic.004G162400	25.9686	109.585	2.07721	5e-05	0.000238936
Sobic.001G223200	1.23052	5.19851	2.07883	5e-05	0.000238936
Sobic.001G523932	1.98098	8.3745	2.07979	0.00015	0.000661161
Sobic.005G095900	47.0674	199.508	2.08364	5e-05	0.000238936
Sobic.001G205900	2.91883	12.3752	2.08398	0.0001	0.000456055
Sobic.006G181300	10.7161	45.4534	2.08461	5e-05	0.000238936
Sobic.008G033200	349.622	1483.78	2.08541	5e-05	0.000238936
Sobic.004G071000	3.59529	15.2595	2.08552	5e-05	0.000238936
Sobic.001G434100	1.17252	4.97796	2.08594	5e-05	0.000238936
Sobic.010G251300	28.6802	122.035	2.08917	5e-05	0.000238936
Sobic.002G260000	3.04453	12.9612	2.0899	5e-05	0.000238936
Sobic.001G432600	4.90319	20.8741	2.08992	0.00015	0.000661161
Sobic.001G141800	6.28597	26.7677	2.09029	5e-05	0.000238936
Sobic.006G176600	3.52124	15.0006	2.09086	5e-05	0.000238936
Sobic.003G092900	11.2765	48.0734	2.09192	5e-05	0.000238936
Sobic.001G280300	7.24468	30.9091	2.09304	5e-05	0.000238936
Sobic.006G260300	0.906923	3.87424	2.09486	0.00035	0.00141791
Sobic.010G178600	3.58154	15.3144	2.09623	0.00015	0.000661161
Sobic.003G392200	2.56191	10.9658	2.09772	5e-05	0.000238936
Sobic.003G410100	13.973	59.8348	2.09834	5e-05	0.000238936
Sobic.001G443800	1.81772	7.79148	2.09977	5e-05	0.000238936
Sobic.005G075900	13.8151	59.2178	2.09979	5e-05	0.000238936
Sobic.001G508700	1.79163	7.68521	2.10082	5e-05	0.000238936
Sobic.002G223100	2.9823	12.8002	2.10167	5e-05	0.000238936
Sobic.002G281900	2.84829	12.2275	2.10196	5e-05	0.000238936
Sobic.001G476100	11.5376	49.6571	2.10566	5e-05	0.000238936
Sobic.003G009700	1.64353	7.07888	2.10673	5e-05	0.000238936
Sobic.002G203000	1.10846	4.77501	2.10694	5e-05	0.000238936
Sobic.010G040100	27.1922	117.188	2.10756	5e-05	0.000238936
Sobic.005G176000	16.0809	69.4649	2.11093	5e-05	0.000238936
Sobic.004G049400	14.0106	60.6243	2.11338	5e-05	0.000238936
Sobic.003G371250	1.60677	6.95325	2.11353	5e-05	0.000238936
Sobic.007G200200	4.64177	20.1013	2.11454	5e-05	0.000238936
Sobic.004G067200	15.4939	67.1207	2.11506	5e-05	0.000238936
Sobic.010G002500	2.64509	11.4689	2.11634	0.0007	0.00263417
Sobic.006G095600	38.0205	164.864	2.11643	5e-05	0.000238936
Sobic.003G331600	7.90491	34.288	2.11688	5e-05	0.000238936
Sobic.003G397500	33.6753	146.314	2.1193	5e-05	0.000238936
Sobic.001G347901	1.68495	7.32837	2.12079	0.00795	0.0219976
Sobic.004G220000	31.0432	135.371	2.12457	5e-05	0.000238936
Sobic.010G255900	4.08032	17.7936	2.1246	5e-05	0.000238936
Sobic.001G185400	0.977379	4.26319	2.12494	0.0001	0.000456055
Sobic.003G262600	5.72336	24.9826	2.12599	5e-05	0.000238936
Sobic.001G130400	33.4855	146.235	2.12668	5e-05	0.000238936
Sobic.003G438600	1.34288	5.86739	2.12738	5e-05	0.000238936
Sobic.007G002800	1.1874	5.1913	2.12829	5e-05	0.000238936
Sobic.009G147800	2.86693	12.5349	2.12837	5e-05	0.000238936
Sobic.002G363400	5.24239	22.9276	2.12879	5e-05	0.000238936
Sobic.001G282100	3.7236	16.3011	2.1302	5e-05	0.000238936
Sobic.002G388900	18.7567	82.1359	2.1306	5e-05	0.000238936
Sobic.003G105000	19.3686	84.8332	2.13091	5e-05	0.000238936
Sobic.001G287600	15.2544	66.8697	2.13213	5e-05	0.000238936
Sobic.003G348400	10.1139	44.3463	2.13247	5e-05	0.000238936
Sobic.002G002400	3.68638	16.1925	2.13505	5e-05	0.000238936
Sobic.003G207900	2.04733	8.9945	2.1353	0.018	0.0442946
Sobic.001G153200	24.7155	108.613	2.13571	5e-05	0.000238936
Sobic.010G084400	7.3414	32.2861	2.13678	5e-05	0.000238936
Sobic.002G305600	1.17758	5.17926	2.13692	5e-05	0.000238936
Sobic.003G215200	0.67304	2.96281	2.1382	0.00935	0.0253385
Sobic.007G024500	3.79817	16.727	2.13881	5e-05	0.000238936
Sobic.006G099700	36.6389	161.462	2.13975	5e-05	0.000238936
Sobic.001G315800	5.27629	23.2624	2.1404	5e-05	0.000238936
Sobic.002G207300	90.0982	397.483	2.14132	5e-05	0.000238936
Sobic.004G308400	2.87463	12.6902	2.14227	5e-05	0.000238936
Sobic.001G386000	11.5723	51.1306	2.14351	5e-05	0.000238936
Sobic.004G033000	7.29567	32.291	2.14602	5e-05	0.000238936
Sobic.003G082401	3.01734	13.3647	2.14708	5e-05	0.000238936
Sobic.010G023800	11.9309	52.8656	2.14762	5e-05	0.000238936
Sobic.002G122700	8.79736	38.9898	2.14795	5e-05	0.000238936
Sobic.003G042900	12.2991	54.5293	2.14848	5e-05	0.000238936
Sobic.002G208200	1.80503	8.00477	2.14884	5e-05	0.000238936
Sobic.008G007200	0.587113	2.6057	2.14996	0.00115	0.00409415
Sobic.003G263300	2.73739	12.1594	2.15119	5e-05	0.000238936
Sobic.009G216800	7.07767	31.4439	2.15144	5e-05	0.000238936
Sobic.010G008600	11.9234	52.9908	2.15194	5e-05	0.000238936
Sobic.007G048200	1.07024	4.76433	2.15434	5e-05	0.000238936
Sobic.004G262600	1.73353	7.71828	2.15457	5e-05	0.000238936
Sobic.006G121200	5.2464	23.3744	2.15553	0.0026	0.00839986
Sobic.002G361200	0.8121	3.61869	2.15574	0.00595	0.0171284
Sobic.002G004700	0.740423	3.30251	2.15714	0.00175	0.00593393
Sobic.006G231100	0.456114	2.04212	2.1626	0.0038	0.0116272
Sobic.001G438800	2.56917	11.5052	2.16291	5e-05	0.000238936
Sobic.001G293600	2.36878	10.612	2.16348	5e-05	0.000238936
Sobic.006G061300	26.3072	117.868	2.16364	5e-05	0.000238936
Sobic.010G260300	10.1983	45.6963	2.16376	5e-05	0.000238936
Sobic.003G316300	36.0798	161.729	2.16432	5e-05	0.000238936
Sobic.009G182900	2.16531	9.72018	2.16641	0.00465	0.0138161
Sobic.010G168600	3.67111	16.4931	2.16757	5e-05	0.000238936
Sobic.005G210000	10.9184	49.0782	2.16832	5e-05	0.000238936
Sobic.002G328400	15.4667	69.6491	2.17094	5e-05	0.000238936
Sobic.003G047500	2.39688	10.8034	2.17226	5e-05	0.000238936
Sobic.002G110600	0.92713	4.19495	2.17781	0.01365	0.0350828
Sobic.007G169200	9.15741	41.494	2.17989	5e-05	0.000238936
Sobic.001G322200	1.03215	4.67769	2.18014	5e-05	0.000238936
Sobic.010G042300	0.517073	2.34356	2.18026	0.0006	0.00229672
Sobic.010G007200	1.6825	7.64389	2.1837	0.0023	0.00757742
Sobic.009G105500	1.35331	6.15659	2.18564	5e-05	0.000238936
Sobic.001G297900	1.84594	8.40044	2.18611	5e-05	0.000238936
Sobic.001G383000	0.865516	3.93978	2.18648	0.0011	0.0039364
Sobic.003G272400	21.531	98.1115	2.18801	5e-05	0.000238936
Sobic.003G284600	1.17185	5.34294	2.18884	5e-05	0.000238936
Sobic.003G362700	0.732945	3.34877	2.19185	5e-05	0.000238936
Sobic.003G210500	0.548134	2.50552	2.19251	0.00035	0.00141791
Sobic.008G070900	5.74315	26.2633	2.19313	5e-05	0.000238936
Sobic.004G199100	101.722	465.222	2.19328	5e-05	0.000238936
Sobic.006G024400	14.1256	64.6424	2.19417	5e-05	0.000238936
Sobic.005G064600	30.7662	140.802	2.19425	5e-05	0.000238936
Sobic.004G214700	1.49472	6.84252	2.19465	0.0002	0.000860037
Sobic.004G323200	0.558753	2.55802	2.19474	0.0183	0.044944
Sobic.006G155000	4.70967	21.5627	2.19484	0.01425	0.0364295
Sobic.006G267100	0.695891	3.18656	2.19507	5e-05	0.000238936
Sobic.002G040600	8.40416	38.5147	2.19623	5e-05	0.000238936
Sobic.002G113500	3.61646	16.5744	2.1963	5e-05	0.000238936
Sobic.003G265100	4.50296	20.6405	2.19653	5e-05	0.000238936
Sobic.001G464900	33.842	155.22	2.19743	5e-05	0.000238936
Sobic.009G019000	0.563723	2.58657	2.19798	0.01345	0.0346307
Sobic.009G208400	1.52218	6.99126	2.19941	0.01075	0.0285363
Sobic.001G322100	12.5513	57.7198	2.20123	5e-05	0.000238936
Sobic.002G159900	1.92096	8.84861	2.20362	5e-05	0.000238936
Sobic.007G196400	18.3794	84.7154	2.20453	5e-05	0.000238936
Sobic.005G042900	1.01195	4.66801	2.20567	0.0073	0.0204536
Sobic.010G127200	5.87471	27.111	2.20629	5e-05	0.000238936
Sobic.004G281300	13.7178	63.4602	2.2098	5e-05	0.000238936
Sobic.003G026300	7.58747	35.1605	2.21227	5e-05	0.000238936
Sobic.001G034100	11.7499	54.4691	2.21279	5e-05	0.000238936
Sobic.004G187300	3.90055	18.0902	2.21346	5e-05	0.000238936
Sobic.001G022100	6.78299	31.4841	2.21463	5e-05	0.000238936
Sobic.001G387900	1.37567	6.39521	2.21686	5e-05	0.000238936
Sobic.009G036000	80.5106	374.752	2.21868	5e-05	0.000238936
Sobic.002G035600	0.985053	4.58709	2.21931	5e-05	0.000238936
Sobic.001G306600	5.72877	26.7223	2.22175	5e-05	0.000238936
Sobic.001G006201	0.455017	2.12982	2.22674	0.00925	0.0251039
Sobic.007G137000	1.12544	5.27036	2.22741	5e-05	0.000238936
Sobic.007G068500	35.0915	164.849	2.23195	5e-05	0.000238936
Sobic.009G205700	10.042	47.2304	2.23366	5e-05	0.000238936
Sobic.001G319000	1.33436	6.28209	2.2351	0.00015	0.000661161
Sobic.008G040800	0.861843	4.05829	2.23537	0.0001	0.000456055
Sobic.002G244901	0.504663	2.37659	2.2355	0.0003	0.00123654
Sobic.010G267400	127.663	601.382	2.23595	5e-05	0.000238936
Sobic.003G143700	30.2299	142.497	2.23688	5e-05	0.000238936
Sobic.010G259600	10.7093	50.4812	2.23689	5e-05	0.000238936
Sobic.002G138500	8.07163	38.0651	2.23754	5e-05	0.000238936
Sobic.005G096600	33.1233	156.278	2.23819	5e-05	0.000238936
Sobic.001G523000	4.34919	20.5289	2.23884	5e-05	0.000238936
Sobic.001G451700	1.21248	5.7378	2.24254	5e-05	0.000238936
Sobic.004G087700	24.6813	116.829	2.24291	5e-05	0.000238936
Sobic.007G139900	4.27728	20.2476	2.24298	5e-05	0.000238936
Sobic.001G265400	0.625867	2.965	2.2441	0.02045	0.0492911
Sobic.002G222200	9.73201	46.1235	2.24469	5e-05	0.000238936
Sobic.004G326900	10.2633	48.643	2.24474	5e-05	0.000238936
Sobic.008G188100	0.551284	2.61521	2.24606	0.00125	0.00440234
Sobic.010G130800	0.988859	4.69147	2.2462	0.00015	0.000661161
Sobic.003G426300	4.63177	21.9759	2.24629	5e-05	0.000238936
Sobic.004G312500	2.30182	10.9238	2.24663	5e-05	0.000238936
Sobic.002G190500	4.68274	22.2268	2.24687	5e-05	0.000238936
Sobic.004G091700	0.574504	2.72694	2.24689	0.0003	0.00123654
Sobic.010G272200	4.50911	21.4048	2.24702	5e-05	0.000238936
Sobic.003G221800	11.0118	52.3567	2.24932	5e-05	0.000238936
Sobic.009G028500	26.4647	125.874	2.24984	5e-05	0.000238936
Sobic.005G022200	0.503381	2.39578	2.25077	0.0178	0.0438775
Sobic.008G191300	22.9996	109.708	2.25398	5e-05	0.000238936
Sobic.004G330600	7.85509	37.4774	2.25432	5e-05	0.000238936
Sobic.003G386000	11.3586	54.2884	2.25686	5e-05	0.000238936
Sobic.004G191400	8.60596	41.1587	2.25779	5e-05	0.000238936
Sobic.006G167800	2.30898	11.05	2.25872	5e-05	0.000238936
Sobic.004G085500	0.587997	2.83829	2.27114	0.0006	0.00229672
Sobic.001G285400	5.42055	26.1829	2.27211	5e-05	0.000238936
Sobic.007G008800	2.4424	11.8062	2.27317	0.00165	0.00562959
Sobic.007G158200	1.19968	5.81346	2.27675	0.00655	0.0186373
Sobic.007G026500	18.3042	88.853	2.27925	5e-05	0.000238936
Sobic.003G107600	12.993	63.0901	2.27968	5e-05	0.000238936
Sobic.001G313000	2.40531	11.6991	2.2821	5e-05	0.000238936
Sobic.002G245100	2.52295	12.276	2.28266	5e-05	0.000238936
Sobic.004G278100	0.841816	4.09837	2.28347	0.0001	0.000456055
Sobic.009G247300	3.96452	19.3127	2.28433	5e-05	0.000238936
Sobic.010G203600	0.563916	2.7483	2.28498	0.00115	0.00409415
Sobic.001G358300	13.1086	63.904	2.28539	5e-05	0.000238936
Sobic.008G058200	0.375813	1.83242	2.28566	5e-05	0.000238936
Sobic.009G247200	2.99672	14.6234	2.28682	5e-05	0.000238936
Sobic.003G121800	28.4852	139.092	2.28775	5e-05	0.000238936
Sobic.002G083266	2.85199	13.9503	2.29026	0.0022	0.00728911
Sobic.003G442500	1.20854	5.91377	2.29082	5e-05	0.000238936
Sobic.001G317000	16.9335	82.8993	2.29148	5e-05	0.000238936
Sobic.001G526000	6.54451	32.0717	2.29294	5e-05	0.000238936
Sobic.007G148800	4.10146	20.1158	2.29412	5e-05	0.000238936
Sobic.003G249400	2.1763	10.6751	2.2943	5e-05	0.000238936
Sobic.001G408400	0.8871	4.35765	2.29638	0.0186	0.045549
Sobic.001G166401	6.38421	31.3967	2.29804	5e-05	0.000238936
Sobic.010G162900	2.81326	13.8419	2.29873	5e-05	0.000238936
Sobic.010G252500	0.638338	3.14184	2.29922	0.00415	0.012546
Sobic.002G317800	6.14467	30.2632	2.30016	5e-05	0.000238936
Sobic.004G267500	12.417	61.1875	2.30093	5e-05	0.000238936
Sobic.007G220000	2.19148	10.8069	2.30197	5e-05	0.000238936
Sobic.004G297200	6.26333	30.9288	2.30395	5e-05	0.000238936
Sobic.002G236400	1.54037	7.61803	2.30614	5e-05	0.000238936
Sobic.006G105000	3.30277	16.3362	2.30633	5e-05	0.000238936
Sobic.010G117300	2.50304	12.3928	2.30775	0.0004	0.00159795
Sobic.003G287500	21.0364	104.183	2.30816	5e-05	0.000238936
Sobic.003G226600	1.22759	6.10695	2.31462	0.00015	0.000661161
Sobic.003G280200	4.0614	20.2188	2.31565	5e-05	0.000238936
Sobic.005G126800	12.0845	60.2214	2.31712	5e-05	0.000238936
Sobic.003G255800	0.529076	2.63934	2.31863	0.0002	0.000860037
Sobic.006G225200	0.925463	4.61759	2.31889	0.0016	0.005476
Sobic.010G035900	0.407059	2.03692	2.32308	0.0122	0.0318113
Sobic.009G137800	1.59761	7.99973	2.32404	0.00345	0.0107303
Sobic.004G076100	1.09458	5.48426	2.32492	5e-05	0.000238936
Sobic.005G152100	1.76863	8.87287	2.32677	5e-05	0.000238936
Sobic.010G238600	3.86877	19.4322	2.3285	5e-05	0.000238936
Sobic.005G211400	2.95521	14.8649	2.33058	5e-05	0.000238936
Sobic.001G223550	4.57093	22.9972	2.3309	5e-05	0.000238936
Sobic.006G240800	1.53927	7.75801	2.33345	0.00055	0.00212404
Sobic.001G339200	7.99289	40.3237	2.33484	5e-05	0.000238936
Sobic.001G098000	10.7971	54.5213	2.33618	5e-05	0.000238936
Sobic.003G248400	3.53532	17.8535	2.3363	5e-05	0.000238936
Sobic.003G385000	8.9566	45.3002	2.33849	5e-05	0.000238936
Sobic.007G045300	3.36771	17.0401	2.33909	5e-05	0.000238936
Sobic.003G321000	0.431102	2.18213	2.33963	0.01115	0.0293976
Sobic.009G174500	2.27969	11.5492	2.34088	5e-05	0.000238936
Sobic.003G424400	10.8856	55.1554	2.34108	5e-05	0.000238936
Sobic.001G510300	0.36298	1.84037	2.34204	0.0023	0.00757742
Sobic.007G077200	4.20143	21.3148	2.3429	5e-05	0.000238936
Sobic.001G394600	16.6939	84.7808	2.34441	5e-05	0.000238936
Sobic.005G103600	7.42918	37.7746	2.34614	5e-05	0.000238936
Sobic.001G261513	0.547403	2.7834	2.34617	0.00345	0.0107303
Sobic.009G100500	18.6418	94.8227	2.34669	5e-05	0.000238936
Sobic.009G010400	6.49123	33.0324	2.34732	5e-05	0.000238936
Sobic.002G256601	2.27565	11.6049	2.35039	5e-05	0.000238936
Sobic.007G227500	0.625129	3.18838	2.3506	5e-05	0.000238936
Sobic.004G088100	9.43517	48.1727	2.3521	5e-05	0.000238936
Sobic.009G044600	39.565	202.664	2.35679	5e-05	0.000238936
Sobic.003G185700	1.01626	5.21422	2.35918	0.00615	0.0176389
Sobic.005G017900	0.940163	4.82522	2.35961	0.0001	0.000456055
Sobic.001G502900	11.6263	59.8363	2.36363	5e-05	0.000238936
Sobic.003G076800	0.649883	3.34874	2.36537	0.00165	0.00562959
Sobic.006G159800	1.73224	8.95402	2.3699	5e-05	0.000238936
Sobic.007G085300	7.93311	41.0626	2.37187	5e-05	0.000238936
Sobic.001G125800	22.2818	115.369	2.37232	5e-05	0.000238936
Sobic.001G393500	21.802	112.955	2.37322	5e-05	0.000238936
Sobic.003G021900	2.77858	14.3958	2.37323	5e-05	0.000238936
Sobic.004G348400	0.481819	2.49987	2.37529	0.0044	0.0131802
Sobic.002G138700	38.6	200.456	2.37662	5e-05	0.000238936
Sobic.010G246400	8.5715	44.6577	2.38129	5e-05	0.000238936
Sobic.002G327100	5.25296	27.3799	2.38191	5e-05	0.000238936
Sobic.005G217700	27.1487	141.569	2.38255	5e-05	0.000238936
Sobic.001G040200	43.6946	228.003	2.38353	5e-05	0.000238936
Sobic.003G250340	17.2154	89.8988	2.3846	5e-05	0.000238936
Sobic.003G044700	0.924349	4.8394	2.38832	5e-05	0.000238936
Sobic.004G025000	4.90346	25.694	2.38956	0.00385	0.011759
Sobic.001G459800	12.4762	65.4077	2.39028	5e-05	0.000238936
Sobic.009G142600	0.864378	4.53317	2.39079	0.00175	0.00593393
Sobic.002G097400	0.800517	4.2023	2.39218	5e-05	0.000238936
Sobic.001G148000	1.64934	8.6615	2.39273	5e-05	0.000238936
Sobic.006G200000	6.66094	35.0332	2.39492	5e-05	0.000238936
Sobic.001G445700	3.34409	17.6221	2.39771	5e-05	0.000238936
Sobic.005G139700	28.7579	151.576	2.39801	5e-05	0.000238936
Sobic.008G188400	0.714209	3.76503	2.39824	5e-05	0.000238936
Sobic.006G024200	3.11691	16.4799	2.40252	5e-05	0.000238936
Sobic.002G401900	1.79247	9.4806	2.40303	5e-05	0.000238936
Sobic.003G357900	0.391329	2.07047	2.40351	0.011	0.0290595
Sobic.001G437000	3.50415	18.5671	2.40562	5e-05	0.000238936
Sobic.001G115300	7.80375	41.3904	2.40706	5e-05	0.000238936
Sobic.001G094400	3.23481	17.1784	2.40884	5e-05	0.000238936
Sobic.003G019200	25.0035	133.062	2.4119	5e-05	0.000238936
Sobic.001G303900	0.715595	3.81326	2.41381	0.0001	0.000456055
Sobic.010G193300	6.11737	32.6033	2.41403	5e-05	0.000238936
Sobic.002G021900	11.5597	61.913	2.42114	5e-05	0.000238936
Sobic.003G336700	3.22905	17.3054	2.42204	5e-05	0.000238936
Sobic.004G195700	4.47203	23.9877	2.4233	5e-05	0.000238936
Sobic.009G223400	2.36828	12.7075	2.42377	5e-05	0.000238936
Sobic.001G108800	0.410935	2.20626	2.42462	0.0162	0.0405488
Sobic.007G074200	1.61473	8.68369	2.42702	0.0003	0.00123654
Sobic.003G225900	59.7526	321.352	2.42708	5e-05	0.000238936
Sobic.001G118300	12.799	69.189	2.43451	5e-05	0.000238936
Sobic.001G077400	24.0538	130.425	2.43888	5e-05	0.000238936
Sobic.003G144800	1.85929	10.082	2.43896	5e-05	0.000238936
Sobic.003G331700	2.11147	11.4564	2.43983	5e-05	0.000238936
Sobic.005G216100	0.572066	3.10681	2.44118	0.00165	0.00562959
Sobic.007G218800	1.57314	8.54459	2.44136	5e-05	0.000238936
Sobic.003G228400	3.61043	19.6143	2.44166	5e-05	0.000238936
Sobic.001G296300	5.85105	31.7956	2.44206	5e-05	0.000238936
Sobic.002G009600	1.00013	5.44145	2.4438	5e-05	0.000238936
Sobic.004G280500	0.551929	3.00465	2.44464	0.00205	0.00684677
Sobic.008G126200	4.97976	27.11	2.44468	5e-05	0.000238936
Sobic.004G209500	4.78865	26.1467	2.44894	5e-05	0.000238936
Sobic.001G052300	9.25504	50.5412	2.44915	5e-05	0.000238936
Sobic.002G252900	4.62434	25.3195	2.45293	5e-05	0.000238936
Sobic.002G376900	36.6666	200.942	2.45424	5e-05	0.000238936
Sobic.010G208900	0.901665	4.94497	2.4553	0.0001	0.000456055
Sobic.003G434200	0.774023	4.25957	2.46026	5e-05	0.000238936
Sobic.003G365500	6.80144	37.433	2.4604	5e-05	0.000238936
Sobic.005G217900	254.215	1400.78	2.4621	5e-05	0.000238936
Sobic.002G118600	49.354	272.005	2.46239	5e-05	0.000238936
Sobic.003G266900	3.92502	21.6414	2.46302	5e-05	0.000238936
Sobic.004G065600	2.21635	12.2246	2.46353	5e-05	0.000238936
Sobic.004G195800	68.2027	376.642	2.46529	5e-05	0.000238936
Sobic.002G290400	11.8836	65.6608	2.46606	5e-05	0.000238936
Sobic.001G463000	16.9761	93.9655	2.46862	5e-05	0.000238936
Sobic.004G192200	2.45353	13.6103	2.47177	5e-05	0.000238936
Sobic.002G362000	1.90236	10.5607	2.47284	5e-05	0.000238936
Sobic.002G050900	41.9049	233.586	2.47876	5e-05	0.000238936
Sobic.006G263300	16.9106	94.3711	2.48042	5e-05	0.000238936
Sobic.004G004400	0.449109	2.50658	2.48058	0.00015	0.000661161
Sobic.002G064200	0.726991	4.06206	2.4822	0.0002	0.000860037
Sobic.010G233600	2.12351	11.8965	2.48602	5e-05	0.000238936
Sobic.007G151400	1.76533	9.89405	2.48662	5e-05	0.000238936
Sobic.009G230600	0.836563	4.69298	2.48796	0.02075	0.049879
Sobic.003G156000	0.420509	2.36975	2.49453	0.0205	0.049367
Sobic.005G037000	6.90158	38.8967	2.49465	5e-05	0.000238936
Sobic.006G062900	4.23445	23.8688	2.49488	5e-05	0.000238936
Sobic.001G319100	13.1752	74.2869	2.49529	5e-05	0.000238936
Sobic.005G121800	1.27909	7.21391	2.49566	0.0125	0.0325073
Sobic.008G029000	0.620854	3.50174	2.49575	0.0025	0.00814156
Sobic.001G412700	3.19983	18.0533	2.4962	5e-05	0.000238936
Sobic.002G173900	4.60035	25.9577	2.49635	5e-05	0.000238936
Sobic.003G287600	2.35078	13.272	2.49718	5e-05	0.000238936
Sobic.001G056500	14.9799	84.5958	2.49755	5e-05	0.000238936
Sobic.002G031100	2.54556	14.4068	2.5007	5e-05	0.000238936
Sobic.009G210600	1.31575	7.44963	2.50129	5e-05	0.000238936
Sobic.004G052000	4.43531	25.1745	2.50485	5e-05	0.000238936
Sobic.004G236500	0.579421	3.2903	2.50554	5e-05	0.000238936
Sobic.002G359700	3.01748	17.1413	2.50606	5e-05	0.000238936
Sobic.009G243400	5.34844	30.4598	2.50972	5e-05	0.000238936
Sobic.002G041100	2.18355	12.4796	2.51482	5e-05	0.000238936
Sobic.007G196600	31.7047	181.88	2.52021	5e-05	0.000238936
Sobic.003G422700	3.37001	19.3354	2.52042	5e-05	0.000238936
Sobic.004G035100	3.44146	19.76	2.52149	5e-05	0.000238936
Sobic.006G076800	0.962067	5.52808	2.52257	5e-05	0.000238936
Sobic.001G470000	10.2099	58.667	2.52258	5e-05	0.000238936
Sobic.009G130000	155.852	896.679	2.52441	5e-05	0.000238936
Sobic.001G247900	5.37908	30.979	2.52586	5e-05	0.000238936
Sobic.007G188500	0.33159	1.91029	2.52632	0.0036	0.011108
Sobic.004G092000	147.138	848.398	2.52757	5e-05	0.000238936
Sobic.005G111400	1.70762	9.84803	2.52785	5e-05	0.000238936
Sobic.006G113800	30.8519	177.973	2.52823	5e-05	0.000238936
Sobic.002G394400	11.5756	66.8031	2.52882	5e-05	0.000238936
Sobic.002G214200	2.84718	16.4322	2.52892	5e-05	0.000238936
Sobic.004G220400	28.9887	167.381	2.52957	5e-05	0.000238936
Sobic.007G057700	7.15175	41.3464	2.53139	5e-05	0.000238936
Sobic.003G057650	3.9668	22.939	2.53175	5e-05	0.000238936
Sobic.003G129500	0.710028	4.10628	2.53188	0.01865	0.0456475
Sobic.003G300800	0.479509	2.77697	2.53388	0.0015	0.00517547
Sobic.002G351400	16.6815	96.6384	2.53434	5e-05	0.000238936
Sobic.003G025300	0.606297	3.51336	2.53475	5e-05	0.000238936
Sobic.001G108600	5.76264	33.4432	2.53691	5e-05	0.000238936
Sobic.003G260000	1.03584	6.02061	2.53911	5e-05	0.000238936
Sobic.008G129200	0.408565	2.38125	2.54308	0.00035	0.00141791
Sobic.004G195000	1.76468	10.295	2.54447	5e-05	0.000238936
Sobic.004G214800	0.875469	5.1125	2.5459	5e-05	0.000238936
Sobic.003G252300	1.37758	8.057	2.5481	5e-05	0.000238936
Sobic.003G235300	1.69648	9.95051	2.55223	0.0001	0.000456055
Sobic.007G077100	17.8227	104.603	2.55313	5e-05	0.000238936
Sobic.002G228000	5.88145	34.6118	2.55702	5e-05	0.000238936
Sobic.006G201700	1.89094	11.1406	2.55866	5e-05	0.000238936
Sobic.006G184800	2.17679	12.8601	2.56263	5e-05	0.000238936
Sobic.009G157700	1.28642	7.60434	2.56346	5e-05	0.000238936
Sobic.003G339100	0.662631	3.94216	2.57271	5e-05	0.000238936
Sobic.008G036000	21.9451	130.633	2.57355	5e-05	0.000238936
Sobic.001G075900	0.663467	3.9543	2.57532	0.00095	0.00345791
Sobic.006G084600	3.02208	18.0253	2.57641	5e-05	0.000238936
Sobic.005G149700	2.69147	16.1197	2.58236	5e-05	0.000238936
Sobic.006G134100	3.57101	21.4494	2.58653	5e-05	0.000238936
Sobic.007G115500	0.396117	2.37945	2.58663	0.00265	0.0085363
Sobic.003G361100	5.7703	34.7508	2.59033	5e-05	0.000238936
Sobic.004G297600	8.0323	48.4625	2.59298	5e-05	0.000238936
Sobic.003G379800	1.73585	10.491	2.59543	5e-05	0.000238936
Sobic.006G099900	3.5647	21.56	2.59651	5e-05	0.000238936
Sobic.005G015200	8.08642	48.9456	2.59761	5e-05	0.000238936
Sobic.010G098350	4.57493	27.7555	2.60095	5e-05	0.000238936
Sobic.006G160600	4.90264	29.7524	2.60138	0.0001	0.000456055
Sobic.009G172950	0.42835	2.59978	2.60153	5e-05	0.000238936
Sobic.008G182900	529.415	3213.38	2.60162	5e-05	0.000238936
Sobic.001G456500	0.442101	2.69006	2.60519	0.0005	0.00195071
Sobic.005G133200	2.57491	15.6724	2.60563	5e-05	0.000238936
Sobic.010G092200	1.98411	12.0886	2.60709	5e-05	0.000238936
Sobic.004G308200	1.4215	8.6704	2.60869	5e-05	0.000238936
Sobic.001G074400	17.4517	106.469	2.609	5e-05	0.000238936
Sobic.006G192900	0.604476	3.68976	2.60977	0.0001	0.000456055
Sobic.002G154300	0.548408	3.3481	2.61002	5e-05	0.000238936
Sobic.005G026600	4.56582	27.8901	2.61081	5e-05	0.000238936
Sobic.004G013000	3.66267	22.4313	2.61455	5e-05	0.000238936
Sobic.009G198200	0.322871	1.9778	2.61487	0.0028	0.00895616
Sobic.001G284425	1.28178	7.88482	2.62093	0.01195	0.0312423
Sobic.008G191200	4.32224	26.6857	2.62621	5e-05	0.000238936
Sobic.003G416500	49.3444	305.281	2.62918	5e-05	0.000238936
Sobic.003G254900	2.05108	12.7181	2.63243	5e-05	0.000238936
Sobic.003G413600	5.98713	37.1478	2.63334	5e-05	0.000238936
Sobic.005G016800	0.490905	3.05118	2.63585	0.00475	0.014064
Sobic.001G259600	7.18013	44.6293	2.63591	5e-05	0.000238936
Sobic.009G034300	5.69183	35.3889	2.63633	5e-05	0.000238936
Sobic.010G053900	0.846919	5.27341	2.63844	0.0008	0.00296861
Sobic.002G220300	2.95346	18.4112	2.64011	5e-05	0.000238936
Sobic.009G041400	2.02787	12.6546	2.64162	5e-05	0.000238936
Sobic.009G232266	54.216	338.941	2.64424	5e-05	0.000238936
Sobic.001G144300	0.346175	2.16719	2.64625	0.0083	0.0228443
Sobic.007G175200	2.87477	18.0632	2.65154	5e-05	0.000238936
Sobic.003G192600	6.60841	41.5305	2.6518	5e-05	0.000238936
Sobic.009G038000	17.6117	110.817	2.65357	5e-05	0.000238936
Sobic.004G267300	21.1544	133.139	2.6539	5e-05	0.000238936
Sobic.006G228000	1.15488	7.27291	2.65479	0.0001	0.000456055
Sobic.004G191300	6.18746	38.9963	2.65592	5e-05	0.000238936
Sobic.001G523866	5.92856	37.3733	2.65626	5e-05	0.000238936
Sobic.002G403600	21.1466	133.415	2.65743	5e-05	0.000238936
Sobic.008G077800	1.24486	7.87532	2.66136	0.00375	0.011493
Sobic.003G112600	0.372348	2.35563	2.66139	0.00055	0.00212404
Sobic.009G043600	37.0972	234.699	2.66143	5e-05	0.000238936
Sobic.004G304200	0.303198	1.91877	2.66185	0.0192	0.0468097
Sobic.001G328500	12.7768	81.2713	2.66921	5e-05	0.000238936
Sobic.001G035100	1.79734	11.437	2.66977	5e-05	0.000238936
Sobic.002G032700	25.9455	165.155	2.67027	5e-05	0.000238936
Sobic.001G071000	0.865002	5.51129	2.67161	0.0001	0.000456055
Sobic.003G290100	21.9898	140.15	2.67207	5e-05	0.000238936
Sobic.001G482700	13.2912	84.7162	2.67217	5e-05	0.000238936
Sobic.005G119100	2.89685	18.4752	2.67304	5e-05	0.000238936
Sobic.004G293500	5.24094	33.4667	2.67483	5e-05	0.000238936
Sobic.010G221032	26.7506	171.14	2.67753	5e-05	0.000238936
Sobic.010G105300	78.3307	502.482	2.68142	5e-05	0.000238936
Sobic.001G051600	63.7698	410.1	2.68503	5e-05	0.000238936
Sobic.008G018600	1.93582	12.4743	2.68795	5e-05	0.000238936
Sobic.007G212200	8.36835	53.9377	2.68828	5e-05	0.000238936
Sobic.001G542600	1.79218	11.5627	2.68969	5e-05	0.000238936
Sobic.005G224900	1.36372	8.79867	2.68974	5e-05	0.000238936
Sobic.002G080100	61.0864	394.245	2.69017	5e-05	0.000238936
Sobic.009G190900	0.298527	1.92788	2.69108	0.00145	0.00501871
Sobic.004G091900	1.38393	8.95666	2.69419	0.001	0.00361665
Sobic.003G270800	4.56275	29.5485	2.69511	5e-05	0.000238936
Sobic.001G349800	1.10854	7.18098	2.69553	0.0004	0.00159795
Sobic.008G129000	15.3056	99.5898	2.70194	5e-05	0.000238936
Sobic.010G036800	19.3445	126.012	2.70356	5e-05	0.000238936
Sobic.003G349700	5.20766	33.9378	2.70419	5e-05	0.000238936
Sobic.004G268900	3.43676	22.4307	2.70635	5e-05	0.000238936
Sobic.008G189200	22.0116	143.816	2.70789	5e-05	0.000238936
Sobic.002G225700	1.54285	10.0807	2.70792	0.0003	0.00123654
Sobic.003G036700	0.332883	2.17969	2.71104	0.0021	0.00699501
Sobic.001G236200	2.12828	13.9414	2.71162	5e-05	0.000238936
Sobic.004G087800	1.88621	12.3595	2.71206	5e-05	0.000238936
Sobic.006G158266	4.6032	30.1729	2.71255	5e-05	0.000238936
Sobic.004G273400	0.555193	3.64008	2.71291	0.0001	0.000456055
Sobic.009G054500	3.26905	21.4444	2.71366	5e-05	0.000238936
Sobic.001G119100	4.9029	32.21	2.7158	5e-05	0.000238936
Sobic.002G361001	0.706122	4.64147	2.71659	0.00065	0.00246939
Sobic.001G380200	6.37452	41.9158	2.71711	0.00035	0.00141791
Sobic.010G127300	2.55865	16.8357	2.71807	5e-05	0.000238936
Sobic.002G390500	21.2531	139.949	2.71916	5e-05	0.000238936
Sobic.001G059400	12.5683	82.9871	2.72309	5e-05	0.000238936
Sobic.006G124000	3.79456	25.1015	2.72577	5e-05	0.000238936
Sobic.007G043400	4.39411	29.2045	2.73255	5e-05	0.000238936
Sobic.003G344200	7.60899	50.6221	2.73399	5e-05	0.000238936
Sobic.008G181300	2.74178	18.2979	2.73849	5e-05	0.000238936
Sobic.006G156600	3.97645	26.5615	2.73978	5e-05	0.000238936
Sobic.002G040400	1.40973	9.43587	2.74274	5e-05	0.000238936
Sobic.003G323100	1.94899	13.0562	2.74394	5e-05	0.000238936
Sobic.010G219800	9.74444	65.4004	2.74665	5e-05	0.000238936
Sobic.009G135100	13.6058	91.377	2.74761	5e-05	0.000238936
Sobic.001G533600	0.570762	3.83491	2.74823	5e-05	0.000238936
Sobic.003G199400	5.12274	34.5481	2.75362	5e-05	0.000238936
Sobic.002G134400	5.72847	38.6397	2.75386	5e-05	0.000238936
Sobic.010G091100	3.29619	22.2402	2.7543	5e-05	0.000238936
Sobic.003G043600	2.53978	17.164	2.75661	5e-05	0.000238936
Sobic.005G097800	73.8733	499.88	2.75846	5e-05	0.000238936
Sobic.006G259201	2.62281	17.7681	2.76011	5e-05	0.000238936
Sobic.002G068800	1.87499	12.7085	2.76084	5e-05	0.000238936
Sobic.006G152200	0.818642	5.55014	2.76122	5e-05	0.000238936
Sobic.003G109832	2.24439	15.2176	2.76135	5e-05	0.000238936
Sobic.007G148300	3.55465	24.1024	2.7614	5e-05	0.000238936
Sobic.004G304400	0.586432	3.98121	2.76317	0.0013	0.00456295
Sobic.001G492800	3.53136	24.0207	2.76598	5e-05	0.000238936
Sobic.006G185900	9.34543	63.6075	2.76686	5e-05	0.000238936
Sobic.007G011200	7.37155	50.1993	2.76763	5e-05	0.000238936
Sobic.003G111200	55.4961	379.234	2.77263	5e-05	0.000238936
Sobic.004G281200	1.63006	11.1429	2.77313	5e-05	0.000238936
Sobic.003G425500	4.39959	30.1192	2.77525	5e-05	0.000238936
Sobic.002G249600	4.47241	30.6267	2.77567	5e-05	0.000238936
Sobic.004G220700	1.84987	12.6773	2.77676	5e-05	0.000238936
Sobic.002G113100	11.383	78.1529	2.77942	5e-05	0.000238936
Sobic.006G127900	1.01612	6.98061	2.78028	0.00365	0.0112419
Sobic.002G388800	11.2929	77.602	2.78067	5e-05	0.000238936
Sobic.008G060300	78.9306	542.69	2.78147	5e-05	0.000238936
Sobic.002G184500	0.855808	5.89981	2.78531	5e-05	0.000238936
Sobic.002G174300	28.7808	198.448	2.78559	5e-05	0.000238936
Sobic.002G155800	0.88178	6.08324	2.78635	0.01985	0.048062
Sobic.001G075600	6.66194	46.076	2.79	5e-05	0.000238936
Sobic.002G401600	25.2958	175.036	2.79068	5e-05	0.000238936
Sobic.010G155300	31.488	217.972	2.79127	5e-05	0.000238936
Sobic.004G076800	0.550939	3.82378	2.79504	0.0111	0.0292823
Sobic.010G117800	0.872834	6.06162	2.79593	0.00655	0.0186373
Sobic.005G216200	0.518278	3.60874	2.7997	0.0021	0.00699501
Sobic.009G241700	3.35362	23.3635	2.80047	5e-05	0.000238936
Sobic.004G058000	0.945155	6.58518	2.8006	5e-05	0.000238936
Sobic.004G187800	1.57848	11.0016	2.80111	5e-05	0.000238936
Sobic.005G092000	0.443964	3.10061	2.80404	0.00765	0.0212905
Sobic.007G035500	0.691707	4.8399	2.80674	5e-05	0.000238936
Sobic.009G169400	3.53083	24.7809	2.81115	5e-05	0.000238936
Sobic.001G434000	0.523087	3.68548	2.81673	0.00035	0.00141791
Sobic.003G422000	18.0991	127.6	2.81763	5e-05	0.000238936
Sobic.005G076600	2.73475	19.2801	2.81763	5e-05	0.000238936
Sobic.002G108400	5.58987	39.4497	2.81913	5e-05	0.000238936
Sobic.010G151200	0.28396	2.00897	2.8227	0.00675	0.0191161
Sobic.004G141200	0.348141	2.46855	2.82592	0.0053	0.0154815
Sobic.010G117200	1.32499	9.39662	2.82616	0.00225	0.00742973
Sobic.006G158200	3.84946	27.3314	2.82783	5e-05	0.000238936
Sobic.003G393500	5.64812	40.1498	2.82955	5e-05	0.000238936
Sobic.003G032900	7.11668	50.6029	2.82994	5e-05	0.000238936
Sobic.001G515800	1.86596	13.282	2.83148	5e-05	0.000238936
Sobic.004G058500	27.99	199.348	2.8323	5e-05	0.000238936
Sobic.004G109100	2.22654	15.8797	2.83431	0.00045	0.00177454
Sobic.001G010400	12.6078	90.1268	2.83764	5e-05	0.000238936
Sobic.001G456100	7.53989	53.9241	2.83832	5e-05	0.000238936
Sobic.010G120800	30.4411	218.294	2.84218	5e-05	0.000238936
Sobic.009G184400	10.1881	73.222	2.84539	5e-05	0.000238936
Sobic.003G193800	40.6888	292.511	2.84579	5e-05	0.000238936
Sobic.010G176600	8.46862	60.9995	2.8486	5e-05	0.000238936
Sobic.008G114300	9.42007	67.8662	2.84888	0.0028	0.00895616
Sobic.009G087000	0.323754	2.33609	2.85113	0.00035	0.00141791
Sobic.004G037000	1.73733	12.547	2.8524	5e-05	0.000238936
Sobic.001G234900	2.77546	20.0885	2.85557	5e-05	0.000238936
Sobic.006G165100	1.76254	12.7617	2.85609	5e-05	0.000238936
Sobic.001G332900	1.28247	9.2877	2.85639	5e-05	0.000238936
Sobic.001G475900	2.93368	21.2481	2.85655	5e-05	0.000238936
Sobic.010G076600	6.45984	46.8834	2.85951	5e-05	0.000238936
Sobic.010G054400	0.367612	2.68469	2.8685	5e-05	0.000238936
Sobic.003G339800	0.897905	6.57401	2.87214	0.0003	0.00123654
Sobic.006G123000	0.304718	2.23461	2.87448	5e-05	0.000238936
Sobic.001G514500	0.804526	5.90052	2.87463	0.00175	0.00593393
Sobic.003G409300	1.57005	11.5275	2.8762	5e-05	0.000238936
Sobic.006G030700	1.09369	8.03262	2.87667	5e-05	0.000238936
Sobic.010G191100	0.690858	5.07466	2.87685	0.0013	0.00456295
Sobic.001G182600	1.74437	12.8279	2.8785	5e-05	0.000238936
Sobic.002G356500	0.518159	3.81103	2.87871	5e-05	0.000238936
Sobic.003G262100	0.359957	2.64842	2.87923	0.00035	0.00141791
Sobic.006G038800	4.20171	30.9271	2.87982	5e-05	0.000238936
Sobic.001G134500	0.970326	7.14567	2.88053	0.0003	0.00123654
Sobic.001G080800	1.15195	8.48974	2.88164	5e-05	0.000238936
Sobic.001G401100	4.73159	34.924	2.88382	5e-05	0.000238936
Sobic.002G407100	7.02377	51.8563	2.8842	5e-05	0.000238936
Sobic.001G219200	1.01175	7.47363	2.88495	5e-05	0.000238936
Sobic.004G341800	6.54135	48.4712	2.88947	5e-05	0.000238936
Sobic.007G157200	0.778629	5.78009	2.89208	0.0083	0.0228443
Sobic.005G101500	1.89767	14.0995	2.89334	0.00035	0.00141791
Sobic.010G272000	1.59214	11.8327	2.89374	5e-05	0.000238936
Sobic.001G403600	7.55467	56.268	2.89687	5e-05	0.000238936
Sobic.001G481201	46.6917	349.104	2.90242	5e-05	0.000238936
Sobic.001G192400	1.3385	10.018	2.9039	5e-05	0.000238936
Sobic.003G334600	5.39467	40.523	2.90913	5e-05	0.000238936
Sobic.002G013300	0.887084	6.67019	2.91059	0.0002	0.000860037
Sobic.004G089300	0.631037	4.74495	2.9106	5e-05	0.000238936
Sobic.007G149300	2.47908	18.705	2.91555	0.00445	0.0133172
Sobic.003G097800	43.7233	331.447	2.92231	5e-05	0.000238936
Sobic.004G169900	8.58866	65.147	2.92319	5e-05	0.000238936
Sobic.002G322900	0.245611	1.86475	2.92454	0.00865	0.0236577
Sobic.010G097800	1.70439	12.9589	2.92662	0.00055	0.00212404
Sobic.004G086800	20.7573	157.87	2.92705	5e-05	0.000238936
Sobic.001G259700	24.6728	188.28	2.93188	5e-05	0.000238936
Sobic.002G373100	8.26877	63.1594	2.93325	5e-05	0.000238936
Sobic.009G082700	0.399481	3.05479	2.93487	5e-05	0.000238936
Sobic.002G353400	44.2911	339.194	2.93702	5e-05	0.000238936
Sobic.006G228400	1.19629	9.16427	2.93745	5e-05	0.000238936
Sobic.006G118400	1.8508	14.235	2.94322	5e-05	0.000238936
Sobic.002G261800	17.3688	133.626	2.94363	5e-05	0.000238936
Sobic.004G024200	8.1284	62.5468	2.94389	5e-05	0.000238936
Sobic.003G047800	7.25871	55.8772	2.94448	5e-05	0.000238936
Sobic.003G296700	0.923563	7.12423	2.94745	5e-05	0.000238936
Sobic.009G027900	3.32083	25.6174	2.94751	5e-05	0.000238936
Sobic.004G024100	0.282662	2.18516	2.95059	0.0057	0.0164773
Sobic.004G340800	2.26061	17.4813	2.95103	5e-05	0.000238936
Sobic.003G212300	1.02923	7.96117	2.95141	0.00025	0.00105062
Sobic.003G328400	3.62097	28.0195	2.95198	5e-05	0.000238936
Sobic.004G186300	7.05168	54.6179	2.95333	5e-05	0.000238936
Sobic.001G196900	3.40851	26.4211	2.95448	5e-05	0.000238936
Sobic.009G014700	2.52055	19.5544	2.95569	5e-05	0.000238936
Sobic.004G202900	0.238279	1.85013	2.9569	0.00545	0.0158675
Sobic.007G194400	5.8866	45.7218	2.95738	5e-05	0.000238936
Sobic.003G038400	0.431397	3.35156	2.95774	0.0189	0.0461687
Sobic.002G335100	0.342214	2.6636	2.96041	0.0021	0.00699501
Sobic.007G098400	1.43625	11.182	2.9608	5e-05	0.000238936
Sobic.003G436800	0.660849	5.15293	2.963	5e-05	0.000238936
Sobic.009G122400	0.428112	3.34345	2.96528	0.00965	0.0260118
Sobic.005G098200	1.37412	10.7403	2.96646	5e-05	0.000238936
Sobic.003G138400	4.23384	33.1056	2.96704	5e-05	0.000238936
Sobic.004G305000	11.1868	87.5597	2.96847	5e-05	0.000238936
Sobic.009G185301	0.591868	4.63419	2.96897	0.005	0.0147063
Sobic.001G189700	0.361928	2.83406	2.9691	0.00805	0.0222282
Sobic.007G154701	1.80987	14.1992	2.97186	5e-05	0.000238936
Sobic.003G429200	7.86381	61.6985	2.97194	5e-05	0.000238936
Sobic.010G194100	0.352674	2.77675	2.97699	0.00455	0.0135622
Sobic.010G023300	6.26957	49.4824	2.98048	5e-05	0.000238936
Sobic.007G138100	0.47054	3.72183	2.98362	0.01415	0.0362283
Sobic.003G184900	7.64193	61.069	2.99843	5e-05	0.000238936
Sobic.002G255600	0.815584	6.5332	3.00189	5e-05	0.000238936
Sobic.009G181300	2.29718	18.4191	3.00327	5e-05	0.000238936
Sobic.001G131200	5.54164	44.4653	3.0043	5e-05	0.000238936
Sobic.007G089300	9.50564	76.3086	3.00499	5e-05	0.000238936
Sobic.003G364500	1.25784	10.1001	3.00535	5e-05	0.000238936
Sobic.004G160300	2.89519	23.2881	3.00786	5e-05	0.000238936
Sobic.003G256000	0.478561	3.85291	3.00917	5e-05	0.000238936
Sobic.003G285500	2.9435	23.717	3.01032	5e-05	0.000238936
Sobic.006G227750	2.06665	16.672	3.01206	0.0001	0.000456055
Sobic.001G292400	3.7967	30.6526	3.01319	5e-05	0.000238936
Sobic.002G269400	18.1839	146.808	3.0132	5e-05	0.000238936
Sobic.010G016500	7.56341	61.0782	3.01355	5e-05	0.000238936
Sobic.001G526900	12.6933	102.706	3.01638	5e-05	0.000238936
Sobic.005G176100	1.67484	13.5653	3.01783	5e-05	0.000238936
Sobic.006G131400	7.53195	61.2378	3.02333	5e-05	0.000238936
Sobic.004G273200	11.4193	92.9424	3.02486	5e-05	0.000238936
Sobic.010G107200	0.301258	2.45281	3.02536	0.00205	0.00684677
Sobic.010G052200	13.3501	109.539	3.03652	5e-05	0.000238936
Sobic.010G091000	0.979211	8.03948	3.03741	0.0143	0.0365223
Sobic.008G133900	0.373675	3.07165	3.03916	0.00025	0.00105062
Sobic.010G131950	225.419	1854.06	3.04	5e-05	0.000238936
Sobic.010G099000	2.25353	18.5982	3.04491	0.0001	0.000456055
Sobic.004G053400	9.06947	74.939	3.04663	5e-05	0.000238936
Sobic.006G154500	10.5303	87.4769	3.05436	5e-05	0.000238936
Sobic.006G208800	2.12415	17.6461	3.05439	0.0082	0.022599
Sobic.006G187401	4.5878	38.1464	3.05567	0.012	0.0313598
Sobic.009G121600	2.99942	25.0095	3.05972	5e-05	0.000238936
Sobic.001G354400	3.00241	25.0713	3.06185	5e-05	0.000238936
Sobic.001G230100	20.2356	169.138	3.06323	5e-05	0.000238936
Sobic.003G086200	16.7276	140.018	3.06531	5e-05	0.000238936
Sobic.002G327300	3.08977	25.9104	3.06796	5e-05	0.000238936
Sobic.001G201800	21.6606	182.31	3.07325	5e-05	0.000238936
Sobic.010G259300	8.67757	73.0429	3.07338	5e-05	0.000238936
Sobic.001G318000	0.67882	5.7505	3.08259	0.0024	0.0078694
Sobic.008G182300	4.12099	34.934	3.08357	5e-05	0.000238936
Sobic.004G262500	1.86773	15.8469	3.08484	5e-05	0.000238936
Sobic.009G077800	10.6863	90.9692	3.08962	5e-05	0.000238936
Sobic.001G513300	2.98423	25.4444	3.09192	5e-05	0.000238936
Sobic.002G024400	11.5313	98.3467	3.09232	5e-05	0.000238936
Sobic.010G182966	3.39988	29.0413	3.09455	5e-05	0.000238936
Sobic.004G051166	0.459706	3.93017	3.09581	0.0002	0.000860037
Sobic.001G442600	0.286032	2.44549	3.09588	0.01535	0.0387536
Sobic.001G020350	4.66398	39.9453	3.09839	5e-05	0.000238936
Sobic.001G272700	1.20126	10.2929	3.09903	5e-05	0.000238936
Sobic.006G130000	13.0475	111.805	3.09913	5e-05	0.000238936
Sobic.001G314300	56.0258	480.431	3.10017	5e-05	0.000238936
Sobic.002G327201	0.566785	4.86456	3.10144	0.0101	0.0270182
Sobic.002G274500	2.67954	23.0698	3.10595	5e-05	0.000238936
Sobic.008G030100	10.3214	88.8698	3.10606	5e-05	0.000238936
Sobic.006G117800	0.641868	5.53376	3.10791	0.00035	0.00141791
Sobic.001G192800	9.74857	84.1393	3.10952	5e-05	0.000238936
Sobic.004G157700	4.97393	43.0234	3.11267	5e-05	0.000238936
Sobic.001G201100	2.19655	19.0125	3.11363	5e-05	0.000238936
Sobic.010G089700	2.87926	25.0328	3.12005	5e-05	0.000238936
Sobic.002G067300	3.50326	30.5568	3.12472	5e-05	0.000238936
Sobic.008G074400	8.40295	73.6942	3.13258	5e-05	0.000238936
Sobic.008G042300	4.15877	36.4768	3.13275	5e-05	0.000238936
Sobic.003G339900	5.42695	47.6151	3.1332	5e-05	0.000238936
Sobic.003G337100	1.01261	8.89435	3.1348	5e-05	0.000238936
Sobic.005G049600	1.93656	17.0146	3.13521	5e-05	0.000238936
Sobic.003G331500	1.34923	11.9132	3.14236	5e-05	0.000238936
Sobic.003G252400	0.385151	3.40335	3.14346	0.0024	0.0078694
Sobic.004G097100	0.450411	3.98097	3.14381	0.00125	0.00440234
Sobic.006G053651	0.276517	2.44474	3.14424	0.0045	0.0134431
Sobic.002G420800	2.39145	21.2033	3.14833	5e-05	0.000238936
Sobic.003G061900	7.14925	63.4143	3.14894	5e-05	0.000238936
Sobic.010G117900	4.53084	40.2221	3.15014	5e-05	0.000238936
Sobic.009G014600	0.373862	3.32168	3.15133	0.003	0.00950959
Sobic.002G037400	0.350369	3.11563	3.15258	0.0027	0.00867343
Sobic.001G489500	5.98269	53.2454	3.15379	5e-05	0.000238936
Sobic.001G267600	0.255542	2.27453	3.15394	0.0169	0.0419803
Sobic.002G425300	0.271965	2.4226	3.15506	0.0056	0.0162334
Sobic.010G013100	0.866643	7.74375	3.15952	0.0002	0.000860037
Sobic.006G113900	8.49456	75.922	3.15991	5e-05	0.000238936
Sobic.006G104300	1.99107	17.8152	3.16149	5e-05	0.000238936
Sobic.001G433900	1.64193	14.6949	3.16185	5e-05	0.000238936
Sobic.006G093700	0.278849	2.51406	3.17246	0.00355	0.0109864
Sobic.006G178500	8.58105	77.373	3.1726	5e-05	0.000238936
Sobic.001G148900	19.364	175.004	3.17593	5e-05	0.000238936
Sobic.004G233400	1.43564	12.9793	3.17645	5e-05	0.000238936
Sobic.007G090300	2.34658	21.2261	3.17721	5e-05	0.000238936
Sobic.002G202700	41.6018	377.17	3.1805	5e-05	0.000238936
Sobic.005G187900	0.399243	3.6261	3.18308	5e-05	0.000238936
Sobic.001G084000	9.60599	87.314	3.18421	5e-05	0.000238936
Sobic.003G018150	0.954226	8.68108	3.18547	0.0002	0.000860037
Sobic.007G055600	0.793157	7.23353	3.18902	5e-05	0.000238936
Sobic.002G303700	9.81455	89.6034	3.19056	5e-05	0.000238936
Sobic.009G203600	2.11354	19.3869	3.19735	5e-05	0.000238936
Sobic.008G144500	0.338793	3.11933	3.20276	0.00025	0.00105062
Sobic.007G092400	25.2706	232.912	3.20426	5e-05	0.000238936
Sobic.007G218300	0.623584	5.75062	3.20506	0.00225	0.00742973
Sobic.001G079500	29.4896	272.418	3.20755	5e-05	0.000238936
Sobic.003G106300	0.380735	3.52104	3.20914	0.0048	0.0141896
Sobic.006G203000	0.627396	5.80847	3.21071	0.00015	0.000661161
Sobic.001G425300	0.585249	5.42487	3.21247	0.0001	0.000456055
Sobic.003G291600	9.5377	88.4374	3.21294	5e-05	0.000238936
Sobic.008G182600	18.3027	170.282	3.21779	5e-05	0.000238936
Sobic.010G231900	3.95138	36.8551	3.22144	5e-05	0.000238936
Sobic.010G057633	0.479141	4.471	3.22208	0.00475	0.014064
Sobic.004G031600	3.26898	30.5999	3.22661	5e-05	0.000238936
Sobic.009G071800	2.18344	20.4554	3.22781	5e-05	0.000238936
Sobic.010G224200	2.6649	25.0442	3.23232	5e-05	0.000238936
Sobic.002G025000	0.927556	8.72488	3.23363	5e-05	0.000238936
Sobic.001G049300	2.52726	23.8029	3.23549	5e-05	0.000238936
Sobic.005G127800	2.59508	24.4879	3.23822	5e-05	0.000238936
Sobic.010G161450	1.75606	16.5804	3.23906	5e-05	0.000238936
Sobic.003G056800	0.857291	8.1017	3.24037	5e-05	0.000238936
Sobic.002G065700	0.244745	2.31541	3.24192	0.00475	0.014064
Sobic.003G268900	2.62663	24.8537	3.24218	5e-05	0.000238936
Sobic.007G119800	12.4555	118.084	3.24496	5e-05	0.000238936
Sobic.002G329000	0.211047	2.00133	3.24532	0.0022	0.00728911
Sobic.010G236500	17.8504	169.52	3.24742	5e-05	0.000238936
Sobic.003G018400	0.525047	4.99491	3.24994	0.00435	0.0130514
Sobic.004G331600	0.240697	2.29725	3.25462	0.0013	0.00456295
Sobic.006G066200	7.9044	75.5395	3.2565	5e-05	0.000238936
Sobic.006G163401	0.564958	5.40798	3.25887	5e-05	0.000238936
Sobic.009G204900	6.16846	59.2082	3.26282	5e-05	0.000238936
Sobic.001G209200	20.4532	196.486	3.26403	5e-05	0.000238936
Sobic.010G274700	0.213947	2.06293	3.26937	0.00095	0.00345791
Sobic.007G009500	0.364351	3.51514	3.27018	5e-05	0.000238936
Sobic.010G136000	3.04995	29.4618	3.27199	5e-05	0.000238936
Sobic.006G087900	1.32969	12.8945	3.27759	5e-05	0.000238936
Sobic.008G099600	8.53231	82.7661	3.27803	5e-05	0.000238936
Sobic.003G157600	2.69808	26.1828	3.27861	5e-05	0.000238936
Sobic.001G022400	9.18274	89.2338	3.28059	5e-05	0.000238936
Sobic.010G273700	8.64795	84.2662	3.28452	5e-05	0.000238936
Sobic.010G065001	0.90121	8.7899	3.28591	5e-05	0.000238936
Sobic.001G066000	7.25509	70.9684	3.29011	5e-05	0.000238936
Sobic.002G020800	0.330046	3.23433	3.29273	0.00155	0.0053283
Sobic.009G130100	2.89358	28.3576	3.29281	5e-05	0.000238936
Sobic.003G396000	15.9142	156.09	3.29399	5e-05	0.000238936
Sobic.003G352400	25.4815	252.102	3.30649	5e-05	0.000238936
Sobic.007G161400	6.36178	62.9957	3.30775	5e-05	0.000238936
Sobic.004G189400	1.16516	11.5691	3.31168	0.0001	0.000456055
Sobic.008G060200	0.271657	2.70935	3.31809	0.0028	0.00895616
Sobic.006G246300	1.05346	10.5115	3.31875	0.0002	0.000860037
Sobic.005G093000	0.894321	8.92472	3.31894	5e-05	0.000238936
Sobic.001G237000	1.78671	17.8659	3.32183	5e-05	0.000238936
Sobic.001G314800	2.21278	22.1335	3.3223	5e-05	0.000238936
Sobic.001G231600	2.76972	27.7116	3.32268	5e-05	0.000238936
Sobic.009G250400	2.79811	28.0206	3.32396	5e-05	0.000238936
Sobic.003G146000	4.37912	44.145	3.33354	5e-05	0.000238936
Sobic.008G126700	3.75397	37.8522	3.33389	5e-05	0.000238936
Sobic.004G286400	0.203274	2.05053	3.3345	0.0028	0.00895616
Sobic.001G362001	8.73036	88.1775	3.3363	5e-05	0.000238936
Sobic.007G077300	2.29867	23.3124	3.34222	5e-05	0.000238936
Sobic.007G005600	0.404142	4.10133	3.34316	0.0035	0.0108551
Sobic.001G084700	1.93334	19.7022	3.34919	5e-05	0.000238936
Sobic.007G077001	7.11175	72.5935	3.35156	5e-05	0.000238936
Sobic.002G253500	5.52088	56.6095	3.35807	5e-05	0.000238936
Sobic.009G173300	6.392	65.7176	3.36194	5e-05	0.000238936
Sobic.007G123500	4.79352	49.317	3.36293	5e-05	0.000238936
Sobic.004G229500	0.303576	3.12512	3.36378	0.00825	0.0227167
Sobic.001G482800	5.11577	52.9039	3.37035	5e-05	0.000238936
Sobic.008G065200	3.82267	39.6449	3.37448	5e-05	0.000238936
Sobic.004G111200	0.663183	6.88064	3.37506	5e-05	0.000238936
Sobic.008G013800	3.77122	39.1924	3.37747	5e-05	0.000238936
Sobic.006G021900	2.30706	24.0351	3.38102	5e-05	0.000238936
Sobic.010G177800	79.282	827.075	3.38295	5e-05	0.000238936
Sobic.008G142100	0.984666	10.2879	3.38517	5e-05	0.000238936
Sobic.009G227800	7.66368	80.1811	3.38715	5e-05	0.000238936
Sobic.003G412700	10.1153	106.037	3.38995	5e-05	0.000238936
Sobic.007G179900	1.81577	19.0657	3.39233	5e-05	0.000238936
Sobic.003G242800	0.891651	9.3783	3.39477	5e-05	0.000238936
Sobic.004G032300	0.872664	9.19262	3.39698	5e-05	0.000238936
Sobic.006G114200	6.07449	64.0289	3.39789	5e-05	0.000238936
Sobic.004G006500	1.08586	11.51	3.40598	5e-05	0.000238936
Sobic.003G102200	14.8403	157.506	3.40781	5e-05	0.000238936
Sobic.002G386200	3.35315	35.6261	3.40935	5e-05	0.000238936
Sobic.008G075600	0.741816	7.92091	3.41653	0.0019	0.00639957
Sobic.007G145700	8.76943	93.7118	3.41768	5e-05	0.000238936
Sobic.002G318000	1.40586	15.0254	3.41787	5e-05	0.000238936
Sobic.001G017400	0.358299	3.83219	3.41893	0.0039	0.0118748
Sobic.001G410450	38.1461	409.468	3.42414	5e-05	0.000238936
Sobic.001G424000	0.961789	10.3431	3.42681	5e-05	0.000238936
Sobic.003G325100	1.558	16.9042	3.43961	0.0002	0.000860037
Sobic.003G183700	0.288682	3.15266	3.44902	0.0002	0.000860037
Sobic.002G036100	1.94917	21.4328	3.45889	5e-05	0.000238936
Sobic.009G092300	1.25838	13.8474	3.45998	5e-05	0.000238936
Sobic.003G263500	0.181842	2.00136	3.46022	0.0031	0.00979334
Sobic.009G221400	2.90115	31.9702	3.46203	5e-05	0.000238936
Sobic.007G061300	0.628148	6.9277	3.4632	0.0198	0.047972
Sobic.001G339600	8.43132	93.0957	3.46488	5e-05	0.000238936
Sobic.004G118000	1.09907	12.1546	3.46715	5e-05	0.000238936
Sobic.001G071300	2.93877	32.5281	3.4684	5e-05	0.000238936
Sobic.002G140600	5.4355	60.2773	3.47113	5e-05	0.000238936
Sobic.004G259900	4.43387	49.2255	3.47277	5e-05	0.000238936
Sobic.002G250900	1.02407	11.3933	3.4758	0.0009	0.00329906
Sobic.004G192100	3.76438	42.0603	3.48198	5e-05	0.000238936
Sobic.001G038900	2.15593	24.0968	3.48246	5e-05	0.000238936
Sobic.003G429300	0.913318	10.2191	3.48401	0.00015	0.000661161
Sobic.002G024000	1.43797	16.2043	3.49427	5e-05	0.000238936
Sobic.005G137000	4.89074	55.3006	3.49917	5e-05	0.000238936
Sobic.004G032800	2.1225	24.0399	3.50159	5e-05	0.000238936
Sobic.002G224400	0.551798	6.2539	3.50254	5e-05	0.000238936
Sobic.004G084100	17.098	194	3.50415	5e-05	0.000238936
Sobic.001G321800	1.66153	18.8576	3.50456	5e-05	0.000238936
Sobic.001G424066	0.381708	4.33692	3.50613	0.0012	0.00425513
Sobic.007G144300	0.524958	5.97887	3.5096	5e-05	0.000238936
Sobic.003G312400	1.63263	18.5976	3.50985	5e-05	0.000238936
Sobic.003G255900	4.88298	55.7359	3.51277	5e-05	0.000238936
Sobic.009G014200	1.13606	12.9842	3.51464	5e-05	0.000238936
Sobic.001G224000	0.377534	4.32212	3.51706	5e-05	0.000238936
Sobic.003G192100	0.522612	6.00382	3.52207	5e-05	0.000238936
Sobic.004G244300	2.61809	30.2061	3.52825	5e-05	0.000238936
Sobic.006G211300	5.74401	66.3967	3.53098	5e-05	0.000238936
Sobic.006G207100	1.23492	14.3627	3.53985	0.0001	0.000456055
Sobic.002G248100	1.49298	17.4126	3.54387	5e-05	0.000238936
Sobic.008G042900	5.52913	64.5349	3.54496	5e-05	0.000238936
Sobic.001G077700	0.356255	4.15867	3.54514	0.0075	0.0209511
Sobic.004G258300	42.6338	498.357	3.54711	5e-05	0.000238936
Sobic.001G510100	2.56932	30.0688	3.54881	0.0001	0.000456055
Sobic.001G501100	3.41465	40.0009	3.55022	5e-05	0.000238936
Sobic.005G032200	1.20691	14.1501	3.55142	5e-05	0.000238936
Sobic.004G340700	0.607852	7.15413	3.55698	5e-05	0.000238936
Sobic.003G111300	13.6314	160.971	3.5618	5e-05	0.000238936
Sobic.003G324300	0.202291	2.39266	3.56411	0.00405	0.0122656
Sobic.008G126600	0.501019	5.95193	3.57042	5e-05	0.000238936
Sobic.008G044300	0.353471	4.20361	3.57197	0.004	0.0121417
Sobic.005G222200	3.43432	40.9535	3.57589	5e-05	0.000238936
Sobic.007G030900	1.65863	19.8314	3.57973	5e-05	0.000238936
Sobic.002G322800	3.38961	40.5957	3.58214	5e-05	0.000238936
Sobic.001G401200	27.3622	328.028	3.58357	5e-05	0.000238936
Sobic.010G085800	0.69968	8.40644	3.58673	0.0037	0.0113678
Sobic.009G148100	5.6145	67.8858	3.59588	5e-05	0.000238936
Sobic.004G065900	36.9437	448.962	3.60319	5e-05	0.000238936
Sobic.001G399900	0.83767	10.2296	3.61022	5e-05	0.000238936
Sobic.005G110535	0.255306	3.12125	3.61182	5e-05	0.000238936
Sobic.009G217600	2.05101	25.0907	3.61275	5e-05	0.000238936
Sobic.002G021132	1.20658	14.7736	3.61403	5e-05	0.000238936
Sobic.005G205100	0.797566	9.79947	3.61903	5e-05	0.000238936
Sobic.005G186500	2.53744	31.2089	3.62051	5e-05	0.000238936
Sobic.003G118000	1.48355	18.3341	3.6274	5e-05	0.000238936
Sobic.007G198100	7.28479	90.1658	3.62962	5e-05	0.000238936
Sobic.006G216400	0.92686	11.4727	3.62971	0.0002	0.000860037
Sobic.002G417201	3.54749	44.0785	3.6352	5e-05	0.000238936
Sobic.005G139075	0.251609	3.13712	3.64018	0.00145	0.00501871
Sobic.003G055600	0.224659	2.80463	3.642	0.00085	0.00313361
Sobic.003G417350	6.44832	80.934	3.64975	5e-05	0.000238936
Sobic.006G279400	4.02473	50.6025	3.65224	5e-05	0.000238936
Sobic.002G185500	0.149421	1.89381	3.66384	0.01775	0.0437774
Sobic.001G077600	1.22903	15.6163	3.66745	5e-05	0.000238936
Sobic.006G259000	9.03812	115.049	3.67008	5e-05	0.000238936
Sobic.006G132500	17.3604	221.549	3.67375	5e-05	0.000238936
Sobic.001G295100	2.00999	25.7407	3.67879	5e-05	0.000238936
Sobic.001G358366	1.63157	20.9193	3.68051	5e-05	0.000238936
Sobic.002G013400	0.804202	10.3462	3.68541	5e-05	0.000238936
Sobic.006G226700	0.411615	5.2984	3.68619	0.0005	0.00195071
Sobic.003G311800	0.189813	2.45044	3.69039	0.01875	0.0458683
Sobic.006G274400	0.764097	9.94528	3.70218	0.00045	0.00177454
Sobic.009G150000	30.7299	400.119	3.70271	5e-05	0.000238936
Sobic.004G312100	0.452676	5.9004	3.70426	0.0018	0.00609241
Sobic.001G538866	5.15485	67.2546	3.70563	5e-05	0.000238936
Sobic.001G476400	3.32636	43.4904	3.70868	5e-05	0.000238936
Sobic.002G126600	17.7408	233.048	3.71548	5e-05	0.000238936
Sobic.001G402200	2.04331	26.8807	3.71759	5e-05	0.000238936
Sobic.003G111100	8.78012	115.524	3.7178	5e-05	0.000238936
Sobic.009G167900	0.933094	12.3103	3.7217	5e-05	0.000238936
Sobic.001G406300	15.1565	200.027	3.72219	5e-05	0.000238936
Sobic.003G015000	0.370453	4.89168	3.72297	0.0097	0.0261278
Sobic.006G068800	0.884307	11.7404	3.73079	5e-05	0.000238936
Sobic.009G168700	3.83402	50.9462	3.73204	5e-05	0.000238936
Sobic.007G047300	16.1515	215.782	3.73983	5e-05	0.000238936
Sobic.009G204100	23.0907	308.842	3.74149	5e-05	0.000238936
Sobic.004G277300	0.176395	2.36301	3.74374	0.0031	0.00979334
Sobic.007G105800	0.662546	8.93565	3.75348	0.0006	0.00229672
Sobic.007G141200	9.75636	131.84	3.75631	5e-05	0.000238936
Sobic.004G176900	1.98878	26.9758	3.76171	5e-05	0.000238936
Sobic.003G016600	0.639176	8.67067	3.76186	0.00145	0.00501871
Sobic.002G042100	0.812613	11.0562	3.76614	0.0001	0.000456055
Sobic.009G120800	6.58551	89.6216	3.76648	5e-05	0.000238936
Sobic.006G226800	14.21	193.401	3.76662	5e-05	0.000238936
Sobic.008G182800	284.956	3879.8	3.76717	5e-05	0.000238936
Sobic.003G079700	1.16065	15.8219	3.76893	5e-05	0.000238936
Sobic.001G368000	1.03726	14.1426	3.7692	5e-05	0.000238936
Sobic.002G312000	0.169093	2.30864	3.77116	0.00265	0.0085363
Sobic.006G257700	40.2178	550.196	3.77404	5e-05	0.000238936
Sobic.005G215900	6.13504	84.1107	3.77714	5e-05	0.000238936
Sobic.002G140300	14.5758	200.51	3.78203	5e-05	0.000238936
Sobic.010G030900	2.25614	31.139	3.7868	5e-05	0.000238936
Sobic.003G245201	0.287685	3.98258	3.79114	0.00065	0.00246939
Sobic.007G074400	49.5739	686.591	3.7918	5e-05	0.000238936
Sobic.002G368100	0.272629	3.80898	3.80439	0.00125	0.00440234
Sobic.003G425200	5.33772	74.5801	3.8045	5e-05	0.000238936
Sobic.003G353500	0.43821	6.12914	3.80599	5e-05	0.000238936
Sobic.003G147301	2.08847	29.2446	3.80766	5e-05	0.000238936
Sobic.004G201100	5.95163	83.3796	3.80834	5e-05	0.000238936
Sobic.003G411200	1.29373	18.2611	3.81916	5e-05	0.000238936
Sobic.006G128200	0.961566	13.6115	3.8233	5e-05	0.000238936
Sobic.001G196300	6.44486	91.9376	3.83443	5e-05	0.000238936
Sobic.006G007450	3.59151	51.2883	3.83597	5e-05	0.000238936
Sobic.003G146100	1.37945	19.7339	3.83851	5e-05	0.000238936
Sobic.002G202100	2.74532	39.2783	3.83868	5e-05	0.000238936
Sobic.001G386400	1.2121	17.3878	3.84249	5e-05	0.000238936
Sobic.002G327900	13.7097	196.863	3.84392	5e-05	0.000238936
Sobic.001G401800	1.74606	25.1548	3.84866	5e-05	0.000238936
Sobic.002G323900	28.3973	409.636	3.85052	5e-05	0.000238936
Sobic.007G122500	8.54096	123.239	3.85092	5e-05	0.000238936
Sobic.003G322900	0.238639	3.45117	3.85419	0.00745	0.0208208
Sobic.007G023000	1.04276	15.0919	3.8553	5e-05	0.000238936
Sobic.003G320900	2.18698	31.7695	3.86063	5e-05	0.000238936
Sobic.010G170300	0.132964	1.93898	3.86619	0.0177	0.0436771
Sobic.004G259432	7.2651	105.982	3.86669	5e-05	0.000238936
Sobic.002G024100	2.63736	38.6153	3.87201	5e-05	0.000238936
Sobic.002G362900	1.40458	20.646	3.87765	0.00135	0.004711
Sobic.003G040600	0.621002	9.13633	3.87895	5e-05	0.000238936
Sobic.001G475400	0.694497	10.2202	3.87931	5e-05	0.000238936
Sobic.001G231400	6.20658	91.5413	3.88255	5e-05	0.000238936
Sobic.003G393400	0.281472	4.17454	3.89056	0.00015	0.000661161
Sobic.009G212800	2.30433	34.1842	3.89091	5e-05	0.000238936
Sobic.003G428700	10.0836	149.763	3.8926	5e-05	0.000238936
Sobic.001G097700	0.329541	4.89508	3.8928	0.0026	0.00839986
Sobic.007G059200	0.263105	3.91423	3.89502	0.00715	0.0200845
Sobic.010G001300	0.50341	7.49091	3.89534	5e-05	0.000238936
Sobic.003G264500	0.57158	8.51779	3.89745	0.0006	0.00229672
Sobic.007G058800	10.7458	160.14	3.89749	5e-05	0.000238936
Sobic.005G169200	124.899	1865.04	3.90037	5e-05	0.000238936
Sobic.003G258700	0.907449	13.5656	3.90199	5e-05	0.000238936
Sobic.004G324000	0.435278	6.5181	3.90444	5e-05	0.000238936
Sobic.004G288900	0.187717	2.81709	3.90757	0.01865	0.0456475
Sobic.002G224100	1.65771	24.9477	3.91165	5e-05	0.000238936
Sobic.002G427400	1.05781	15.9395	3.91346	5e-05	0.000238936
Sobic.004G061500	0.680973	10.2772	3.91571	0.00715	0.0200845
Sobic.002G201900	20.1001	303.356	3.91574	5e-05	0.000238936
Sobic.001G111000	3.09331	46.7543	3.91788	5e-05	0.000238936
Sobic.005G122300	4.466	67.5177	3.91821	5e-05	0.000238936
Sobic.009G000200	7.01467	106.13	3.91931	5e-05	0.000238936
Sobic.005G103900	2.39156	36.446	3.92974	5e-05	0.000238936
Sobic.004G112300	20.7187	316.065	3.93122	5e-05	0.000238936
Sobic.001G482600	48.3075	738.989	3.93523	5e-05	0.000238936
Sobic.005G103700	2.03017	31.0618	3.93547	5e-05	0.000238936
Sobic.001G330925	0.86156	13.2256	3.94024	5e-05	0.000238936
Sobic.001G453100	0.435289	6.69498	3.94303	0.0005	0.00195071
Sobic.002G136800	0.344983	5.31148	3.94452	5e-05	0.000238936
Sobic.006G174000	0.22507	3.46536	3.94456	0.0184	0.0451362
Sobic.010G103300	0.258955	3.98733	3.94465	0.0001	0.000456055
Sobic.010G209100	3.41162	52.6111	3.94684	5e-05	0.000238936
Sobic.004G169600	0.313161	4.84099	3.95033	5e-05	0.000238936
Sobic.004G060832	1.29349	20.0062	3.9511	5e-05	0.000238936
Sobic.003G349800	0.18438	2.85351	3.95198	0.0077	0.0214137
Sobic.009G092100	0.210129	3.25597	3.95374	5e-05	0.000238936
Sobic.003G254100	0.336591	5.27081	3.96896	0.01725	0.0427474
Sobic.003G104600	3.57077	56.1026	3.97376	5e-05	0.000238936
Sobic.010G117100	0.446945	7.03889	3.97718	0.0026	0.00839986
Sobic.001G096800	0.378406	5.96921	3.97953	0.0011	0.0039364
Sobic.010G083600	2.35497	37.2975	3.9853	5e-05	0.000238936
Sobic.005G075600	0.261997	4.15182	3.98612	5e-05	0.000238936
Sobic.004G200900	1.02123	16.2334	3.99058	5e-05	0.000238936
Sobic.003G244600	50.4569	803.067	3.9924	5e-05	0.000238936
Sobic.010G247300	0.234373	3.75729	4.00282	0.0026	0.00839986
Sobic.003G126100	0.859461	13.9021	4.01572	5e-05	0.000238936
Sobic.003G384700	2.34314	38.1737	4.02606	5e-05	0.000238936
Sobic.002G424800	0.470984	7.6953	4.03023	5e-05	0.000238936
Sobic.001G050800	0.812675	13.2892	4.03143	5e-05	0.000238936
Sobic.004G074400	0.252102	4.12294	4.03159	0.0002	0.000860037
Sobic.010G205700	1.43062	23.4057	4.03215	5e-05	0.000238936
Sobic.001G198000	6.05206	99.3279	4.0367	5e-05	0.000238936
Sobic.002G265600	0.555257	9.139	4.04081	5e-05	0.000238936
Sobic.007G001100	1.96689	32.5251	4.04756	5e-05	0.000238936
Sobic.001G329600	0.204	3.39026	4.05476	0.0029	0.00923334
Sobic.002G367900	8.25297	137.184	4.05505	5e-05	0.000238936
Sobic.001G064900	10.729	179.1	4.06118	5e-05	0.000238936
Sobic.003G373000	0.718419	12.0025	4.06237	5e-05	0.000238936
Sobic.003G310000	0.718898	12.0219	4.06374	5e-05	0.000238936
Sobic.007G014200	0.386823	6.51572	4.07418	0.0184	0.0451362
Sobic.010G201200	0.264433	4.46318	4.0771	0.0068	0.0192402
Sobic.006G246200	1.04722	17.6828	4.07771	5e-05	0.000238936
Sobic.003G018800	0.55852	9.43436	4.07824	0.00035	0.00141791
Sobic.002G294600	1.10411	18.6837	4.08083	5e-05	0.000238936
Sobic.007G198000	5.80663	98.2889	4.08125	5e-05	0.000238936
Sobic.009G115500	4.71825	79.9091	4.08203	5e-05	0.000238936
Sobic.002G217100	3.79856	64.3801	4.08309	5e-05	0.000238936
Sobic.001G030600	0.389993	6.61528	4.08428	0.00095	0.00345791
Sobic.006G069200	1.57069	26.643	4.08429	5e-05	0.000238936
Sobic.001G319200	0.575353	9.7614	4.08457	0.0015	0.00517547
Sobic.001G400700	53.9894	916.865	4.08596	5e-05	0.000238936
Sobic.001G518800	4.04196	69.0283	4.09406	5e-05	0.000238936
Sobic.002G219200	0.496125	8.61475	4.11803	0.0001	0.000456055
Sobic.004G181200	1.78138	30.9439	4.11859	5e-05	0.000238936
Sobic.010G240400	93.4248	1628.54	4.12363	5e-05	0.000238936
Sobic.010G224501	0.452832	7.90256	4.12527	0.0006	0.00229672
Sobic.007G155000	2.79076	48.9489	4.13255	5e-05	0.000238936
Sobic.004G280900	3.73154	65.5044	4.13375	5e-05	0.000238936
Sobic.001G095700	13.4657	236.551	4.13479	5e-05	0.000238936
Sobic.002G182800	0.716028	12.6164	4.13914	0.0003	0.00123654
Sobic.008G147800	0.182704	3.23958	4.14822	0.0074	0.0206934
Sobic.003G260300	0.205393	3.64934	4.15118	0.00805	0.0222282
Sobic.003G160700	2.07199	36.8602	4.15297	5e-05	0.000238936
Sobic.007G025900	11.2884	202.662	4.16616	5e-05	0.000238936
Sobic.010G018300	0.691778	12.4593	4.17077	0.00015	0.000661161
Sobic.006G149600	0.337035	6.09358	4.17632	5e-05	0.000238936
Sobic.009G217500	2.52142	45.6338	4.1778	5e-05	0.000238936
Sobic.007G158600	1.33726	24.3953	4.18925	5e-05	0.000238936
Sobic.002G225300	4.09426	74.8484	4.1923	5e-05	0.000238936
Sobic.002G065600	0.76803	14.0464	4.19289	0.0009	0.00329906
Sobic.003G067600	0.108605	1.98691	4.19337	0.00105	0.00377701
Sobic.003G047700	4.99182	91.5331	4.19666	5e-05	0.000238936
Sobic.001G209800	4.12188	76.1647	4.20775	5e-05	0.000238936
Sobic.002G419700	2.95667	54.7511	4.21084	5e-05	0.000238936
Sobic.001G487600	1.05481	19.6476	4.2193	5e-05	0.000238936
Sobic.001G205700	0.185407	3.46344	4.22344	0.01785	0.0439892
Sobic.002G249700	0.286758	5.37511	4.22839	0.0001	0.000456055
Sobic.003G253700	3.28441	61.5942	4.22909	5e-05	0.000238936
Sobic.010G102000	4.28321	81.1331	4.24353	5e-05	0.000238936
Sobic.002G140400	5.12798	97.2598	4.24538	5e-05	0.000238936
Sobic.006G148000	2.00107	38.4923	4.26573	5e-05	0.000238936
Sobic.010G023066	0.315223	6.06819	4.26682	0.0036	0.011108
Sobic.009G224500	1.98963	38.382	4.26986	5e-05	0.000238936
Sobic.010G193000	8.65996	168.013	4.27807	5e-05	0.000238936
Sobic.007G201100	5.81043	113.289	4.28522	5e-05	0.000238936
Sobic.004G283201	2.50174	48.8155	4.28634	5e-05	0.000238936
Sobic.001G297200	1.02977	20.3176	4.30233	5e-05	0.000238936
Sobic.006G187900	1.48435	29.5665	4.31606	5e-05	0.000238936
Sobic.001G310500	3.54207	70.5637	4.31626	5e-05	0.000238936
Sobic.010G209200	1.19207	23.8968	4.32527	5e-05	0.000238936
Sobic.003G195600	0.654467	13.1335	4.32679	5e-05	0.000238936
Sobic.004G219800	0.29816	6.00337	4.33161	0.01975	0.0478633
Sobic.009G181200	0.666035	13.4381	4.33459	5e-05	0.000238936
Sobic.008G115500	3.75691	75.8571	4.33566	5e-05	0.000238936
Sobic.003G310200	2.86786	58.0143	4.33836	5e-05	0.000238936
Sobic.001G318500	2.1862	44.2622	4.33958	5e-05	0.000238936
Sobic.005G018700	1.18361	23.9674	4.33981	5e-05	0.000238936
Sobic.009G257100	0.202286	4.10222	4.34193	0.0038	0.0116272
Sobic.004G297100	2.12839	43.3889	4.34949	5e-05	0.000238936
Sobic.001G082900	0.785578	16.1399	4.36073	5e-05	0.000238936
Sobic.001G393600	0.484226	10.0059	4.36903	5e-05	0.000238936
Sobic.001G533900	0.321826	6.66017	4.37121	0.00245	0.00800665
Sobic.002G000400	2.91582	60.3911	4.37236	5e-05	0.000238936
Sobic.003G228500	1.1502	23.8909	4.3765	5e-05	0.000238936
Sobic.004G244100	7.90289	164.359	4.37833	5e-05	0.000238936
Sobic.002G269300	2.51759	52.4348	4.38041	5e-05	0.000238936
Sobic.006G009000	3.7018	77.9008	4.39534	5e-05	0.000238936
Sobic.003G156600	0.362472	7.63595	4.39687	0.0029	0.00923334
Sobic.002G197600	1.72145	36.2949	4.39807	5e-05	0.000238936
Sobic.008G182700	84.2611	1792.18	4.4107	5e-05	0.000238936
Sobic.001G424200	0.10367	2.20786	4.41258	0.01095	0.0289561
Sobic.010G023200	2.18477	46.7602	4.41973	5e-05	0.000238936
Sobic.001G471200	1.17908	25.311	4.42404	5e-05	0.000238936
Sobic.002G341900	2.13694	46.0092	4.4283	5e-05	0.000238936
Sobic.002G041200	15.5598	335.411	4.43003	5e-05	0.000238936
Sobic.003G382600	0.614219	13.2408	4.43009	0.0003	0.00123654
Sobic.009G208000	1.83295	40.307	4.45879	5e-05	0.000238936
Sobic.002G361500	3.10617	68.5178	4.46327	5e-05	0.000238936
Sobic.007G157100	0.415321	9.16144	4.46328	0.0028	0.00895616
Sobic.008G007400	1.47664	32.6172	4.46524	5e-05	0.000238936
Sobic.005G031400	1.16315	25.7944	4.47095	5e-05	0.000238936
Sobic.005G137300	10.2067	227.028	4.47529	5e-05	0.000238936
Sobic.003G232900	2.0291	45.32	4.48124	5e-05	0.000238936
Sobic.005G136200	14.6486	328.057	4.48511	5e-05	0.000238936
Sobic.005G082700	8.20818	183.918	4.48585	5e-05	0.000238936
Sobic.010G193100	0.422218	9.46526	4.48658	0.00055	0.00212404
Sobic.010G178000	5.94974	134.417	4.49775	5e-05	0.000238936
Sobic.001G210300	0.549542	12.4205	4.49835	0.0066	0.018751
Sobic.009G107500	1.79663	40.8901	4.50839	5e-05	0.000238936
Sobic.005G101700	6.00073	137.986	4.52324	5e-05	0.000238936
Sobic.002G023300	176.651	4068.25	4.52544	5e-05	0.000238936
Sobic.010G231000	8.97628	206.96	4.52709	5e-05	0.000238936
Sobic.005G131700	1.30271	30.0871	4.52956	0.00015	0.000661161
Sobic.006G274300	2.43215	56.1775	4.52969	5e-05	0.000238936
Sobic.001G226800	0.212552	4.92023	4.53284	5e-05	0.000238936
Sobic.001G136300	0.980228	22.8181	4.54092	5e-05	0.000238936
Sobic.001G145700	78.2377	1831.28	4.54885	5e-05	0.000238936
Sobic.003G353800	4.22031	99.2829	4.55612	5e-05	0.000238936
Sobic.009G162500	1.40048	33.0929	4.56253	5e-05	0.000238936
Sobic.006G014700	4.59633	109.283	4.57145	5e-05	0.000238936
Sobic.004G223500	0.399792	9.55955	4.57962	0.0016	0.005476
Sobic.003G341100	3.34902	80.1804	4.58144	5e-05	0.000238936
Sobic.010G234000	7.09896	170.832	4.58883	5e-05	0.000238936
Sobic.002G087500	0.246114	5.94998	4.59549	5e-05	0.000238936
Sobic.008G146700	72.8044	1763.4	4.59819	5e-05	0.000238936
Sobic.009G064400	0.430988	10.4474	4.59935	5e-05	0.000238936
Sobic.007G175900	1.92915	47.2285	4.61362	5e-05	0.000238936
Sobic.004G109300	1.17731	28.8639	4.6157	5e-05	0.000238936
Sobic.005G136300	8.65994	214.142	4.62807	5e-05	0.000238936
Sobic.002G064700	0.290149	7.22913	4.63896	5e-05	0.000238936
Sobic.001G190100	0.19511	4.88641	4.64641	0.0003	0.00123654
Sobic.002G321500	1.94554	48.845	4.64996	5e-05	0.000238936
Sobic.006G146500	7.11649	179.074	4.65325	5e-05	0.000238936
Sobic.002G333400	0.326041	8.20946	4.65416	5e-05	0.000238936
Sobic.002G024200	0.327341	8.31641	4.6671	0.0001	0.000456055
Sobic.003G158600	6.52101	166.587	4.67503	0.0066	0.018751
Sobic.005G046700	1.22833	31.4866	4.67997	0.0001	0.000456055
Sobic.005G195600	0.101434	2.60154	4.68076	0.0026	0.00839986
Sobic.007G125100	0.682612	17.7407	4.69985	0.0004	0.00159795
Sobic.010G163150	1.41233	36.784	4.70293	5e-05	0.000238936
Sobic.010G023600	0.669597	17.4502	4.70381	5e-05	0.000238936
Sobic.001G401300	165.898	4337.63	4.70854	5e-05	0.000238936
Sobic.006G054900	8.55401	224.703	4.71527	5e-05	0.000238936
Sobic.004G243000	1.11409	29.703	4.73667	5e-05	0.000238936
Sobic.004G182300	7.26544	194.952	4.74593	5e-05	0.000238936
Sobic.010G115000	0.380145	10.3545	4.76756	5e-05	0.000238936
Sobic.003G272200	2.38306	65.5651	4.78204	5e-05	0.000238936
Sobic.004G281400	0.79551	21.9284	4.78478	0.0109	0.0288484
Sobic.005G165900	0.425941	11.8184	4.79424	5e-05	0.000238936
Sobic.010G064000	0.380984	10.6139	4.80008	0.001	0.00361665
Sobic.008G071300	0.512874	14.4597	4.81729	5e-05	0.000238936
Sobic.005G021800	0.162251	4.5822	4.81974	0.0177	0.0436771
Sobic.010G130700	0.0881806	2.51207	4.83227	0.0177	0.0436771
Sobic.001G064700	0.373251	10.6397	4.83317	5e-05	0.000238936
Sobic.003G197200	0.609196	17.5772	4.85065	5e-05	0.000238936
Sobic.005G205300	0.0973957	2.82576	4.85864	0.0076	0.0211798
Sobic.004G207300	1.086	31.6563	4.8654	5e-05	0.000238936
Sobic.008G123100	5.37405	156.657	4.86546	5e-05	0.000238936
Sobic.010G137300	0.336952	9.83966	4.86799	0.0007	0.00263417
Sobic.004G181300	2.39481	70.0357	4.87011	5e-05	0.000238936
Sobic.001G318200	2.39798	70.7039	4.8819	5e-05	0.000238936
Sobic.010G020200	13.2711	392.756	4.88727	5e-05	0.000238936
Sobic.003G276000	0.683651	20.3628	4.89653	0.00015	0.000661161
Sobic.001G398500	0.430155	12.8318	4.89872	5e-05	0.000238936
Sobic.001G400800	39.9156	1193.46	4.90206	5e-05	0.000238936
Sobic.003G387200	1.83769	54.9657	4.90257	0.0001	0.000456055
Sobic.004G114500	1.29289	39.0609	4.91705	5e-05	0.000238936
Sobic.006G239100	0.121468	3.69295	4.92613	0.0193	0.0469922
Sobic.001G341600	4.76811	145.021	4.9267	5e-05	0.000238936
Sobic.001G035000	1.6804	51.2988	4.93204	5e-05	0.000238936
Sobic.003G164800	0.715542	21.9749	4.94068	0.00015	0.000661161
Sobic.005G097500	0.218607	6.77698	4.95423	0.00645	0.0183976
Sobic.010G128000	29.8953	930.559	4.96011	5e-05	0.000238936
Sobic.006G146000	0.168042	5.25888	4.96786	0.0029	0.00923334
Sobic.003G037500	1.89892	60.3183	4.98935	5e-05	0.000238936
Sobic.003G228600	0.0741467	2.36968	4.99817	0.0026	0.00839986
Sobic.010G230800	5.06131	162.611	5.00577	5e-05	0.000238936
Sobic.004G244600	0.427186	13.7716	5.01069	0.0024	0.0078694
Sobic.006G132700	0.536406	17.3137	5.01244	0.0008	0.00296861
Sobic.008G183300	69.4436	2248.16	5.01676	5e-05	0.000238936
Sobic.002G326400	0.255418	8.27991	5.01868	0.00085	0.00313361
Sobic.006G267000	2.1184	69.4353	5.03462	5e-05	0.000238936
Sobic.001G400900	20.4457	671.918	5.03842	5e-05	0.000238936
Sobic.002G214500	0.48386	16.0069	5.04796	0.00035	0.00141791
Sobic.002G065800	0.423145	14.0586	5.05416	0.00015	0.000661161
Sobic.002G232800	0.700282	23.3259	5.05785	5e-05	0.000238936
Sobic.006G140200	1.60317	53.579	5.06267	5e-05	0.000238936
Sobic.002G064500	0.47548	15.8926	5.06282	5e-05	0.000238936
Sobic.004G181400	0.456242	15.3241	5.06986	0.00025	0.00105062
Sobic.006G148500	1.0696	35.9865	5.07231	5e-05	0.000238936
Sobic.003G031500	1.45832	49.3855	5.08171	5e-05	0.000238936
Sobic.002G269100	0.563779	19.1558	5.08651	0.00765	0.0212905
Sobic.009G073500	0.263682	9.02184	5.09655	0.0026	0.00839986
Sobic.002G319500	0.371879	12.8268	5.10819	5e-05	0.000238936
Sobic.005G126100	3.11798	107.776	5.11129	5e-05	0.000238936
Sobic.010G078600	0.626789	21.8101	5.12088	5e-05	0.000238936
Sobic.005G126200	11.5452	404.976	5.13247	5e-05	0.000238936
Sobic.002G199500	2.63175	92.7987	5.14001	5e-05	0.000238936
Sobic.007G227300	0.514891	18.2569	5.14803	0.00095	0.00345791
Sobic.010G175200	0.0907653	3.24781	5.16118	0.0197	0.0477731
Sobic.001G050100	2.81914	101.791	5.17421	5e-05	0.000238936
Sobic.010G018600	0.125139	4.60769	5.20244	0.0026	0.00839986
Sobic.005G117400	1.41246	52.037	5.20325	5e-05	0.000238936
Sobic.004G304700	0.198441	7.34972	5.21091	0.00035	0.00141791
Sobic.003G422600	0.214347	7.95563	5.21396	0.0037	0.0113678
Sobic.006G190000	0.615294	22.9704	5.22236	5e-05	0.000238936
Sobic.001G331301	0.296499	11.0912	5.22525	0.00055	0.00212404
Sobic.008G159100	1.66008	62.9382	5.24461	5e-05	0.000238936
Sobic.003G312300	0.501018	19.1632	5.25733	0.0004	0.00159795
Sobic.005G029200	1.17267	45.1085	5.26553	5e-05	0.000238936
Sobic.001G075500	0.2024	7.78881	5.26612	0.0026	0.00839986
Sobic.005G219000	0.497564	19.1796	5.26854	0.0154	0.0388483
Sobic.001G358200	0.0897856	3.4634	5.26956	0.0026	0.00839986
Sobic.003G234000	1.64793	63.7625	5.27398	5e-05	0.000238936
Sobic.008G162201	0.274491	10.6814	5.28219	0.0011	0.0039364
Sobic.001G401000	9.86898	384.315	5.28324	5e-05	0.000238936
Sobic.003G291700	0.831878	32.5111	5.28842	5e-05	0.000238936
Sobic.001G462800	1.36241	53.6456	5.29923	5e-05	0.000238936
Sobic.006G104200	2.94792	116.409	5.30336	5e-05	0.000238936
Sobic.002G319900	0.143353	5.7662	5.32998	0.01785	0.0439892
Sobic.003G282901	0.254814	10.3814	5.34841	0.0026	0.00839986
Sobic.010G071000	1.42799	58.8333	5.36457	5e-05	0.000238936
Sobic.006G100332	0.482831	19.988	5.37147	5e-05	0.000238936
Sobic.003G249000	0.37545	15.5782	5.37476	0.0006	0.00229672
Sobic.001G261600	2.29336	95.4882	5.37979	5e-05	0.000238936
Sobic.009G248500	0.0931907	3.89134	5.38394	0.0026	0.00839986
Sobic.009G224200	1.67345	70.024	5.38695	0.0004	0.00159795
Sobic.010G047800	0.472976	19.9524	5.39865	5e-05	0.000238936
Sobic.002G418900	4.49379	189.728	5.39985	5e-05	0.000238936
Sobic.009G068900	1.47211	62.1809	5.40051	5e-05	0.000238936
Sobic.008G191600	0.840105	35.6346	5.40657	5e-05	0.000238936
Sobic.010G275001	0.127524	5.43456	5.41332	0.0026	0.00839986
Sobic.010G045700	0.301686	12.9211	5.42054	0.00025	0.00105062
Sobic.006G274933	0.67814	29.5892	5.44735	5e-05	0.000238936
Sobic.003G216232	2.28226	99.6154	5.44783	5e-05	0.000238936
Sobic.010G066601	0.254607	11.1552	5.4533	0.00035	0.00141791
Sobic.007G118301	2.45812	108.596	5.46527	5e-05	0.000238936
Sobic.010G230900	3.48625	154.064	5.46571	5e-05	0.000238936
Sobic.008G183400	0.317022	14.1139	5.47639	5e-05	0.000238936
Sobic.005G101600	7.26873	326.514	5.4893	5e-05	0.000238936
Sobic.003G136200	4.12609	186.36	5.49718	5e-05	0.000238936
Sobic.009G067400	3.11271	141.747	5.50901	5e-05	0.000238936
Sobic.008G188000	2.80706	129.116	5.52347	5e-05	0.000238936
Sobic.001G441100	1.89911	87.7503	5.53001	5e-05	0.000238936
Sobic.006G098600	0.282953	13.1179	5.53483	0.00245	0.00800665
Sobic.005G101800	3.3498	157.236	5.55271	5e-05	0.000238936
Sobic.002G208700	1.83698	88.0718	5.58327	5e-05	0.000238936
Sobic.002G269032	2.19779	105.58	5.58615	5e-05	0.000238936
Sobic.001G012000	2.95471	142.249	5.58926	5e-05	0.000238936
Sobic.007G172100	0.310936	15.054	5.59739	0.0036	0.011108
Sobic.006G216500	1.3092	64.2049	5.61592	5e-05	0.000238936
Sobic.007G111200	0.0866256	4.26099	5.62025	0.0026	0.00839986
Sobic.002G216400	4.98545	248.859	5.64146	5e-05	0.000238936
Sobic.001G235500	3.55696	178.325	5.64772	5e-05	0.000238936
Sobic.002G253400	0.137287	6.89974	5.65127	0.0193	0.0469922
Sobic.002G358300	0.469084	23.9772	5.67567	0.0076	0.0211798
Sobic.004G243100	3.63222	185.82	5.67691	5e-05	0.000238936
Sobic.004G167300	1.01374	52.768	5.70191	5e-05	0.000238936
Sobic.001G100501	2.32045	120.902	5.70329	5e-05	0.000238936
Sobic.002G418500	0.712935	37.9276	5.73333	5e-05	0.000238936
Sobic.009G154300	0.253775	13.6399	5.74813	0.0077	0.0214137
Sobic.002G210800	0.936408	51.1478	5.77139	5e-05	0.000238936
Sobic.003G228200	2.1958	120.69	5.78041	5e-05	0.000238936
Sobic.001G209300	1.29869	71.778	5.78842	5e-05	0.000238936
Sobic.001G138200	1.2129	67.5469	5.79936	5e-05	0.000238936
Sobic.003G431100	0.142281	7.94299	5.80287	0.00715	0.0200845
Sobic.004G165200	3.56907	200.633	5.81287	5e-05	0.000238936
Sobic.001G331000	0.302708	17.3057	5.83718	0.0002	0.000860037
Sobic.006G031200	0.731144	42.2158	5.85148	5e-05	0.000238936
Sobic.006G273800	2.32673	135.169	5.86031	5e-05	0.000238936
Sobic.006G041700	0.248944	14.6869	5.88257	0.00885	0.0241411
Sobic.002G089700	0.187355	11.3455	5.92021	0.00125	0.00440234
Sobic.004G245100	0.407673	25.4223	5.96254	0.0009	0.00329906
Sobic.002G117100	0.157634	9.88486	5.97057	0.0026	0.00839986
Sobic.009G136400	4.73285	297.192	5.97254	5e-05	0.000238936
Sobic.004G088551	2.20687	139.053	5.97749	5e-05	0.000238936
Sobic.007G011700	1.59806	107.617	6.07344	5e-05	0.000238936
Sobic.003G158500	0.355882	24.4429	6.10187	5e-05	0.000238936
Sobic.006G026900	0.498239	34.8079	6.12644	5e-05	0.000238936
Sobic.006G177800	0.945191	69.2851	6.19579	5e-05	0.000238936
Sobic.007G189300	0.334235	24.5743	6.20014	0.0017	0.0057875
Sobic.001G235800	0.297245	22.1058	6.21663	0.00715	0.0200845
Sobic.006G007300	12.5557	945.051	6.23397	5e-05	0.000238936
Sobic.007G123300	0.488896	36.958	6.24021	0.0072	0.0202128
Sobic.005G175900	0.774939	58.6193	6.24115	5e-05	0.000238936
Sobic.007G120000	0.107699	8.26734	6.26234	0.00635	0.0181262
Sobic.003G349600	0.367258	28.76	6.29112	0.00475	0.014064
Sobic.010G044700	0.19483	15.4498	6.30923	0.0001	0.000456055
Sobic.004G228700	0.214455	17.7786	6.37333	0.0026	0.00839986
Sobic.009G072900	0.149801	12.5283	6.386	0.02035	0.0490817
Sobic.001G032300	0.310177	26.2725	6.40432	5e-05	0.000238936
Sobic.006G148900	1.41273	122.043	6.43276	5e-05	0.000238936
Sobic.003G430400	0.337218	29.6291	6.45719	5e-05	0.000238936
Sobic.001G483600	0.480755	42.2615	6.4579	5e-05	0.000238936
Sobic.002G321300	1.49908	139.053	6.53542	0.016	0.0401235
Sobic.001G146500	0.583877	54.192	6.53627	0.0003	0.00123654
Sobic.003G031100	0.385539	35.8452	6.53876	5e-05	0.000238936
Sobic.009G241801	0.276445	25.8243	6.54559	0.00355	0.0109864
Sobic.007G143400	1.29851	127.273	6.61492	5e-05	0.000238936
Sobic.006G005500	0.187403	18.4412	6.62064	5e-05	0.000238936
Sobic.002G216500	4.79397	473.36	6.62558	5e-05	0.000238936
Sobic.009G111800	0.182703	18.1179	6.63177	0.00125	0.00440234
Sobic.007G055500	2.68359	268.374	6.64394	5e-05	0.000238936
Sobic.001G314700	0.758329	76.3527	6.65371	0.01565	0.039378
Sobic.004G086400	0.177422	17.9223	6.65842	0.00885	0.0241411
Sobic.007G158500	1.17242	131.432	6.80868	5e-05	0.000238936
Sobic.002G018300	0.360366	41.317	6.84113	5e-05	0.000238936
Sobic.003G286600	0.702456	80.7445	6.84481	5e-05	0.000238936
Sobic.006G007100	3.17587	368.353	6.8578	5e-05	0.000238936
Sobic.002G093600	0.204447	24.8443	6.92504	0.0026	0.00839986
Sobic.005G041000	0.217993	28.7845	7.04486	0.00965	0.0260118
Sobic.002G241250	0.657296	88.1078	7.06658	5e-05	0.000238936
Sobic.005G065000	2.46719	346.962	7.13576	5e-05	0.000238936
Sobic.005G031100	0.746295	107.424	7.16936	5e-05	0.000238936
Sobic.003G083200	1.55711	235.502	7.24072	0.0057	0.0164773
Sobic.003G216166	0.129039	22.2356	7.42892	0.0026	0.00839986
Sobic.003G275900	0.61201	113.858	7.53947	5e-05	0.000238936
Sobic.009G171600	0.287063	61.7474	7.74887	5e-05	0.000238936
Sobic.010G224600	0.553905	120.733	7.76796	0.00105	0.00377701
Sobic.007G025700	0.250607	54.7448	7.77115	0.00085	0.00313361
Sobic.001G381300	0.597716	133.282	7.8008	0.001	0.00361665
Sobic.001G115001	0.335326	84.9233	7.98445	0.0026	0.00839986
Sobic.005G065500	0.424387	110.863	8.02918	0.00035	0.00141791
Sobic.001G218400	0.362522	111.88	8.26967	0.001	0.00361665
Sobic.001G018400	0	33.5485	Inf	5e-05	0.000238936
Sobic.001G040400	0	17.2535	Inf	5e-05	0.000238936
Sobic.001G092700	0	2.12069	Inf	5e-05	0.000238936
Sobic.001G101600	0	51.9743	Inf	5e-05	0.000238936
Sobic.001G114300	0	16.0129	Inf	5e-05	0.000238936
Sobic.001G153900	0	3.40389	Inf	5e-05	0.000238936
Sobic.001G196950	0	3.59986	Inf	0.0001	0.000456055
Sobic.001G216500	0	35.5447	Inf	5e-05	0.000238936
Sobic.001G319300	0	5.08981	Inf	5e-05	0.000238936
Sobic.001G343601	0	2.54789	Inf	5e-05	0.000238936
Sobic.001G397300	0	12.8501	Inf	5e-05	0.000238936
Sobic.001G428900	0	11.3143	Inf	5e-05	0.000238936
Sobic.001G432550	0	1.86542	Inf	5e-05	0.000238936
Sobic.001G444400	0	3.1894	Inf	5e-05	0.000238936
Sobic.001G471100	0	55.343	Inf	5e-05	0.000238936
Sobic.001G482000	0	29.947	Inf	5e-05	0.000238936
Sobic.001G494650	0	8.72435	Inf	5e-05	0.000238936
Sobic.001G495164	0	7.03236	Inf	5e-05	0.000238936
Sobic.002G011600	0	2.10956	Inf	5e-05	0.000238936
Sobic.002G013000	0	2.47386	Inf	5e-05	0.000238936
Sobic.002G089100	0	5.8091	Inf	5e-05	0.000238936
Sobic.002G140500	0	2.71529	Inf	5e-05	0.000238936
Sobic.002G182900	0	7.31061	Inf	5e-05	0.000238936
Sobic.002G183100	0	3.52134	Inf	5e-05	0.000238936
Sobic.002G186100	0	4.74503	Inf	0.00145	0.00501871
Sobic.002G195066	0	52.5221	Inf	5e-05	0.000238936
Sobic.002G195100	0	304.329	Inf	5e-05	0.000238936
Sobic.002G195200	0	195.881	Inf	5e-05	0.000238936
Sobic.002G195400	0	2.07037	Inf	5e-05	0.000238936
Sobic.002G196000	0	1.87742	Inf	5e-05	0.000238936
Sobic.002G196100	0	2.38153	Inf	5e-05	0.000238936
Sobic.002G210901	0	17.1472	Inf	5e-05	0.000238936
Sobic.002G238600	0	64.3798	Inf	5e-05	0.000238936
Sobic.002G291900	0	1.87214	Inf	5e-05	0.000238936
Sobic.002G321600	0	2.19072	Inf	5e-05	0.000238936
Sobic.002G349300	0	713.488	Inf	5e-05	0.000238936
Sobic.002G381400	0	8.68971	Inf	5e-05	0.000238936
Sobic.003G037100	0	2.04754	Inf	5e-05	0.000238936
Sobic.003G039800	0	4.83604	Inf	5e-05	0.000238936
Sobic.003G067700	0	13.571	Inf	5e-05	0.000238936
Sobic.003G116300	0	1.87319	Inf	5e-05	0.000238936
Sobic.003G162200	0	6.66704	Inf	5e-05	0.000238936
Sobic.003G204600	0	4.51093	Inf	5e-05	0.000238936
Sobic.003G222101	0	90.9813	Inf	5e-05	0.000238936
Sobic.003G319200	0	45.5957	Inf	5e-05	0.000238936
Sobic.003G400266	0	23.7466	Inf	5e-05	0.000238936
Sobic.003G432600	0	25.803	Inf	5e-05	0.000238936
Sobic.004G008200	0	4.22025	Inf	5e-05	0.000238936
Sobic.004G052500	0	116.984	Inf	5e-05	0.000238936
Sobic.004G088600	0	3.20955	Inf	5e-05	0.000238936
Sobic.004G144150	0	2.27646	Inf	5e-05	0.000238936
Sobic.004G195300	0	8.52749	Inf	5e-05	0.000238936
Sobic.004G245450	0	5.55533	Inf	5e-05	0.000238936
Sobic.005G131400	0	2.51336	Inf	5e-05	0.000238936
Sobic.005G225700	0	8.98767	Inf	5e-05	0.000238936
Sobic.006G006700	0	20.1337	Inf	5e-05	0.000238936
Sobic.006G039700	0	44.6155	Inf	5e-05	0.000238936
Sobic.006G087300	0	11.8622	Inf	5e-05	0.000238936
Sobic.006G113200	0	6.95752	Inf	5e-05	0.000238936
Sobic.006G137900	0	17.4948	Inf	5e-05	0.000238936
Sobic.006G228200	0	10.9441	Inf	5e-05	0.000238936
Sobic.007G049700	0	3.11328	Inf	5e-05	0.000238936
Sobic.007G077832	0	1.97402	Inf	5e-05	0.000238936
Sobic.007G079500	0	1.87616	Inf	5e-05	0.000238936
Sobic.007G110366	0	13.6369	Inf	5e-05	0.000238936
Sobic.007G110400	0	61.5522	Inf	5e-05	0.000238936
Sobic.007G110600	0	336.148	Inf	5e-05	0.000238936
Sobic.007G149800	0	1.8099	Inf	5e-05	0.000238936
Sobic.008G039700	0	3.8222	Inf	5e-05	0.000238936
Sobic.008G055100	0	2.3396	Inf	5e-05	0.000238936
Sobic.008G055200	0	2.50097	Inf	5e-05	0.000238936
Sobic.008G076600	0	2.48325	Inf	5e-05	0.000238936
Sobic.008G115700	0	3.3998	Inf	5e-05	0.000238936
Sobic.008G164201	0	3.13394	Inf	5e-05	0.000238936
Sobic.008G168800	0	2.85884	Inf	5e-05	0.000238936
Sobic.008G168866	0	6.22809	Inf	5e-05	0.000238936
Sobic.008G183900	0	4.95556	Inf	5e-05	0.000238936
Sobic.009G108300	0	2.9	Inf	5e-05	0.000238936
Sobic.009G112200	0	6.24007	Inf	5e-05	0.000238936
Sobic.009G115600	0	7.10909	Inf	5e-05	0.000238936
Sobic.009G144600	0	3.27339	Inf	5e-05	0.000238936
Sobic.009G151900	0	35.0371	Inf	5e-05	0.000238936
Sobic.009G177000	0	2.90293	Inf	5e-05	0.000238936
Sobic.009G178850	0	2.49068	Inf	5e-05	0.000238936
Sobic.009G202501	0	2.5982	Inf	5e-05	0.000238936
Sobic.009G240400	0	3.63007	Inf	5e-05	0.000238936
Sobic.010G093400	0	5.44393	Inf	5e-05	0.000238936
Sobic.010G097900	0	19.0686	Inf	5e-05	0.000238936
Sobic.010G102050	0	83.3477	Inf	5e-05	0.000238936
Sobic.010G104600	0	2.86051	Inf	5e-05	0.000238936
Sobic.010G112401	0	2.41947	Inf	5e-05	0.000238936
Sobic.010G124001	0	2.78099	Inf	0.00025	0.00105062
Sobic.010G131600	0	5.94347	Inf	5e-05	0.000238936
Sobic.010G195800	0	2.11275	Inf	5e-05	0.000238936
Sobic.002G030575	1.96658	0	-Inf	5e-05	0.000238936
Sobic.002G030650	2.10678	0	-Inf	5e-05	0.000238936
Sobic.002G278900	2.09851	0	-Inf	5e-05	0.000238936
Sobic.002G284901	5.79449	0	-Inf	5e-05	0.000238936
Sobic.005G224700	1.94599	0	-Inf	0.0057	0.0164773
Sobic.009G106900	3.71368	0	-Inf	5e-05	0.000238936
Sobic.009G232100	2.53713	0	-Inf	5e-05	0.000238936

## Sheet: Grassl_Xvh_mock_down
Gene	FPKM_Grassl_Mock	FPKM_Grassl_Xvh	log2 fold change Grassl_Xvh - Grassl_Mock	p_value Grassl_Xvh - Grassl_Mock	q_value Grassl_Xvh - Grassl_Mock
Sobic.006G192100	35.6876	0.271045	-7.04075	0.0163	0.0407228
Sobic.001G012300	21.2603	0.202621	-6.71323	0.00265	0.0085363
Sobic.010G173800	27.6699	0.311678	-6.47211	5e-05	0.000238936
Sobic.009G059100	363.306	4.63395	-6.2928	5e-05	0.000238936
Sobic.010G211800	3.75944	0.0749117	-5.64918	0.0072	0.0202128
Sobic.006G097800	98.6526	2.1411	-5.52593	5e-05	0.000238936
Sobic.001G429900	19.7459	0.521786	-5.24195	0.0015	0.00517547
Sobic.005G110436	68.8054	1.85964	-5.20942	5e-05	0.000238936
Sobic.001G012200	11.0808	0.326611	-5.08434	0.0003	0.00123654
Sobic.004G038300	10.1417	0.300434	-5.07712	5e-05	0.000238936
Sobic.003G443601	235.216	7.26926	-5.01603	5e-05	0.000238936
Sobic.001G089000	17.4609	0.577121	-4.91911	5e-05	0.000238936
Sobic.006G186700	280.153	9.38173	-4.90022	5e-05	0.000238936
Sobic.005G200600	27.554	0.962629	-4.83914	5e-05	0.000238936
Sobic.002G357000	105.838	4.26049	-4.6347	5e-05	0.000238936
Sobic.009G196900	2.33854	0.094466	-4.62967	0.01665	0.0414585
Sobic.010G072900	117.794	4.78638	-4.62118	5e-05	0.000238936
Sobic.002G247200	11.4615	0.482548	-4.56998	5e-05	0.000238936
Sobic.004G296900	7.24991	0.311198	-4.54206	0.0021	0.00699501
Sobic.010G108500	149.236	6.72724	-4.47143	5e-05	0.000238936
Sobic.001G260800	24.8144	1.13068	-4.45592	5e-05	0.000238936
Sobic.010G074600	157.297	7.71813	-4.34909	5e-05	0.000238936
Sobic.004G325000	8.39875	0.413108	-4.34559	5e-05	0.000238936
Sobic.002G430100	31.8576	1.56908	-4.34364	5e-05	0.000238936
Sobic.002G278800	47.1464	2.4106	-4.28968	5e-05	0.000238936
Sobic.001G480400	111.393	5.73838	-4.27888	5e-05	0.000238936
Sobic.006G161100	14.3059	0.771451	-4.21289	5e-05	0.000238936
Sobic.007G005900	6.39	0.372473	-4.10061	5e-05	0.000238936
Sobic.003G345100	27.2059	1.60238	-4.08563	0.01055	0.0280532
Sobic.002G329500	6.75967	0.414364	-4.02798	0.0005	0.00195071
Sobic.004G284200	45.8802	2.81602	-4.02614	5e-05	0.000238936
Sobic.006G192200	3.8036	0.237015	-4.00431	0.0147	0.0373803
Sobic.002G070800	11.1769	0.698003	-4.00114	5e-05	0.000238936
Sobic.001G252800	59.263	3.90723	-3.92291	5e-05	0.000238936
Sobic.004G274800	6.83824	0.456627	-3.90454	5e-05	0.000238936
Sobic.010G278700	24.8948	1.7187	-3.85646	5e-05	0.000238936
Sobic.004G076000	94.3503	6.56863	-3.84436	5e-05	0.000238936
Sobic.002G148700	129.05	9.04333	-3.83493	5e-05	0.000238936
Sobic.001G009000	2.90854	0.204784	-3.82812	0.0035	0.0108551
Sobic.006G093800	9.83254	0.707787	-3.79618	5e-05	0.000238936
Sobic.003G023800	10.4529	0.776396	-3.75096	5e-05	0.000238936
Sobic.001G069700	22.7974	1.70136	-3.7441	5e-05	0.000238936
Sobic.002G338800	3.37456	0.253133	-3.73673	0.0072	0.0202128
Sobic.007G210801	26.686	2.00284	-3.73596	0.0001	0.000456055
Sobic.006G241200	6.65722	0.506006	-3.7177	0.00355	0.0109864
Sobic.003G149000	14.8882	1.13492	-3.71351	5e-05	0.000238936
Sobic.008G133200	14.8836	1.17829	-3.65896	5e-05	0.000238936
Sobic.007G170800	12.0499	0.954801	-3.65767	5e-05	0.000238936
Sobic.007G171600	21.8562	1.76721	-3.6285	5e-05	0.000238936
Sobic.008G167800	5.91736	0.481822	-3.61838	0.0028	0.00895616
Sobic.004G182700	27.0412	2.21075	-3.61256	5e-05	0.000238936
Sobic.004G082200	7.41725	0.60769	-3.60948	0.0001	0.000456055
Sobic.004G245900	21.0411	1.74025	-3.59584	5e-05	0.000238936
Sobic.003G431900	221.037	18.3163	-3.59309	5e-05	0.000238936
Sobic.007G219100	5.82005	0.483318	-3.58999	5e-05	0.000238936
Sobic.002G360500	11.2109	0.950481	-3.5601	5e-05	0.000238936
Sobic.001G377300	81.1095	6.88452	-3.55844	5e-05	0.000238936
Sobic.001G141600	93.6735	8.05357	-3.53994	5e-05	0.000238936
Sobic.008G159901	2.94764	0.258968	-3.50872	0.00455	0.0135622
Sobic.001G023700	5.06312	0.446696	-3.50266	0.0002	0.000860037
Sobic.002G224500	5.97051	0.5295	-3.49515	0.0001	0.000456055
Sobic.005G186100	17.2012	1.5381	-3.48328	5e-05	0.000238936
Sobic.002G034500	254.102	22.971	-3.46752	5e-05	0.000238936
Sobic.006G241400	11.573	1.05631	-3.45366	5e-05	0.000238936
Sobic.003G428800	5.77006	0.527802	-3.45052	0.0014	0.0048673
Sobic.002G006600	87.2641	7.99354	-3.44848	0.00125	0.00440234
Sobic.003G239300	3.26636	0.301644	-3.43676	0.0003	0.00123654
Sobic.008G019100	20.3078	1.8852	-3.42924	5e-05	0.000238936
Sobic.008G049300	4.23401	0.393226	-3.4286	0.0007	0.00263417
Sobic.002G218100	7.95161	0.738812	-3.42797	5e-05	0.000238936
Sobic.010G154150	5.65404	0.531357	-3.41153	0.00595	0.0171284
Sobic.008G143600	8.51056	0.800713	-3.4099	5e-05	0.000238936
Sobic.001G415400	366.902	34.6172	-3.40583	5e-05	0.000238936
Sobic.002G421600	124.143	11.7508	-3.40117	5e-05	0.000238936
Sobic.003G188000	3.87179	0.36799	-3.39526	5e-05	0.000238936
Sobic.002G033000	3.12066	0.296622	-3.39515	0.00445	0.0133172
Sobic.002G278700	16.1968	1.56441	-3.37202	5e-05	0.000238936
Sobic.001G534532	2.78275	0.270162	-3.36462	0.0002	0.000860037
Sobic.002G107000	252.731	24.5415	-3.36431	5e-05	0.000238936
Sobic.010G102800	12.1826	1.19595	-3.34859	5e-05	0.000238936
Sobic.004G346000	16.4025	1.64887	-3.31437	5e-05	0.000238936
Sobic.001G439200	2.34974	0.237811	-3.30461	0.00645	0.0183976
Sobic.006G191600	10.5869	1.07259	-3.30311	5e-05	0.000238936
Sobic.004G287800	3.20229	0.329882	-3.27908	5e-05	0.000238936
Sobic.003G357600	52.121	5.41887	-3.2658	5e-05	0.000238936
Sobic.010G088700	9.16711	0.960286	-3.25493	5e-05	0.000238936
Sobic.005G201100	6.60927	0.694153	-3.25117	5e-05	0.000238936
Sobic.009G226900	2.62935	0.276645	-3.2486	0.0019	0.00639957
Sobic.009G043400	2.69263	0.283446	-3.24787	0.0017	0.0057875
Sobic.001G116400	27.5109	2.90807	-3.24187	5e-05	0.000238936
Sobic.002G279100	50.7759	5.3936	-3.23482	5e-05	0.000238936
Sobic.004G329800	10.5542	1.13044	-3.22287	5e-05	0.000238936
Sobic.001G512200	11.1197	1.19145	-3.22233	5e-05	0.000238936
Sobic.006G158000	6.62957	0.712635	-3.21768	0.0011	0.0039364
Sobic.003G369100	9.12375	0.998753	-3.19143	5e-05	0.000238936
Sobic.004G327700	30.1344	3.35343	-3.1677	5e-05	0.000238936
Sobic.002G172800	2.34129	0.263856	-3.14948	0.0163	0.0407228
Sobic.003G286800	2.8674	0.323493	-3.14793	0.0116	0.0304166
Sobic.004G300800	2.07482	0.236708	-3.1318	0.00595	0.0171284
Sobic.009G177800	60.8957	6.9643	-3.12829	5e-05	0.000238936
Sobic.003G374200	36.9322	4.23141	-3.12567	5e-05	0.000238936
Sobic.001G378550	12.211	1.41361	-3.11073	0.00025	0.00105062
Sobic.004G256200	49.2604	5.72952	-3.10394	5e-05	0.000238936
Sobic.008G100300	139.096	16.3465	-3.08902	5e-05	0.000238936
Sobic.004G285700	6.07823	0.717564	-3.08247	5e-05	0.000238936
Sobic.003G153500	7.72356	0.91523	-3.07706	5e-05	0.000238936
Sobic.003G358600	427.74	51.1099	-3.06506	5e-05	0.000238936
Sobic.002G369800	59.074	7.08258	-3.06018	5e-05	0.000238936
Sobic.003G305300	46.1454	5.54451	-3.05705	5e-05	0.000238936
Sobic.008G012150	4.56458	0.552815	-3.04561	5e-05	0.000238936
Sobic.007G043100	2.5992	0.315742	-3.04125	0.0004	0.00159795
Sobic.009G072500	12.6485	1.54112	-3.03692	5e-05	0.000238936
Sobic.002G064000	111.327	13.5795	-3.0353	5e-05	0.000238936
Sobic.006G241350	14.0952	1.72069	-3.03414	5e-05	0.000238936
Sobic.004G096100	211.642	25.9509	-3.02777	5e-05	0.000238936
Sobic.003G014100	37.2658	4.56977	-3.02766	5e-05	0.000238936
Sobic.009G030600	3.6154	0.447986	-3.01263	5e-05	0.000238936
Sobic.002G194600	51.3103	6.36299	-3.01147	5e-05	0.000238936
Sobic.004G075800	13.6741	1.69908	-3.00862	5e-05	0.000238936
Sobic.003G042100	26.8486	3.34918	-3.00297	5e-05	0.000238936
Sobic.001G184900	8.25216	1.03727	-2.99199	0.00295	0.00937177
Sobic.004G107700	7.88078	0.995003	-2.98557	0.0002	0.000860037
Sobic.005G016400	9.52165	1.2086	-2.97787	5e-05	0.000238936
Sobic.009G069500	14.9714	1.92084	-2.9624	0.00215	0.00713864
Sobic.010G219500	72.5977	9.34966	-2.95694	5e-05	0.000238936
Sobic.007G166300	669.737	86.2644	-2.95676	5e-05	0.000238936
Sobic.009G024600	24.6794	3.18041	-2.95602	5e-05	0.000238936
Sobic.004G298700	2.95675	0.381814	-2.95307	0.0002	0.000860037
Sobic.002G293700	2.07808	0.268446	-2.95254	0.01525	0.0385428
Sobic.005G100300	32.4813	4.20307	-2.95009	5e-05	0.000238936
Sobic.003G260100	9.91144	1.28636	-2.9458	0.00105	0.00377701
Sobic.002G357600	75.5104	9.81112	-2.94418	5e-05	0.000238936
Sobic.004G016500	16.9679	2.22272	-2.93241	5e-05	0.000238936
Sobic.008G108400	63.5081	8.33236	-2.93014	5e-05	0.000238936
Sobic.010G165200	2.58589	0.341732	-2.91972	0.01125	0.0296278
Sobic.005G037300	5.14378	0.680231	-2.91873	5e-05	0.000238936
Sobic.001G115800	32.8045	4.34079	-2.91786	5e-05	0.000238936
Sobic.006G206800	42.0779	5.57522	-2.91596	5e-05	0.000238936
Sobic.001G061600	115.545	15.3099	-2.91592	5e-05	0.000238936
Sobic.009G022500	6.72016	0.895436	-2.90783	5e-05	0.000238936
Sobic.005G099500	176.357	23.5329	-2.90575	5e-05	0.000238936
Sobic.004G164100	14.4502	1.93594	-2.89998	5e-05	0.000238936
Sobic.004G191200	84.1101	11.2797	-2.89855	5e-05	0.000238936
Sobic.010G255600	129.698	17.4224	-2.89614	5e-05	0.000238936
Sobic.009G010700	53.0992	7.13581	-2.89554	5e-05	0.000238936
Sobic.009G238500	13.5155	1.81966	-2.89287	5e-05	0.000238936
Sobic.007G103500	10.1828	1.37339	-2.89033	0.0007	0.00263417
Sobic.003G214800	8.56328	1.15687	-2.88794	5e-05	0.000238936
Sobic.009G156900	59.3846	8.02521	-2.88748	5e-05	0.000238936
Sobic.006G077400	65.4737	8.86001	-2.88554	5e-05	0.000238936
Sobic.009G239500	14.8527	2.01083	-2.88487	5e-05	0.000238936
Sobic.003G099400	27.2041	3.69778	-2.87909	5e-05	0.000238936
Sobic.002G256100	4.55584	0.619329	-2.87894	0.0001	0.000456055
Sobic.004G116400	13.4435	1.82897	-2.87781	5e-05	0.000238936
Sobic.009G250800	2.34065	0.31891	-2.87569	0.0076	0.0211798
Sobic.005G152600	23.6488	3.23001	-2.87215	5e-05	0.000238936
Sobic.005G063100	2.04429	0.279605	-2.87014	0.00655	0.0186373
Sobic.001G344400	13.7848	1.89235	-2.86483	0.00835	0.0229616
Sobic.004G217800	42.8987	5.92295	-2.85655	5e-05	0.000238936
Sobic.001G437801	109.815	15.1663	-2.85613	5e-05	0.000238936
Sobic.002G125700	2.08405	0.287988	-2.85531	0.00105	0.00377701
Sobic.007G219900	14.3453	1.98891	-2.85053	5e-05	0.000238936
Sobic.006G183200	1.97134	0.274399	-2.84483	0.0007	0.00263417
Sobic.005G227000	3.22867	0.450225	-2.84222	5e-05	0.000238936
Sobic.004G354800	2.64811	0.370079	-2.83906	0.00255	0.0082741
Sobic.001G142400	2.91662	0.408244	-2.83679	5e-05	0.000238936
Sobic.003G091850	6.46985	0.908738	-2.83179	0.00685	0.0193495
Sobic.004G252200	9.51018	1.3405	-2.8267	5e-05	0.000238936
Sobic.002G052100	9.94287	1.40252	-2.82564	5e-05	0.000238936
Sobic.003G048000	75.2667	10.6254	-2.8245	5e-05	0.000238936
Sobic.008G080900	12.6946	1.79233	-2.82431	5e-05	0.000238936
Sobic.010G156100	3.33164	0.471653	-2.82043	0.00075	0.00280144
Sobic.003G335900	4.30953	0.610861	-2.81861	5e-05	0.000238936
Sobic.001G017000	93.7782	13.3285	-2.81473	5e-05	0.000238936
Sobic.006G181600	8.51338	1.21516	-2.80859	5e-05	0.000238936
Sobic.009G250700	11.5295	1.64902	-2.80565	5e-05	0.000238936
Sobic.002G415000	11.8214	1.69708	-2.80028	5e-05	0.000238936
Sobic.009G130800	13.2775	1.90732	-2.79937	5e-05	0.000238936
Sobic.008G072600	11.1776	1.60622	-2.79887	5e-05	0.000238936
Sobic.006G149700	15.9623	2.30371	-2.79264	5e-05	0.000238936
Sobic.005G036000	38.1275	5.50584	-2.7918	5e-05	0.000238936
Sobic.004G096200	4.79994	0.69365	-2.79074	0.0051	0.0149581
Sobic.007G069101	2.09478	0.303098	-2.78894	0.0142	0.0363315
Sobic.004G333100	8.43736	1.22088	-2.78887	5e-05	0.000238936
Sobic.003G374600	23.0752	3.35589	-2.78157	5e-05	0.000238936
Sobic.001G336050	290.155	42.2514	-2.77975	5e-05	0.000238936
Sobic.008G153200	17.9778	2.62089	-2.77809	5e-05	0.000238936
Sobic.001G505100	162.702	23.8534	-2.76997	5e-05	0.000238936
Sobic.002G142300	3.83166	0.562659	-2.76764	5e-05	0.000238936
Sobic.003G286700	27.3201	4.03549	-2.75915	5e-05	0.000238936
Sobic.006G110700	4.19196	0.619811	-2.75773	5e-05	0.000238936
Sobic.004G276600	2.24824	0.333358	-2.75365	0.00235	0.00773124
Sobic.010G027900	5.07285	0.754372	-2.74945	0.0191	0.0466146
Sobic.004G286600	169.49	25.2931	-2.74438	5e-05	0.000238936
Sobic.002G379800	6.15706	0.926928	-2.73171	0.0004	0.00159795
Sobic.001G120000	429.556	64.8905	-2.72677	5e-05	0.000238936
Sobic.002G225000	19.8315	2.99737	-2.72603	5e-05	0.000238936
Sobic.008G033400	10.4564	1.58074	-2.72572	5e-05	0.000238936
Sobic.006G217900	157.105	23.7595	-2.72515	5e-05	0.000238936
Sobic.008G081200	1.84666	0.280522	-2.71874	0.00105	0.00377701
Sobic.003G085800	52.8051	8.022	-2.71864	5e-05	0.000238936
Sobic.004G044100	3.71375	0.56433	-2.71827	0.00035	0.00141791
Sobic.004G314800	216.48	33.0343	-2.7122	5e-05	0.000238936
Sobic.004G016600	4.67357	0.714171	-2.71018	0.0004	0.00159795
Sobic.004G228100	16.1592	2.46985	-2.70987	0.00095	0.00345791
Sobic.001G127700	5.34615	0.817632	-2.70898	0.0008	0.00296861
Sobic.004G273100	16.933	2.59254	-2.7074	5e-05	0.000238936
Sobic.001G203000	220.318	33.7686	-2.70584	5e-05	0.000238936
Sobic.001G084600	29.1136	4.47138	-2.7029	5e-05	0.000238936
Sobic.003G074700	105.86	16.2853	-2.70051	5e-05	0.000238936
Sobic.001G531800	36.6834	5.64681	-2.69962	5e-05	0.000238936
Sobic.001G316100	382.317	59.077	-2.6941	5e-05	0.000238936
Sobic.001G138000	1350.28	208.822	-2.69291	5e-05	0.000238936
Sobic.004G109000	25.1192	3.88589	-2.69247	5e-05	0.000238936
Sobic.005G190800	5.87471	0.911646	-2.68797	0.0004	0.00159795
Sobic.009G031000	2.36289	0.36712	-2.68623	0.00055	0.00212404
Sobic.004G017200	34.7206	5.40644	-2.68304	5e-05	0.000238936
Sobic.008G088878	2.1105	0.328933	-2.68171	0.0168	0.0417708
Sobic.010G060600	42.7489	6.68727	-2.6764	5e-05	0.000238936
Sobic.003G393700	41.297	6.46584	-2.67513	5e-05	0.000238936
Sobic.005G033100	3.62087	0.569899	-2.66756	5e-05	0.000238936
Sobic.006G116000	2.99198	0.472943	-2.66136	5e-05	0.000238936
Sobic.004G114800	120.286	19.0987	-2.65493	5e-05	0.000238936
Sobic.009G214600	37.0024	5.9727	-2.63116	5e-05	0.000238936
Sobic.005G200200	33.8782	5.49188	-2.62498	5e-05	0.000238936
Sobic.008G087500	2.37047	0.385245	-2.62132	5e-05	0.000238936
Sobic.003G009900	18.3605	3.00886	-2.60931	5e-05	0.000238936
Sobic.003G276400	52.5121	8.60798	-2.6089	5e-05	0.000238936
Sobic.002G242600	17.8211	2.92485	-2.60715	5e-05	0.000238936
Sobic.001G372600	15.9935	2.6269	-2.60605	5e-05	0.000238936
Sobic.003G292300	20.7971	3.41648	-2.6058	5e-05	0.000238936
Sobic.004G127600	23.7671	3.90679	-2.60491	5e-05	0.000238936
Sobic.010G006800	1.83247	0.301756	-2.60234	0.0002	0.000860037
Sobic.010G033000	19.3959	3.19921	-2.59996	5e-05	0.000238936
Sobic.001G461800	2.0673	0.341229	-2.59894	0.00075	0.00280144
Sobic.001G225500	425.12	70.3126	-2.59601	5e-05	0.000238936
Sobic.007G217700	13.3525	2.21197	-2.59371	5e-05	0.000238936
Sobic.002G342600	7.42661	1.23273	-2.59084	0.0001	0.000456055
Sobic.009G074500	4.92464	0.818562	-2.58885	5e-05	0.000238936
Sobic.001G225400	255.396	42.5018	-2.58714	5e-05	0.000238936
Sobic.002G207900	23.4646	3.908	-2.58598	5e-05	0.000238936
Sobic.003G139300	13.2855	2.23107	-2.57404	5e-05	0.000238936
Sobic.003G191000	1729.18	291.544	-2.5683	5e-05	0.000238936
Sobic.001G341100	31.3798	5.29967	-2.56586	5e-05	0.000238936
Sobic.003G017100	6.26817	1.06186	-2.56145	0.01445	0.0368349
Sobic.001G083800	5.89626	1.00061	-2.55892	0.00015	0.000661161
Sobic.009G179800	62.4122	10.5944	-2.55852	5e-05	0.000238936
Sobic.004G151900	7.18867	1.22323	-2.55503	0.00075	0.00280144
Sobic.002G282500	10.8972	1.85528	-2.55424	5e-05	0.000238936
Sobic.001G016100	6.73285	1.14868	-2.55124	5e-05	0.000238936
Sobic.001G012500	212.623	36.2959	-2.55042	5e-05	0.000238936
Sobic.003G089600	58.0524	9.92926	-2.5476	5e-05	0.000238936
Sobic.001G340600	39.2446	6.71253	-2.54757	5e-05	0.000238936
Sobic.004G176300	3.96526	0.678354	-2.54731	0.00015	0.000661161
Sobic.004G142700	13.5175	2.31419	-2.54625	5e-05	0.000238936
Sobic.002G368000	6.98538	1.19632	-2.54574	5e-05	0.000238936
Sobic.001G116200	2.24256	0.384491	-2.54412	0.00375	0.011493
Sobic.008G052000	2.7967	0.480205	-2.542	0.0001	0.000456055
Sobic.009G232200	37.7135	6.48458	-2.53999	5e-05	0.000238936
Sobic.006G021000	21.624	3.73612	-2.53302	5e-05	0.000238936
Sobic.001G309900	30.365	5.25397	-2.53093	5e-05	0.000238936
Sobic.001G515600	10.8054	1.87583	-2.52615	5e-05	0.000238936
Sobic.010G173400	21.9889	3.81879	-2.52559	5e-05	0.000238936
Sobic.003G162700	19.7964	3.4401	-2.52472	0.0164	0.0409069
Sobic.003G333700	14.2224	2.47845	-2.52066	5e-05	0.000238936
Sobic.007G062200	3.46365	0.606041	-2.51481	5e-05	0.000238936
Sobic.006G184300	8.70347	1.52556	-2.51225	5e-05	0.000238936
Sobic.001G435201	5.99823	1.05805	-2.50313	5e-05	0.000238936
Sobic.010G213700	3.90118	0.689072	-2.50118	0.01635	0.0408204
Sobic.005G022800	5.48154	0.969762	-2.49888	0.0001	0.000456055
Sobic.002G215000	171.285	30.3403	-2.49709	5e-05	0.000238936
Sobic.010G011800	16.4412	2.91469	-2.4959	5e-05	0.000238936
Sobic.003G179600	3.77707	0.673985	-2.48648	5e-05	0.000238936
Sobic.008G189500	512.818	92.1427	-2.4765	5e-05	0.000238936
Sobic.006G218900	2.47252	0.444266	-2.47649	5e-05	0.000238936
Sobic.004G343000	64.5617	11.6072	-2.47565	5e-05	0.000238936
Sobic.004G035500	83.2657	14.9841	-2.47429	5e-05	0.000238936
Sobic.008G190500	58.4586	10.5316	-2.47269	5e-05	0.000238936
Sobic.002G299900	14.8997	2.68958	-2.46984	5e-05	0.000238936
Sobic.003G309700	2.43517	0.439608	-2.46973	0.00035	0.00141791
Sobic.006G251000	262.11	47.4054	-2.46705	5e-05	0.000238936
Sobic.001G362601	3.04438	0.551666	-2.46428	5e-05	0.000238936
Sobic.007G185100	53.9917	9.79551	-2.46254	5e-05	0.000238936
Sobic.007G018900	18.2566	3.31607	-2.46087	5e-05	0.000238936
Sobic.008G061701	1.92819	0.350318	-2.46051	0.0035	0.0108551
Sobic.008G024700	2.93342	0.533524	-2.45896	0.00015	0.000661161
Sobic.004G288300	3.85586	0.703261	-2.45492	0.0175	0.0432694
Sobic.007G116950	101.33	18.4948	-2.45386	5e-05	0.000238936
Sobic.007G038100	1.82908	0.334125	-2.45265	0.00225	0.00742973
Sobic.009G154200	7.71528	1.41761	-2.44426	5e-05	0.000238936
Sobic.001G453300	127.495	23.5141	-2.43884	5e-05	0.000238936
Sobic.004G098000	4.38021	0.807875	-2.4388	0.00045	0.00177454
Sobic.004G020800	13.9387	2.57633	-2.4357	5e-05	0.000238936
Sobic.004G231800	228.35	42.2972	-2.43261	5e-05	0.000238936
Sobic.010G238100	2.04385	0.379357	-2.42967	0.0012	0.00425513
Sobic.007G177100	17.8563	3.31505	-2.42934	5e-05	0.000238936
Sobic.008G059400	3.54372	0.658896	-2.42714	5e-05	0.000238936
Sobic.003G328200	189.575	35.2666	-2.42639	5e-05	0.000238936
Sobic.002G219300	2.30228	0.428776	-2.42477	0.00495	0.0145845
Sobic.006G218600	4.27279	0.795822	-2.42466	0.0003	0.00123654
Sobic.002G176500	107.802	20.0926	-2.42365	5e-05	0.000238936
Sobic.005G134100	137.164	25.6315	-2.41992	5e-05	0.000238936
Sobic.006G163100	20.6164	3.85958	-2.41728	5e-05	0.000238936
Sobic.003G132600	345.737	64.814	-2.4153	5e-05	0.000238936
Sobic.001G535600	95.0639	17.847	-2.41322	5e-05	0.000238936
Sobic.004G359600	72.2057	13.5804	-2.41059	5e-05	0.000238936
Sobic.008G072400	1.82467	0.343213	-2.41046	0.00025	0.00105062
Sobic.004G011566	67.73	12.7475	-2.40958	0.01035	0.0275842
Sobic.005G114600	6.19369	1.17139	-2.40258	0.00165	0.00562959
Sobic.004G224766	3.50777	0.66348	-2.40243	0.0018	0.00609241
Sobic.001G168800	5.40542	1.02449	-2.39951	0.0208	0.0499607
Sobic.004G326500	5.05758	0.95971	-2.39778	5e-05	0.000238936
Sobic.008G131700	95.9974	18.2794	-2.39278	5e-05	0.000238936
Sobic.002G082900	6.59764	1.25929	-2.38933	5e-05	0.000238936
Sobic.006G211400	22.0116	4.21176	-2.38577	5e-05	0.000238936
Sobic.002G190100	32.0182	6.13657	-2.38339	5e-05	0.000238936
Sobic.002G357300	5.82548	1.11739	-2.38224	0.00175	0.00593393
Sobic.003G403800	36.004	6.9099	-2.38142	5e-05	0.000238936
Sobic.007G226100	75.6714	14.531	-2.38061	5e-05	0.000238936
Sobic.003G247600	3.97659	0.764048	-2.3798	5e-05	0.000238936
Sobic.009G126800	2.91276	0.559737	-2.37957	0.00135	0.004711
Sobic.002G305700	547.079	105.172	-2.379	5e-05	0.000238936
Sobic.005G119001	2.18998	0.421425	-2.37757	0.00135	0.004711
Sobic.001G037033	11.9554	2.30983	-2.3718	0.01705	0.0423023
Sobic.005G044000	16.1718	3.12502	-2.37154	5e-05	0.000238936
Sobic.008G030600	128.134	24.7742	-2.37074	5e-05	0.000238936
Sobic.002G172700	180.495	34.9524	-2.3685	5e-05	0.000238936
Sobic.009G254000	5.2119	1.01069	-2.36647	5e-05	0.000238936
Sobic.004G239100	93.5552	18.2529	-2.35769	5e-05	0.000238936
Sobic.002G279500	7.31213	1.42754	-2.35676	0.0038	0.0116272
Sobic.010G205000	11.0829	2.16418	-2.35644	5e-05	0.000238936
Sobic.001G475600	27.0723	5.29321	-2.3546	5e-05	0.000238936
Sobic.002G360200	10.8171	2.1173	-2.35302	5e-05	0.000238936
Sobic.006G193900	78.4586	15.3764	-2.35121	5e-05	0.000238936
Sobic.004G072000	133.547	26.1748	-2.3511	5e-05	0.000238936
Sobic.009G250100	3.13463	0.615626	-2.34817	5e-05	0.000238936
Sobic.002G370500	22.6472	4.45361	-2.34629	5e-05	0.000238936
Sobic.006G100900	15.9391	3.13525	-2.34592	5e-05	0.000238936
Sobic.001G363700	4.69623	0.924297	-2.34508	5e-05	0.000238936
Sobic.003G360000	68.0219	13.3952	-2.34429	5e-05	0.000238936
Sobic.010G146700	14.978	2.95322	-2.34248	5e-05	0.000238936
Sobic.003G234400	152.814	30.222	-2.33811	5e-05	0.000238936
Sobic.003G114100	33.3983	6.60573	-2.33798	5e-05	0.000238936
Sobic.007G091100	14.7541	2.92698	-2.33363	5e-05	0.000238936
Sobic.004G234200	103.269	20.5552	-2.32884	5e-05	0.000238936
Sobic.008G051000	206.799	41.2138	-2.32703	5e-05	0.000238936
Sobic.004G335900	29.3195	5.86634	-2.32133	5e-05	0.000238936
Sobic.001G354501	9.92284	1.98929	-2.3185	0.0014	0.0048673
Sobic.007G125600	2.00625	0.402441	-2.31766	0.003	0.00950959
Sobic.007G137300	13.1074	2.63895	-2.31234	5e-05	0.000238936
Sobic.002G370000	8.91606	1.79902	-2.3092	5e-05	0.000238936
Sobic.001G541800	15.1608	3.06179	-2.3079	5e-05	0.000238936
Sobic.006G232400	7.82206	1.57971	-2.30789	5e-05	0.000238936
Sobic.008G167700	21.9041	4.43635	-2.30375	5e-05	0.000238936
Sobic.006G180900	5.82467	1.18374	-2.29883	0.006	0.0172564
Sobic.001G222700	5.19848	1.0566	-2.29866	5e-05	0.000238936
Sobic.001G228300	53.3753	10.8554	-2.29776	5e-05	0.000238936
Sobic.002G045700	43.6292	8.88881	-2.29523	5e-05	0.000238936
Sobic.003G211500	11.5287	2.35037	-2.29427	5e-05	0.000238936
Sobic.004G338100	9.56959	1.95226	-2.29331	5e-05	0.000238936
Sobic.008G148500	5.65753	1.15463	-2.29274	5e-05	0.000238936
Sobic.006G157800	2.88873	0.58965	-2.2925	0.01005	0.0269076
Sobic.006G184100	18.8386	3.85702	-2.28813	5e-05	0.000238936
Sobic.001G390000	16.8804	3.46486	-2.28448	5e-05	0.000238936
Sobic.001G090600	2.8258	0.581361	-2.28115	0.0143	0.0365223
Sobic.010G188300	90.6603	18.6659	-2.28007	5e-05	0.000238936
Sobic.006G060200	77.9015	16.0483	-2.27923	5e-05	0.000238936
Sobic.007G111500	292.633	60.4576	-2.2751	5e-05	0.000238936
Sobic.002G010700	4.89903	1.01382	-2.27269	0.0009	0.00329906
Sobic.008G136500	15.7813	3.27241	-2.26979	5e-05	0.000238936
Sobic.003G229700	3.87778	0.804549	-2.26898	5e-05	0.000238936
Sobic.003G313900	4.39688	0.912378	-2.26878	0.008	0.0221098
Sobic.004G096900	10.7717	2.24786	-2.26062	5e-05	0.000238936
Sobic.002G031600	17.9022	3.73643	-2.26041	5e-05	0.000238936
Sobic.009G091850	180.971	37.7838	-2.25992	5e-05	0.000238936
Sobic.006G166000	71.8905	15.0219	-2.25873	5e-05	0.000238936
Sobic.010G131200	3.67447	0.768845	-2.25677	0.013	0.0336343
Sobic.003G070700	8.50592	1.78403	-2.25333	5e-05	0.000238936
Sobic.001G278800	29.0848	6.1016	-2.253	5e-05	0.000238936
Sobic.003G300500	2.11348	0.443449	-2.25278	0.0053	0.0154815
Sobic.006G184700	9.86784	2.07114	-2.25231	5e-05	0.000238936
Sobic.006G078500	1422.01	299.162	-2.24893	5e-05	0.000238936
Sobic.008G078400	64.0883	13.4911	-2.24806	5e-05	0.000238936
Sobic.006G241600	25.7959	5.43229	-2.24751	5e-05	0.000238936
Sobic.001G192100	15.065	3.1784	-2.24483	5e-05	0.000238936
Sobic.004G211200	75.0595	15.8402	-2.24445	5e-05	0.000238936
Sobic.001G012400	45.7948	9.67117	-2.24342	5e-05	0.000238936
Sobic.010G183600	6.10078	1.29173	-2.23969	0.0001	0.000456055
Sobic.006G208050	2.93821	0.623416	-2.23667	0.0034	0.0106065
Sobic.002G116000	18.1418	3.85438	-2.23474	5e-05	0.000238936
Sobic.009G130700	232.17	49.3974	-2.23267	5e-05	0.000238936
Sobic.009G091800	58.5973	12.4695	-2.23243	5e-05	0.000238936
Sobic.007G181600	19.5887	4.17077	-2.23164	0.00665	0.0188759
Sobic.001G398300	2.2581	0.481071	-2.23078	0.01825	0.044833
Sobic.001G274900	1.92529	0.41027	-2.23043	0.0008	0.00296861
Sobic.001G527000	96.3071	20.5624	-2.22764	5e-05	0.000238936
Sobic.001G453200	23.4215	5.00091	-2.22757	5e-05	0.000238936
Sobic.003G309500	35.6257	7.608	-2.22733	5e-05	0.000238936
Sobic.001G362800	22.7012	4.85152	-2.22626	5e-05	0.000238936
Sobic.004G255550	9.99723	2.14028	-2.22373	0.0208	0.0499607
Sobic.003G393800	288.605	61.9073	-2.22092	5e-05	0.000238936
Sobic.004G191600	5.75674	1.23767	-2.21763	5e-05	0.000238936
Sobic.002G233300	86.4656	18.6033	-2.21657	5e-05	0.000238936
Sobic.008G013300	1.85298	0.399	-2.21539	0.00015	0.000661161
Sobic.005G110532	14.4882	3.12854	-2.21132	5e-05	0.000238936
Sobic.001G524200	31.4649	6.79888	-2.21038	5e-05	0.000238936
Sobic.006G125800	3.97811	0.859971	-2.20972	0.0009	0.00329906
Sobic.003G223700	2.33345	0.504562	-2.20936	0.00065	0.00246939
Sobic.007G143700	64.1261	13.8899	-2.20687	5e-05	0.000238936
Sobic.009G010900	37.8146	8.20075	-2.20511	5e-05	0.000238936
Sobic.009G238300	33.7692	7.34355	-2.20116	0.0078	0.0216435
Sobic.010G264500	82.7174	18.0657	-2.19494	5e-05	0.000238936
Sobic.004G057900	6.37503	1.39238	-2.19487	0.0005	0.00195071
Sobic.002G043400	10.1588	2.21901	-2.19474	5e-05	0.000238936
Sobic.004G344400	4.10385	0.897257	-2.19339	5e-05	0.000238936
Sobic.004G257700	22.6396	4.95087	-2.1931	5e-05	0.000238936
Sobic.004G113100	10.5957	2.31792	-2.19257	0.0088	0.0240152
Sobic.004G110400	5.50935	1.20561	-2.19212	0.00205	0.00684677
Sobic.010G095000	5.91483	1.29607	-2.19019	5e-05	0.000238936
Sobic.010G023700	242.429	53.1947	-2.18821	5e-05	0.000238936
Sobic.001G040000	247.543	54.3506	-2.18731	5e-05	0.000238936
Sobic.008G143901	10.2509	2.25099	-2.18712	5e-05	0.000238936
Sobic.001G140400	2.87943	0.633062	-2.18537	0.01335	0.0344207
Sobic.010G277600	63.6235	14.0058	-2.18354	5e-05	0.000238936
Sobic.006G032500	2.96799	0.653778	-2.18261	5e-05	0.000238936
Sobic.003G094500	5.02965	1.11052	-2.17922	0.0001	0.000456055
Sobic.002G105101	2.04308	0.451351	-2.17842	0.0099	0.0265631
Sobic.002G043700	5.81471	1.28551	-2.17736	5e-05	0.000238936
Sobic.010G165100	5.24746	1.16095	-2.17632	5e-05	0.000238936
Sobic.006G231266	95.3128	21.12	-2.17406	5e-05	0.000238936
Sobic.002G186600	3.57353	0.796416	-2.16575	5e-05	0.000238936
Sobic.003G177700	4.18119	0.931959	-2.16558	0.00085	0.00313361
Sobic.002G152800	110.774	24.715	-2.16416	5e-05	0.000238936
Sobic.002G406400	12.7933	2.8582	-2.1622	5e-05	0.000238936
Sobic.002G312200	2.36307	0.528002	-2.16205	0.0002	0.000860037
Sobic.010G109500	678.518	151.706	-2.16111	5e-05	0.000238936
Sobic.008G159250	14.6933	3.28732	-2.16018	5e-05	0.000238936
Sobic.005G110472	13.4469	3.00862	-2.16011	5e-05	0.000238936
Sobic.001G346100	6.94618	1.55565	-2.1587	5e-05	0.000238936
Sobic.005G192600	162.441	36.5063	-2.1537	5e-05	0.000238936
Sobic.008G025500	5.1351	1.15495	-2.15256	5e-05	0.000238936
Sobic.003G182800	12.5435	2.82237	-2.15196	0.00125	0.00440234
Sobic.002G141100	4.63385	1.04287	-2.15165	0.00035	0.00141791
Sobic.009G164300	27.689	6.23154	-2.15165	5e-05	0.000238936
Sobic.004G246800	12.7016	2.85947	-2.15119	5e-05	0.000238936
Sobic.002G264800	479.202	107.957	-2.15017	5e-05	0.000238936
Sobic.004G272100	899.822	203.24	-2.14645	5e-05	0.000238936
Sobic.004G173300	7.17973	1.62281	-2.14544	0.0129	0.0334312
Sobic.002G366600	9.96188	2.25402	-2.14392	5e-05	0.000238936
Sobic.003G257100	44.3103	10.0553	-2.13969	5e-05	0.000238936
Sobic.004G315100	111.259	25.2852	-2.13756	5e-05	0.000238936
Sobic.004G319800	39.4556	8.98372	-2.13485	5e-05	0.000238936
Sobic.006G084500	5.55228	1.26423	-2.13482	5e-05	0.000238936
Sobic.009G230000	4.81876	1.09727	-2.13475	5e-05	0.000238936
Sobic.001G023300	68.094	15.5174	-2.13364	5e-05	0.000238936
Sobic.006G025500	47.8042	10.8983	-2.13303	5e-05	0.000238936
Sobic.009G161100	78.0642	17.8081	-2.13213	5e-05	0.000238936
Sobic.007G109800	3.43071	0.783287	-2.1309	0.01105	0.029171
Sobic.001G489900	106.723	24.3845	-2.12984	5e-05	0.000238936
Sobic.002G354700	2.24266	0.513076	-2.12796	0.0001	0.000456055
Sobic.004G070200	69.4268	15.9061	-2.12591	5e-05	0.000238936
Sobic.009G248801	6.01647	1.37866	-2.12565	5e-05	0.000238936
Sobic.003G440500	29.8374	6.83996	-2.12506	0.01515	0.0383264
Sobic.006G017800	4.2615	0.979266	-2.12159	5e-05	0.000238936
Sobic.004G055600	32.6453	7.51308	-2.1194	5e-05	0.000238936
Sobic.002G081500	11.1393	2.56457	-2.11887	5e-05	0.000238936
Sobic.003G010600	178.983	41.2703	-2.11665	5e-05	0.000238936
Sobic.008G141200	3.83212	0.884554	-2.11512	0.00135	0.004711
Sobic.008G112300	67.6308	15.6144	-2.11481	5e-05	0.000238936
Sobic.006G153000	70.2478	16.2221	-2.11449	5e-05	0.000238936
Sobic.004G199600	47.9268	11.1026	-2.10994	5e-05	0.000238936
Sobic.006G060100	4.62885	1.07303	-2.10897	0.0028	0.00895616
Sobic.003G377700	56.9335	13.2015	-2.10858	5e-05	0.000238936
Sobic.002G199000	24.4307	5.6705	-2.10714	5e-05	0.000238936
Sobic.009G212100	16.0836	3.73389	-2.10684	5e-05	0.000238936
Sobic.001G071200	12.4373	2.89416	-2.10345	5e-05	0.000238936
Sobic.001G377200	22.2567	5.18227	-2.10259	5e-05	0.000238936
Sobic.003G383600	34.7782	8.11153	-2.10014	0.00025	0.00105062
Sobic.005G085600	202.782	47.3586	-2.09823	5e-05	0.000238936
Sobic.003G022200	60.7469	14.1896	-2.09798	5e-05	0.000238936
Sobic.003G132300	44.3261	10.3835	-2.09387	5e-05	0.000238936
Sobic.001G532900	5.69028	1.33389	-2.09286	5e-05	0.000238936
Sobic.003G305601	5.26219	1.23464	-2.09158	0.0003	0.00123654
Sobic.004G094100	9.46917	2.22407	-2.09003	5e-05	0.000238936
Sobic.006G206900	5.24164	1.23437	-2.08625	0.00765	0.0212905
Sobic.007G195800	34.6539	8.16445	-2.08559	5e-05	0.000238936
Sobic.002G198600	354.166	83.7458	-2.08034	5e-05	0.000238936
Sobic.010G267000	325.937	77.0919	-2.07994	5e-05	0.000238936
Sobic.001G188600	14.3851	3.40513	-2.07879	5e-05	0.000238936
Sobic.005G056400	263.388	62.382	-2.07799	5e-05	0.000238936
Sobic.003G385401	3.68291	0.872409	-2.07777	0.0005	0.00195071
Sobic.005G183300	4.18407	0.991191	-2.07767	5e-05	0.000238936
Sobic.004G190900	2.36697	0.561115	-2.07667	0.0086	0.0235485
Sobic.001G365700	3.72211	0.883679	-2.07452	0.00025	0.00105062
Sobic.008G135100	2.45534	0.583114	-2.07407	0.0193	0.0469922
Sobic.008G069300	9.2621	2.19971	-2.07402	0.00865	0.0236577
Sobic.007G034500	209.099	49.7227	-2.07221	5e-05	0.000238936
Sobic.008G073100	39.5611	9.40942	-2.07191	5e-05	0.000238936
Sobic.001G197000	44.9386	10.6989	-2.0705	5e-05	0.000238936
Sobic.002G416600	13.242	3.15503	-2.0694	5e-05	0.000238936
Sobic.008G001300	3.83171	0.91376	-2.0681	5e-05	0.000238936
Sobic.002G064400	38.6626	9.22606	-2.06715	5e-05	0.000238936
Sobic.010G208800	2.34734	0.560161	-2.06711	5e-05	0.000238936
Sobic.004G253800	12.1283	2.89557	-2.06646	5e-05	0.000238936
Sobic.004G317900	207.83	49.6228	-2.06633	5e-05	0.000238936
Sobic.004G122200	152.643	36.46	-2.06577	5e-05	0.000238936
Sobic.009G212000	13.2859	3.17365	-2.06568	5e-05	0.000238936
Sobic.005G168700	73.7276	17.6487	-2.06265	5e-05	0.000238936
Sobic.001G383900	139.696	33.4453	-2.06242	5e-05	0.000238936
Sobic.010G215500	16.2409	3.89876	-2.05854	5e-05	0.000238936
Sobic.002G118700	11.8252	2.83928	-2.05827	0.02025	0.0488847
Sobic.002G063900	2.44302	0.587314	-2.05646	0.00025	0.00105062
Sobic.006G270200	10.6471	2.56134	-2.05549	0.0001	0.000456055
Sobic.003G150800	93.1035	22.4205	-2.05401	5e-05	0.000238936
Sobic.004G309300	82.5644	19.8884	-2.05359	5e-05	0.000238936
Sobic.006G265400	196.423	47.4115	-2.05066	5e-05	0.000238936
Sobic.002G000500	85.8461	20.7274	-2.05021	5e-05	0.000238936
Sobic.003G266600	9.03455	2.1821	-2.04973	5e-05	0.000238936
Sobic.009G187100	11.9336	2.88365	-2.04906	5e-05	0.000238936
Sobic.009G128800	4.7125	1.13884	-2.04893	5e-05	0.000238936
Sobic.005G122900	4.58773	1.10898	-2.04855	0.0021	0.00699501
Sobic.007G181400	15.5773	3.76943	-2.04703	0.00205	0.00684677
Sobic.001G150600	14.7334	3.56568	-2.04684	5e-05	0.000238936
Sobic.007G095600	1.92593	0.466146	-2.0467	5e-05	0.000238936
Sobic.009G190700	22.1943	5.38039	-2.04441	5e-05	0.000238936
Sobic.001G197400	7.4591	1.80981	-2.04316	5e-05	0.000238936
Sobic.009G098100	254.921	61.8804	-2.0425	5e-05	0.000238936
Sobic.003G118800	2.1589	0.524237	-2.042	0.00035	0.00141791
Sobic.001G069500	45.7756	11.1158	-2.04197	5e-05	0.000238936
Sobic.001G134800	421.119	102.293	-2.04152	5e-05	0.000238936
Sobic.006G011400	14.5514	3.53472	-2.04149	5e-05	0.000238936
Sobic.010G159700	2.89126	0.7029	-2.04031	5e-05	0.000238936
Sobic.001G132600	33.137	8.05779	-2.03999	5e-05	0.000238936
Sobic.004G216300	4.72752	1.14976	-2.03976	5e-05	0.000238936
Sobic.004G204500	228.592	55.5977	-2.03968	5e-05	0.000238936
Sobic.010G143700	2.56547	0.623971	-2.03967	0.0057	0.0164773
Sobic.003G433900	600.391	146.107	-2.03887	5e-05	0.000238936
Sobic.001G122400	58.0915	14.2074	-2.03169	5e-05	0.000238936
Sobic.003G202300	18.8261	4.61281	-2.02902	5e-05	0.000238936
Sobic.004G302000	3.2922	0.80684	-2.0287	0.00245	0.00800665
Sobic.010G026925	253.319	62.1227	-2.02776	5e-05	0.000238936
Sobic.001G225300	106.599	26.149	-2.02737	5e-05	0.000238936
Sobic.008G072300	20.679	5.08557	-2.02369	5e-05	0.000238936
Sobic.008G048501	2.41785	0.594821	-2.0232	0.0118	0.0308933
Sobic.001G480800	13.5881	3.35021	-2.02002	5e-05	0.000238936
Sobic.003G428300	51.9674	12.8336	-2.01768	5e-05	0.000238936
Sobic.009G141900	4.49599	1.11033	-2.01764	0.0111	0.0292823
Sobic.002G255200	37.8627	9.35359	-2.01718	5e-05	0.000238936
Sobic.002G009500	4.25975	1.05328	-2.01588	5e-05	0.000238936
Sobic.009G183700	662.045	163.807	-2.01493	5e-05	0.000238936
Sobic.010G241600	2.46536	0.610609	-2.01348	0.00815	0.0224711
Sobic.003G288000	13.9741	3.46112	-2.01344	5e-05	0.000238936
Sobic.007G001900	17.1135	4.24569	-2.01107	5e-05	0.000238936
Sobic.001G308000	2.05496	0.510547	-2.009	5e-05	0.000238936
Sobic.010G254801	8.96554	2.22753	-2.00895	0.0051	0.0149581
Sobic.003G445800	6.73335	1.67345	-2.0085	5e-05	0.000238936
Sobic.001G321100	8.8923	2.21062	-2.00811	0.0001	0.000456055
Sobic.008G082400	110.836	27.5556	-2.00801	5e-05	0.000238936
Sobic.004G267000	18.268	4.54604	-2.00663	5e-05	0.000238936
Sobic.001G423000	20.4626	5.09565	-2.00565	5e-05	0.000238936
Sobic.008G073200	7.51323	1.87114	-2.00552	5e-05	0.000238936
Sobic.001G426300	10.8034	2.69105	-2.00524	0.00435	0.0130514
Sobic.008G105500	5.45545	1.35909	-2.00505	0.0054	0.0157293
Sobic.002G430000	15.273	3.80497	-2.00503	0.014	0.0358886
Sobic.010G038500	17.5765	4.38798	-2.00202	5e-05	0.000238936
Sobic.005G002400	12.4048	3.0976	-2.00167	5e-05	0.000238936
Sobic.002G030575	1.96658	0	-Inf	5e-05	0.000238936
Sobic.002G030650	2.10678	0	-Inf	5e-05	0.000238936
Sobic.002G278900	2.09851	0	-Inf	5e-05	0.000238936
Sobic.002G284901	5.79449	0	-Inf	5e-05	0.000238936
Sobic.005G224700	1.94599	0	-Inf	0.0057	0.0164773
Sobic.009G106900	3.71368	0	-Inf	5e-05	0.000238936
Sobic.009G232100	2.53713	0	-Inf	5e-05	0.000238936

## Sheet: Grassl_Xvh_mock_up
Gene	FPKM_Grassl_Mock	FPKM_Grassl_Xvh	log2 fold change Grassl_Xvh - Grassl_Mock	p_value Grassl_Xvh - Grassl_Mock	q_value Grassl_Xvh - Grassl_Mock
Sobic.006G014000	1.92291	7.69527	2.00068	5e-05	0.000238936
Sobic.002G209200	1.11877	4.4804	2.00172	0.01135	0.0298365
Sobic.007G070400	7.62399	30.5353	2.00186	5e-05	0.000238936
Sobic.006G243200	84.7142	339.483	2.00266	5e-05	0.000238936
Sobic.007G072133	4.03984	16.1958	2.00325	5e-05	0.000238936
Sobic.004G004500	0.535139	2.14629	2.00386	0.0077	0.0214137
Sobic.010G087700	0.611899	2.45575	2.0048	0.01795	0.044189
Sobic.007G074000	28.5442	114.636	2.00579	5e-05	0.000238936
Sobic.003G260800	2.96575	11.9198	2.00689	5e-05	0.000238936
Sobic.004G158901	0.945494	3.80387	2.00833	0.01005	0.0269076
Sobic.010G242400	3.52264	14.1804	2.00917	0.0019	0.00639957
Sobic.003G198400	1.05034	4.2313	2.01024	5e-05	0.000238936
Sobic.003G349100	2.35114	9.47178	2.01027	5e-05	0.000238936
Sobic.002G393900	4.19156	16.9282	2.01387	5e-05	0.000238936
Sobic.002G137000	16.1034	65.0523	2.01423	5e-05	0.000238936
Sobic.004G236000	0.517147	2.09027	2.01504	0.0012	0.00425513
Sobic.005G099000	0.658993	2.66653	2.01663	0.00835	0.0229616
Sobic.003G141000	33.4795	135.496	2.0169	5e-05	0.000238936
Sobic.002G074400	1.41905	5.75409	2.01966	0.001	0.00361665
Sobic.003G076200	15.4766	62.7659	2.0199	5e-05	0.000238936
Sobic.002G353200	0.541043	2.19747	2.02203	0.003	0.00950959
Sobic.005G103300	0.91757	3.73513	2.02527	0.00065	0.00246939
Sobic.001G007700	1.42768	5.81576	2.02629	5e-05	0.000238936
Sobic.010G246000	30.6537	124.901	2.02665	5e-05	0.000238936
Sobic.006G215000	2.91632	11.8859	2.02703	5e-05	0.000238936
Sobic.001G516000	11.2883	46.0863	2.02951	5e-05	0.000238936
Sobic.002G146200	1.22469	5.00293	2.03035	5e-05	0.000238936
Sobic.002G209100	10.0521	41.1199	2.03234	5e-05	0.000238936
Sobic.002G328000	1.63426	6.68542	2.03238	5e-05	0.000238936
Sobic.010G210200	7.96924	32.6038	2.03252	5e-05	0.000238936
Sobic.008G021800	0.467552	1.91386	2.03329	0.00505	0.0148347
Sobic.009G155200	8.34008	34.1449	2.03354	5e-05	0.000238936
Sobic.010G072300	25.048	102.589	2.03411	5e-05	0.000238936
Sobic.010G096300	4.15197	17.0053	2.03412	5e-05	0.000238936
Sobic.003G097200	3.24517	13.2939	2.0344	0.0043	0.0129242
Sobic.001G180900	35.6524	146.144	2.03532	5e-05	0.000238936
Sobic.009G129900	3.04596	12.4864	2.03539	5e-05	0.000238936
Sobic.003G325000	3.49902	14.3858	2.03962	5e-05	0.000238936
Sobic.010G118200	0.452942	1.86304	2.04026	0.0012	0.00425513
Sobic.009G252600	5.78161	23.8552	2.04476	5e-05	0.000238936
Sobic.001G208800	2.07325	8.55852	2.04547	0.017	0.0421838
Sobic.004G337500	2.8828	11.9046	2.04598	5e-05	0.000238936
Sobic.007G225300	7.30257	30.178	2.04702	5e-05	0.000238936
Sobic.010G073800	2.92912	12.1095	2.04759	5e-05	0.000238936
Sobic.010G178700	0.885166	3.66148	2.04841	5e-05	0.000238936
Sobic.006G078400	94.9031	393.108	2.0504	5e-05	0.000238936
Sobic.002G376800	41.3342	171.264	2.05082	5e-05	0.000238936
Sobic.009G026800	0.679872	2.82055	2.05264	0.0002	0.000860037
Sobic.002G270766	1.06096	4.40415	2.05349	0.0022	0.00728911
Sobic.009G129000	6.46125	26.8241	2.05364	5e-05	0.000238936
Sobic.001G145900	2.32991	9.67844	2.0545	5e-05	0.000238936
Sobic.006G207900	9.34985	38.8757	2.05585	5e-05	0.000238936
Sobic.003G118900	1.75022	7.30506	2.06136	5e-05	0.000238936
Sobic.002G153000	1.52507	6.36739	2.06183	0.0001	0.000456055
Sobic.003G233000	7.16001	29.8961	2.06192	5e-05	0.000238936
Sobic.010G064600	4.23024	17.6732	2.06275	5e-05	0.000238936
Sobic.002G255901	1.12088	4.6855	2.06357	0.0003	0.00123654
Sobic.004G241100	5.49492	22.9963	2.06523	5e-05	0.000238936
Sobic.003G233200	5.86104	24.5621	2.06721	5e-05	0.000238936
Sobic.010G188400	24.7016	103.524	2.06729	5e-05	0.000238936
Sobic.002G384000	0.481658	2.01973	2.06808	0.016	0.0401235
Sobic.004G020401	9.95189	41.7874	2.07003	5e-05	0.000238936
Sobic.001G395800	3.98562	16.7672	2.07277	5e-05	0.000238936
Sobic.001G385800	0.937357	3.94753	2.07428	0.0003	0.00123654
Sobic.003G366200	4.62121	19.4656	2.07458	5e-05	0.000238936
Sobic.010G192800	37.6382	158.638	2.07547	5e-05	0.000238936
Sobic.007G076000	7.31582	30.8457	2.07598	5e-05	0.000238936
Sobic.004G158500	0.684112	2.88452	2.07603	0.00065	0.00246939
Sobic.010G268400	23.3313	98.4034	2.07644	5e-05	0.000238936
Sobic.004G162400	25.9686	109.585	2.07721	5e-05	0.000238936
Sobic.001G223200	1.23052	5.19851	2.07883	5e-05	0.000238936
Sobic.001G523932	1.98098	8.3745	2.07979	0.00015	0.000661161
Sobic.005G095900	47.0674	199.508	2.08364	5e-05	0.000238936
Sobic.001G205900	2.91883	12.3752	2.08398	0.0001	0.000456055
Sobic.006G181300	10.7161	45.4534	2.08461	5e-05	0.000238936
Sobic.008G033200	349.622	1483.78	2.08541	5e-05	0.000238936
Sobic.004G071000	3.59529	15.2595	2.08552	5e-05	0.000238936
Sobic.001G434100	1.17252	4.97796	2.08594	5e-05	0.000238936
Sobic.010G251300	28.6802	122.035	2.08917	5e-05	0.000238936
Sobic.002G260000	3.04453	12.9612	2.0899	5e-05	0.000238936
Sobic.001G432600	4.90319	20.8741	2.08992	0.00015	0.000661161
Sobic.001G141800	6.28597	26.7677	2.09029	5e-05	0.000238936
Sobic.006G176600	3.52124	15.0006	2.09086	5e-05	0.000238936
Sobic.003G092900	11.2765	48.0734	2.09192	5e-05	0.000238936
Sobic.001G280300	7.24468	30.9091	2.09304	5e-05	0.000238936
Sobic.006G260300	0.906923	3.87424	2.09486	0.00035	0.00141791
Sobic.010G178600	3.58154	15.3144	2.09623	0.00015	0.000661161
Sobic.003G392200	2.56191	10.9658	2.09772	5e-05	0.000238936
Sobic.003G410100	13.973	59.8348	2.09834	5e-05	0.000238936
Sobic.001G443800	1.81772	7.79148	2.09977	5e-05	0.000238936
Sobic.005G075900	13.8151	59.2178	2.09979	5e-05	0.000238936
Sobic.001G508700	1.79163	7.68521	2.10082	5e-05	0.000238936
Sobic.002G223100	2.9823	12.8002	2.10167	5e-05	0.000238936
Sobic.002G281900	2.84829	12.2275	2.10196	5e-05	0.000238936
Sobic.001G476100	11.5376	49.6571	2.10566	5e-05	0.000238936
Sobic.003G009700	1.64353	7.07888	2.10673	5e-05	0.000238936
Sobic.002G203000	1.10846	4.77501	2.10694	5e-05	0.000238936
Sobic.010G040100	27.1922	117.188	2.10756	5e-05	0.000238936
Sobic.005G176000	16.0809	69.4649	2.11093	5e-05	0.000238936
Sobic.004G049400	14.0106	60.6243	2.11338	5e-05	0.000238936
Sobic.003G371250	1.60677	6.95325	2.11353	5e-05	0.000238936
Sobic.007G200200	4.64177	20.1013	2.11454	5e-05	0.000238936
Sobic.004G067200	15.4939	67.1207	2.11506	5e-05	0.000238936
Sobic.010G002500	2.64509	11.4689	2.11634	0.0007	0.00263417
Sobic.006G095600	38.0205	164.864	2.11643	5e-05	0.000238936
Sobic.003G331600	7.90491	34.288	2.11688	5e-05	0.000238936
Sobic.003G397500	33.6753	146.314	2.1193	5e-05	0.000238936
Sobic.001G347901	1.68495	7.32837	2.12079	0.00795	0.0219976
Sobic.004G220000	31.0432	135.371	2.12457	5e-05	0.000238936
Sobic.010G255900	4.08032	17.7936	2.1246	5e-05	0.000238936
Sobic.001G185400	0.977379	4.26319	2.12494	0.0001	0.000456055
Sobic.003G262600	5.72336	24.9826	2.12599	5e-05	0.000238936
Sobic.001G130400	33.4855	146.235	2.12668	5e-05	0.000238936
Sobic.003G438600	1.34288	5.86739	2.12738	5e-05	0.000238936
Sobic.007G002800	1.1874	5.1913	2.12829	5e-05	0.000238936
Sobic.009G147800	2.86693	12.5349	2.12837	5e-05	0.000238936
Sobic.002G363400	5.24239	22.9276	2.12879	5e-05	0.000238936
Sobic.001G282100	3.7236	16.3011	2.1302	5e-05	0.000238936
Sobic.002G388900	18.7567	82.1359	2.1306	5e-05	0.000238936
Sobic.003G105000	19.3686	84.8332	2.13091	5e-05	0.000238936
Sobic.001G287600	15.2544	66.8697	2.13213	5e-05	0.000238936
Sobic.003G348400	10.1139	44.3463	2.13247	5e-05	0.000238936
Sobic.002G002400	3.68638	16.1925	2.13505	5e-05	0.000238936
Sobic.003G207900	2.04733	8.9945	2.1353	0.018	0.0442946
Sobic.001G153200	24.7155	108.613	2.13571	5e-05	0.000238936
Sobic.010G084400	7.3414	32.2861	2.13678	5e-05	0.000238936
Sobic.002G305600	1.17758	5.17926	2.13692	5e-05	0.000238936
Sobic.003G215200	0.67304	2.96281	2.1382	0.00935	0.0253385
Sobic.007G024500	3.79817	16.727	2.13881	5e-05	0.000238936
Sobic.006G099700	36.6389	161.462	2.13975	5e-05	0.000238936
Sobic.001G315800	5.27629	23.2624	2.1404	5e-05	0.000238936
Sobic.002G207300	90.0982	397.483	2.14132	5e-05	0.000238936
Sobic.004G308400	2.87463	12.6902	2.14227	5e-05	0.000238936
Sobic.001G386000	11.5723	51.1306	2.14351	5e-05	0.000238936
Sobic.004G033000	7.29567	32.291	2.14602	5e-05	0.000238936
Sobic.003G082401	3.01734	13.3647	2.14708	5e-05	0.000238936
Sobic.010G023800	11.9309	52.8656	2.14762	5e-05	0.000238936
Sobic.002G122700	8.79736	38.9898	2.14795	5e-05	0.000238936
Sobic.003G042900	12.2991	54.5293	2.14848	5e-05	0.000238936
Sobic.002G208200	1.80503	8.00477	2.14884	5e-05	0.000238936
Sobic.008G007200	0.587113	2.6057	2.14996	0.00115	0.00409415
Sobic.003G263300	2.73739	12.1594	2.15119	5e-05	0.000238936
Sobic.009G216800	7.07767	31.4439	2.15144	5e-05	0.000238936
Sobic.010G008600	11.9234	52.9908	2.15194	5e-05	0.000238936
Sobic.007G048200	1.07024	4.76433	2.15434	5e-05	0.000238936
Sobic.004G262600	1.73353	7.71828	2.15457	5e-05	0.000238936
Sobic.006G121200	5.2464	23.3744	2.15553	0.0026	0.00839986
Sobic.002G361200	0.8121	3.61869	2.15574	0.00595	0.0171284
Sobic.002G004700	0.740423	3.30251	2.15714	0.00175	0.00593393
Sobic.006G231100	0.456114	2.04212	2.1626	0.0038	0.0116272
Sobic.001G438800	2.56917	11.5052	2.16291	5e-05	0.000238936
Sobic.001G293600	2.36878	10.612	2.16348	5e-05	0.000238936
Sobic.006G061300	26.3072	117.868	2.16364	5e-05	0.000238936
Sobic.010G260300	10.1983	45.6963	2.16376	5e-05	0.000238936
Sobic.003G316300	36.0798	161.729	2.16432	5e-05	0.000238936
Sobic.009G182900	2.16531	9.72018	2.16641	0.00465	0.0138161
Sobic.010G168600	3.67111	16.4931	2.16757	5e-05	0.000238936
Sobic.005G210000	10.9184	49.0782	2.16832	5e-05	0.000238936
Sobic.002G328400	15.4667	69.6491	2.17094	5e-05	0.000238936
Sobic.003G047500	2.39688	10.8034	2.17226	5e-05	0.000238936
Sobic.002G110600	0.92713	4.19495	2.17781	0.01365	0.0350828
Sobic.007G169200	9.15741	41.494	2.17989	5e-05	0.000238936
Sobic.001G322200	1.03215	4.67769	2.18014	5e-05	0.000238936
Sobic.010G042300	0.517073	2.34356	2.18026	0.0006	0.00229672
Sobic.010G007200	1.6825	7.64389	2.1837	0.0023	0.00757742
Sobic.009G105500	1.35331	6.15659	2.18564	5e-05	0.000238936
Sobic.001G297900	1.84594	8.40044	2.18611	5e-05	0.000238936
Sobic.001G383000	0.865516	3.93978	2.18648	0.0011	0.0039364
Sobic.003G272400	21.531	98.1115	2.18801	5e-05	0.000238936
Sobic.003G284600	1.17185	5.34294	2.18884	5e-05	0.000238936
Sobic.003G362700	0.732945	3.34877	2.19185	5e-05	0.000238936
Sobic.003G210500	0.548134	2.50552	2.19251	0.00035	0.00141791
Sobic.008G070900	5.74315	26.2633	2.19313	5e-05	0.000238936
Sobic.004G199100	101.722	465.222	2.19328	5e-05	0.000238936
Sobic.006G024400	14.1256	64.6424	2.19417	5e-05	0.000238936
Sobic.005G064600	30.7662	140.802	2.19425	5e-05	0.000238936
Sobic.004G214700	1.49472	6.84252	2.19465	0.0002	0.000860037
Sobic.004G323200	0.558753	2.55802	2.19474	0.0183	0.044944
Sobic.006G155000	4.70967	21.5627	2.19484	0.01425	0.0364295
Sobic.006G267100	0.695891	3.18656	2.19507	5e-05	0.000238936
Sobic.002G040600	8.40416	38.5147	2.19623	5e-05	0.000238936
Sobic.002G113500	3.61646	16.5744	2.1963	5e-05	0.000238936
Sobic.003G265100	4.50296	20.6405	2.19653	5e-05	0.000238936
Sobic.001G464900	33.842	155.22	2.19743	5e-05	0.000238936
Sobic.009G019000	0.563723	2.58657	2.19798	0.01345	0.0346307
Sobic.009G208400	1.52218	6.99126	2.19941	0.01075	0.0285363
Sobic.001G322100	12.5513	57.7198	2.20123	5e-05	0.000238936
Sobic.002G159900	1.92096	8.84861	2.20362	5e-05	0.000238936
Sobic.007G196400	18.3794	84.7154	2.20453	5e-05	0.000238936
Sobic.005G042900	1.01195	4.66801	2.20567	0.0073	0.0204536
Sobic.010G127200	5.87471	27.111	2.20629	5e-05	0.000238936
Sobic.004G281300	13.7178	63.4602	2.2098	5e-05	0.000238936
Sobic.003G026300	7.58747	35.1605	2.21227	5e-05	0.000238936
Sobic.001G034100	11.7499	54.4691	2.21279	5e-05	0.000238936
Sobic.004G187300	3.90055	18.0902	2.21346	5e-05	0.000238936
Sobic.001G022100	6.78299	31.4841	2.21463	5e-05	0.000238936
Sobic.001G387900	1.37567	6.39521	2.21686	5e-05	0.000238936
Sobic.009G036000	80.5106	374.752	2.21868	5e-05	0.000238936
Sobic.002G035600	0.985053	4.58709	2.21931	5e-05	0.000238936
Sobic.001G306600	5.72877	26.7223	2.22175	5e-05	0.000238936
Sobic.001G006201	0.455017	2.12982	2.22674	0.00925	0.0251039
Sobic.007G137000	1.12544	5.27036	2.22741	5e-05	0.000238936
Sobic.007G068500	35.0915	164.849	2.23195	5e-05	0.000238936
Sobic.009G205700	10.042	47.2304	2.23366	5e-05	0.000238936
Sobic.001G319000	1.33436	6.28209	2.2351	0.00015	0.000661161
Sobic.008G040800	0.861843	4.05829	2.23537	0.0001	0.000456055
Sobic.002G244901	0.504663	2.37659	2.2355	0.0003	0.00123654
Sobic.010G267400	127.663	601.382	2.23595	5e-05	0.000238936
Sobic.003G143700	30.2299	142.497	2.23688	5e-05	0.000238936
Sobic.010G259600	10.7093	50.4812	2.23689	5e-05	0.000238936
Sobic.002G138500	8.07163	38.0651	2.23754	5e-05	0.000238936
Sobic.005G096600	33.1233	156.278	2.23819	5e-05	0.000238936
Sobic.001G523000	4.34919	20.5289	2.23884	5e-05	0.000238936
Sobic.001G451700	1.21248	5.7378	2.24254	5e-05	0.000238936
Sobic.004G087700	24.6813	116.829	2.24291	5e-05	0.000238936
Sobic.007G139900	4.27728	20.2476	2.24298	5e-05	0.000238936
Sobic.001G265400	0.625867	2.965	2.2441	0.02045	0.0492911
Sobic.002G222200	9.73201	46.1235	2.24469	5e-05	0.000238936
Sobic.004G326900	10.2633	48.643	2.24474	5e-05	0.000238936
Sobic.008G188100	0.551284	2.61521	2.24606	0.00125	0.00440234
Sobic.010G130800	0.988859	4.69147	2.2462	0.00015	0.000661161
Sobic.003G426300	4.63177	21.9759	2.24629	5e-05	0.000238936
Sobic.004G312500	2.30182	10.9238	2.24663	5e-05	0.000238936
Sobic.002G190500	4.68274	22.2268	2.24687	5e-05	0.000238936
Sobic.004G091700	0.574504	2.72694	2.24689	0.0003	0.00123654
Sobic.010G272200	4.50911	21.4048	2.24702	5e-05	0.000238936
Sobic.003G221800	11.0118	52.3567	2.24932	5e-05	0.000238936
Sobic.009G028500	26.4647	125.874	2.24984	5e-05	0.000238936
Sobic.005G022200	0.503381	2.39578	2.25077	0.0178	0.0438775
Sobic.008G191300	22.9996	109.708	2.25398	5e-05	0.000238936
Sobic.004G330600	7.85509	37.4774	2.25432	5e-05	0.000238936
Sobic.003G386000	11.3586	54.2884	2.25686	5e-05	0.000238936
Sobic.004G191400	8.60596	41.1587	2.25779	5e-05	0.000238936
Sobic.006G167800	2.30898	11.05	2.25872	5e-05	0.000238936
Sobic.004G085500	0.587997	2.83829	2.27114	0.0006	0.00229672
Sobic.001G285400	5.42055	26.1829	2.27211	5e-05	0.000238936
Sobic.007G008800	2.4424	11.8062	2.27317	0.00165	0.00562959
Sobic.007G158200	1.19968	5.81346	2.27675	0.00655	0.0186373
Sobic.007G026500	18.3042	88.853	2.27925	5e-05	0.000238936
Sobic.003G107600	12.993	63.0901	2.27968	5e-05	0.000238936
Sobic.001G313000	2.40531	11.6991	2.2821	5e-05	0.000238936
Sobic.002G245100	2.52295	12.276	2.28266	5e-05	0.000238936
Sobic.004G278100	0.841816	4.09837	2.28347	0.0001	0.000456055
Sobic.009G247300	3.96452	19.3127	2.28433	5e-05	0.000238936
Sobic.010G203600	0.563916	2.7483	2.28498	0.00115	0.00409415
Sobic.001G358300	13.1086	63.904	2.28539	5e-05	0.000238936
Sobic.008G058200	0.375813	1.83242	2.28566	5e-05	0.000238936
Sobic.009G247200	2.99672	14.6234	2.28682	5e-05	0.000238936
Sobic.003G121800	28.4852	139.092	2.28775	5e-05	0.000238936
Sobic.002G083266	2.85199	13.9503	2.29026	0.0022	0.00728911
Sobic.003G442500	1.20854	5.91377	2.29082	5e-05	0.000238936
Sobic.001G317000	16.9335	82.8993	2.29148	5e-05	0.000238936
Sobic.001G526000	6.54451	32.0717	2.29294	5e-05	0.000238936
Sobic.007G148800	4.10146	20.1158	2.29412	5e-05	0.000238936
Sobic.003G249400	2.1763	10.6751	2.2943	5e-05	0.000238936
Sobic.001G408400	0.8871	4.35765	2.29638	0.0186	0.045549
Sobic.001G166401	6.38421	31.3967	2.29804	5e-05	0.000238936
Sobic.010G162900	2.81326	13.8419	2.29873	5e-05	0.000238936
Sobic.010G252500	0.638338	3.14184	2.29922	0.00415	0.012546
Sobic.002G317800	6.14467	30.2632	2.30016	5e-05	0.000238936
Sobic.004G267500	12.417	61.1875	2.30093	5e-05	0.000238936
Sobic.007G220000	2.19148	10.8069	2.30197	5e-05	0.000238936
Sobic.004G297200	6.26333	30.9288	2.30395	5e-05	0.000238936
Sobic.002G236400	1.54037	7.61803	2.30614	5e-05	0.000238936
Sobic.006G105000	3.30277	16.3362	2.30633	5e-05	0.000238936
Sobic.010G117300	2.50304	12.3928	2.30775	0.0004	0.00159795
Sobic.003G287500	21.0364	104.183	2.30816	5e-05	0.000238936
Sobic.003G226600	1.22759	6.10695	2.31462	0.00015	0.000661161
Sobic.003G280200	4.0614	20.2188	2.31565	5e-05	0.000238936
Sobic.005G126800	12.0845	60.2214	2.31712	5e-05	0.000238936
Sobic.003G255800	0.529076	2.63934	2.31863	0.0002	0.000860037
Sobic.006G225200	0.925463	4.61759	2.31889	0.0016	0.005476
Sobic.010G035900	0.407059	2.03692	2.32308	0.0122	0.0318113
Sobic.009G137800	1.59761	7.99973	2.32404	0.00345	0.0107303
Sobic.004G076100	1.09458	5.48426	2.32492	5e-05	0.000238936
Sobic.005G152100	1.76863	8.87287	2.32677	5e-05	0.000238936
Sobic.010G238600	3.86877	19.4322	2.3285	5e-05	0.000238936
Sobic.005G211400	2.95521	14.8649	2.33058	5e-05	0.000238936
Sobic.001G223550	4.57093	22.9972	2.3309	5e-05	0.000238936
Sobic.006G240800	1.53927	7.75801	2.33345	0.00055	0.00212404
Sobic.001G339200	7.99289	40.3237	2.33484	5e-05	0.000238936
Sobic.001G098000	10.7971	54.5213	2.33618	5e-05	0.000238936
Sobic.003G248400	3.53532	17.8535	2.3363	5e-05	0.000238936
Sobic.003G385000	8.9566	45.3002	2.33849	5e-05	0.000238936
Sobic.007G045300	3.36771	17.0401	2.33909	5e-05	0.000238936
Sobic.003G321000	0.431102	2.18213	2.33963	0.01115	0.0293976
Sobic.009G174500	2.27969	11.5492	2.34088	5e-05	0.000238936
Sobic.003G424400	10.8856	55.1554	2.34108	5e-05	0.000238936
Sobic.001G510300	0.36298	1.84037	2.34204	0.0023	0.00757742
Sobic.007G077200	4.20143	21.3148	2.3429	5e-05	0.000238936
Sobic.001G394600	16.6939	84.7808	2.34441	5e-05	0.000238936
Sobic.005G103600	7.42918	37.7746	2.34614	5e-05	0.000238936
Sobic.001G261513	0.547403	2.7834	2.34617	0.00345	0.0107303
Sobic.009G100500	18.6418	94.8227	2.34669	5e-05	0.000238936
Sobic.009G010400	6.49123	33.0324	2.34732	5e-05	0.000238936
Sobic.002G256601	2.27565	11.6049	2.35039	5e-05	0.000238936
Sobic.007G227500	0.625129	3.18838	2.3506	5e-05	0.000238936
Sobic.004G088100	9.43517	48.1727	2.3521	5e-05	0.000238936
Sobic.009G044600	39.565	202.664	2.35679	5e-05	0.000238936
Sobic.003G185700	1.01626	5.21422	2.35918	0.00615	0.0176389
Sobic.005G017900	0.940163	4.82522	2.35961	0.0001	0.000456055
Sobic.001G502900	11.6263	59.8363	2.36363	5e-05	0.000238936
Sobic.003G076800	0.649883	3.34874	2.36537	0.00165	0.00562959
Sobic.006G159800	1.73224	8.95402	2.3699	5e-05	0.000238936
Sobic.007G085300	7.93311	41.0626	2.37187	5e-05	0.000238936
Sobic.001G125800	22.2818	115.369	2.37232	5e-05	0.000238936
Sobic.001G393500	21.802	112.955	2.37322	5e-05	0.000238936
Sobic.003G021900	2.77858	14.3958	2.37323	5e-05	0.000238936
Sobic.004G348400	0.481819	2.49987	2.37529	0.0044	0.0131802
Sobic.002G138700	38.6	200.456	2.37662	5e-05	0.000238936
Sobic.010G246400	8.5715	44.6577	2.38129	5e-05	0.000238936
Sobic.002G327100	5.25296	27.3799	2.38191	5e-05	0.000238936
Sobic.005G217700	27.1487	141.569	2.38255	5e-05	0.000238936
Sobic.001G040200	43.6946	228.003	2.38353	5e-05	0.000238936
Sobic.003G250340	17.2154	89.8988	2.3846	5e-05	0.000238936
Sobic.003G044700	0.924349	4.8394	2.38832	5e-05	0.000238936
Sobic.004G025000	4.90346	25.694	2.38956	0.00385	0.011759
Sobic.001G459800	12.4762	65.4077	2.39028	5e-05	0.000238936
Sobic.009G142600	0.864378	4.53317	2.39079	0.00175	0.00593393
Sobic.002G097400	0.800517	4.2023	2.39218	5e-05	0.000238936
Sobic.001G148000	1.64934	8.6615	2.39273	5e-05	0.000238936
Sobic.006G200000	6.66094	35.0332	2.39492	5e-05	0.000238936
Sobic.001G445700	3.34409	17.6221	2.39771	5e-05	0.000238936
Sobic.005G139700	28.7579	151.576	2.39801	5e-05	0.000238936
Sobic.008G188400	0.714209	3.76503	2.39824	5e-05	0.000238936
Sobic.006G024200	3.11691	16.4799	2.40252	5e-05	0.000238936
Sobic.002G401900	1.79247	9.4806	2.40303	5e-05	0.000238936
Sobic.003G357900	0.391329	2.07047	2.40351	0.011	0.0290595
Sobic.001G437000	3.50415	18.5671	2.40562	5e-05	0.000238936
Sobic.001G115300	7.80375	41.3904	2.40706	5e-05	0.000238936
Sobic.001G094400	3.23481	17.1784	2.40884	5e-05	0.000238936
Sobic.003G019200	25.0035	133.062	2.4119	5e-05	0.000238936
Sobic.001G303900	0.715595	3.81326	2.41381	0.0001	0.000456055
Sobic.010G193300	6.11737	32.6033	2.41403	5e-05	0.000238936
Sobic.002G021900	11.5597	61.913	2.42114	5e-05	0.000238936
Sobic.003G336700	3.22905	17.3054	2.42204	5e-05	0.000238936
Sobic.004G195700	4.47203	23.9877	2.4233	5e-05	0.000238936
Sobic.009G223400	2.36828	12.7075	2.42377	5e-05	0.000238936
Sobic.001G108800	0.410935	2.20626	2.42462	0.0162	0.0405488
Sobic.007G074200	1.61473	8.68369	2.42702	0.0003	0.00123654
Sobic.003G225900	59.7526	321.352	2.42708	5e-05	0.000238936
Sobic.001G118300	12.799	69.189	2.43451	5e-05	0.000238936
Sobic.001G077400	24.0538	130.425	2.43888	5e-05	0.000238936
Sobic.003G144800	1.85929	10.082	2.43896	5e-05	0.000238936
Sobic.003G331700	2.11147	11.4564	2.43983	5e-05	0.000238936
Sobic.005G216100	0.572066	3.10681	2.44118	0.00165	0.00562959
Sobic.007G218800	1.57314	8.54459	2.44136	5e-05	0.000238936
Sobic.003G228400	3.61043	19.6143	2.44166	5e-05	0.000238936
Sobic.001G296300	5.85105	31.7956	2.44206	5e-05	0.000238936
Sobic.002G009600	1.00013	5.44145	2.4438	5e-05	0.000238936
Sobic.004G280500	0.551929	3.00465	2.44464	0.00205	0.00684677
Sobic.008G126200	4.97976	27.11	2.44468	5e-05	0.000238936
Sobic.004G209500	4.78865	26.1467	2.44894	5e-05	0.000238936
Sobic.001G052300	9.25504	50.5412	2.44915	5e-05	0.000238936
Sobic.002G252900	4.62434	25.3195	2.45293	5e-05	0.000238936
Sobic.002G376900	36.6666	200.942	2.45424	5e-05	0.000238936
Sobic.010G208900	0.901665	4.94497	2.4553	0.0001	0.000456055
Sobic.003G434200	0.774023	4.25957	2.46026	5e-05	0.000238936
Sobic.003G365500	6.80144	37.433	2.4604	5e-05	0.000238936
Sobic.005G217900	254.215	1400.78	2.4621	5e-05	0.000238936
Sobic.002G118600	49.354	272.005	2.46239	5e-05	0.000238936
Sobic.003G266900	3.92502	21.6414	2.46302	5e-05	0.000238936
Sobic.004G065600	2.21635	12.2246	2.46353	5e-05	0.000238936
Sobic.004G195800	68.2027	376.642	2.46529	5e-05	0.000238936
Sobic.002G290400	11.8836	65.6608	2.46606	5e-05	0.000238936
Sobic.001G463000	16.9761	93.9655	2.46862	5e-05	0.000238936
Sobic.004G192200	2.45353	13.6103	2.47177	5e-05	0.000238936
Sobic.002G362000	1.90236	10.5607	2.47284	5e-05	0.000238936
Sobic.002G050900	41.9049	233.586	2.47876	5e-05	0.000238936
Sobic.006G263300	16.9106	94.3711	2.48042	5e-05	0.000238936
Sobic.004G004400	0.449109	2.50658	2.48058	0.00015	0.000661161
Sobic.002G064200	0.726991	4.06206	2.4822	0.0002	0.000860037
Sobic.010G233600	2.12351	11.8965	2.48602	5e-05	0.000238936
Sobic.007G151400	1.76533	9.89405	2.48662	5e-05	0.000238936
Sobic.009G230600	0.836563	4.69298	2.48796	0.02075	0.049879
Sobic.003G156000	0.420509	2.36975	2.49453	0.0205	0.049367
Sobic.005G037000	6.90158	38.8967	2.49465	5e-05	0.000238936
Sobic.006G062900	4.23445	23.8688	2.49488	5e-05	0.000238936
Sobic.001G319100	13.1752	74.2869	2.49529	5e-05	0.000238936
Sobic.005G121800	1.27909	7.21391	2.49566	0.0125	0.0325073
Sobic.008G029000	0.620854	3.50174	2.49575	0.0025	0.00814156
Sobic.001G412700	3.19983	18.0533	2.4962	5e-05	0.000238936
Sobic.002G173900	4.60035	25.9577	2.49635	5e-05	0.000238936
Sobic.003G287600	2.35078	13.272	2.49718	5e-05	0.000238936
Sobic.001G056500	14.9799	84.5958	2.49755	5e-05	0.000238936
Sobic.002G031100	2.54556	14.4068	2.5007	5e-05	0.000238936
Sobic.009G210600	1.31575	7.44963	2.50129	5e-05	0.000238936
Sobic.004G052000	4.43531	25.1745	2.50485	5e-05	0.000238936
Sobic.004G236500	0.579421	3.2903	2.50554	5e-05	0.000238936
Sobic.002G359700	3.01748	17.1413	2.50606	5e-05	0.000238936
Sobic.009G243400	5.34844	30.4598	2.50972	5e-05	0.000238936
Sobic.002G041100	2.18355	12.4796	2.51482	5e-05	0.000238936
Sobic.007G196600	31.7047	181.88	2.52021	5e-05	0.000238936
Sobic.003G422700	3.37001	19.3354	2.52042	5e-05	0.000238936
Sobic.004G035100	3.44146	19.76	2.52149	5e-05	0.000238936
Sobic.006G076800	0.962067	5.52808	2.52257	5e-05	0.000238936
Sobic.001G470000	10.2099	58.667	2.52258	5e-05	0.000238936
Sobic.009G130000	155.852	896.679	2.52441	5e-05	0.000238936
Sobic.001G247900	5.37908	30.979	2.52586	5e-05	0.000238936
Sobic.007G188500	0.33159	1.91029	2.52632	0.0036	0.011108
Sobic.004G092000	147.138	848.398	2.52757	5e-05	0.000238936
Sobic.005G111400	1.70762	9.84803	2.52785	5e-05	0.000238936
Sobic.006G113800	30.8519	177.973	2.52823	5e-05	0.000238936
Sobic.002G394400	11.5756	66.8031	2.52882	5e-05	0.000238936
Sobic.002G214200	2.84718	16.4322	2.52892	5e-05	0.000238936
Sobic.004G220400	28.9887	167.381	2.52957	5e-05	0.000238936
Sobic.007G057700	7.15175	41.3464	2.53139	5e-05	0.000238936
Sobic.003G057650	3.9668	22.939	2.53175	5e-05	0.000238936
Sobic.003G129500	0.710028	4.10628	2.53188	0.01865	0.0456475
Sobic.003G300800	0.479509	2.77697	2.53388	0.0015	0.00517547
Sobic.002G351400	16.6815	96.6384	2.53434	5e-05	0.000238936
Sobic.003G025300	0.606297	3.51336	2.53475	5e-05	0.000238936
Sobic.001G108600	5.76264	33.4432	2.53691	5e-05	0.000238936
Sobic.003G260000	1.03584	6.02061	2.53911	5e-05	0.000238936
Sobic.008G129200	0.408565	2.38125	2.54308	0.00035	0.00141791
Sobic.004G195000	1.76468	10.295	2.54447	5e-05	0.000238936
Sobic.004G214800	0.875469	5.1125	2.5459	5e-05	0.000238936
Sobic.003G252300	1.37758	8.057	2.5481	5e-05	0.000238936
Sobic.003G235300	1.69648	9.95051	2.55223	0.0001	0.000456055
Sobic.007G077100	17.8227	104.603	2.55313	5e-05	0.000238936
Sobic.002G228000	5.88145	34.6118	2.55702	5e-05	0.000238936
Sobic.006G201700	1.89094	11.1406	2.55866	5e-05	0.000238936
Sobic.006G184800	2.17679	12.8601	2.56263	5e-05	0.000238936
Sobic.009G157700	1.28642	7.60434	2.56346	5e-05	0.000238936
Sobic.003G339100	0.662631	3.94216	2.57271	5e-05	0.000238936
Sobic.008G036000	21.9451	130.633	2.57355	5e-05	0.000238936
Sobic.001G075900	0.663467	3.9543	2.57532	0.00095	0.00345791
Sobic.006G084600	3.02208	18.0253	2.57641	5e-05	0.000238936
Sobic.005G149700	2.69147	16.1197	2.58236	5e-05	0.000238936
Sobic.006G134100	3.57101	21.4494	2.58653	5e-05	0.000238936
Sobic.007G115500	0.396117	2.37945	2.58663	0.00265	0.0085363
Sobic.003G361100	5.7703	34.7508	2.59033	5e-05	0.000238936
Sobic.004G297600	8.0323	48.4625	2.59298	5e-05	0.000238936
Sobic.003G379800	1.73585	10.491	2.59543	5e-05	0.000238936
Sobic.006G099900	3.5647	21.56	2.59651	5e-05	0.000238936
Sobic.005G015200	8.08642	48.9456	2.59761	5e-05	0.000238936
Sobic.010G098350	4.57493	27.7555	2.60095	5e-05	0.000238936
Sobic.006G160600	4.90264	29.7524	2.60138	0.0001	0.000456055
Sobic.009G172950	0.42835	2.59978	2.60153	5e-05	0.000238936
Sobic.008G182900	529.415	3213.38	2.60162	5e-05	0.000238936
Sobic.001G456500	0.442101	2.69006	2.60519	0.0005	0.00195071
Sobic.005G133200	2.57491	15.6724	2.60563	5e-05	0.000238936
Sobic.010G092200	1.98411	12.0886	2.60709	5e-05	0.000238936
Sobic.004G308200	1.4215	8.6704	2.60869	5e-05	0.000238936
Sobic.001G074400	17.4517	106.469	2.609	5e-05	0.000238936
Sobic.006G192900	0.604476	3.68976	2.60977	0.0001	0.000456055
Sobic.002G154300	0.548408	3.3481	2.61002	5e-05	0.000238936
Sobic.005G026600	4.56582	27.8901	2.61081	5e-05	0.000238936
Sobic.004G013000	3.66267	22.4313	2.61455	5e-05	0.000238936
Sobic.009G198200	0.322871	1.9778	2.61487	0.0028	0.00895616
Sobic.001G284425	1.28178	7.88482	2.62093	0.01195	0.0312423
Sobic.008G191200	4.32224	26.6857	2.62621	5e-05	0.000238936
Sobic.003G416500	49.3444	305.281	2.62918	5e-05	0.000238936
Sobic.003G254900	2.05108	12.7181	2.63243	5e-05	0.000238936
Sobic.003G413600	5.98713	37.1478	2.63334	5e-05	0.000238936
Sobic.005G016800	0.490905	3.05118	2.63585	0.00475	0.014064
Sobic.001G259600	7.18013	44.6293	2.63591	5e-05	0.000238936
Sobic.009G034300	5.69183	35.3889	2.63633	5e-05	0.000238936
Sobic.010G053900	0.846919	5.27341	2.63844	0.0008	0.00296861
Sobic.002G220300	2.95346	18.4112	2.64011	5e-05	0.000238936
Sobic.009G041400	2.02787	12.6546	2.64162	5e-05	0.000238936
Sobic.009G232266	54.216	338.941	2.64424	5e-05	0.000238936
Sobic.001G144300	0.346175	2.16719	2.64625	0.0083	0.0228443
Sobic.007G175200	2.87477	18.0632	2.65154	5e-05	0.000238936
Sobic.003G192600	6.60841	41.5305	2.6518	5e-05	0.000238936
Sobic.009G038000	17.6117	110.817	2.65357	5e-05	0.000238936
Sobic.004G267300	21.1544	133.139	2.6539	5e-05	0.000238936
Sobic.006G228000	1.15488	7.27291	2.65479	0.0001	0.000456055
Sobic.004G191300	6.18746	38.9963	2.65592	5e-05	0.000238936
Sobic.001G523866	5.92856	37.3733	2.65626	5e-05	0.000238936
Sobic.002G403600	21.1466	133.415	2.65743	5e-05	0.000238936
Sobic.008G077800	1.24486	7.87532	2.66136	0.00375	0.011493
Sobic.003G112600	0.372348	2.35563	2.66139	0.00055	0.00212404
Sobic.009G043600	37.0972	234.699	2.66143	5e-05	0.000238936
Sobic.004G304200	0.303198	1.91877	2.66185	0.0192	0.0468097
Sobic.001G328500	12.7768	81.2713	2.66921	5e-05	0.000238936
Sobic.001G035100	1.79734	11.437	2.66977	5e-05	0.000238936
Sobic.002G032700	25.9455	165.155	2.67027	5e-05	0.000238936
Sobic.001G071000	0.865002	5.51129	2.67161	0.0001	0.000456055
Sobic.003G290100	21.9898	140.15	2.67207	5e-05	0.000238936
Sobic.001G482700	13.2912	84.7162	2.67217	5e-05	0.000238936
Sobic.005G119100	2.89685	18.4752	2.67304	5e-05	0.000238936
Sobic.004G293500	5.24094	33.4667	2.67483	5e-05	0.000238936
Sobic.010G221032	26.7506	171.14	2.67753	5e-05	0.000238936
Sobic.010G105300	78.3307	502.482	2.68142	5e-05	0.000238936
Sobic.001G051600	63.7698	410.1	2.68503	5e-05	0.000238936
Sobic.008G018600	1.93582	12.4743	2.68795	5e-05	0.000238936
Sobic.007G212200	8.36835	53.9377	2.68828	5e-05	0.000238936
Sobic.001G542600	1.79218	11.5627	2.68969	5e-05	0.000238936
Sobic.005G224900	1.36372	8.79867	2.68974	5e-05	0.000238936
Sobic.002G080100	61.0864	394.245	2.69017	5e-05	0.000238936
Sobic.009G190900	0.298527	1.92788	2.69108	0.00145	0.00501871
Sobic.004G091900	1.38393	8.95666	2.69419	0.001	0.00361665
Sobic.003G270800	4.56275	29.5485	2.69511	5e-05	0.000238936
Sobic.001G349800	1.10854	7.18098	2.69553	0.0004	0.00159795
Sobic.008G129000	15.3056	99.5898	2.70194	5e-05	0.000238936
Sobic.010G036800	19.3445	126.012	2.70356	5e-05	0.000238936
Sobic.003G349700	5.20766	33.9378	2.70419	5e-05	0.000238936
Sobic.004G268900	3.43676	22.4307	2.70635	5e-05	0.000238936
Sobic.008G189200	22.0116	143.816	2.70789	5e-05	0.000238936
Sobic.002G225700	1.54285	10.0807	2.70792	0.0003	0.00123654
Sobic.003G036700	0.332883	2.17969	2.71104	0.0021	0.00699501
Sobic.001G236200	2.12828	13.9414	2.71162	5e-05	0.000238936
Sobic.004G087800	1.88621	12.3595	2.71206	5e-05	0.000238936
Sobic.006G158266	4.6032	30.1729	2.71255	5e-05	0.000238936
Sobic.004G273400	0.555193	3.64008	2.71291	0.0001	0.000456055
Sobic.009G054500	3.26905	21.4444	2.71366	5e-05	0.000238936
Sobic.001G119100	4.9029	32.21	2.7158	5e-05	0.000238936
Sobic.002G361001	0.706122	4.64147	2.71659	0.00065	0.00246939
Sobic.001G380200	6.37452	41.9158	2.71711	0.00035	0.00141791
Sobic.010G127300	2.55865	16.8357	2.71807	5e-05	0.000238936
Sobic.002G390500	21.2531	139.949	2.71916	5e-05	0.000238936
Sobic.001G059400	12.5683	82.9871	2.72309	5e-05	0.000238936
Sobic.006G124000	3.79456	25.1015	2.72577	5e-05	0.000238936
Sobic.007G043400	4.39411	29.2045	2.73255	5e-05	0.000238936
Sobic.003G344200	7.60899	50.6221	2.73399	5e-05	0.000238936
Sobic.008G181300	2.74178	18.2979	2.73849	5e-05	0.000238936
Sobic.006G156600	3.97645	26.5615	2.73978	5e-05	0.000238936
Sobic.002G040400	1.40973	9.43587	2.74274	5e-05	0.000238936
Sobic.003G323100	1.94899	13.0562	2.74394	5e-05	0.000238936
Sobic.010G219800	9.74444	65.4004	2.74665	5e-05	0.000238936
Sobic.009G135100	13.6058	91.377	2.74761	5e-05	0.000238936
Sobic.001G533600	0.570762	3.83491	2.74823	5e-05	0.000238936
Sobic.003G199400	5.12274	34.5481	2.75362	5e-05	0.000238936
Sobic.002G134400	5.72847	38.6397	2.75386	5e-05	0.000238936
Sobic.010G091100	3.29619	22.2402	2.7543	5e-05	0.000238936
Sobic.003G043600	2.53978	17.164	2.75661	5e-05	0.000238936
Sobic.005G097800	73.8733	499.88	2.75846	5e-05	0.000238936
Sobic.006G259201	2.62281	17.7681	2.76011	5e-05	0.000238936
Sobic.002G068800	1.87499	12.7085	2.76084	5e-05	0.000238936
Sobic.006G152200	0.818642	5.55014	2.76122	5e-05	0.000238936
Sobic.003G109832	2.24439	15.2176	2.76135	5e-05	0.000238936
Sobic.007G148300	3.55465	24.1024	2.7614	5e-05	0.000238936
Sobic.004G304400	0.586432	3.98121	2.76317	0.0013	0.00456295
Sobic.001G492800	3.53136	24.0207	2.76598	5e-05	0.000238936
Sobic.006G185900	9.34543	63.6075	2.76686	5e-05	0.000238936
Sobic.007G011200	7.37155	50.1993	2.76763	5e-05	0.000238936
Sobic.003G111200	55.4961	379.234	2.77263	5e-05	0.000238936
Sobic.004G281200	1.63006	11.1429	2.77313	5e-05	0.000238936
Sobic.003G425500	4.39959	30.1192	2.77525	5e-05	0.000238936
Sobic.002G249600	4.47241	30.6267	2.77567	5e-05	0.000238936
Sobic.004G220700	1.84987	12.6773	2.77676	5e-05	0.000238936
Sobic.002G113100	11.383	78.1529	2.77942	5e-05	0.000238936
Sobic.006G127900	1.01612	6.98061	2.78028	0.00365	0.0112419
Sobic.002G388800	11.2929	77.602	2.78067	5e-05	0.000238936
Sobic.008G060300	78.9306	542.69	2.78147	5e-05	0.000238936
Sobic.002G184500	0.855808	5.89981	2.78531	5e-05	0.000238936
Sobic.002G174300	28.7808	198.448	2.78559	5e-05	0.000238936
Sobic.002G155800	0.88178	6.08324	2.78635	0.01985	0.048062
Sobic.001G075600	6.66194	46.076	2.79	5e-05	0.000238936
Sobic.002G401600	25.2958	175.036	2.79068	5e-05	0.000238936
Sobic.010G155300	31.488	217.972	2.79127	5e-05	0.000238936
Sobic.004G076800	0.550939	3.82378	2.79504	0.0111	0.0292823
Sobic.010G117800	0.872834	6.06162	2.79593	0.00655	0.0186373
Sobic.005G216200	0.518278	3.60874	2.7997	0.0021	0.00699501
Sobic.009G241700	3.35362	23.3635	2.80047	5e-05	0.000238936
Sobic.004G058000	0.945155	6.58518	2.8006	5e-05	0.000238936
Sobic.004G187800	1.57848	11.0016	2.80111	5e-05	0.000238936
Sobic.005G092000	0.443964	3.10061	2.80404	0.00765	0.0212905
Sobic.007G035500	0.691707	4.8399	2.80674	5e-05	0.000238936
Sobic.009G169400	3.53083	24.7809	2.81115	5e-05	0.000238936
Sobic.001G434000	0.523087	3.68548	2.81673	0.00035	0.00141791
Sobic.003G422000	18.0991	127.6	2.81763	5e-05	0.000238936
Sobic.005G076600	2.73475	19.2801	2.81763	5e-05	0.000238936
Sobic.002G108400	5.58987	39.4497	2.81913	5e-05	0.000238936
Sobic.010G151200	0.28396	2.00897	2.8227	0.00675	0.0191161
Sobic.004G141200	0.348141	2.46855	2.82592	0.0053	0.0154815
Sobic.010G117200	1.32499	9.39662	2.82616	0.00225	0.00742973
Sobic.006G158200	3.84946	27.3314	2.82783	5e-05	0.000238936
Sobic.003G393500	5.64812	40.1498	2.82955	5e-05	0.000238936
Sobic.003G032900	7.11668	50.6029	2.82994	5e-05	0.000238936
Sobic.001G515800	1.86596	13.282	2.83148	5e-05	0.000238936
Sobic.004G058500	27.99	199.348	2.8323	5e-05	0.000238936
Sobic.004G109100	2.22654	15.8797	2.83431	0.00045	0.00177454
Sobic.001G010400	12.6078	90.1268	2.83764	5e-05	0.000238936
Sobic.001G456100	7.53989	53.9241	2.83832	5e-05	0.000238936
Sobic.010G120800	30.4411	218.294	2.84218	5e-05	0.000238936
Sobic.009G184400	10.1881	73.222	2.84539	5e-05	0.000238936
Sobic.003G193800	40.6888	292.511	2.84579	5e-05	0.000238936
Sobic.010G176600	8.46862	60.9995	2.8486	5e-05	0.000238936
Sobic.008G114300	9.42007	67.8662	2.84888	0.0028	0.00895616
Sobic.009G087000	0.323754	2.33609	2.85113	0.00035	0.00141791
Sobic.004G037000	1.73733	12.547	2.8524	5e-05	0.000238936
Sobic.001G234900	2.77546	20.0885	2.85557	5e-05	0.000238936
Sobic.006G165100	1.76254	12.7617	2.85609	5e-05	0.000238936
Sobic.001G332900	1.28247	9.2877	2.85639	5e-05	0.000238936
Sobic.001G475900	2.93368	21.2481	2.85655	5e-05	0.000238936
Sobic.010G076600	6.45984	46.8834	2.85951	5e-05	0.000238936
Sobic.010G054400	0.367612	2.68469	2.8685	5e-05	0.000238936
Sobic.003G339800	0.897905	6.57401	2.87214	0.0003	0.00123654
Sobic.006G123000	0.304718	2.23461	2.87448	5e-05	0.000238936
Sobic.001G514500	0.804526	5.90052	2.87463	0.00175	0.00593393
Sobic.003G409300	1.57005	11.5275	2.8762	5e-05	0.000238936
Sobic.006G030700	1.09369	8.03262	2.87667	5e-05	0.000238936
Sobic.010G191100	0.690858	5.07466	2.87685	0.0013	0.00456295
Sobic.001G182600	1.74437	12.8279	2.8785	5e-05	0.000238936
Sobic.002G356500	0.518159	3.81103	2.87871	5e-05	0.000238936
Sobic.003G262100	0.359957	2.64842	2.87923	0.00035	0.00141791
Sobic.006G038800	4.20171	30.9271	2.87982	5e-05	0.000238936
Sobic.001G134500	0.970326	7.14567	2.88053	0.0003	0.00123654
Sobic.001G080800	1.15195	8.48974	2.88164	5e-05	0.000238936
Sobic.001G401100	4.73159	34.924	2.88382	5e-05	0.000238936
Sobic.002G407100	7.02377	51.8563	2.8842	5e-05	0.000238936
Sobic.001G219200	1.01175	7.47363	2.88495	5e-05	0.000238936
Sobic.004G341800	6.54135	48.4712	2.88947	5e-05	0.000238936
Sobic.007G157200	0.778629	5.78009	2.89208	0.0083	0.0228443
Sobic.005G101500	1.89767	14.0995	2.89334	0.00035	0.00141791
Sobic.010G272000	1.59214	11.8327	2.89374	5e-05	0.000238936
Sobic.001G403600	7.55467	56.268	2.89687	5e-05	0.000238936
Sobic.001G481201	46.6917	349.104	2.90242	5e-05	0.000238936
Sobic.001G192400	1.3385	10.018	2.9039	5e-05	0.000238936
Sobic.003G334600	5.39467	40.523	2.90913	5e-05	0.000238936
Sobic.002G013300	0.887084	6.67019	2.91059	0.0002	0.000860037
Sobic.004G089300	0.631037	4.74495	2.9106	5e-05	0.000238936
Sobic.007G149300	2.47908	18.705	2.91555	0.00445	0.0133172
Sobic.003G097800	43.7233	331.447	2.92231	5e-05	0.000238936
Sobic.004G169900	8.58866	65.147	2.92319	5e-05	0.000238936
Sobic.002G322900	0.245611	1.86475	2.92454	0.00865	0.0236577
Sobic.010G097800	1.70439	12.9589	2.92662	0.00055	0.00212404
Sobic.004G086800	20.7573	157.87	2.92705	5e-05	0.000238936
Sobic.001G259700	24.6728	188.28	2.93188	5e-05	0.000238936
Sobic.002G373100	8.26877	63.1594	2.93325	5e-05	0.000238936
Sobic.009G082700	0.399481	3.05479	2.93487	5e-05	0.000238936
Sobic.002G353400	44.2911	339.194	2.93702	5e-05	0.000238936
Sobic.006G228400	1.19629	9.16427	2.93745	5e-05	0.000238936
Sobic.006G118400	1.8508	14.235	2.94322	5e-05	0.000238936
Sobic.002G261800	17.3688	133.626	2.94363	5e-05	0.000238936
Sobic.004G024200	8.1284	62.5468	2.94389	5e-05	0.000238936
Sobic.003G047800	7.25871	55.8772	2.94448	5e-05	0.000238936
Sobic.003G296700	0.923563	7.12423	2.94745	5e-05	0.000238936
Sobic.009G027900	3.32083	25.6174	2.94751	5e-05	0.000238936
Sobic.004G024100	0.282662	2.18516	2.95059	0.0057	0.0164773
Sobic.004G340800	2.26061	17.4813	2.95103	5e-05	0.000238936
Sobic.003G212300	1.02923	7.96117	2.95141	0.00025	0.00105062
Sobic.003G328400	3.62097	28.0195	2.95198	5e-05	0.000238936
Sobic.004G186300	7.05168	54.6179	2.95333	5e-05	0.000238936
Sobic.001G196900	3.40851	26.4211	2.95448	5e-05	0.000238936
Sobic.009G014700	2.52055	19.5544	2.95569	5e-05	0.000238936
Sobic.004G202900	0.238279	1.85013	2.9569	0.00545	0.0158675
Sobic.007G194400	5.8866	45.7218	2.95738	5e-05	0.000238936
Sobic.003G038400	0.431397	3.35156	2.95774	0.0189	0.0461687
Sobic.002G335100	0.342214	2.6636	2.96041	0.0021	0.00699501
Sobic.007G098400	1.43625	11.182	2.9608	5e-05	0.000238936
Sobic.003G436800	0.660849	5.15293	2.963	5e-05	0.000238936
Sobic.009G122400	0.428112	3.34345	2.96528	0.00965	0.0260118
Sobic.005G098200	1.37412	10.7403	2.96646	5e-05	0.000238936
Sobic.003G138400	4.23384	33.1056	2.96704	5e-05	0.000238936
Sobic.004G305000	11.1868	87.5597	2.96847	5e-05	0.000238936
Sobic.009G185301	0.591868	4.63419	2.96897	0.005	0.0147063
Sobic.001G189700	0.361928	2.83406	2.9691	0.00805	0.0222282
Sobic.007G154701	1.80987	14.1992	2.97186	5e-05	0.000238936
Sobic.003G429200	7.86381	61.6985	2.97194	5e-05	0.000238936
Sobic.010G194100	0.352674	2.77675	2.97699	0.00455	0.0135622
Sobic.010G023300	6.26957	49.4824	2.98048	5e-05	0.000238936
Sobic.007G138100	0.47054	3.72183	2.98362	0.01415	0.0362283
Sobic.003G184900	7.64193	61.069	2.99843	5e-05	0.000238936
Sobic.002G255600	0.815584	6.5332	3.00189	5e-05	0.000238936
Sobic.009G181300	2.29718	18.4191	3.00327	5e-05	0.000238936
Sobic.001G131200	5.54164	44.4653	3.0043	5e-05	0.000238936
Sobic.007G089300	9.50564	76.3086	3.00499	5e-05	0.000238936
Sobic.003G364500	1.25784	10.1001	3.00535	5e-05	0.000238936
Sobic.004G160300	2.89519	23.2881	3.00786	5e-05	0.000238936
Sobic.003G256000	0.478561	3.85291	3.00917	5e-05	0.000238936
Sobic.003G285500	2.9435	23.717	3.01032	5e-05	0.000238936
Sobic.006G227750	2.06665	16.672	3.01206	0.0001	0.000456055
Sobic.001G292400	3.7967	30.6526	3.01319	5e-05	0.000238936
Sobic.002G269400	18.1839	146.808	3.0132	5e-05	0.000238936
Sobic.010G016500	7.56341	61.0782	3.01355	5e-05	0.000238936
Sobic.001G526900	12.6933	102.706	3.01638	5e-05	0.000238936
Sobic.005G176100	1.67484	13.5653	3.01783	5e-05	0.000238936
Sobic.006G131400	7.53195	61.2378	3.02333	5e-05	0.000238936
Sobic.004G273200	11.4193	92.9424	3.02486	5e-05	0.000238936
Sobic.010G107200	0.301258	2.45281	3.02536	0.00205	0.00684677
Sobic.010G052200	13.3501	109.539	3.03652	5e-05	0.000238936
Sobic.010G091000	0.979211	8.03948	3.03741	0.0143	0.0365223
Sobic.008G133900	0.373675	3.07165	3.03916	0.00025	0.00105062
Sobic.010G131950	225.419	1854.06	3.04	5e-05	0.000238936
Sobic.010G099000	2.25353	18.5982	3.04491	0.0001	0.000456055
Sobic.004G053400	9.06947	74.939	3.04663	5e-05	0.000238936
Sobic.006G154500	10.5303	87.4769	3.05436	5e-05	0.000238936
Sobic.006G208800	2.12415	17.6461	3.05439	0.0082	0.022599
Sobic.006G187401	4.5878	38.1464	3.05567	0.012	0.0313598
Sobic.009G121600	2.99942	25.0095	3.05972	5e-05	0.000238936
Sobic.001G354400	3.00241	25.0713	3.06185	5e-05	0.000238936
Sobic.001G230100	20.2356	169.138	3.06323	5e-05	0.000238936
Sobic.003G086200	16.7276	140.018	3.06531	5e-05	0.000238936
Sobic.002G327300	3.08977	25.9104	3.06796	5e-05	0.000238936
Sobic.001G201800	21.6606	182.31	3.07325	5e-05	0.000238936
Sobic.010G259300	8.67757	73.0429	3.07338	5e-05	0.000238936
Sobic.001G318000	0.67882	5.7505	3.08259	0.0024	0.0078694
Sobic.008G182300	4.12099	34.934	3.08357	5e-05	0.000238936
Sobic.004G262500	1.86773	15.8469	3.08484	5e-05	0.000238936
Sobic.009G077800	10.6863	90.9692	3.08962	5e-05	0.000238936
Sobic.001G513300	2.98423	25.4444	3.09192	5e-05	0.000238936
Sobic.002G024400	11.5313	98.3467	3.09232	5e-05	0.000238936
Sobic.010G182966	3.39988	29.0413	3.09455	5e-05	0.000238936
Sobic.004G051166	0.459706	3.93017	3.09581	0.0002	0.000860037
Sobic.001G442600	0.286032	2.44549	3.09588	0.01535	0.0387536
Sobic.001G020350	4.66398	39.9453	3.09839	5e-05	0.000238936
Sobic.001G272700	1.20126	10.2929	3.09903	5e-05	0.000238936
Sobic.006G130000	13.0475	111.805	3.09913	5e-05	0.000238936
Sobic.001G314300	56.0258	480.431	3.10017	5e-05	0.000238936
Sobic.002G327201	0.566785	4.86456	3.10144	0.0101	0.0270182
Sobic.002G274500	2.67954	23.0698	3.10595	5e-05	0.000238936
Sobic.008G030100	10.3214	88.8698	3.10606	5e-05	0.000238936
Sobic.006G117800	0.641868	5.53376	3.10791	0.00035	0.00141791
Sobic.001G192800	9.74857	84.1393	3.10952	5e-05	0.000238936
Sobic.004G157700	4.97393	43.0234	3.11267	5e-05	0.000238936
Sobic.001G201100	2.19655	19.0125	3.11363	5e-05	0.000238936
Sobic.010G089700	2.87926	25.0328	3.12005	5e-05	0.000238936
Sobic.002G067300	3.50326	30.5568	3.12472	5e-05	0.000238936
Sobic.008G074400	8.40295	73.6942	3.13258	5e-05	0.000238936
Sobic.008G042300	4.15877	36.4768	3.13275	5e-05	0.000238936
Sobic.003G339900	5.42695	47.6151	3.1332	5e-05	0.000238936
Sobic.003G337100	1.01261	8.89435	3.1348	5e-05	0.000238936
Sobic.005G049600	1.93656	17.0146	3.13521	5e-05	0.000238936
Sobic.003G331500	1.34923	11.9132	3.14236	5e-05	0.000238936
Sobic.003G252400	0.385151	3.40335	3.14346	0.0024	0.0078694
Sobic.004G097100	0.450411	3.98097	3.14381	0.00125	0.00440234
Sobic.006G053651	0.276517	2.44474	3.14424	0.0045	0.0134431
Sobic.002G420800	2.39145	21.2033	3.14833	5e-05	0.000238936
Sobic.003G061900	7.14925	63.4143	3.14894	5e-05	0.000238936
Sobic.010G117900	4.53084	40.2221	3.15014	5e-05	0.000238936
Sobic.009G014600	0.373862	3.32168	3.15133	0.003	0.00950959
Sobic.002G037400	0.350369	3.11563	3.15258	0.0027	0.00867343
Sobic.001G489500	5.98269	53.2454	3.15379	5e-05	0.000238936
Sobic.001G267600	0.255542	2.27453	3.15394	0.0169	0.0419803
Sobic.002G425300	0.271965	2.4226	3.15506	0.0056	0.0162334
Sobic.010G013100	0.866643	7.74375	3.15952	0.0002	0.000860037
Sobic.006G113900	8.49456	75.922	3.15991	5e-05	0.000238936
Sobic.006G104300	1.99107	17.8152	3.16149	5e-05	0.000238936
Sobic.001G433900	1.64193	14.6949	3.16185	5e-05	0.000238936
Sobic.006G093700	0.278849	2.51406	3.17246	0.00355	0.0109864
Sobic.006G178500	8.58105	77.373	3.1726	5e-05	0.000238936
Sobic.001G148900	19.364	175.004	3.17593	5e-05	0.000238936
Sobic.004G233400	1.43564	12.9793	3.17645	5e-05	0.000238936
Sobic.007G090300	2.34658	21.2261	3.17721	5e-05	0.000238936
Sobic.002G202700	41.6018	377.17	3.1805	5e-05	0.000238936
Sobic.005G187900	0.399243	3.6261	3.18308	5e-05	0.000238936
Sobic.001G084000	9.60599	87.314	3.18421	5e-05	0.000238936
Sobic.003G018150	0.954226	8.68108	3.18547	0.0002	0.000860037
Sobic.007G055600	0.793157	7.23353	3.18902	5e-05	0.000238936
Sobic.002G303700	9.81455	89.6034	3.19056	5e-05	0.000238936
Sobic.009G203600	2.11354	19.3869	3.19735	5e-05	0.000238936
Sobic.008G144500	0.338793	3.11933	3.20276	0.00025	0.00105062
Sobic.007G092400	25.2706	232.912	3.20426	5e-05	0.000238936
Sobic.007G218300	0.623584	5.75062	3.20506	0.00225	0.00742973
Sobic.001G079500	29.4896	272.418	3.20755	5e-05	0.000238936
Sobic.003G106300	0.380735	3.52104	3.20914	0.0048	0.0141896
Sobic.006G203000	0.627396	5.80847	3.21071	0.00015	0.000661161
Sobic.001G425300	0.585249	5.42487	3.21247	0.0001	0.000456055
Sobic.003G291600	9.5377	88.4374	3.21294	5e-05	0.000238936
Sobic.008G182600	18.3027	170.282	3.21779	5e-05	0.000238936
Sobic.010G231900	3.95138	36.8551	3.22144	5e-05	0.000238936
Sobic.010G057633	0.479141	4.471	3.22208	0.00475	0.014064
Sobic.004G031600	3.26898	30.5999	3.22661	5e-05	0.000238936
Sobic.009G071800	2.18344	20.4554	3.22781	5e-05	0.000238936
Sobic.010G224200	2.6649	25.0442	3.23232	5e-05	0.000238936
Sobic.002G025000	0.927556	8.72488	3.23363	5e-05	0.000238936
Sobic.001G049300	2.52726	23.8029	3.23549	5e-05	0.000238936
Sobic.005G127800	2.59508	24.4879	3.23822	5e-05	0.000238936
Sobic.010G161450	1.75606	16.5804	3.23906	5e-05	0.000238936
Sobic.003G056800	0.857291	8.1017	3.24037	5e-05	0.000238936
Sobic.002G065700	0.244745	2.31541	3.24192	0.00475	0.014064
Sobic.003G268900	2.62663	24.8537	3.24218	5e-05	0.000238936
Sobic.007G119800	12.4555	118.084	3.24496	5e-05	0.000238936
Sobic.002G329000	0.211047	2.00133	3.24532	0.0022	0.00728911
Sobic.010G236500	17.8504	169.52	3.24742	5e-05	0.000238936
Sobic.003G018400	0.525047	4.99491	3.24994	0.00435	0.0130514
Sobic.004G331600	0.240697	2.29725	3.25462	0.0013	0.00456295
Sobic.006G066200	7.9044	75.5395	3.2565	5e-05	0.000238936
Sobic.006G163401	0.564958	5.40798	3.25887	5e-05	0.000238936
Sobic.009G204900	6.16846	59.2082	3.26282	5e-05	0.000238936
Sobic.001G209200	20.4532	196.486	3.26403	5e-05	0.000238936
Sobic.010G274700	0.213947	2.06293	3.26937	0.00095	0.00345791
Sobic.007G009500	0.364351	3.51514	3.27018	5e-05	0.000238936
Sobic.010G136000	3.04995	29.4618	3.27199	5e-05	0.000238936
Sobic.006G087900	1.32969	12.8945	3.27759	5e-05	0.000238936
Sobic.008G099600	8.53231	82.7661	3.27803	5e-05	0.000238936
Sobic.003G157600	2.69808	26.1828	3.27861	5e-05	0.000238936
Sobic.001G022400	9.18274	89.2338	3.28059	5e-05	0.000238936
Sobic.010G273700	8.64795	84.2662	3.28452	5e-05	0.000238936
Sobic.010G065001	0.90121	8.7899	3.28591	5e-05	0.000238936
Sobic.001G066000	7.25509	70.9684	3.29011	5e-05	0.000238936
Sobic.002G020800	0.330046	3.23433	3.29273	0.00155	0.0053283
Sobic.009G130100	2.89358	28.3576	3.29281	5e-05	0.000238936
Sobic.003G396000	15.9142	156.09	3.29399	5e-05	0.000238936
Sobic.003G352400	25.4815	252.102	3.30649	5e-05	0.000238936
Sobic.007G161400	6.36178	62.9957	3.30775	5e-05	0.000238936
Sobic.004G189400	1.16516	11.5691	3.31168	0.0001	0.000456055
Sobic.008G060200	0.271657	2.70935	3.31809	0.0028	0.00895616
Sobic.006G246300	1.05346	10.5115	3.31875	0.0002	0.000860037
Sobic.005G093000	0.894321	8.92472	3.31894	5e-05	0.000238936
Sobic.001G237000	1.78671	17.8659	3.32183	5e-05	0.000238936
Sobic.001G314800	2.21278	22.1335	3.3223	5e-05	0.000238936
Sobic.001G231600	2.76972	27.7116	3.32268	5e-05	0.000238936
Sobic.009G250400	2.79811	28.0206	3.32396	5e-05	0.000238936
Sobic.003G146000	4.37912	44.145	3.33354	5e-05	0.000238936
Sobic.008G126700	3.75397	37.8522	3.33389	5e-05	0.000238936
Sobic.004G286400	0.203274	2.05053	3.3345	0.0028	0.00895616
Sobic.001G362001	8.73036	88.1775	3.3363	5e-05	0.000238936
Sobic.007G077300	2.29867	23.3124	3.34222	5e-05	0.000238936
Sobic.007G005600	0.404142	4.10133	3.34316	0.0035	0.0108551
Sobic.001G084700	1.93334	19.7022	3.34919	5e-05	0.000238936
Sobic.007G077001	7.11175	72.5935	3.35156	5e-05	0.000238936
Sobic.002G253500	5.52088	56.6095	3.35807	5e-05	0.000238936
Sobic.009G173300	6.392	65.7176	3.36194	5e-05	0.000238936
Sobic.007G123500	4.79352	49.317	3.36293	5e-05	0.000238936
Sobic.004G229500	0.303576	3.12512	3.36378	0.00825	0.0227167
Sobic.001G482800	5.11577	52.9039	3.37035	5e-05	0.000238936
Sobic.008G065200	3.82267	39.6449	3.37448	5e-05	0.000238936
Sobic.004G111200	0.663183	6.88064	3.37506	5e-05	0.000238936
Sobic.008G013800	3.77122	39.1924	3.37747	5e-05	0.000238936
Sobic.006G021900	2.30706	24.0351	3.38102	5e-05	0.000238936
Sobic.010G177800	79.282	827.075	3.38295	5e-05	0.000238936
Sobic.008G142100	0.984666	10.2879	3.38517	5e-05	0.000238936
Sobic.009G227800	7.66368	80.1811	3.38715	5e-05	0.000238936
Sobic.003G412700	10.1153	106.037	3.38995	5e-05	0.000238936
Sobic.007G179900	1.81577	19.0657	3.39233	5e-05	0.000238936
Sobic.003G242800	0.891651	9.3783	3.39477	5e-05	0.000238936
Sobic.004G032300	0.872664	9.19262	3.39698	5e-05	0.000238936
Sobic.006G114200	6.07449	64.0289	3.39789	5e-05	0.000238936
Sobic.004G006500	1.08586	11.51	3.40598	5e-05	0.000238936
Sobic.003G102200	14.8403	157.506	3.40781	5e-05	0.000238936
Sobic.002G386200	3.35315	35.6261	3.40935	5e-05	0.000238936
Sobic.008G075600	0.741816	7.92091	3.41653	0.0019	0.00639957
Sobic.007G145700	8.76943	93.7118	3.41768	5e-05	0.000238936
Sobic.002G318000	1.40586	15.0254	3.41787	5e-05	0.000238936
Sobic.001G017400	0.358299	3.83219	3.41893	0.0039	0.0118748
Sobic.001G410450	38.1461	409.468	3.42414	5e-05	0.000238936
Sobic.001G424000	0.961789	10.3431	3.42681	5e-05	0.000238936
Sobic.003G325100	1.558	16.9042	3.43961	0.0002	0.000860037
Sobic.003G183700	0.288682	3.15266	3.44902	0.0002	0.000860037
Sobic.002G036100	1.94917	21.4328	3.45889	5e-05	0.000238936
Sobic.009G092300	1.25838	13.8474	3.45998	5e-05	0.000238936
Sobic.003G263500	0.181842	2.00136	3.46022	0.0031	0.00979334
Sobic.009G221400	2.90115	31.9702	3.46203	5e-05	0.000238936
Sobic.007G061300	0.628148	6.9277	3.4632	0.0198	0.047972
Sobic.001G339600	8.43132	93.0957	3.46488	5e-05	0.000238936
Sobic.004G118000	1.09907	12.1546	3.46715	5e-05	0.000238936
Sobic.001G071300	2.93877	32.5281	3.4684	5e-05	0.000238936
Sobic.002G140600	5.4355	60.2773	3.47113	5e-05	0.000238936
Sobic.004G259900	4.43387	49.2255	3.47277	5e-05	0.000238936
Sobic.002G250900	1.02407	11.3933	3.4758	0.0009	0.00329906
Sobic.004G192100	3.76438	42.0603	3.48198	5e-05	0.000238936
Sobic.001G038900	2.15593	24.0968	3.48246	5e-05	0.000238936
Sobic.003G429300	0.913318	10.2191	3.48401	0.00015	0.000661161
Sobic.002G024000	1.43797	16.2043	3.49427	5e-05	0.000238936
Sobic.005G137000	4.89074	55.3006	3.49917	5e-05	0.000238936
Sobic.004G032800	2.1225	24.0399	3.50159	5e-05	0.000238936
Sobic.002G224400	0.551798	6.2539	3.50254	5e-05	0.000238936
Sobic.004G084100	17.098	194	3.50415	5e-05	0.000238936
Sobic.001G321800	1.66153	18.8576	3.50456	5e-05	0.000238936
Sobic.001G424066	0.381708	4.33692	3.50613	0.0012	0.00425513
Sobic.007G144300	0.524958	5.97887	3.5096	5e-05	0.000238936
Sobic.003G312400	1.63263	18.5976	3.50985	5e-05	0.000238936
Sobic.003G255900	4.88298	55.7359	3.51277	5e-05	0.000238936
Sobic.009G014200	1.13606	12.9842	3.51464	5e-05	0.000238936
Sobic.001G224000	0.377534	4.32212	3.51706	5e-05	0.000238936
Sobic.003G192100	0.522612	6.00382	3.52207	5e-05	0.000238936
Sobic.004G244300	2.61809	30.2061	3.52825	5e-05	0.000238936
Sobic.006G211300	5.74401	66.3967	3.53098	5e-05	0.000238936
Sobic.006G207100	1.23492	14.3627	3.53985	0.0001	0.000456055
Sobic.002G248100	1.49298	17.4126	3.54387	5e-05	0.000238936
Sobic.008G042900	5.52913	64.5349	3.54496	5e-05	0.000238936
Sobic.001G077700	0.356255	4.15867	3.54514	0.0075	0.0209511
Sobic.004G258300	42.6338	498.357	3.54711	5e-05	0.000238936
Sobic.001G510100	2.56932	30.0688	3.54881	0.0001	0.000456055
Sobic.001G501100	3.41465	40.0009	3.55022	5e-05	0.000238936
Sobic.005G032200	1.20691	14.1501	3.55142	5e-05	0.000238936
Sobic.004G340700	0.607852	7.15413	3.55698	5e-05	0.000238936
Sobic.003G111300	13.6314	160.971	3.5618	5e-05	0.000238936
Sobic.003G324300	0.202291	2.39266	3.56411	0.00405	0.0122656
Sobic.008G126600	0.501019	5.95193	3.57042	5e-05	0.000238936
Sobic.008G044300	0.353471	4.20361	3.57197	0.004	0.0121417
Sobic.005G222200	3.43432	40.9535	3.57589	5e-05	0.000238936
Sobic.007G030900	1.65863	19.8314	3.57973	5e-05	0.000238936
Sobic.002G322800	3.38961	40.5957	3.58214	5e-05	0.000238936
Sobic.001G401200	27.3622	328.028	3.58357	5e-05	0.000238936
Sobic.010G085800	0.69968	8.40644	3.58673	0.0037	0.0113678
Sobic.009G148100	5.6145	67.8858	3.59588	5e-05	0.000238936
Sobic.004G065900	36.9437	448.962	3.60319	5e-05	0.000238936
Sobic.001G399900	0.83767	10.2296	3.61022	5e-05	0.000238936
Sobic.005G110535	0.255306	3.12125	3.61182	5e-05	0.000238936
Sobic.009G217600	2.05101	25.0907	3.61275	5e-05	0.000238936
Sobic.002G021132	1.20658	14.7736	3.61403	5e-05	0.000238936
Sobic.005G205100	0.797566	9.79947	3.61903	5e-05	0.000238936
Sobic.005G186500	2.53744	31.2089	3.62051	5e-05	0.000238936
Sobic.003G118000	1.48355	18.3341	3.6274	5e-05	0.000238936
Sobic.007G198100	7.28479	90.1658	3.62962	5e-05	0.000238936
Sobic.006G216400	0.92686	11.4727	3.62971	0.0002	0.000860037
Sobic.002G417201	3.54749	44.0785	3.6352	5e-05	0.000238936
Sobic.005G139075	0.251609	3.13712	3.64018	0.00145	0.00501871
Sobic.003G055600	0.224659	2.80463	3.642	0.00085	0.00313361
Sobic.003G417350	6.44832	80.934	3.64975	5e-05	0.000238936
Sobic.006G279400	4.02473	50.6025	3.65224	5e-05	0.000238936
Sobic.002G185500	0.149421	1.89381	3.66384	0.01775	0.0437774
Sobic.001G077600	1.22903	15.6163	3.66745	5e-05	0.000238936
Sobic.006G259000	9.03812	115.049	3.67008	5e-05	0.000238936
Sobic.006G132500	17.3604	221.549	3.67375	5e-05	0.000238936
Sobic.001G295100	2.00999	25.7407	3.67879	5e-05	0.000238936
Sobic.001G358366	1.63157	20.9193	3.68051	5e-05	0.000238936
Sobic.002G013400	0.804202	10.3462	3.68541	5e-05	0.000238936
Sobic.006G226700	0.411615	5.2984	3.68619	0.0005	0.00195071
Sobic.003G311800	0.189813	2.45044	3.69039	0.01875	0.0458683
Sobic.006G274400	0.764097	9.94528	3.70218	0.00045	0.00177454
Sobic.009G150000	30.7299	400.119	3.70271	5e-05	0.000238936
Sobic.004G312100	0.452676	5.9004	3.70426	0.0018	0.00609241
Sobic.001G538866	5.15485	67.2546	3.70563	5e-05	0.000238936
Sobic.001G476400	3.32636	43.4904	3.70868	5e-05	0.000238936
Sobic.002G126600	17.7408	233.048	3.71548	5e-05	0.000238936
Sobic.001G402200	2.04331	26.8807	3.71759	5e-05	0.000238936
Sobic.003G111100	8.78012	115.524	3.7178	5e-05	0.000238936
Sobic.009G167900	0.933094	12.3103	3.7217	5e-05	0.000238936
Sobic.001G406300	15.1565	200.027	3.72219	5e-05	0.000238936
Sobic.003G015000	0.370453	4.89168	3.72297	0.0097	0.0261278
Sobic.006G068800	0.884307	11.7404	3.73079	5e-05	0.000238936
Sobic.009G168700	3.83402	50.9462	3.73204	5e-05	0.000238936
Sobic.007G047300	16.1515	215.782	3.73983	5e-05	0.000238936
Sobic.009G204100	23.0907	308.842	3.74149	5e-05	0.000238936
Sobic.004G277300	0.176395	2.36301	3.74374	0.0031	0.00979334
Sobic.007G105800	0.662546	8.93565	3.75348	0.0006	0.00229672
Sobic.007G141200	9.75636	131.84	3.75631	5e-05	0.000238936
Sobic.004G176900	1.98878	26.9758	3.76171	5e-05	0.000238936
Sobic.003G016600	0.639176	8.67067	3.76186	0.00145	0.00501871
Sobic.002G042100	0.812613	11.0562	3.76614	0.0001	0.000456055
Sobic.009G120800	6.58551	89.6216	3.76648	5e-05	0.000238936
Sobic.006G226800	14.21	193.401	3.76662	5e-05	0.000238936
Sobic.008G182800	284.956	3879.8	3.76717	5e-05	0.000238936
Sobic.003G079700	1.16065	15.8219	3.76893	5e-05	0.000238936
Sobic.001G368000	1.03726	14.1426	3.7692	5e-05	0.000238936
Sobic.002G312000	0.169093	2.30864	3.77116	0.00265	0.0085363
Sobic.006G257700	40.2178	550.196	3.77404	5e-05	0.000238936
Sobic.005G215900	6.13504	84.1107	3.77714	5e-05	0.000238936
Sobic.002G140300	14.5758	200.51	3.78203	5e-05	0.000238936
Sobic.010G030900	2.25614	31.139	3.7868	5e-05	0.000238936
Sobic.003G245201	0.287685	3.98258	3.79114	0.00065	0.00246939
Sobic.007G074400	49.5739	686.591	3.7918	5e-05	0.000238936
Sobic.002G368100	0.272629	3.80898	3.80439	0.00125	0.00440234
Sobic.003G425200	5.33772	74.5801	3.8045	5e-05	0.000238936
Sobic.003G353500	0.43821	6.12914	3.80599	5e-05	0.000238936
Sobic.003G147301	2.08847	29.2446	3.80766	5e-05	0.000238936
Sobic.004G201100	5.95163	83.3796	3.80834	5e-05	0.000238936
Sobic.003G411200	1.29373	18.2611	3.81916	5e-05	0.000238936
Sobic.006G128200	0.961566	13.6115	3.8233	5e-05	0.000238936
Sobic.001G196300	6.44486	91.9376	3.83443	5e-05	0.000238936
Sobic.006G007450	3.59151	51.2883	3.83597	5e-05	0.000238936
Sobic.003G146100	1.37945	19.7339	3.83851	5e-05	0.000238936
Sobic.002G202100	2.74532	39.2783	3.83868	5e-05	0.000238936
Sobic.001G386400	1.2121	17.3878	3.84249	5e-05	0.000238936
Sobic.002G327900	13.7097	196.863	3.84392	5e-05	0.000238936
Sobic.001G401800	1.74606	25.1548	3.84866	5e-05	0.000238936
Sobic.002G323900	28.3973	409.636	3.85052	5e-05	0.000238936
Sobic.007G122500	8.54096	123.239	3.85092	5e-05	0.000238936
Sobic.003G322900	0.238639	3.45117	3.85419	0.00745	0.0208208
Sobic.007G023000	1.04276	15.0919	3.8553	5e-05	0.000238936
Sobic.003G320900	2.18698	31.7695	3.86063	5e-05	0.000238936
Sobic.010G170300	0.132964	1.93898	3.86619	0.0177	0.0436771
Sobic.004G259432	7.2651	105.982	3.86669	5e-05	0.000238936
Sobic.002G024100	2.63736	38.6153	3.87201	5e-05	0.000238936
Sobic.002G362900	1.40458	20.646	3.87765	0.00135	0.004711
Sobic.003G040600	0.621002	9.13633	3.87895	5e-05	0.000238936
Sobic.001G475400	0.694497	10.2202	3.87931	5e-05	0.000238936
Sobic.001G231400	6.20658	91.5413	3.88255	5e-05	0.000238936
Sobic.003G393400	0.281472	4.17454	3.89056	0.00015	0.000661161
Sobic.009G212800	2.30433	34.1842	3.89091	5e-05	0.000238936
Sobic.003G428700	10.0836	149.763	3.8926	5e-05	0.000238936
Sobic.001G097700	0.329541	4.89508	3.8928	0.0026	0.00839986
Sobic.007G059200	0.263105	3.91423	3.89502	0.00715	0.0200845
Sobic.010G001300	0.50341	7.49091	3.89534	5e-05	0.000238936
Sobic.003G264500	0.57158	8.51779	3.89745	0.0006	0.00229672
Sobic.007G058800	10.7458	160.14	3.89749	5e-05	0.000238936
Sobic.005G169200	124.899	1865.04	3.90037	5e-05	0.000238936
Sobic.003G258700	0.907449	13.5656	3.90199	5e-05	0.000238936
Sobic.004G324000	0.435278	6.5181	3.90444	5e-05	0.000238936
Sobic.004G288900	0.187717	2.81709	3.90757	0.01865	0.0456475
Sobic.002G224100	1.65771	24.9477	3.91165	5e-05	0.000238936
Sobic.002G427400	1.05781	15.9395	3.91346	5e-05	0.000238936
Sobic.004G061500	0.680973	10.2772	3.91571	0.00715	0.0200845
Sobic.002G201900	20.1001	303.356	3.91574	5e-05	0.000238936
Sobic.001G111000	3.09331	46.7543	3.91788	5e-05	0.000238936
Sobic.005G122300	4.466	67.5177	3.91821	5e-05	0.000238936
Sobic.009G000200	7.01467	106.13	3.91931	5e-05	0.000238936
Sobic.005G103900	2.39156	36.446	3.92974	5e-05	0.000238936
Sobic.004G112300	20.7187	316.065	3.93122	5e-05	0.000238936
Sobic.001G482600	48.3075	738.989	3.93523	5e-05	0.000238936
Sobic.005G103700	2.03017	31.0618	3.93547	5e-05	0.000238936
Sobic.001G330925	0.86156	13.2256	3.94024	5e-05	0.000238936
Sobic.001G453100	0.435289	6.69498	3.94303	0.0005	0.00195071
Sobic.002G136800	0.344983	5.31148	3.94452	5e-05	0.000238936
Sobic.006G174000	0.22507	3.46536	3.94456	0.0184	0.0451362
Sobic.010G103300	0.258955	3.98733	3.94465	0.0001	0.000456055
Sobic.010G209100	3.41162	52.6111	3.94684	5e-05	0.000238936
Sobic.004G169600	0.313161	4.84099	3.95033	5e-05	0.000238936
Sobic.004G060832	1.29349	20.0062	3.9511	5e-05	0.000238936
Sobic.003G349800	0.18438	2.85351	3.95198	0.0077	0.0214137
Sobic.009G092100	0.210129	3.25597	3.95374	5e-05	0.000238936
Sobic.003G254100	0.336591	5.27081	3.96896	0.01725	0.0427474
Sobic.003G104600	3.57077	56.1026	3.97376	5e-05	0.000238936
Sobic.010G117100	0.446945	7.03889	3.97718	0.0026	0.00839986
Sobic.001G096800	0.378406	5.96921	3.97953	0.0011	0.0039364
Sobic.010G083600	2.35497	37.2975	3.9853	5e-05	0.000238936
Sobic.005G075600	0.261997	4.15182	3.98612	5e-05	0.000238936
Sobic.004G200900	1.02123	16.2334	3.99058	5e-05	0.000238936
Sobic.003G244600	50.4569	803.067	3.9924	5e-05	0.000238936
Sobic.010G247300	0.234373	3.75729	4.00282	0.0026	0.00839986
Sobic.003G126100	0.859461	13.9021	4.01572	5e-05	0.000238936
Sobic.003G384700	2.34314	38.1737	4.02606	5e-05	0.000238936
Sobic.002G424800	0.470984	7.6953	4.03023	5e-05	0.000238936
Sobic.001G050800	0.812675	13.2892	4.03143	5e-05	0.000238936
Sobic.004G074400	0.252102	4.12294	4.03159	0.0002	0.000860037
Sobic.010G205700	1.43062	23.4057	4.03215	5e-05	0.000238936
Sobic.001G198000	6.05206	99.3279	4.0367	5e-05	0.000238936
Sobic.002G265600	0.555257	9.139	4.04081	5e-05	0.000238936
Sobic.007G001100	1.96689	32.5251	4.04756	5e-05	0.000238936
Sobic.001G329600	0.204	3.39026	4.05476	0.0029	0.00923334
Sobic.002G367900	8.25297	137.184	4.05505	5e-05	0.000238936
Sobic.001G064900	10.729	179.1	4.06118	5e-05	0.000238936
Sobic.003G373000	0.718419	12.0025	4.06237	5e-05	0.000238936
Sobic.003G310000	0.718898	12.0219	4.06374	5e-05	0.000238936
Sobic.007G014200	0.386823	6.51572	4.07418	0.0184	0.0451362
Sobic.010G201200	0.264433	4.46318	4.0771	0.0068	0.0192402
Sobic.006G246200	1.04722	17.6828	4.07771	5e-05	0.000238936
Sobic.003G018800	0.55852	9.43436	4.07824	0.00035	0.00141791
Sobic.002G294600	1.10411	18.6837	4.08083	5e-05	0.000238936
Sobic.007G198000	5.80663	98.2889	4.08125	5e-05	0.000238936
Sobic.009G115500	4.71825	79.9091	4.08203	5e-05	0.000238936
Sobic.002G217100	3.79856	64.3801	4.08309	5e-05	0.000238936
Sobic.001G030600	0.389993	6.61528	4.08428	0.00095	0.00345791
Sobic.006G069200	1.57069	26.643	4.08429	5e-05	0.000238936
Sobic.001G319200	0.575353	9.7614	4.08457	0.0015	0.00517547
Sobic.001G400700	53.9894	916.865	4.08596	5e-05	0.000238936
Sobic.001G518800	4.04196	69.0283	4.09406	5e-05	0.000238936
Sobic.002G219200	0.496125	8.61475	4.11803	0.0001	0.000456055
Sobic.004G181200	1.78138	30.9439	4.11859	5e-05	0.000238936
Sobic.010G240400	93.4248	1628.54	4.12363	5e-05	0.000238936
Sobic.010G224501	0.452832	7.90256	4.12527	0.0006	0.00229672
Sobic.007G155000	2.79076	48.9489	4.13255	5e-05	0.000238936
Sobic.004G280900	3.73154	65.5044	4.13375	5e-05	0.000238936
Sobic.001G095700	13.4657	236.551	4.13479	5e-05	0.000238936
Sobic.002G182800	0.716028	12.6164	4.13914	0.0003	0.00123654
Sobic.008G147800	0.182704	3.23958	4.14822	0.0074	0.0206934
Sobic.003G260300	0.205393	3.64934	4.15118	0.00805	0.0222282
Sobic.003G160700	2.07199	36.8602	4.15297	5e-05	0.000238936
Sobic.007G025900	11.2884	202.662	4.16616	5e-05	0.000238936
Sobic.010G018300	0.691778	12.4593	4.17077	0.00015	0.000661161
Sobic.006G149600	0.337035	6.09358	4.17632	5e-05	0.000238936
Sobic.009G217500	2.52142	45.6338	4.1778	5e-05	0.000238936
Sobic.007G158600	1.33726	24.3953	4.18925	5e-05	0.000238936
Sobic.002G225300	4.09426	74.8484	4.1923	5e-05	0.000238936
Sobic.002G065600	0.76803	14.0464	4.19289	0.0009	0.00329906
Sobic.003G067600	0.108605	1.98691	4.19337	0.00105	0.00377701
Sobic.003G047700	4.99182	91.5331	4.19666	5e-05	0.000238936
Sobic.001G209800	4.12188	76.1647	4.20775	5e-05	0.000238936
Sobic.002G419700	2.95667	54.7511	4.21084	5e-05	0.000238936
Sobic.001G487600	1.05481	19.6476	4.2193	5e-05	0.000238936
Sobic.001G205700	0.185407	3.46344	4.22344	0.01785	0.0439892
Sobic.002G249700	0.286758	5.37511	4.22839	0.0001	0.000456055
Sobic.003G253700	3.28441	61.5942	4.22909	5e-05	0.000238936
Sobic.010G102000	4.28321	81.1331	4.24353	5e-05	0.000238936
Sobic.002G140400	5.12798	97.2598	4.24538	5e-05	0.000238936
Sobic.006G148000	2.00107	38.4923	4.26573	5e-05	0.000238936
Sobic.010G023066	0.315223	6.06819	4.26682	0.0036	0.011108
Sobic.009G224500	1.98963	38.382	4.26986	5e-05	0.000238936
Sobic.010G193000	8.65996	168.013	4.27807	5e-05	0.000238936
Sobic.007G201100	5.81043	113.289	4.28522	5e-05	0.000238936
Sobic.004G283201	2.50174	48.8155	4.28634	5e-05	0.000238936
Sobic.001G297200	1.02977	20.3176	4.30233	5e-05	0.000238936
Sobic.006G187900	1.48435	29.5665	4.31606	5e-05	0.000238936
Sobic.001G310500	3.54207	70.5637	4.31626	5e-05	0.000238936
Sobic.010G209200	1.19207	23.8968	4.32527	5e-05	0.000238936
Sobic.003G195600	0.654467	13.1335	4.32679	5e-05	0.000238936
Sobic.004G219800	0.29816	6.00337	4.33161	0.01975	0.0478633
Sobic.009G181200	0.666035	13.4381	4.33459	5e-05	0.000238936
Sobic.008G115500	3.75691	75.8571	4.33566	5e-05	0.000238936
Sobic.003G310200	2.86786	58.0143	4.33836	5e-05	0.000238936
Sobic.001G318500	2.1862	44.2622	4.33958	5e-05	0.000238936
Sobic.005G018700	1.18361	23.9674	4.33981	5e-05	0.000238936
Sobic.009G257100	0.202286	4.10222	4.34193	0.0038	0.0116272
Sobic.004G297100	2.12839	43.3889	4.34949	5e-05	0.000238936
Sobic.001G082900	0.785578	16.1399	4.36073	5e-05	0.000238936
Sobic.001G393600	0.484226	10.0059	4.36903	5e-05	0.000238936
Sobic.001G533900	0.321826	6.66017	4.37121	0.00245	0.00800665
Sobic.002G000400	2.91582	60.3911	4.37236	5e-05	0.000238936
Sobic.003G228500	1.1502	23.8909	4.3765	5e-05	0.000238936
Sobic.004G244100	7.90289	164.359	4.37833	5e-05	0.000238936
Sobic.002G269300	2.51759	52.4348	4.38041	5e-05	0.000238936
Sobic.006G009000	3.7018	77.9008	4.39534	5e-05	0.000238936
Sobic.003G156600	0.362472	7.63595	4.39687	0.0029	0.00923334
Sobic.002G197600	1.72145	36.2949	4.39807	5e-05	0.000238936
Sobic.008G182700	84.2611	1792.18	4.4107	5e-05	0.000238936
Sobic.001G424200	0.10367	2.20786	4.41258	0.01095	0.0289561
Sobic.010G023200	2.18477	46.7602	4.41973	5e-05	0.000238936
Sobic.001G471200	1.17908	25.311	4.42404	5e-05	0.000238936
Sobic.002G341900	2.13694	46.0092	4.4283	5e-05	0.000238936
Sobic.002G041200	15.5598	335.411	4.43003	5e-05	0.000238936
Sobic.003G382600	0.614219	13.2408	4.43009	0.0003	0.00123654
Sobic.009G208000	1.83295	40.307	4.45879	5e-05	0.000238936
Sobic.002G361500	3.10617	68.5178	4.46327	5e-05	0.000238936
Sobic.007G157100	0.415321	9.16144	4.46328	0.0028	0.00895616
Sobic.008G007400	1.47664	32.6172	4.46524	5e-05	0.000238936
Sobic.005G031400	1.16315	25.7944	4.47095	5e-05	0.000238936
Sobic.005G137300	10.2067	227.028	4.47529	5e-05	0.000238936
Sobic.003G232900	2.0291	45.32	4.48124	5e-05	0.000238936
Sobic.005G136200	14.6486	328.057	4.48511	5e-05	0.000238936
Sobic.005G082700	8.20818	183.918	4.48585	5e-05	0.000238936
Sobic.010G193100	0.422218	9.46526	4.48658	0.00055	0.00212404
Sobic.010G178000	5.94974	134.417	4.49775	5e-05	0.000238936
Sobic.001G210300	0.549542	12.4205	4.49835	0.0066	0.018751
Sobic.009G107500	1.79663	40.8901	4.50839	5e-05	0.000238936
Sobic.005G101700	6.00073	137.986	4.52324	5e-05	0.000238936
Sobic.002G023300	176.651	4068.25	4.52544	5e-05	0.000238936
Sobic.010G231000	8.97628	206.96	4.52709	5e-05	0.000238936
Sobic.005G131700	1.30271	30.0871	4.52956	0.00015	0.000661161
Sobic.006G274300	2.43215	56.1775	4.52969	5e-05	0.000238936
Sobic.001G226800	0.212552	4.92023	4.53284	5e-05	0.000238936
Sobic.001G136300	0.980228	22.8181	4.54092	5e-05	0.000238936
Sobic.001G145700	78.2377	1831.28	4.54885	5e-05	0.000238936
Sobic.003G353800	4.22031	99.2829	4.55612	5e-05	0.000238936
Sobic.009G162500	1.40048	33.0929	4.56253	5e-05	0.000238936
Sobic.006G014700	4.59633	109.283	4.57145	5e-05	0.000238936
Sobic.004G223500	0.399792	9.55955	4.57962	0.0016	0.005476
Sobic.003G341100	3.34902	80.1804	4.58144	5e-05	0.000238936
Sobic.010G234000	7.09896	170.832	4.58883	5e-05	0.000238936
Sobic.002G087500	0.246114	5.94998	4.59549	5e-05	0.000238936
Sobic.008G146700	72.8044	1763.4	4.59819	5e-05	0.000238936
Sobic.009G064400	0.430988	10.4474	4.59935	5e-05	0.000238936
Sobic.007G175900	1.92915	47.2285	4.61362	5e-05	0.000238936
Sobic.004G109300	1.17731	28.8639	4.6157	5e-05	0.000238936
Sobic.005G136300	8.65994	214.142	4.62807	5e-05	0.000238936
Sobic.002G064700	0.290149	7.22913	4.63896	5e-05	0.000238936
Sobic.001G190100	0.19511	4.88641	4.64641	0.0003	0.00123654
Sobic.002G321500	1.94554	48.845	4.64996	5e-05	0.000238936
Sobic.006G146500	7.11649	179.074	4.65325	5e-05	0.000238936
Sobic.002G333400	0.326041	8.20946	4.65416	5e-05	0.000238936
Sobic.002G024200	0.327341	8.31641	4.6671	0.0001	0.000456055
Sobic.003G158600	6.52101	166.587	4.67503	0.0066	0.018751
Sobic.005G046700	1.22833	31.4866	4.67997	0.0001	0.000456055
Sobic.005G195600	0.101434	2.60154	4.68076	0.0026	0.00839986
Sobic.007G125100	0.682612	17.7407	4.69985	0.0004	0.00159795
Sobic.010G163150	1.41233	36.784	4.70293	5e-05	0.000238936
Sobic.010G023600	0.669597	17.4502	4.70381	5e-05	0.000238936
Sobic.001G401300	165.898	4337.63	4.70854	5e-05	0.000238936
Sobic.006G054900	8.55401	224.703	4.71527	5e-05	0.000238936
Sobic.004G243000	1.11409	29.703	4.73667	5e-05	0.000238936
Sobic.004G182300	7.26544	194.952	4.74593	5e-05	0.000238936
Sobic.010G115000	0.380145	10.3545	4.76756	5e-05	0.000238936
Sobic.003G272200	2.38306	65.5651	4.78204	5e-05	0.000238936
Sobic.004G281400	0.79551	21.9284	4.78478	0.0109	0.0288484
Sobic.005G165900	0.425941	11.8184	4.79424	5e-05	0.000238936
Sobic.010G064000	0.380984	10.6139	4.80008	0.001	0.00361665
Sobic.008G071300	0.512874	14.4597	4.81729	5e-05	0.000238936
Sobic.005G021800	0.162251	4.5822	4.81974	0.0177	0.0436771
Sobic.010G130700	0.0881806	2.51207	4.83227	0.0177	0.0436771
Sobic.001G064700	0.373251	10.6397	4.83317	5e-05	0.000238936
Sobic.003G197200	0.609196	17.5772	4.85065	5e-05	0.000238936
Sobic.005G205300	0.0973957	2.82576	4.85864	0.0076	0.0211798
Sobic.004G207300	1.086	31.6563	4.8654	5e-05	0.000238936
Sobic.008G123100	5.37405	156.657	4.86546	5e-05	0.000238936
Sobic.010G137300	0.336952	9.83966	4.86799	0.0007	0.00263417
Sobic.004G181300	2.39481	70.0357	4.87011	5e-05	0.000238936
Sobic.001G318200	2.39798	70.7039	4.8819	5e-05	0.000238936
Sobic.010G020200	13.2711	392.756	4.88727	5e-05	0.000238936
Sobic.003G276000	0.683651	20.3628	4.89653	0.00015	0.000661161
Sobic.001G398500	0.430155	12.8318	4.89872	5e-05	0.000238936
Sobic.001G400800	39.9156	1193.46	4.90206	5e-05	0.000238936
Sobic.003G387200	1.83769	54.9657	4.90257	0.0001	0.000456055
Sobic.004G114500	1.29289	39.0609	4.91705	5e-05	0.000238936
Sobic.006G239100	0.121468	3.69295	4.92613	0.0193	0.0469922
Sobic.001G341600	4.76811	145.021	4.9267	5e-05	0.000238936
Sobic.001G035000	1.6804	51.2988	4.93204	5e-05	0.000238936
Sobic.003G164800	0.715542	21.9749	4.94068	0.00015	0.000661161
Sobic.005G097500	0.218607	6.77698	4.95423	0.00645	0.0183976
Sobic.010G128000	29.8953	930.559	4.96011	5e-05	0.000238936
Sobic.006G146000	0.168042	5.25888	4.96786	0.0029	0.00923334
Sobic.003G037500	1.89892	60.3183	4.98935	5e-05	0.000238936
Sobic.003G228600	0.0741467	2.36968	4.99817	0.0026	0.00839986
Sobic.010G230800	5.06131	162.611	5.00577	5e-05	0.000238936
Sobic.004G244600	0.427186	13.7716	5.01069	0.0024	0.0078694
Sobic.006G132700	0.536406	17.3137	5.01244	0.0008	0.00296861
Sobic.008G183300	69.4436	2248.16	5.01676	5e-05	0.000238936
Sobic.002G326400	0.255418	8.27991	5.01868	0.00085	0.00313361
Sobic.006G267000	2.1184	69.4353	5.03462	5e-05	0.000238936
Sobic.001G400900	20.4457	671.918	5.03842	5e-05	0.000238936
Sobic.002G214500	0.48386	16.0069	5.04796	0.00035	0.00141791
Sobic.002G065800	0.423145	14.0586	5.05416	0.00015	0.000661161
Sobic.002G232800	0.700282	23.3259	5.05785	5e-05	0.000238936
Sobic.006G140200	1.60317	53.579	5.06267	5e-05	0.000238936
Sobic.002G064500	0.47548	15.8926	5.06282	5e-05	0.000238936
Sobic.004G181400	0.456242	15.3241	5.06986	0.00025	0.00105062
Sobic.006G148500	1.0696	35.9865	5.07231	5e-05	0.000238936
Sobic.003G031500	1.45832	49.3855	5.08171	5e-05	0.000238936
Sobic.002G269100	0.563779	19.1558	5.08651	0.00765	0.0212905
Sobic.009G073500	0.263682	9.02184	5.09655	0.0026	0.00839986
Sobic.002G319500	0.371879	12.8268	5.10819	5e-05	0.000238936
Sobic.005G126100	3.11798	107.776	5.11129	5e-05	0.000238936
Sobic.010G078600	0.626789	21.8101	5.12088	5e-05	0.000238936
Sobic.005G126200	11.5452	404.976	5.13247	5e-05	0.000238936
Sobic.002G199500	2.63175	92.7987	5.14001	5e-05	0.000238936
Sobic.007G227300	0.514891	18.2569	5.14803	0.00095	0.00345791
Sobic.010G175200	0.0907653	3.24781	5.16118	0.0197	0.0477731
Sobic.001G050100	2.81914	101.791	5.17421	5e-05	0.000238936
Sobic.010G018600	0.125139	4.60769	5.20244	0.0026	0.00839986
Sobic.005G117400	1.41246	52.037	5.20325	5e-05	0.000238936
Sobic.004G304700	0.198441	7.34972	5.21091	0.00035	0.00141791
Sobic.003G422600	0.214347	7.95563	5.21396	0.0037	0.0113678
Sobic.006G190000	0.615294	22.9704	5.22236	5e-05	0.000238936
Sobic.001G331301	0.296499	11.0912	5.22525	0.00055	0.00212404
Sobic.008G159100	1.66008	62.9382	5.24461	5e-05	0.000238936
Sobic.003G312300	0.501018	19.1632	5.25733	0.0004	0.00159795
Sobic.005G029200	1.17267	45.1085	5.26553	5e-05	0.000238936
Sobic.001G075500	0.2024	7.78881	5.26612	0.0026	0.00839986
Sobic.005G219000	0.497564	19.1796	5.26854	0.0154	0.0388483
Sobic.001G358200	0.0897856	3.4634	5.26956	0.0026	0.00839986
Sobic.003G234000	1.64793	63.7625	5.27398	5e-05	0.000238936
Sobic.008G162201	0.274491	10.6814	5.28219	0.0011	0.0039364
Sobic.001G401000	9.86898	384.315	5.28324	5e-05	0.000238936
Sobic.003G291700	0.831878	32.5111	5.28842	5e-05	0.000238936
Sobic.001G462800	1.36241	53.6456	5.29923	5e-05	0.000238936
Sobic.006G104200	2.94792	116.409	5.30336	5e-05	0.000238936
Sobic.002G319900	0.143353	5.7662	5.32998	0.01785	0.0439892
Sobic.003G282901	0.254814	10.3814	5.34841	0.0026	0.00839986
Sobic.010G071000	1.42799	58.8333	5.36457	5e-05	0.000238936
Sobic.006G100332	0.482831	19.988	5.37147	5e-05	0.000238936
Sobic.003G249000	0.37545	15.5782	5.37476	0.0006	0.00229672
Sobic.001G261600	2.29336	95.4882	5.37979	5e-05	0.000238936
Sobic.009G248500	0.0931907	3.89134	5.38394	0.0026	0.00839986
Sobic.009G224200	1.67345	70.024	5.38695	0.0004	0.00159795
Sobic.010G047800	0.472976	19.9524	5.39865	5e-05	0.000238936
Sobic.002G418900	4.49379	189.728	5.39985	5e-05	0.000238936
Sobic.009G068900	1.47211	62.1809	5.40051	5e-05	0.000238936
Sobic.008G191600	0.840105	35.6346	5.40657	5e-05	0.000238936
Sobic.010G275001	0.127524	5.43456	5.41332	0.0026	0.00839986
Sobic.010G045700	0.301686	12.9211	5.42054	0.00025	0.00105062
Sobic.006G274933	0.67814	29.5892	5.44735	5e-05	0.000238936
Sobic.003G216232	2.28226	99.6154	5.44783	5e-05	0.000238936
Sobic.010G066601	0.254607	11.1552	5.4533	0.00035	0.00141791
Sobic.007G118301	2.45812	108.596	5.46527	5e-05	0.000238936
Sobic.010G230900	3.48625	154.064	5.46571	5e-05	0.000238936
Sobic.008G183400	0.317022	14.1139	5.47639	5e-05	0.000238936
Sobic.005G101600	7.26873	326.514	5.4893	5e-05	0.000238936
Sobic.003G136200	4.12609	186.36	5.49718	5e-05	0.000238936
Sobic.009G067400	3.11271	141.747	5.50901	5e-05	0.000238936
Sobic.008G188000	2.80706	129.116	5.52347	5e-05	0.000238936
Sobic.001G441100	1.89911	87.7503	5.53001	5e-05	0.000238936
Sobic.006G098600	0.282953	13.1179	5.53483	0.00245	0.00800665
Sobic.005G101800	3.3498	157.236	5.55271	5e-05	0.000238936
Sobic.002G208700	1.83698	88.0718	5.58327	5e-05	0.000238936
Sobic.002G269032	2.19779	105.58	5.58615	5e-05	0.000238936
Sobic.001G012000	2.95471	142.249	5.58926	5e-05	0.000238936
Sobic.007G172100	0.310936	15.054	5.59739	0.0036	0.011108
Sobic.006G216500	1.3092	64.2049	5.61592	5e-05	0.000238936
Sobic.007G111200	0.0866256	4.26099	5.62025	0.0026	0.00839986
Sobic.002G216400	4.98545	248.859	5.64146	5e-05	0.000238936
Sobic.001G235500	3.55696	178.325	5.64772	5e-05	0.000238936
Sobic.002G253400	0.137287	6.89974	5.65127	0.0193	0.0469922
Sobic.002G358300	0.469084	23.9772	5.67567	0.0076	0.0211798
Sobic.004G243100	3.63222	185.82	5.67691	5e-05	0.000238936
Sobic.004G167300	1.01374	52.768	5.70191	5e-05	0.000238936
Sobic.001G100501	2.32045	120.902	5.70329	5e-05	0.000238936
Sobic.002G418500	0.712935	37.9276	5.73333	5e-05	0.000238936
Sobic.009G154300	0.253775	13.6399	5.74813	0.0077	0.0214137
Sobic.002G210800	0.936408	51.1478	5.77139	5e-05	0.000238936
Sobic.003G228200	2.1958	120.69	5.78041	5e-05	0.000238936
Sobic.001G209300	1.29869	71.778	5.78842	5e-05	0.000238936
Sobic.001G138200	1.2129	67.5469	5.79936	5e-05	0.000238936
Sobic.003G431100	0.142281	7.94299	5.80287	0.00715	0.0200845
Sobic.004G165200	3.56907	200.633	5.81287	5e-05	0.000238936
Sobic.001G331000	0.302708	17.3057	5.83718	0.0002	0.000860037
Sobic.006G031200	0.731144	42.2158	5.85148	5e-05	0.000238936
Sobic.006G273800	2.32673	135.169	5.86031	5e-05	0.000238936
Sobic.006G041700	0.248944	14.6869	5.88257	0.00885	0.0241411
Sobic.002G089700	0.187355	11.3455	5.92021	0.00125	0.00440234
Sobic.004G245100	0.407673	25.4223	5.96254	0.0009	0.00329906
Sobic.002G117100	0.157634	9.88486	5.97057	0.0026	0.00839986
Sobic.009G136400	4.73285	297.192	5.97254	5e-05	0.000238936
Sobic.004G088551	2.20687	139.053	5.97749	5e-05	0.000238936
Sobic.007G011700	1.59806	107.617	6.07344	5e-05	0.000238936
Sobic.003G158500	0.355882	24.4429	6.10187	5e-05	0.000238936
Sobic.006G026900	0.498239	34.8079	6.12644	5e-05	0.000238936
Sobic.006G177800	0.945191	69.2851	6.19579	5e-05	0.000238936
Sobic.007G189300	0.334235	24.5743	6.20014	0.0017	0.0057875
Sobic.001G235800	0.297245	22.1058	6.21663	0.00715	0.0200845
Sobic.006G007300	12.5557	945.051	6.23397	5e-05	0.000238936
Sobic.007G123300	0.488896	36.958	6.24021	0.0072	0.0202128
Sobic.005G175900	0.774939	58.6193	6.24115	5e-05	0.000238936
Sobic.007G120000	0.107699	8.26734	6.26234	0.00635	0.0181262
Sobic.003G349600	0.367258	28.76	6.29112	0.00475	0.014064
Sobic.010G044700	0.19483	15.4498	6.30923	0.0001	0.000456055
Sobic.004G228700	0.214455	17.7786	6.37333	0.0026	0.00839986
Sobic.009G072900	0.149801	12.5283	6.386	0.02035	0.0490817
Sobic.001G032300	0.310177	26.2725	6.40432	5e-05	0.000238936
Sobic.006G148900	1.41273	122.043	6.43276	5e-05	0.000238936
Sobic.003G430400	0.337218	29.6291	6.45719	5e-05	0.000238936
Sobic.001G483600	0.480755	42.2615	6.4579	5e-05	0.000238936
Sobic.002G321300	1.49908	139.053	6.53542	0.016	0.0401235
Sobic.001G146500	0.583877	54.192	6.53627	0.0003	0.00123654
Sobic.003G031100	0.385539	35.8452	6.53876	5e-05	0.000238936
Sobic.009G241801	0.276445	25.8243	6.54559	0.00355	0.0109864
Sobic.007G143400	1.29851	127.273	6.61492	5e-05	0.000238936
Sobic.006G005500	0.187403	18.4412	6.62064	5e-05	0.000238936
Sobic.002G216500	4.79397	473.36	6.62558	5e-05	0.000238936
Sobic.009G111800	0.182703	18.1179	6.63177	0.00125	0.00440234
Sobic.007G055500	2.68359	268.374	6.64394	5e-05	0.000238936
Sobic.001G314700	0.758329	76.3527	6.65371	0.01565	0.039378
Sobic.004G086400	0.177422	17.9223	6.65842	0.00885	0.0241411
Sobic.007G158500	1.17242	131.432	6.80868	5e-05	0.000238936
Sobic.002G018300	0.360366	41.317	6.84113	5e-05	0.000238936
Sobic.003G286600	0.702456	80.7445	6.84481	5e-05	0.000238936
Sobic.006G007100	3.17587	368.353	6.8578	5e-05	0.000238936
Sobic.002G093600	0.204447	24.8443	6.92504	0.0026	0.00839986
Sobic.005G041000	0.217993	28.7845	7.04486	0.00965	0.0260118
Sobic.002G241250	0.657296	88.1078	7.06658	5e-05	0.000238936
Sobic.005G065000	2.46719	346.962	7.13576	5e-05	0.000238936
Sobic.005G031100	0.746295	107.424	7.16936	5e-05	0.000238936
Sobic.003G083200	1.55711	235.502	7.24072	0.0057	0.0164773
Sobic.003G216166	0.129039	22.2356	7.42892	0.0026	0.00839986
Sobic.003G275900	0.61201	113.858	7.53947	5e-05	0.000238936
Sobic.009G171600	0.287063	61.7474	7.74887	5e-05	0.000238936
Sobic.010G224600	0.553905	120.733	7.76796	0.00105	0.00377701
Sobic.007G025700	0.250607	54.7448	7.77115	0.00085	0.00313361
Sobic.001G381300	0.597716	133.282	7.8008	0.001	0.00361665
Sobic.001G115001	0.335326	84.9233	7.98445	0.0026	0.00839986
Sobic.005G065500	0.424387	110.863	8.02918	0.00035	0.00141791
Sobic.001G218400	0.362522	111.88	8.26967	0.001	0.00361665
Sobic.001G018400	0	33.5485	Inf	5e-05	0.000238936
Sobic.001G040400	0	17.2535	Inf	5e-05	0.000238936
Sobic.001G092700	0	2.12069	Inf	5e-05	0.000238936
Sobic.001G101600	0	51.9743	Inf	5e-05	0.000238936
Sobic.001G114300	0	16.0129	Inf	5e-05	0.000238936
Sobic.001G153900	0	3.40389	Inf	5e-05	0.000238936
Sobic.001G196950	0	3.59986	Inf	0.0001	0.000456055
Sobic.001G216500	0	35.5447	Inf	5e-05	0.000238936
Sobic.001G319300	0	5.08981	Inf	5e-05	0.000238936
Sobic.001G343601	0	2.54789	Inf	5e-05	0.000238936
Sobic.001G397300	0	12.8501	Inf	5e-05	0.000238936
Sobic.001G428900	0	11.3143	Inf	5e-05	0.000238936
Sobic.001G432550	0	1.86542	Inf	5e-05	0.000238936
Sobic.001G444400	0	3.1894	Inf	5e-05	0.000238936
Sobic.001G471100	0	55.343	Inf	5e-05	0.000238936
Sobic.001G482000	0	29.947	Inf	5e-05	0.000238936
Sobic.001G494650	0	8.72435	Inf	5e-05	0.000238936
Sobic.001G495164	0	7.03236	Inf	5e-05	0.000238936
Sobic.002G011600	0	2.10956	Inf	5e-05	0.000238936
Sobic.002G013000	0	2.47386	Inf	5e-05	0.000238936
Sobic.002G089100	0	5.8091	Inf	5e-05	0.000238936
Sobic.002G140500	0	2.71529	Inf	5e-05	0.000238936
Sobic.002G182900	0	7.31061	Inf	5e-05	0.000238936
Sobic.002G183100	0	3.52134	Inf	5e-05	0.000238936
Sobic.002G186100	0	4.74503	Inf	0.00145	0.00501871
Sobic.002G195066	0	52.5221	Inf	5e-05	0.000238936
Sobic.002G195100	0	304.329	Inf	5e-05	0.000238936
Sobic.002G195200	0	195.881	Inf	5e-05	0.000238936
Sobic.002G195400	0	2.07037	Inf	5e-05	0.000238936
Sobic.002G196000	0	1.87742	Inf	5e-05	0.000238936
Sobic.002G196100	0	2.38153	Inf	5e-05	0.000238936
Sobic.002G210901	0	17.1472	Inf	5e-05	0.000238936
Sobic.002G238600	0	64.3798	Inf	5e-05	0.000238936
Sobic.002G291900	0	1.87214	Inf	5e-05	0.000238936
Sobic.002G321600	0	2.19072	Inf	5e-05	0.000238936
Sobic.002G349300	0	713.488	Inf	5e-05	0.000238936
Sobic.002G381400	0	8.68971	Inf	5e-05	0.000238936
Sobic.003G037100	0	2.04754	Inf	5e-05	0.000238936
Sobic.003G039800	0	4.83604	Inf	5e-05	0.000238936
Sobic.003G067700	0	13.571	Inf	5e-05	0.000238936
Sobic.003G116300	0	1.87319	Inf	5e-05	0.000238936
Sobic.003G162200	0	6.66704	Inf	5e-05	0.000238936
Sobic.003G204600	0	4.51093	Inf	5e-05	0.000238936
Sobic.003G222101	0	90.9813	Inf	5e-05	0.000238936
Sobic.003G319200	0	45.5957	Inf	5e-05	0.000238936
Sobic.003G400266	0	23.7466	Inf	5e-05	0.000238936
Sobic.003G432600	0	25.803	Inf	5e-05	0.000238936
Sobic.004G008200	0	4.22025	Inf	5e-05	0.000238936
Sobic.004G052500	0	116.984	Inf	5e-05	0.000238936
Sobic.004G088600	0	3.20955	Inf	5e-05	0.000238936
Sobic.004G144150	0	2.27646	Inf	5e-05	0.000238936
Sobic.004G195300	0	8.52749	Inf	5e-05	0.000238936
Sobic.004G245450	0	5.55533	Inf	5e-05	0.000238936
Sobic.005G131400	0	2.51336	Inf	5e-05	0.000238936
Sobic.005G225700	0	8.98767	Inf	5e-05	0.000238936
Sobic.006G006700	0	20.1337	Inf	5e-05	0.000238936
Sobic.006G039700	0	44.6155	Inf	5e-05	0.000238936
Sobic.006G087300	0	11.8622	Inf	5e-05	0.000238936
Sobic.006G113200	0	6.95752	Inf	5e-05	0.000238936
Sobic.006G137900	0	17.4948	Inf	5e-05	0.000238936
Sobic.006G228200	0	10.9441	Inf	5e-05	0.000238936
Sobic.007G049700	0	3.11328	Inf	5e-05	0.000238936
Sobic.007G077832	0	1.97402	Inf	5e-05	0.000238936
Sobic.007G079500	0	1.87616	Inf	5e-05	0.000238936
Sobic.007G110366	0	13.6369	Inf	5e-05	0.000238936
Sobic.007G110400	0	61.5522	Inf	5e-05	0.000238936
Sobic.007G110600	0	336.148	Inf	5e-05	0.000238936
Sobic.007G149800	0	1.8099	Inf	5e-05	0.000238936
Sobic.008G039700	0	3.8222	Inf	5e-05	0.000238936
Sobic.008G055100	0	2.3396	Inf	5e-05	0.000238936
Sobic.008G055200	0	2.50097	Inf	5e-05	0.000238936
Sobic.008G076600	0	2.48325	Inf	5e-05	0.000238936
Sobic.008G115700	0	3.3998	Inf	5e-05	0.000238936
Sobic.008G164201	0	3.13394	Inf	5e-05	0.000238936
Sobic.008G168800	0	2.85884	Inf	5e-05	0.000238936
Sobic.008G168866	0	6.22809	Inf	5e-05	0.000238936
Sobic.008G183900	0	4.95556	Inf	5e-05	0.000238936
Sobic.009G108300	0	2.9	Inf	5e-05	0.000238936
Sobic.009G112200	0	6.24007	Inf	5e-05	0.000238936
Sobic.009G115600	0	7.10909	Inf	5e-05	0.000238936
Sobic.009G144600	0	3.27339	Inf	5e-05	0.000238936
Sobic.009G151900	0	35.0371	Inf	5e-05	0.000238936
Sobic.009G177000	0	2.90293	Inf	5e-05	0.000238936
Sobic.009G178850	0	2.49068	Inf	5e-05	0.000238936
Sobic.009G202501	0	2.5982	Inf	5e-05	0.000238936
Sobic.009G240400	0	3.63007	Inf	5e-05	0.000238936
Sobic.010G093400	0	5.44393	Inf	5e-05	0.000238936
Sobic.010G097900	0	19.0686	Inf	5e-05	0.000238936
Sobic.010G102050	0	83.3477	Inf	5e-05	0.000238936
Sobic.010G104600	0	2.86051	Inf	5e-05	0.000238936
Sobic.010G112401	0	2.41947	Inf	5e-05	0.000238936
Sobic.010G124001	0	2.78099	Inf	0.00025	0.00105062
Sobic.010G131600	0	5.94347	Inf	5e-05	0.000238936
Sobic.010G195800	0	2.11275	Inf	5e-05	0.000238936

## Sheet: NTJ2_Xvh_mock_whole
Gene	FPKM_NTJ2_Mock	FPKM_NTJ2_Xvh	log2 fold change NTJ2_Xvh- NTJ2_Mock	p_value NTJ2_Xvh- NTJ2_Mock	q_value NTJ2_Xvh- NTJ2_Mock
Sobic.007G051800	1019.27	1.83161	-9.12021	5e-05	0.000349294
Sobic.008G036000	233.144	0.619582	-8.55571	5e-05	0.000349294
Sobic.004G283201	54.3371	0.164137	-8.37089	0.00265	0.0108528
Sobic.006G217900	113.78	0.668632	-7.41082	5e-05	0.000349294
Sobic.003G034000	113.925	0.739457	-7.2674	0.00075	0.0037353
Sobic.010G172200	101.266	0.67597	-7.22697	5e-05	0.000349294
Sobic.002G188700	8.24542	0.0630988	-7.02984	0.00265	0.0108528
Sobic.005G037000	101.828	0.809039	-6.9757	5e-05	0.000349294
Sobic.010G164400	37.8947	0.311079	-6.92857	0.001	0.00479867
Sobic.001G481100	78.0013	0.650358	-6.90612	5e-05	0.000349294
Sobic.003G385000	30.2596	0.313335	-6.59354	0.00045	0.00240145
Sobic.001G056500	99.5537	1.12177	-6.47163	5e-05	0.000349294
Sobic.008G136500	9.19913	0.10907	-6.39818	0.00265	0.0108528
Sobic.004G064500	21.8813	0.277006	-6.30364	0.00315	0.0125161
Sobic.001G259700	440.2	5.91352	-6.218	5e-05	0.000349294
Sobic.004G283300	14.5642	0.195887	-6.21627	0.0015	0.0067745
Sobic.002G278800	62.0138	0.896272	-6.11251	5e-05	0.000349294
Sobic.004G245850	39.9134	0.692163	-5.84962	0.00115	0.00541078
Sobic.007G195800	35.5255	0.62621	-5.82606	0.0002	0.00119252
Sobic.002G269032	48.9228	0.901058	-5.76274	5e-05	0.000349294
Sobic.002G323600	46.1996	0.886554	-5.70353	5e-05	0.000349294
Sobic.002G184300	71.8759	1.45212	-5.62927	5e-05	0.000349294
Sobic.009G250100	2.65146	0.061865	-5.42152	0.00265	0.0108528
Sobic.001G532200	25.3267	0.599904	-5.39978	0.00015	0.000930069
Sobic.010G099400	12.8662	0.309725	-5.37645	0.001	0.00479867
Sobic.006G069200	17.2997	0.42011	-5.36384	5e-05	0.000349294
Sobic.003G337800	32.873	0.82167	-5.3222	5e-05	0.000349294
Sobic.004G268700	127.211	3.20013	-5.31294	5e-05	0.000349294
Sobic.001G259600	51.3009	1.33694	-5.26197	5e-05	0.000349294
Sobic.010G076700	327.527	8.63125	-5.2459	5e-05	0.000349294
Sobic.004G305000	98.1507	2.64941	-5.21126	5e-05	0.000349294
Sobic.004G319700	13.0717	0.37446	-5.12549	0.0015	0.0067745
Sobic.003G428700	118.783	3.41148	-5.12179	5e-05	0.000349294
Sobic.004G229300	126.673	3.69609	-5.09897	5e-05	0.000349294
Sobic.001G312600	16.1897	0.475467	-5.08959	5e-05	0.000349294
Sobic.002G094600	2.50111	0.0762907	-5.03492	0.01005	0.0319797
Sobic.007G050600	27.4454	0.844629	-5.0221	5e-05	0.000349294
Sobic.002G403300	8.51219	0.267029	-4.99446	0.00265	0.0108528
Sobic.001G203200	81.1371	2.57318	-4.97874	5e-05	0.000349294
Sobic.007G196800	4.35966	0.1394	-4.96692	0.00115	0.00541078
Sobic.002G338500	138.81	4.53635	-4.93544	5e-05	0.000349294
Sobic.001G190100	10.5984	0.36146	-4.87386	5e-05	0.000349294
Sobic.004G064400	44.2632	1.58659	-4.80211	5e-05	0.000349294
Sobic.001G424400	5.10622	0.1845	-4.79056	0.01085	0.0340132
Sobic.008G135600	7.74511	0.281237	-4.78343	0.00015	0.000930069
Sobic.002G360500	8.97414	0.325983	-4.7829	5e-05	0.000349294
Sobic.001G341100	11.1025	0.411253	-4.75471	0.0145	0.0427946
Sobic.006G097800	41.8062	1.58925	-4.7173	5e-05	0.000349294
Sobic.003G018150	11.5418	0.445992	-4.6937	5e-05	0.000349294
Sobic.008G059000	100.014	3.87843	-4.68859	5e-05	0.000349294
Sobic.003G273000	9.63107	0.383913	-4.64884	5e-05	0.000349294
Sobic.003G202200	282.25	11.5036	-4.61682	5e-05	0.000349294
Sobic.007G090463	25.5658	1.04643	-4.61067	5e-05	0.000349294
Sobic.002G387400	6.70411	0.27447	-4.61033	5e-05	0.000349294
Sobic.003G365500	25.5359	1.05914	-4.59156	5e-05	0.000349294
Sobic.010G173800	26.6287	1.12273	-4.5679	5e-05	0.000349294
Sobic.001G509300	29.3724	1.25066	-4.5537	5e-05	0.000349294
Sobic.006G184400	119.495	5.11705	-4.54549	5e-05	0.000349294
Sobic.009G022600	11.255	0.486113	-4.53313	5e-05	0.000349294
Sobic.007G057700	32.5346	1.41483	-4.52327	5e-05	0.000349294
Sobic.004G203200	8.64646	0.380078	-4.50774	0.0008	0.00394877
Sobic.001G074400	121.589	5.35254	-4.50565	5e-05	0.000349294
Sobic.001G024400	4.00133	0.180177	-4.47299	0.00265	0.0108528
Sobic.003G425850	31.36	1.42027	-4.46469	5e-05	0.000349294
Sobic.001G356800	18.6326	0.846513	-4.46015	0.0029	0.0116933
Sobic.001G019500	14.1223	0.651207	-4.43871	0.0024	0.0100054
Sobic.001G531100	8.83289	0.420745	-4.39187	5e-05	0.000349294
Sobic.007G175200	37.0265	1.8174	-4.34861	5e-05	0.000349294
Sobic.009G238500	14.3288	0.703499	-4.34823	5e-05	0.000349294
Sobic.003G127100	21.673	1.06497	-4.34701	5e-05	0.000349294
Sobic.003G153500	4.58621	0.227354	-4.33429	0.0015	0.0067745
Sobic.001G488000	412.606	20.4719	-4.33305	0.0015	0.0067745
Sobic.010G076600	51.6559	2.58269	-4.32199	5e-05	0.000349294
Sobic.010G267600	135.188	6.93714	-4.28448	5e-05	0.000349294
Sobic.002G282300	39.3832	2.02967	-4.27826	5e-05	0.000349294
Sobic.004G249100	10.9925	0.576221	-4.25375	5e-05	0.000349294
Sobic.009G215350	25.1492	1.32167	-4.25008	5e-05	0.000349294
Sobic.009G009700	39.5221	2.10094	-4.23356	5e-05	0.000349294
Sobic.003G085300	24.4039	1.30296	-4.22725	0.0018	0.00787594
Sobic.006G220300	203.618	10.9245	-4.22023	5e-05	0.000349294
Sobic.009G154300	19.8281	1.06886	-4.2134	5e-05	0.000349294
Sobic.001G095700	146.172	7.97409	-4.19621	5e-05	0.000349294
Sobic.001G429900	16.2747	0.915033	-4.15266	5e-05	0.000349294
Sobic.009G059100	34.824	1.96128	-4.15022	5e-05	0.000349294
Sobic.010G088700	7.71166	0.434627	-4.14919	5e-05	0.000349294
Sobic.003G397400	12.6468	0.718297	-4.13805	0.0086	0.0283144
Sobic.002G371800	8.93981	0.513631	-4.12144	0.01725	0.0491148
Sobic.004G191400	63.6502	3.66772	-4.11721	5e-05	0.000349294
Sobic.003G153800	395.153	23.1298	-4.09459	5e-05	0.000349294
Sobic.006G011100	43.0275	2.52417	-4.09138	5e-05	0.000349294
Sobic.005G099500	41.9651	2.50394	-4.06691	5e-05	0.000349294
Sobic.001G113800	34.0888	2.06582	-4.04451	5e-05	0.000349294
Sobic.007G219900	17.3043	1.05193	-4.04002	5e-05	0.000349294
Sobic.007G213800	57.8203	3.55169	-4.025	5e-05	0.000349294
Sobic.001G069700	10.3695	0.641138	-4.01557	5e-05	0.000349294
Sobic.006G278100	9.1853	0.586533	-3.96904	5e-05	0.000349294
Sobic.009G215400	156.02	10.1875	-3.93686	5e-05	0.000349294
Sobic.009G054500	17.0833	1.12971	-3.91856	5e-05	0.000349294
Sobic.001G129700	3.04646	0.207873	-3.87336	0.00265	0.0108528
Sobic.007G201100	67.8812	4.65016	-3.86766	5e-05	0.000349294
Sobic.010G084600	30.7491	2.14372	-3.84236	5e-05	0.000349294
Sobic.002G357000	56.2703	3.98453	-3.81989	5e-05	0.000349294
Sobic.003G094600	42.9775	3.0494	-3.81698	5e-05	0.000349294
Sobic.001G512200	19.9184	1.41651	-3.81368	5e-05	0.000349294
Sobic.003G268900	26.782	1.92086	-3.80144	5e-05	0.000349294
Sobic.006G168300	619.29	45.3041	-3.7729	5e-05	0.000349294
Sobic.004G284200	21.1049	1.55618	-3.7615	5e-05	0.000349294
Sobic.003G102200	149.088	11.0489	-3.75419	5e-05	0.000349294
Sobic.001G476400	24.605	1.83082	-3.74839	5e-05	0.000349294
Sobic.003G443601	66.1197	4.9546	-3.73824	5e-05	0.000349294
Sobic.010G212100	11.9807	0.899599	-3.73529	5e-05	0.000349294
Sobic.003G281300	5.8077	0.441615	-3.71711	5e-05	0.000349294
Sobic.003G345100	15.806	1.21458	-3.70194	5e-05	0.000349294
Sobic.007G122500	81.6451	6.30877	-3.69394	5e-05	0.000349294
Sobic.003G009900	15.1982	1.17464	-3.69361	5e-05	0.000349294
Sobic.003G347200	31.8603	2.47056	-3.68885	5e-05	0.000349294
Sobic.001G400101	8.78724	0.681728	-3.68814	5e-05	0.000349294
Sobic.001G012300	2.97555	0.2385	-3.6411	0.0008	0.00394877
Sobic.003G313800	4.55607	0.365334	-3.6405	0.001	0.00479867
Sobic.010G210600	243.136	19.6304	-3.6306	5e-05	0.000349294
Sobic.009G182900	12.5317	1.0126	-3.62945	0.0002	0.00119252
Sobic.003G339100	3.81637	0.309264	-3.62529	0.0001	0.000649603
Sobic.001G038200	8.66018	0.709043	-3.61045	5e-05	0.000349294
Sobic.004G245900	6.61848	0.544569	-3.60331	0.0003	0.00169423
Sobic.004G309300	78.779	6.67158	-3.56171	5e-05	0.000349294
Sobic.007G192300	8.91115	0.756344	-3.5585	5e-05	0.000349294
Sobic.006G186700	94.6686	8.03785	-3.55801	5e-05	0.000349294
Sobic.001G499600	7.69981	0.657131	-3.55057	5e-05	0.000349294
Sobic.002G080000	4.83477	0.417117	-3.53492	0.0019	0.00823874
Sobic.004G280200	19.2851	1.67498	-3.52527	5e-05	0.000349294
Sobic.002G189000	44.3937	3.86779	-3.52077	5e-05	0.000349294
Sobic.001G322200	12.1345	1.05934	-3.51788	5e-05	0.000349294
Sobic.004G301000	11.3891	1.00156	-3.50733	5e-05	0.000349294
Sobic.010G259300	48.7063	4.34953	-3.48518	5e-05	0.000349294
Sobic.009G065300	14.2813	1.28703	-3.47202	5e-05	0.000349294
Sobic.005G109000	81.1026	7.33201	-3.46747	5e-05	0.000349294
Sobic.002G418900	170.212	15.4259	-3.4639	5e-05	0.000349294
Sobic.007G051300	24.383	2.21373	-3.46132	5e-05	0.000349294
Sobic.001G260800	18.3406	1.67399	-3.45368	5e-05	0.000349294
Sobic.006G191600	6.95083	0.63552	-3.45118	5e-05	0.000349294
Sobic.001G107400	24.358	2.23174	-3.44816	5e-05	0.000349294
Sobic.010G054000	58.6868	5.38622	-3.44569	5e-05	0.000349294
Sobic.005G110436	25.655	2.3549	-3.44551	5e-05	0.000349294
Sobic.003G365600	14.7179	1.35366	-3.44264	5e-05	0.000349294
Sobic.006G131900	45.2893	4.24351	-3.41584	5e-05	0.000349294
Sobic.002G373600	7.16814	0.672778	-3.4134	0.00075	0.0037353
Sobic.009G182400	5.31151	0.498616	-3.41312	0.0091	0.0295876
Sobic.001G044800	70.834	6.71124	-3.39979	5e-05	0.000349294
Sobic.009G066200	3.10725	0.294634	-3.39865	0.01315	0.0395932
Sobic.004G280900	36.0196	3.44504	-3.38619	5e-05	0.000349294
Sobic.003G276400	43.3333	4.1448	-3.3861	5e-05	0.000349294
Sobic.003G277700	417.041	40.2096	-3.37458	5e-05	0.000349294
Sobic.005G080200	25.5676	2.47092	-3.3712	5e-05	0.000349294
Sobic.007G057500	18.1648	1.78404	-3.34793	5e-05	0.000349294
Sobic.003G068300	11.9433	1.17751	-3.3424	5e-05	0.000349294
Sobic.005G111400	4.1883	0.422796	-3.30833	0.00095	0.00458565
Sobic.002G388800	92.2271	9.32891	-3.30541	5e-05	0.000349294
Sobic.008G119400	8.42785	0.873386	-3.27047	5e-05	0.000349294
Sobic.001G295700	49.541	5.15166	-3.26551	5e-05	0.000349294
Sobic.010G082600	8.0674	0.842285	-3.25972	5e-05	0.000349294
Sobic.002G388600	37.4091	3.9116	-3.25756	5e-05	0.000349294
Sobic.006G220200	415.202	43.5296	-3.25374	5e-05	0.000349294
Sobic.004G038300	3.79372	0.398601	-3.2506	0.0001	0.000649603
Sobic.009G195800	41.7389	4.41743	-3.24011	5e-05	0.000349294
Sobic.006G184300	8.2386	0.875035	-3.23499	5e-05	0.000349294
Sobic.004G013400	6.43735	0.684704	-3.23292	5e-05	0.000349294
Sobic.001G437500	16.53	1.76781	-3.22505	5e-05	0.000349294
Sobic.003G369100	4.27905	0.457638	-3.22501	0.002	0.00859703
Sobic.001G409100	3.25645	0.348554	-3.22385	0.0006	0.00308043
Sobic.004G274800	3.21779	0.346734	-3.21417	5e-05	0.000349294
Sobic.007G158200	19.9126	2.15884	-3.20536	5e-05	0.000349294
Sobic.001G155300	13.7764	1.49564	-3.20336	5e-05	0.000349294
Sobic.003G229600	23.9982	2.62061	-3.19495	5e-05	0.000349294
Sobic.001G482600	887.56	97.4853	-3.18659	5e-05	0.000349294
Sobic.002G034500	109.114	12.0115	-3.18335	5e-05	0.000349294
Sobic.009G179600	2.48532	0.275807	-3.1717	0.00395	0.0149977
Sobic.004G184800	2.12361	0.236317	-3.16772	0.008	0.0266799
Sobic.003G397300	16.7517	1.87556	-3.15892	5e-05	0.000349294
Sobic.002G052100	24.9647	2.79717	-3.15785	5e-05	0.000349294
Sobic.005G200600	40.9153	4.59041	-3.15595	5e-05	0.000349294
Sobic.002G245400	8.1525	0.919291	-3.14865	5e-05	0.000349294
Sobic.002G245700	4.93639	0.558531	-3.14375	5e-05	0.000349294
Sobic.001G298100	2.48518	0.282234	-3.13839	0.00525	0.0188311
Sobic.001G321800	13.9317	1.58715	-3.13386	5e-05	0.000349294
Sobic.005G161100	18.535	2.12623	-3.12389	5e-05	0.000349294
Sobic.001G225200	18.6981	2.15729	-3.1156	5e-05	0.000349294
Sobic.001G063600	22.6722	2.61794	-3.11442	5e-05	0.000349294
Sobic.009G113800	18.9776	2.20128	-3.10788	5e-05	0.000349294
Sobic.002G278500	12.7356	1.48005	-3.10515	5e-05	0.000349294
Sobic.007G074000	87.5941	10.2146	-3.1002	5e-05	0.000349294
Sobic.008G047600	28.4933	3.34542	-3.09036	5e-05	0.000349294
Sobic.008G071300	9.031	1.06167	-3.08855	5e-05	0.000349294
Sobic.001G461200	33.6207	3.95929	-3.08604	5e-05	0.000349294
Sobic.001G482800	21.0337	2.48502	-3.08138	5e-05	0.000349294
Sobic.006G124000	72.7308	8.598	-3.08049	5e-05	0.000349294
Sobic.003G376700	225.191	26.672	-3.07775	5e-05	0.000349294
Sobic.003G294400	7.39025	0.875356	-3.07768	5e-05	0.000349294
Sobic.002G344700	284.538	33.8089	-3.07314	5e-05	0.000349294
Sobic.004G286600	115.898	14.1915	-3.02976	5e-05	0.000349294
Sobic.003G323700	2.65381	0.326523	-3.02281	0.0002	0.00119252
Sobic.002G020200	2.35442	0.291313	-3.01473	0.0016	0.00716419
Sobic.001G282700	7.53977	0.935345	-3.01095	5e-05	0.000349294
Sobic.007G202700	2.61289	0.324869	-3.00772	0.0001	0.000649603
Sobic.002G269500	8.88871	1.10797	-3.00405	0.0018	0.00787594
Sobic.009G038401	21.0867	2.62912	-3.00369	0.0001	0.000649603
Sobic.001G153200	130.98	16.3553	-3.00152	5e-05	0.000349294
Sobic.002G195800	19.8502	2.47942	-3.00108	5e-05	0.000349294
Sobic.001G225300	34.0522	4.25438	-3.00073	5e-05	0.000349294
Sobic.010G143400	126.18	15.7774	-2.99955	5e-05	0.000349294
Sobic.001G089000	47.8166	6.00887	-2.99234	5e-05	0.000349294
Sobic.010G107200	1.98789	0.250459	-2.98859	0.0054	0.0192407
Sobic.003G173700	3.14276	0.397354	-2.98353	0.0054	0.0192407
Sobic.004G141100	4.0704	0.519292	-2.97055	0.00035	0.00193193
Sobic.001G222700	7.62679	0.978213	-2.96286	5e-05	0.000349294
Sobic.010G156100	5.20136	0.667949	-2.96108	5e-05	0.000349294
Sobic.004G141200	2.40141	0.311259	-2.94769	0.0053	0.0189743
Sobic.009G034500	22.6838	2.981	-2.92779	5e-05	0.000349294
Sobic.002G354900	200.468	26.755	-2.90549	5e-05	0.000349294
Sobic.001G486000	12.7616	1.70601	-2.90311	0.0024	0.0100054
Sobic.003G284300	573.229	77.1378	-2.8936	5e-05	0.000349294
Sobic.004G051166	2.25736	0.304038	-2.89232	0.00325	0.0128456
Sobic.004G118700	123.721	16.7267	-2.88687	5e-05	0.000349294
Sobic.003G093000	16.0056	2.16451	-2.88647	5e-05	0.000349294
Sobic.008G018400	7.87339	1.06959	-2.87992	5e-05	0.000349294
Sobic.003G048000	37.2918	5.07302	-2.87794	5e-05	0.000349294
Sobic.004G025200	2.01668	0.274402	-2.87762	0.00865	0.0284541
Sobic.001G316900	2.37374	0.323488	-2.87538	0.01325	0.0398241
Sobic.009G190700	9.59031	1.31618	-2.86522	5e-05	0.000349294
Sobic.003G061900	70.833	9.76868	-2.85819	5e-05	0.000349294
Sobic.009G234300	249.325	34.6371	-2.84764	5e-05	0.000349294
Sobic.004G256200	23.9584	3.3689	-2.83018	5e-05	0.000349294
Sobic.008G030700	147.942	20.8876	-2.82431	5e-05	0.000349294
Sobic.009G204100	156.2	22.2386	-2.81225	5e-05	0.000349294
Sobic.008G057300	2.21772	0.318162	-2.80124	5e-05	0.000349294
Sobic.006G203400	2.42679	0.348845	-2.79839	0.00365	0.0140977
Sobic.002G142350	7.17	1.03131	-2.79749	0.005	0.0181525
Sobic.010G074600	96.776	13.9531	-2.79407	5e-05	0.000349294
Sobic.002G195900	159.259	22.987	-2.79249	5e-05	0.000349294
Sobic.004G255600	47.7386	6.90247	-2.78997	5e-05	0.000349294
Sobic.006G165400	34.8632	5.04118	-2.78987	5e-05	0.000349294
Sobic.002G426700	3.10199	0.449064	-2.7882	5e-05	0.000349294
Sobic.004G247700	96.6511	13.9963	-2.78774	5e-05	0.000349294
Sobic.001G012400	26.3409	3.81743	-2.78663	5e-05	0.000349294
Sobic.005G130100	20.7974	3.01744	-2.785	5e-05	0.000349294
Sobic.009G198000	8.65921	1.25833	-2.78272	5e-05	0.000349294
Sobic.001G480400	40.7455	5.93462	-2.77941	5e-05	0.000349294
Sobic.003G042100	17.8	2.61129	-2.76904	5e-05	0.000349294
Sobic.009G247900	788.966	115.766	-2.76875	5e-05	0.000349294
Sobic.009G148100	28.1525	4.13749	-2.76643	5e-05	0.000349294
Sobic.006G192100	3.2608	0.479991	-2.76415	5e-05	0.000349294
Sobic.003G406600	8.3207	1.23296	-2.75457	5e-05	0.000349294
Sobic.002G328400	21.9298	3.25081	-2.75402	5e-05	0.000349294
Sobic.007G052000	2.85937	0.424585	-2.75157	0.0126	0.0382433
Sobic.006G218900	2.22196	0.330434	-2.7494	5e-05	0.000349294
Sobic.004G278100	3.28455	0.488497	-2.74927	5e-05	0.000349294
Sobic.002G148700	62.1035	9.24481	-2.74796	5e-05	0.000349294
Sobic.002G341900	35.0391	5.21992	-2.74687	5e-05	0.000349294
Sobic.001G425600	4.54604	0.680903	-2.73909	0.0092	0.0298508
Sobic.002G052000	32.0926	4.82803	-2.73273	5e-05	0.000349294
Sobic.001G138600	95.7724	14.4145	-2.73209	5e-05	0.000349294
Sobic.006G216500	20.9699	3.16223	-2.7293	5e-05	0.000349294
Sobic.003G129400	3.61021	0.546229	-2.7245	5e-05	0.000349294
Sobic.002G214800	181.348	27.4402	-2.7244	5e-05	0.000349294
Sobic.002G194700	45.0681	6.82109	-2.72403	5e-05	0.000349294
Sobic.001G078900	244.856	37.0878	-2.72292	5e-05	0.000349294
Sobic.010G209100	19.8716	3.0341	-2.71137	5e-05	0.000349294
Sobic.001G399900	2.90341	0.448318	-2.69515	0.0002	0.00119252
Sobic.009G184000	16.0126	2.47308	-2.69483	5e-05	0.000349294
Sobic.006G146500	96.6157	14.9479	-2.69231	5e-05	0.000349294
Sobic.009G230000	2.18421	0.338222	-2.69107	0.01105	0.0344449
Sobic.003G230000	6.39789	0.991331	-2.69016	5e-05	0.000349294
Sobic.003G057650	10.8666	1.68539	-2.68874	5e-05	0.000349294
Sobic.004G273100	8.90586	1.39221	-2.67738	5e-05	0.000349294
Sobic.006G131600	21.9348	3.43642	-2.67425	5e-05	0.000349294
Sobic.007G057800	4.14198	0.651108	-2.66935	0.0045	0.0166753
Sobic.009G142200	10.9204	1.71886	-2.6675	0.00145	0.00658983
Sobic.003G012800	11.5314	1.81507	-2.66747	5e-05	0.000349294
Sobic.006G198500	200.046	31.5333	-2.66539	5e-05	0.000349294
Sobic.003G357600	36.4373	5.76046	-2.66116	5e-05	0.000349294
Sobic.009G197600	31.5558	4.98955	-2.66092	5e-05	0.000349294
Sobic.001G209800	16.3704	2.59091	-2.65955	5e-05	0.000349294
Sobic.009G092300	5.36346	0.849134	-2.6591	5e-05	0.000349294
Sobic.008G062200	12.6371	2.00347	-2.65709	0.001	0.00479867
Sobic.007G144600	4.16184	0.660026	-2.65662	5e-05	0.000349294
Sobic.003G399000	4.28187	0.679496	-2.6557	0.0029	0.0116933
Sobic.009G226900	2.84371	0.452429	-2.65201	0.00035	0.00193193
Sobic.006G263300	183.225	29.1526	-2.65192	5e-05	0.000349294
Sobic.009G033300	2.08136	0.331195	-2.65178	0.01325	0.0398241
Sobic.001G440200	71.9093	11.4582	-2.6498	5e-05	0.000349294
Sobic.010G101400	6.1591	0.984294	-2.64556	5e-05	0.000349294
Sobic.008G100300	54.7882	8.92318	-2.61823	5e-05	0.000349294
Sobic.007G219100	5.41438	0.886753	-2.61019	5e-05	0.000349294
Sobic.002G274500	8.96144	1.46965	-2.60825	5e-05	0.000349294
Sobic.002G217100	44.449	7.30876	-2.60445	5e-05	0.000349294
Sobic.003G277200	3.67338	0.604688	-2.60285	0.0028	0.0113533
Sobic.004G117600	4.78455	0.790056	-2.59836	0.0001	0.000649603
Sobic.002G306201	11.5501	1.92262	-2.58676	0.0036	0.0139476
Sobic.003G290100	184.818	30.8654	-2.58204	5e-05	0.000349294
Sobic.001G415400	339.208	56.9462	-2.5745	5e-05	0.000349294
Sobic.002G323300	26.101	4.39809	-2.56915	5e-05	0.000349294
Sobic.001G399300	10.1591	1.7159	-2.56573	5e-05	0.000349294
Sobic.001G138000	950.768	160.82	-2.56365	5e-05	0.000349294
Sobic.001G219200	5.20324	0.883938	-2.55739	0.00015	0.000930069
Sobic.001G391500	8.72744	1.48665	-2.55349	5e-05	0.000349294
Sobic.003G358600	280.497	47.781	-2.55347	5e-05	0.000349294
Sobic.002G389000	20.0331	3.41592	-2.55204	5e-05	0.000349294
Sobic.008G016900	152.215	26.1775	-2.53971	5e-05	0.000349294
Sobic.004G285800	147.761	25.4397	-2.53811	5e-05	0.000349294
Sobic.003G179600	4.35862	0.752636	-2.53385	5e-05	0.000349294
Sobic.004G076000	75.7843	13.0885	-2.5336	5e-05	0.000349294
Sobic.004G227400	25.3295	4.40331	-2.52416	5e-05	0.000349294
Sobic.004G257350	17.5657	3.05517	-2.52343	0.00055	0.00286122
Sobic.001G284400	29.8881	5.20451	-2.52174	5e-05	0.000349294
Sobic.004G261200	18.8863	3.29195	-2.52033	5e-05	0.000349294
Sobic.010G209200	20.4144	3.56361	-2.51818	5e-05	0.000349294
Sobic.001G012200	4.32145	0.759858	-2.50771	0.0001	0.000649603
Sobic.006G194100	32.9394	5.85881	-2.49114	5e-05	0.000349294
Sobic.003G364600	318.519	56.6802	-2.49046	5e-05	0.000349294
Sobic.003G064300	62.7243	11.1852	-2.48743	5e-05	0.000349294
Sobic.006G095600	122.03	21.8151	-2.48384	5e-05	0.000349294
Sobic.009G214300	21.8764	3.91389	-2.4827	5e-05	0.000349294
Sobic.004G273200	49.7233	8.91239	-2.48004	5e-05	0.000349294
Sobic.001G217700	291.436	52.3005	-2.47828	5e-05	0.000349294
Sobic.002G224500	2.28641	0.411204	-2.47516	0.0043	0.0161023
Sobic.003G410600	2.31793	0.419305	-2.46676	0.00695	0.0237596
Sobic.006G007800	8.70467	1.57966	-2.46217	5e-05	0.000349294
Sobic.006G011400	4.1638	0.758507	-2.45667	5e-05	0.000349294
Sobic.010G108500	56.9444	10.3787	-2.45593	5e-05	0.000349294
Sobic.003G321200	2.05045	0.377361	-2.44192	0.00175	0.00770377
Sobic.004G287800	1.89634	0.349108	-2.44147	5e-05	0.000349294
Sobic.002G036100	12.0844	2.22617	-2.44052	5e-05	0.000349294
Sobic.001G431500	33.5175	6.1757	-2.44024	5e-05	0.000349294
Sobic.006G123000	2.17198	0.40025	-2.44004	5e-05	0.000349294
Sobic.003G335300	37.8161	6.98214	-2.43726	5e-05	0.000349294
Sobic.002G339900	3.21471	0.596248	-2.4307	0.0073	0.0247225
Sobic.008G075400	71.0101	13.1913	-2.42844	5e-05	0.000349294
Sobic.004G097100	7.07951	1.31712	-2.42627	5e-05	0.000349294
Sobic.010G154150	2.27815	0.424685	-2.4234	0.01625	0.0468492
Sobic.007G166300	669.797	125.136	-2.42023	5e-05	0.000349294
Sobic.009G022500	2.07986	0.389895	-2.41533	0.00105	0.00500413
Sobic.001G137900	6.83835	1.28687	-2.40978	5e-05	0.000349294
Sobic.009G231200	77.7649	14.6649	-2.40675	5e-05	0.000349294
Sobic.001G398500	3.47823	0.657552	-2.40317	5e-05	0.000349294
Sobic.004G074700	3.84739	0.727697	-2.40247	0.0117	0.0360469
Sobic.010G165500	32.1158	6.08343	-2.40033	0.01425	0.0422224
Sobic.001G264700	5.15496	0.979043	-2.39652	0.0008	0.00394877
Sobic.003G050400	176.448	33.6709	-2.38967	5e-05	0.000349294
Sobic.003G224000	11.5753	2.21167	-2.38784	0.00995	0.0317475
Sobic.003G145100	14.0111	2.68355	-2.38436	5e-05	0.000349294
Sobic.007G181400	10.5895	2.02952	-2.38342	0.01135	0.0351934
Sobic.007G051900	10.241	1.96325	-2.38304	5e-05	0.000349294
Sobic.001G480800	12.056	2.31508	-2.38061	5e-05	0.000349294
Sobic.009G155800	5.63324	1.08639	-2.37442	5e-05	0.000349294
Sobic.008G082400	6.39912	1.23454	-2.3739	0.00355	0.0137737
Sobic.009G157100	53.7392	10.4016	-2.36917	5e-05	0.000349294
Sobic.004G313300	24.3161	4.71922	-2.36529	5e-05	0.000349294
Sobic.009G232200	23.1203	4.51595	-2.35606	5e-05	0.000349294
Sobic.001G125000	25.922	5.08956	-2.34856	5e-05	0.000349294
Sobic.007G125600	1.90729	0.375826	-2.34339	0.00305	0.0121961
Sobic.001G127700	3.96544	0.781773	-2.34266	0.0029	0.0116933
Sobic.003G354000	38.6073	7.63117	-2.3389	5e-05	0.000349294
Sobic.001G061600	79.8254	15.7815	-2.33862	5e-05	0.000349294
Sobic.001G032100	101.536	20.155	-2.33278	5e-05	0.000349294
Sobic.009G197400	6.43786	1.27944	-2.33106	5e-05	0.000349294
Sobic.002G421600	35.939	7.15102	-2.32933	5e-05	0.000349294
Sobic.006G206800	18.4437	3.67142	-2.32872	5e-05	0.000349294
Sobic.003G286700	24.3048	4.8448	-2.32673	5e-05	0.000349294
Sobic.009G065000	7.43893	1.48467	-2.32495	5e-05	0.000349294
Sobic.010G104900	10.0174	2.00401	-2.32155	0.001	0.00479867
Sobic.001G293800	288.524	57.7875	-2.31986	5e-05	0.000349294
Sobic.006G263700	15.0076	3.01196	-2.31692	0.00085	0.0041617
Sobic.009G154700	6.5065	1.30683	-2.31581	5e-05	0.000349294
Sobic.006G160700	7.59236	1.52747	-2.31341	5e-05	0.000349294
Sobic.003G340800	1.956	0.394592	-2.30947	0.0037	0.0142528
Sobic.004G304300	6.64343	1.34053	-2.30912	0.0001	0.000649603
Sobic.001G383400	3.65211	0.739851	-2.30342	5e-05	0.000349294
Sobic.001G377300	23.5176	4.76536	-2.30308	5e-05	0.000349294
Sobic.003G402300	6.92234	1.40506	-2.30063	5e-05	0.000349294
Sobic.010G067700	10.9226	2.2251	-2.29538	0.01315	0.0395932
Sobic.010G060600	22.6042	4.62195	-2.29002	5e-05	0.000349294
Sobic.003G281200	18.7067	3.84042	-2.28422	5e-05	0.000349294
Sobic.001G525300	3.17542	0.652354	-2.28322	0.00415	0.0156215
Sobic.004G082200	7.24219	1.48889	-2.28218	5e-05	0.000349294
Sobic.001G415200	14.5181	2.99496	-2.27725	5e-05	0.000349294
Sobic.010G064000	5.27766	1.08975	-2.2759	5e-05	0.000349294
Sobic.001G432600	9.77878	2.02545	-2.27141	0.0018	0.00787594
Sobic.003G410800	3.80809	0.792279	-2.26499	5e-05	0.000349294
Sobic.009G080900	7.27213	1.51717	-2.26099	5e-05	0.000349294
Sobic.004G333100	6.2402	1.30581	-2.25665	5e-05	0.000349294
Sobic.006G032200	10.7706	2.25498	-2.25591	0.00575	0.0202917
Sobic.008G189500	241.31	50.5261	-2.25579	5e-05	0.000349294
Sobic.002G339000	11.0219	2.30923	-2.25489	5e-05	0.000349294
Sobic.009G251100	14.3225	3.00495	-2.25287	5e-05	0.000349294
Sobic.001G224800	40.1328	8.49029	-2.2409	5e-05	0.000349294
Sobic.008G180800	10.7248	2.27076	-2.23971	5e-05	0.000349294
Sobic.002G107800	2.33162	0.494286	-2.23791	0.00095	0.00458565
Sobic.002G026200	3.58764	0.761607	-2.23592	5e-05	0.000349294
Sobic.006G008800	4.36405	0.928404	-2.23284	5e-05	0.000349294
Sobic.004G334000	17.4714	3.73018	-2.22768	5e-05	0.000349294
Sobic.001G350900	33.7256	7.20627	-2.22652	0.00015	0.000930069
Sobic.003G078300	5.55554	1.18942	-2.22367	5e-05	0.000349294
Sobic.003G293900	37.9244	8.13366	-2.22115	5e-05	0.000349294
Sobic.010G278700	13.0534	2.80056	-2.22064	5e-05	0.000349294
Sobic.003G085800	53.3549	11.472	-2.2175	5e-05	0.000349294
Sobic.001G372100	2.11688	0.455451	-2.21657	0.00165	0.00734262
Sobic.003G258600	5.51762	1.19244	-2.21013	5e-05	0.000349294
Sobic.002G356800	9.71709	2.10597	-2.20604	5e-05	0.000349294
Sobic.009G237600	15.4032	3.33905	-2.20572	5e-05	0.000349294
Sobic.002G338800	9.7866	2.12257	-2.20499	5e-05	0.000349294
Sobic.010G116300	6.07321	1.31899	-2.20302	5e-05	0.000349294
Sobic.007G215100	6.5104	1.41849	-2.19839	0.0021	0.00895321
Sobic.001G532300	11.605	2.53311	-2.19576	0.01755	0.0497206
Sobic.008G133200	9.52347	2.08362	-2.19239	5e-05	0.000349294
Sobic.001G362601	4.52485	0.991037	-2.19086	5e-05	0.000349294
Sobic.002G064000	57.5524	12.6308	-2.18793	5e-05	0.000349294
Sobic.008G087500	2.26288	0.498855	-2.18147	0.00025	0.00144573
Sobic.001G530350	42.5844	9.39558	-2.18027	5e-05	0.000349294
Sobic.010G168800	6.03409	1.33343	-2.17799	5e-05	0.000349294
Sobic.003G005600	7.2024	1.60082	-2.16967	0.01125	0.0349525
Sobic.004G025000	104.538	23.2465	-2.16894	5e-05	0.000349294
Sobic.005G102300	3.55889	0.795107	-2.1622	0.0116	0.0357857
Sobic.004G108001	6.7298	1.50653	-2.15934	0.0001	0.000649603
Sobic.010G175800	5.63224	1.26274	-2.15716	0.00365	0.0140977
Sobic.001G314200	76.2243	17.1136	-2.15511	5e-05	0.000349294
Sobic.006G053000	2.38711	0.536108	-2.15467	0.00145	0.00658983
Sobic.010G188300	131.582	29.5678	-2.15386	0.0001	0.000649603
Sobic.003G424100	9.08069	2.04647	-2.14966	5e-05	0.000349294
Sobic.006G262100	19.285	4.37265	-2.1409	5e-05	0.000349294
Sobic.003G043600	21.645	4.91324	-2.13929	5e-05	0.000349294
Sobic.002G118600	180.659	41.0251	-2.13869	5e-05	0.000349294
Sobic.002G330300	155.765	35.4095	-2.13717	5e-05	0.000349294
Sobic.008G163800	1.99052	0.452752	-2.13636	0.0001	0.000649603
Sobic.001G061900	3.84712	0.876296	-2.13429	5e-05	0.000349294
Sobic.006G024600	5.36708	1.22285	-2.13389	5e-05	0.000349294
Sobic.004G052000	29.7499	6.77892	-2.13376	5e-05	0.000349294
Sobic.009G028300	2.44341	0.557667	-2.13142	0.0065	0.0225076
Sobic.003G296600	72.7681	16.6357	-2.12902	5e-05	0.000349294
Sobic.010G084700	82.354	18.836	-2.12834	5e-05	0.000349294
Sobic.005G186700	3.07757	0.706598	-2.12283	0.0031	0.0123593
Sobic.002G405600	331.941	76.3301	-2.1206	5e-05	0.000349294
Sobic.010G246000	78.6723	18.1363	-2.11698	5e-05	0.000349294
Sobic.002G245100	5.33218	1.22938	-2.11679	5e-05	0.000349294
Sobic.010G137400	27.444	6.33803	-2.11439	5e-05	0.000349294
Sobic.001G309900	28.439	6.57468	-2.11288	5e-05	0.000349294
Sobic.002G082600	104.375	24.1338	-2.11265	5e-05	0.000349294
Sobic.002G152800	110.75	25.6697	-2.10917	5e-05	0.000349294
Sobic.001G316100	210.418	48.8124	-2.10794	5e-05	0.000349294
Sobic.009G156900	63.1581	14.6777	-2.10535	5e-05	0.000349294
Sobic.004G309000	5.86686	1.36867	-2.09982	5e-05	0.000349294
Sobic.001G277000	7.63277	1.78145	-2.09915	5e-05	0.000349294
Sobic.010G072900	96.7859	22.6005	-2.09844	5e-05	0.000349294
Sobic.009G147000	9.60119	2.24259	-2.09805	5e-05	0.000349294
Sobic.008G080900	11.8421	2.7662	-2.09795	5e-05	0.000349294
Sobic.010G201388	3.31915	0.775622	-2.09739	0.0097	0.031156
Sobic.002G109500	5.39742	1.26401	-2.09426	0.0084	0.0277775
Sobic.001G204900	38.7257	9.11863	-2.0864	5e-05	0.000349294
Sobic.001G224900	32.4077	7.63211	-2.08619	5e-05	0.000349294
Sobic.001G224700	90.7634	21.3918	-2.08506	5e-05	0.000349294
Sobic.001G470000	56.4507	13.3652	-2.07852	5e-05	0.000349294
Sobic.010G255600	143.087	33.9111	-2.07706	5e-05	0.000349294
Sobic.006G263600	63.2727	15.0557	-2.07127	5e-05	0.000349294
Sobic.001G181300	12.0382	2.87456	-2.0662	5e-05	0.000349294
Sobic.010G030900	12.8649	3.07219	-2.0661	5e-05	0.000349294
Sobic.008G019100	22.0925	5.28108	-2.06465	5e-05	0.000349294
Sobic.001G531000	14.6742	3.5088	-2.06423	5e-05	0.000349294
Sobic.008G141600	3.27941	0.7844	-2.06377	0.0001	0.000649603
Sobic.004G057900	20.0216	4.82074	-2.05423	0.00025	0.00144573
Sobic.003G296000	86.7365	20.9146	-2.05213	5e-05	0.000349294
Sobic.004G074900	3.82734	0.923876	-2.05057	5e-05	0.000349294
Sobic.002G270000	6.88832	1.66588	-2.04787	5e-05	0.000349294
Sobic.008G012300	30.6352	7.41694	-2.0463	5e-05	0.000349294
Sobic.001G504000	240.727	58.3065	-2.04567	5e-05	0.000349294
Sobic.003G410700	13.9671	3.39256	-2.04158	5e-05	0.000349294
Sobic.002G062700	7.20325	1.75004	-2.04126	0.00035	0.00193193
Sobic.003G050300	2.12313	0.516004	-2.04074	0.01	0.0318746
Sobic.007G036900	10.5971	2.58546	-2.03517	5e-05	0.000349294
Sobic.005G192600	273.952	66.8732	-2.03443	5e-05	0.000349294
Sobic.001G071800	25.7751	6.30695	-2.03097	0.0024	0.0100054
Sobic.004G244300	22.0442	5.3986	-2.02974	5e-05	0.000349294
Sobic.002G199000	13.5609	3.32602	-2.02758	0.00045	0.00240145
Sobic.001G378550	31.4105	7.7282	-2.02304	5e-05	0.000349294
Sobic.003G265150	2.28323	0.564067	-2.01714	0.00035	0.00193193
Sobic.003G321101	2.24829	0.555706	-2.01644	0.00745	0.0251174
Sobic.003G150400	8.93698	2.21275	-2.01395	5e-05	0.000349294
Sobic.010G120900	9.51564	2.357	-2.01335	0.00095	0.00458565
Sobic.008G117400	56.9035	14.198	-2.00283	5e-05	0.000349294
Sobic.002G327800	23.1763	92.8265	2.00189	5e-05	0.000349294
Sobic.010G161450	2.95609	11.8416	2.00211	5e-05	0.000349294
Sobic.003G270800	7.3386	29.4343	2.00392	5e-05	0.000349294
Sobic.003G097100	5.69024	22.831	2.00443	5e-05	0.000349294
Sobic.002G239200	12.9905	52.38	2.01156	5e-05	0.000349294
Sobic.003G219800	6.16992	24.8795	2.01163	5e-05	0.000349294
Sobic.005G169400	51.9551	209.503	2.01163	5e-05	0.000349294
Sobic.003G192400	6.30962	25.4668	2.01299	5e-05	0.000349294
Sobic.010G092200	3.34497	13.5086	2.01381	5e-05	0.000349294
Sobic.005G119100	3.87945	15.6845	2.01541	5e-05	0.000349294
Sobic.001G156600	2.41464	9.76273	2.01548	5e-05	0.000349294
Sobic.006G061300	33.8734	136.959	2.01552	5e-05	0.000349294
Sobic.009G167900	3.088	12.5015	2.01735	5e-05	0.000349294
Sobic.003G253700	7.07273	28.6985	2.02064	0.0044	0.0163887
Sobic.009G155500	1.21065	4.9127	2.02073	0.0004	0.00216909
Sobic.002G005300	1.87072	7.59772	2.02197	5e-05	0.000349294
Sobic.003G425200	10.3622	42.2262	2.0268	5e-05	0.000349294
Sobic.006G186100	0.444817	1.81431	2.02814	0.00365	0.0140977
Sobic.004G013000	6.25445	25.5707	2.03154	5e-05	0.000349294
Sobic.010G267400	150.303	614.957	2.03261	5e-05	0.000349294
Sobic.002G056500	28.8697	118.231	2.03397	5e-05	0.000349294
Sobic.006G014700	9.60668	39.352	2.03433	5e-05	0.000349294
Sobic.006G124100	0.653183	2.68009	2.03672	0.00015	0.000930069
Sobic.009G082700	0.504929	2.07612	2.03974	0.0013	0.00600093
Sobic.006G126300	5.18329	21.353	2.0425	0.0086	0.0283144
Sobic.003G111200	84.0202	346.378	2.04354	5e-05	0.000349294
Sobic.002G327700	11.8001	48.6495	2.04363	5e-05	0.000349294
Sobic.001G308100	0.496992	2.05301	2.04645	0.0158	0.0458754
Sobic.006G217100	1.47851	6.12252	2.04998	0.00275	0.0111819
Sobic.008G174200	0.483226	2.00138	2.05023	0.00035	0.00193193
Sobic.010G026500	0.679741	2.81577	2.05047	0.0008	0.00394877
Sobic.001G303900	1.0716	4.43938	2.05059	0.00015	0.000930069
Sobic.010G177800	207.95	861.823	2.05115	5e-05	0.000349294
Sobic.001G456100	9.32576	38.6647	2.05172	5e-05	0.000349294
Sobic.003G442500	3.88113	16.093	2.05189	5e-05	0.000349294
Sobic.005G052400	0.746539	3.10083	2.05436	0.01355	0.0405315
Sobic.004G088300	1.60739	6.68179	2.05551	0.00145	0.00658983
Sobic.004G104400	0.71311	2.96792	2.05726	0.00175	0.00770377
Sobic.005G084600	0.712503	2.96701	2.05804	0.0067	0.0230685
Sobic.001G339600	23.9842	99.9285	2.05881	5e-05	0.000349294
Sobic.002G237200	0.829295	3.45703	2.05958	0.0046	0.0169689
Sobic.002G390500	44.7332	186.519	2.0599	5e-05	0.000349294
Sobic.005G026600	10.6754	44.5429	2.0609	5e-05	0.000349294
Sobic.002G193900	0.818457	3.41857	2.06241	0.0017	0.00752771
Sobic.003G158500	0.824632	3.44525	2.06279	0.00025	0.00144573
Sobic.005G039100	4.28579	17.9118	2.06327	5e-05	0.000349294
Sobic.007G105800	3.84658	16.0811	2.06372	5e-05	0.000349294
Sobic.001G315800	6.67437	27.9093	2.06404	5e-05	0.000349294
Sobic.008G060200	2.49224	10.4308	2.06533	5e-05	0.000349294
Sobic.001G209200	42.6269	178.596	2.06686	5e-05	0.000349294
Sobic.006G174600	11.2922	47.3269	2.06733	5e-05	0.000349294
Sobic.004G348200	0.483139	2.02523	2.06757	0.00765	0.0256995
Sobic.004G252400	8.54829	35.8466	2.06813	5e-05	0.000349294
Sobic.004G161751	4.58013	19.2258	2.06959	5e-05	0.000349294
Sobic.010G060400	1.28115	5.37866	2.06981	0.00195	0.0084206
Sobic.004G220400	53.0437	223.07	2.07224	5e-05	0.000349294
Sobic.005G098900	4.01242	16.9055	2.07495	0.00035	0.00193193
Sobic.008G026800	22.1214	93.242	2.07554	5e-05	0.000349294
Sobic.001G542600	3.73222	15.7571	2.0779	5e-05	0.000349294
Sobic.010G023800	15.2587	64.4633	2.07884	5e-05	0.000349294
Sobic.003G118000	9.96318	42.1217	2.07989	5e-05	0.000349294
Sobic.002G228400	2.16191	9.14886	2.08129	0.0002	0.00119252
Sobic.003G232900	7.6019	32.2112	2.08313	5e-05	0.000349294
Sobic.005G005600	1.39722	5.923	2.08376	0.0011	0.00520549
Sobic.001G314300	69.2065	293.546	2.08461	5e-05	0.000349294
Sobic.003G086700	0.773521	3.29571	2.09108	0.0004	0.00216909
Sobic.005G171300	5.38634	22.952	2.09125	0.0014	0.00639504
Sobic.004G067200	16.5411	70.5319	2.09222	5e-05	0.000349294
Sobic.002G042300	13.5688	57.9665	2.09493	5e-05	0.000349294
Sobic.002G236400	2.89743	12.4138	2.0991	5e-05	0.000349294
Sobic.002G430000	6.00987	25.819	2.10303	0.0056	0.0198368
Sobic.001G394600	20.8353	89.5309	2.10336	5e-05	0.000349294
Sobic.002G422500	1.5046	6.48223	2.10711	0.0001	0.000649603
Sobic.002G316500	0.726715	3.13709	2.10997	0.00435	0.0162507
Sobic.005G085000	1.26813	5.48062	2.11164	0.0001	0.000649603
Sobic.007G137000	0.690375	2.98591	2.11272	0.00055	0.00286122
Sobic.006G191100	2.42811	10.5055	2.11323	5e-05	0.000349294
Sobic.005G133200	2.36029	10.2169	2.11392	0.0119	0.0365732
Sobic.008G088803	0.688553	2.98143	2.11436	0.00435	0.0162507
Sobic.008G053600	3.82164	16.551	2.11466	5e-05	0.000349294
Sobic.004G032400	3.1479	13.6561	2.11709	0.0002	0.00119252
Sobic.001G075900	0.688194	2.98792	2.11825	0.00535	0.0191169
Sobic.001G224000	0.453938	1.97393	2.12051	0.0004	0.00216909
Sobic.006G075801	1.03434	4.50381	2.12244	5e-05	0.000349294
Sobic.005G187900	0.589897	2.56994	2.1232	5e-05	0.000349294
Sobic.007G210500	21.0982	91.9505	2.12374	5e-05	0.000349294
Sobic.007G073400	7.05493	30.7932	2.12591	0.00045	0.00240145
Sobic.010G099000	2.65873	11.6613	2.13292	0.00395	0.0149977
Sobic.003G065600	1.41293	6.20504	2.13475	5e-05	0.000349294
Sobic.010G233600	2.70074	11.8933	2.13872	0.0085	0.0280637
Sobic.009G033000	2.86208	12.6969	2.14934	0.0007	0.00352267
Sobic.006G226700	3.71569	16.4895	2.14985	5e-05	0.000349294
Sobic.009G257100	0.55857	2.48153	2.15142	0.00175	0.00770377
Sobic.006G086400	0.518444	2.30408	2.15193	0.00085	0.0041617
Sobic.010G194100	0.683422	3.04641	2.15626	0.0028	0.0113533
Sobic.004G146000	10.5186	46.9948	2.15956	5e-05	0.000349294
Sobic.001G075000	29.4662	131.877	2.16206	5e-05	0.000349294
Sobic.006G236700	2.45743	11.005	2.16293	5e-05	0.000349294
Sobic.001G240800	2.26157	10.137	2.16423	5e-05	0.000349294
Sobic.009G210600	1.80116	8.08278	2.16593	5e-05	0.000349294
Sobic.005G110535	0.98249	4.41446	2.16772	5e-05	0.000349294
Sobic.003G041600	1.73614	7.80316	2.16818	0.0088	0.0288114
Sobic.005G046700	4.48275	20.1502	2.16834	5e-05	0.000349294
Sobic.005G076301	1.46497	6.58574	2.16847	5e-05	0.000349294
Sobic.010G046500	1.56726	7.04664	2.16869	5e-05	0.000349294
Sobic.003G097200	5.48546	24.6794	2.16962	5e-05	0.000349294
Sobic.003G339900	9.75151	43.8773	2.16978	5e-05	0.000349294
Sobic.001G322100	18.291	82.6337	2.17559	5e-05	0.000349294
Sobic.001G284600	11.0024	49.8353	2.17935	5e-05	0.000349294
Sobic.002G046100	17.0785	77.4535	2.18115	5e-05	0.000349294
Sobic.006G246200	1.17616	5.3372	2.18199	0.01015	0.0322325
Sobic.003G436000	1.27411	5.79369	2.185	5e-05	0.000349294
Sobic.005G097800	83.1645	378.179	2.18503	5e-05	0.000349294
Sobic.005G215900	28.4788	129.521	2.18522	5e-05	0.000349294
Sobic.001G077600	0.974879	4.45397	2.1918	0.00295	0.0118416
Sobic.006G152500	3.26934	14.9524	2.1933	5e-05	0.000349294
Sobic.008G115700	0.601421	2.75553	2.19588	5e-05	0.000349294
Sobic.003G431100	0.779607	3.57351	2.19652	0.0002	0.00119252
Sobic.003G096900	14.5017	66.7823	2.20325	5e-05	0.000349294
Sobic.001G032400	0.638038	2.94191	2.20504	0.0001	0.000649603
Sobic.002G256601	2.16159	9.97978	2.20691	5e-05	0.000349294
Sobic.005G097500	0.570535	2.63542	2.20764	0.0027	0.011012
Sobic.002G303700	17.0686	78.9065	2.2088	5e-05	0.000349294
Sobic.008G060500	1.87036	8.65148	2.20963	5e-05	0.000349294
Sobic.005G210350	0.879901	4.07033	2.20973	0.00205	0.00876388
Sobic.006G009100	0.806851	3.73391	2.21031	5e-05	0.000349294
Sobic.005G018700	1.83246	8.48871	2.21177	5e-05	0.000349294
Sobic.001G391000	0.444129	2.05895	2.21286	0.001	0.00479867
Sobic.005G217700	1.62357	7.53414	2.21428	0.00045	0.00240145
Sobic.003G411000	9.4391	43.8436	2.21564	5e-05	0.000349294
Sobic.009G130100	10.7442	49.9068	2.21567	5e-05	0.000349294
Sobic.008G109900	1.79734	8.3718	2.21968	0.0031	0.0123593
Sobic.010G109200	2.51608	11.7338	2.22142	0.00025	0.00144573
Sobic.002G265100	0.719184	3.35946	2.2238	0.0124	0.037752
Sobic.009G205700	12.1092	56.5969	2.22462	5e-05	0.000349294
Sobic.005G166900	2.5327	11.8432	2.22531	5e-05	0.000349294
Sobic.002G228500	2.42754	11.4164	2.23355	5e-05	0.000349294
Sobic.003G363100	3.84507	18.1284	2.23717	5e-05	0.000349294
Sobic.001G523866	10.0644	47.493	2.23846	5e-05	0.000349294
Sobic.009G181800	6.60201	31.1592	2.23868	5e-05	0.000349294
Sobic.004G258300	105.416	498.186	2.24059	5e-05	0.000349294
Sobic.003G386000	15.4122	72.9101	2.24204	5e-05	0.000349294
Sobic.009G180900	1.77869	8.41622	2.24236	5e-05	0.000349294
Sobic.010G075800	2.66539	12.6492	2.24663	0.0027	0.011012
Sobic.001G475500	1.03681	4.92511	2.24801	0.00575	0.0202917
Sobic.010G097900	2.51541	11.9545	2.24869	0.0001	0.000649603
Sobic.010G166000	0.402665	1.91414	2.24905	0.00335	0.0131387
Sobic.010G203600	1.8531	8.81102	2.24937	0.0001	0.000649603
Sobic.001G318500	9.07716	43.1737	2.24984	5e-05	0.000349294
Sobic.002G041800	1.56255	7.43991	2.25139	5e-05	0.000349294
Sobic.004G347500	0.940577	4.49226	2.25582	5e-05	0.000349294
Sobic.010G193000	26.9169	128.582	2.2561	5e-05	0.000349294
Sobic.003G205900	2.51318	12.011	2.25677	5e-05	0.000349294
Sobic.001G416800	5.34826	25.5685	2.25722	5e-05	0.000349294
Sobic.008G043500	3.03451	14.5206	2.25857	0.00075	0.0037353
Sobic.003G264600	2.18839	10.5483	2.26906	5e-05	0.000349294
Sobic.006G105000	2.6962	12.996	2.26906	5e-05	0.000349294
Sobic.003G323100	2.75757	13.3241	2.27257	5e-05	0.000349294
Sobic.003G183000	1.07919	5.22069	2.2743	5e-05	0.000349294
Sobic.005G207000	2.55947	12.3998	2.2764	0.0038	0.0145486
Sobic.008G044300	0.42683	2.06785	2.2764	0.0124	0.037752
Sobic.003G339800	2.2746	11.0287	2.27758	0.0001	0.000649603
Sobic.002G372800	0.699108	3.3906	2.27795	0.002	0.00859703
Sobic.008G075600	1.26765	6.14851	2.27809	0.00175	0.00770377
Sobic.001G071300	4.23445	20.5767	2.28077	5e-05	0.000349294
Sobic.002G222200	13.4252	65.3549	2.28335	5e-05	0.000349294
Sobic.001G076100	2.60441	12.6942	2.28514	5e-05	0.000349294
Sobic.008G029500	0.985739	4.8049	2.28523	5e-05	0.000349294
Sobic.001G379600	1.12149	5.46943	2.28598	5e-05	0.000349294
Sobic.009G041400	1.97019	9.62457	2.28839	5e-05	0.000349294
Sobic.009G030600	0.644426	3.14902	2.28882	0.0003	0.00169423
Sobic.001G119100	14.708	71.8812	2.28902	5e-05	0.000349294
Sobic.003G234000	5.03615	24.6221	2.28956	5e-05	0.000349294
Sobic.003G029400	0.990223	4.84696	2.29126	0.00965	0.0310325
Sobic.003G428900	1.87153	9.16616	2.2921	0.0001	0.000649603
Sobic.003G057366	1.25037	6.14273	2.29652	0.0076	0.0255727
Sobic.007G000500	0.576173	2.83246	2.29748	0.0133	0.0399297
Sobic.002G097400	1.00686	4.95492	2.29901	5e-05	0.000349294
Sobic.006G093700	0.370601	1.82599	2.30074	0.0101	0.0321008
Sobic.005G217900	56.9181	280.715	2.30215	5e-05	0.000349294
Sobic.008G109700	16.3048	80.7832	2.30876	5e-05	0.000349294
Sobic.003G304500	0.691944	3.44228	2.31464	0.0124	0.037752
Sobic.002G316800	0.636632	3.16952	2.31573	5e-05	0.000349294
Sobic.003G036700	1.06488	5.30278	2.31606	5e-05	0.000349294
Sobic.005G182500	5.02145	25.017	2.31673	5e-05	0.000349294
Sobic.010G210300	0.896439	4.46799	2.31735	5e-05	0.000349294
Sobic.009G252100	58.2037	290.111	2.31742	5e-05	0.000349294
Sobic.002G121701	0.704826	3.51457	2.31801	0.00535	0.0191169
Sobic.006G267000	4.64964	23.2545	2.32232	5e-05	0.000349294
Sobic.003G320900	1.13214	5.66812	2.32382	0.0055	0.0195415
Sobic.004G205100	37.3258	186.953	2.32443	5e-05	0.000349294
Sobic.004G249950	0.516993	2.59452	2.32725	0.00565	0.0199838
Sobic.001G223550	2.63283	13.2153	2.32752	5e-05	0.000349294
Sobic.007G148300	3.32668	16.7286	2.33016	5e-05	0.000349294
Sobic.002G140600	9.94286	50.0733	2.33231	5e-05	0.000349294
Sobic.004G217500	64.7476	326.491	2.33415	5e-05	0.000349294
Sobic.007G119800	15.5061	78.2359	2.335	5e-05	0.000349294
Sobic.007G189500	9.42856	47.6306	2.33678	5e-05	0.000349294
Sobic.001G332900	1.58749	8.07804	2.34726	5e-05	0.000349294
Sobic.006G054900	26.2824	133.935	2.34936	5e-05	0.000349294
Sobic.010G127300	8.85984	45.1877	2.35058	5e-05	0.000349294
Sobic.001G197901	0.518755	2.66775	2.3625	0.00505	0.0182811
Sobic.003G049100	0.390299	2.00887	2.36374	0.00525	0.0188311
Sobic.003G310200	3.65128	18.8007	2.36431	5e-05	0.000349294
Sobic.010G253200	0.404725	2.08743	2.36671	0.0001	0.000649603
Sobic.009G072900	1.17285	6.04981	2.36687	0.00015	0.000930069
Sobic.005G031400	1.51792	7.83283	2.36744	5e-05	0.000349294
Sobic.010G155300	51.8796	267.742	2.3676	5e-05	0.000349294
Sobic.005G004300	4.65599	24.0342	2.36793	5e-05	0.000349294
Sobic.003G291600	11.1077	57.3809	2.36901	5e-05	0.000349294
Sobic.002G373100	10.7472	55.6207	2.37167	5e-05	0.000349294
Sobic.003G060300	1.03738	5.37966	2.37457	0.00485	0.0177243
Sobic.004G220000	39.6834	205.927	2.37553	5e-05	0.000349294
Sobic.001G522600	1.16556	6.08617	2.38451	0.00585	0.0206059
Sobic.009G172950	0.809666	4.23662	2.38752	5e-05	0.000349294
Sobic.003G015000	1.04427	5.47039	2.38915	0.00115	0.00541078
Sobic.003G104600	6.32986	33.1727	2.38975	5e-05	0.000349294
Sobic.003G413700	3.44434	18.051	2.38978	5e-05	0.000349294
Sobic.003G184900	15.9224	83.6493	2.3933	5e-05	0.000349294
Sobic.003G057100	3.099	16.2817	2.39338	5e-05	0.000349294
Sobic.008G123100	18.4112	96.7621	2.39386	5e-05	0.000349294
Sobic.006G014000	1.50009	7.90032	2.39686	5e-05	0.000349294
Sobic.004G053300	3.91696	20.7256	2.4036	5e-05	0.000349294
Sobic.001G471200	3.60748	19.1135	2.40553	5e-05	0.000349294
Sobic.005G053900	1.48551	7.87487	2.4063	5e-05	0.000349294
Sobic.005G216200	1.50142	7.98087	2.41021	0.00025	0.00144573
Sobic.002G038400	2.0401	10.8594	2.41224	0.00365	0.0140977
Sobic.001G201800	24.237	129.205	2.41437	5e-05	0.000349294
Sobic.005G187700	0.814394	4.34958	2.41708	5e-05	0.000349294
Sobic.002G302300	0.909327	4.86041	2.41821	0.0001	0.000649603
Sobic.010G176600	16.2219	86.7412	2.41877	5e-05	0.000349294
Sobic.001G032300	0.893387	4.78986	2.42263	5e-05	0.000349294
Sobic.007G155000	4.74201	25.4506	2.42413	5e-05	0.000349294
Sobic.001G010400	25.0801	134.905	2.42732	5e-05	0.000349294
Sobic.010G030600	1.648	8.86669	2.42768	5e-05	0.000349294
Sobic.003G366100	3.1477	16.9821	2.43165	0.0002	0.00119252
Sobic.007G015600	3.36123	18.1387	2.43202	0.00135	0.00620736
Sobic.003G422000	46.9222	253.683	2.43469	5e-05	0.000349294
Sobic.002G088900	4.52956	24.4943	2.435	5e-05	0.000349294
Sobic.003G384700	2.8608	15.478	2.43573	5e-05	0.000349294
Sobic.006G132300	2.60218	14.0841	2.43627	5e-05	0.000349294
Sobic.002G261800	23.1672	125.527	2.43784	5e-05	0.000349294
Sobic.002G345850	1.76005	9.55167	2.44014	5e-05	0.000349294
Sobic.006G038800	4.36147	23.7227	2.44338	5e-05	0.000349294
Sobic.001G201100	4.32004	23.5826	2.44861	5e-05	0.000349294
Sobic.001G198000	22.943	125.597	2.45268	5e-05	0.000349294
Sobic.009G044000	1.83227	10.0433	2.45453	0.00065	0.00330733
Sobic.003G343900	0.464663	2.56269	2.4634	0.0042	0.0157781
Sobic.004G202900	0.454609	2.51169	2.46596	0.00115	0.00541078
Sobic.009G150000	27.0228	149.441	2.46733	5e-05	0.000349294
Sobic.002G322800	5.05265	27.9519	2.46783	5e-05	0.000349294
Sobic.006G279400	3.28967	18.2094	2.46867	5e-05	0.000349294
Sobic.004G190800	1.87714	10.3933	2.46905	5e-05	0.000349294
Sobic.005G080400	0.489359	2.71099	2.46986	0.0027	0.011012
Sobic.004G037000	4.06776	22.5421	2.47032	5e-05	0.000349294
Sobic.007G218300	1.4553	8.07718	2.47254	0.00035	0.00193193
Sobic.003G064901	0.505939	2.81123	2.47417	5e-05	0.000349294
Sobic.005G041000	1.19374	6.64486	2.47675	5e-05	0.000349294
Sobic.009G000200	8.88256	49.6523	2.48281	5e-05	0.000349294
Sobic.004G053400	6.36963	35.6305	2.48383	5e-05	0.000349294
Sobic.002G252900	4.83031	27.0639	2.48618	5e-05	0.000349294
Sobic.004G169600	0.323212	1.81682	2.49087	0.0022	0.00932249
Sobic.002G186900	2.37732	13.3892	2.49366	5e-05	0.000349294
Sobic.008G118400	1.34414	7.57583	2.49473	5e-05	0.000349294
Sobic.002G221900	1.76154	9.95165	2.4981	5e-05	0.000349294
Sobic.002G190500	6.87129	38.879	2.50034	5e-05	0.000349294
Sobic.002G377100	4.9443	27.9982	2.5015	5e-05	0.000349294
Sobic.010G080500	3.19929	18.1651	2.50534	5e-05	0.000349294
Sobic.001G474200	1.61649	9.1788	2.50545	0.00025	0.00144573
Sobic.007G089300	7.61024	43.2452	2.50653	5e-05	0.000349294
Sobic.007G125100	0.876117	4.98392	2.50809	0.0015	0.0067745
Sobic.003G047700	30.5074	173.549	2.50811	5e-05	0.000349294
Sobic.005G076600	6.13284	35.0079	2.51305	5e-05	0.000349294
Sobic.005G061500	3.67819	21.1103	2.52088	5e-05	0.000349294
Sobic.001G208200	0.696836	4.00007	2.52114	5e-05	0.000349294
Sobic.001G456500	0.841741	4.83456	2.52194	5e-05	0.000349294
Sobic.002G041100	3.12646	17.9631	2.52244	5e-05	0.000349294
Sobic.003G183700	0.696106	4.00264	2.52357	0.0002	0.00119252
Sobic.002G050400	0.317702	1.82806	2.52456	0.0169	0.0483452
Sobic.001G319100	12.5199	72.0445	2.52466	5e-05	0.000349294
Sobic.009G064300	0.373884	2.16058	2.53075	0.01525	0.0445674
Sobic.002G386000	2.97541	17.2064	2.53178	0.0001	0.000649603
Sobic.008G189200	27.3324	158.509	2.53588	5e-05	0.000349294
Sobic.006G104300	2.4806	14.4134	2.53866	0.00015	0.000930069
Sobic.010G192800	22.662	131.81	2.54011	5e-05	0.000349294
Sobic.007G198100	11.0599	64.3628	2.54089	5e-05	0.000349294
Sobic.001G108600	5.32347	30.9851	2.54114	5e-05	0.000349294
Sobic.010G162900	4.12044	24.0421	2.54469	5e-05	0.000349294
Sobic.008G182900	388.519	2268.94	2.54596	5e-05	0.000349294
Sobic.010G007200	1.97845	11.6168	2.55377	0.0009	0.00437236
Sobic.005G075600	0.919575	5.40837	2.55615	5e-05	0.000349294
Sobic.003G152200	0.500835	2.94806	2.55736	0.00235	0.00984717
Sobic.003G265100	5.83994	34.3945	2.55815	5e-05	0.000349294
Sobic.006G181500	0.618221	3.6462	2.5602	0.0109	0.0341017
Sobic.001G508466	3.90191	23.0755	2.56411	5e-05	0.000349294
Sobic.009G117200	8.36432	49.5244	2.56582	5e-05	0.000349294
Sobic.001G223200	1.09622	6.49595	2.567	5e-05	0.000349294
Sobic.001G096800	1.19932	7.11831	2.56931	0.00035	0.00193193
Sobic.003G199400	2.68879	15.9783	2.57108	5e-05	0.000349294
Sobic.002G350901	3.67057	21.8342	2.57252	5e-05	0.000349294
Sobic.010G231900	5.98302	35.7233	2.57792	5e-05	0.000349294
Sobic.004G192100	3.328	19.9096	2.58073	5e-05	0.000349294
Sobic.004G273400	0.383572	2.29524	2.58108	0.00135	0.00620736
Sobic.003G396050	0.52626	3.15265	2.58272	0.0175	0.0496088
Sobic.008G030100	20.3063	121.706	2.58341	5e-05	0.000349294
Sobic.001G184300	11.8986	71.3814	2.58476	5e-05	0.000349294
Sobic.009G181300	1.65714	9.95325	2.58647	5e-05	0.000349294
Sobic.002G067300	15.1971	91.4746	2.58957	5e-05	0.000349294
Sobic.010G075600	2.37596	14.3081	2.59025	0.00015	0.000930069
Sobic.007G014200	2.76553	16.6552	2.59034	5e-05	0.000349294
Sobic.003G138400	6.3261	38.1974	2.59409	5e-05	0.000349294
Sobic.002G040400	5.09899	30.7919	2.59427	5e-05	0.000349294
Sobic.003G084000	4.13744	25.0011	2.59518	0.0005	0.00263833
Sobic.002G305600	1.13119	6.8401	2.59617	5e-05	0.000349294
Sobic.005G137300	12.2587	74.2672	2.59892	5e-05	0.000349294
Sobic.006G201700	2.20934	13.4307	2.60384	5e-05	0.000349294
Sobic.003G341800	0.377056	2.29632	2.60648	0.0012	0.00560676
Sobic.003G328400	4.36337	26.5908	2.60741	5e-05	0.000349294
Sobic.003G086200	26.427	161.897	2.61499	5e-05	0.000349294
Sobic.007G026500	15.7072	96.2586	2.61549	5e-05	0.000349294
Sobic.004G195000	2.13821	13.1229	2.61761	5e-05	0.000349294
Sobic.001G317600	0.819766	5.03133	2.61766	0.00075	0.0037353
Sobic.003G255900	6.98449	42.9152	2.61926	5e-05	0.000349294
Sobic.003G111100	20.2649	124.533	2.61947	5e-05	0.000349294
Sobic.008G191200	5.69632	35.0157	2.6199	5e-05	0.000349294
Sobic.002G261600	86.7855	534.162	2.62175	5e-05	0.000349294
Sobic.002G241400	8.5459	52.6696	2.62367	5e-05	0.000349294
Sobic.001G306600	4.13901	25.5158	2.62403	5e-05	0.000349294
Sobic.006G251400	0.423436	2.61476	2.62646	0.0125	0.0380073
Sobic.009G168700	6.98467	43.2409	2.63013	5e-05	0.000349294
Sobic.002G327300	3.09333	19.1685	2.63151	5e-05	0.000349294
Sobic.004G088600	0.777206	4.81953	2.63252	0.01215	0.0371835
Sobic.002G206600	1.00677	6.26349	2.63723	0.00135	0.00620736
Sobic.002G009600	1.03283	6.42712	2.63758	5e-05	0.000349294
Sobic.002G249600	2.31464	14.4923	2.64643	5e-05	0.000349294
Sobic.005G136200	22.3312	140.045	2.64875	5e-05	0.000349294
Sobic.004G158500	0.371192	2.32804	2.64888	0.00235	0.00984717
Sobic.005G041200	1.75773	11.0463	2.65179	5e-05	0.000349294
Sobic.005G117400	5.23334	32.9134	2.65287	5e-05	0.000349294
Sobic.003G280100	0.783954	4.95421	2.65981	0.01655	0.0475683
Sobic.003G251200	4.10773	25.9895	2.66152	5e-05	0.000349294
Sobic.001G397400	4.81523	30.4699	2.66171	5e-05	0.000349294
Sobic.006G021900	1.8492	11.7252	2.66464	5e-05	0.000349294
Sobic.009G087000	0.825121	5.23284	2.66492	5e-05	0.000349294
Sobic.003G067600	0.620549	3.93601	2.66512	5e-05	0.000349294
Sobic.006G241600	4.27425	27.1754	2.66856	5e-05	0.000349294
Sobic.009G221400	3.2674	20.7804	2.66901	5e-05	0.000349294
Sobic.002G386200	9.46441	60.3777	2.67343	5e-05	0.000349294
Sobic.008G042300	3.43064	21.9847	2.67995	5e-05	0.000349294
Sobic.004G099700	13.9268	89.5908	2.68548	5e-05	0.000349294
Sobic.010G079000	6.01389	38.8226	2.69053	0.01265	0.0383703
Sobic.002G255600	1.3045	8.43267	2.69249	5e-05	0.000349294
Sobic.007G045100	5.17515	33.4773	2.69351	5e-05	0.000349294
Sobic.010G018600	0.946306	6.12716	2.69484	0.0001	0.000649603
Sobic.010G072300	25.4022	164.741	2.69717	5e-05	0.000349294
Sobic.009G014700	7.81343	50.6947	2.69781	5e-05	0.000349294
Sobic.003G192600	5.43687	35.4886	2.70651	5e-05	0.000349294
Sobic.009G174500	0.700649	4.59548	2.71345	5e-05	0.000349294
Sobic.003G430400	1.62762	10.6819	2.71433	5e-05	0.000349294
Sobic.001G401100	12.7321	83.6896	2.71657	5e-05	0.000349294
Sobic.003G112600	0.458246	3.01356	2.71728	0.00105	0.00500413
Sobic.001G050100	8.47024	55.8354	2.7207	5e-05	0.000349294
Sobic.004G088551	13.467	88.7908	2.72098	5e-05	0.000349294
Sobic.003G230100	2.77538	18.3365	2.72396	5e-05	0.000349294
Sobic.006G084600	2.96918	19.6657	2.72754	5e-05	0.000349294
Sobic.002G201900	27.5636	182.64	2.72817	5e-05	0.000349294
Sobic.005G169200	309.647	2054.15	2.72984	5e-05	0.000349294
Sobic.001G020350	6.35183	42.177	2.73121	5e-05	0.000349294
Sobic.007G157100	1.32962	8.83115	2.73159	0.00015	0.000930069
Sobic.009G105500	0.279854	1.86569	2.73696	0.00175	0.00770377
Sobic.007G025900	19.1546	127.698	2.73698	5e-05	0.000349294
Sobic.005G127800	1.57651	10.5111	2.73711	5e-05	0.000349294
Sobic.008G067500	2.85834	19.0605	2.73733	5e-05	0.000349294
Sobic.009G068900	7.92439	52.9655	2.74068	5e-05	0.000349294
Sobic.001G296300	5.62494	37.6302	2.74198	5e-05	0.000349294
Sobic.007G161400	13.2449	88.8547	2.74601	5e-05	0.000349294
Sobic.002G210800	1.73335	11.6461	2.74822	5e-05	0.000349294
Sobic.001G403300	14.5053	97.5934	2.7502	5e-05	0.000349294
Sobic.006G140200	8.20359	55.2753	2.75231	5e-05	0.000349294
Sobic.009G111100	0.737584	4.97402	2.75353	0.00035	0.00193193
Sobic.004G176900	1.5901	10.7529	2.75754	5e-05	0.000349294
Sobic.009G029500	3.17278	21.482	2.75931	5e-05	0.000349294
Sobic.003G263500	0.294275	1.99309	2.75977	0.00165	0.00734262
Sobic.004G160300	3.79689	25.8124	2.76517	5e-05	0.000349294
Sobic.001G187900	0.41275	2.80794	2.76617	5e-05	0.000349294
Sobic.006G152200	0.873866	5.96337	2.77065	5e-05	0.000349294
Sobic.009G019800	0.417171	2.85197	2.77325	5e-05	0.000349294
Sobic.002G355200	0.310867	2.13817	2.78201	0.00085	0.0041617
Sobic.005G017900	0.935258	6.44477	2.78469	5e-05	0.000349294
Sobic.004G223500	1.2877	8.89211	2.78773	5e-05	0.000349294
Sobic.001G236200	3.29779	22.7847	2.78849	5e-05	0.000349294
Sobic.002G382300	0.543093	3.75998	2.79145	0.0131	0.0394869
Sobic.006G215000	1.5006	10.3989	2.79281	5e-05	0.000349294
Sobic.003G158600	7.21707	50.0583	2.79412	0.0123	0.0375327
Sobic.006G260300	1.16721	8.11036	2.7967	5e-05	0.000349294
Sobic.003G409300	2.6279	18.2618	2.79685	5e-05	0.000349294
Sobic.006G078400	83.3095	579.948	2.79937	5e-05	0.000349294
Sobic.004G220600	0.826734	5.7787	2.80525	5e-05	0.000349294
Sobic.008G191300	20.5614	143.838	2.80643	5e-05	0.000349294
Sobic.003G108500	0.368072	2.5782	2.80831	0.006	0.0210554
Sobic.007G092400	32.4575	227.949	2.81209	5e-05	0.000349294
Sobic.001G146400	2.02714	14.2566	2.81411	5e-05	0.000349294
Sobic.007G208900	0.937746	6.60276	2.8158	5e-05	0.000349294
Sobic.002G368100	0.93195	6.56549	2.81658	0.0001	0.000649603
Sobic.009G167500	1.19852	8.46285	2.81988	0.0004	0.00216909
Sobic.007G149600	1.72873	12.2441	2.8243	0.0001	0.000649603
Sobic.003G038400	0.642436	4.55942	2.82723	0.0085	0.0280637
Sobic.002G328300	0.751966	5.35173	2.83127	5e-05	0.000349294
Sobic.002G139400	0.459784	3.27281	2.8315	0.00475	0.0174436
Sobic.003G244600	110.232	789.39	2.84019	5e-05	0.000349294
Sobic.001G422366	0.717061	5.13509	2.84022	0.0046	0.0169689
Sobic.001G006201	0.47343	3.39624	2.84271	0.00425	0.0159436
Sobic.007G198000	12.9431	93.2672	2.84919	5e-05	0.000349294
Sobic.002G126600	39.0854	281.75	2.84971	5e-05	0.000349294
Sobic.003G264500	2.79569	20.3438	2.86331	5e-05	0.000349294
Sobic.007G055600	4.48351	32.7054	2.86683	5e-05	0.000349294
Sobic.002G275500	0.459244	3.36086	2.8715	0.00015	0.000930069
Sobic.001G410450	51.1775	376.281	2.87823	5e-05	0.000349294
Sobic.007G123500	8.14251	60.0259	2.88204	5e-05	0.000349294
Sobic.004G049400	10.7561	79.5327	2.88639	5e-05	0.000349294
Sobic.010G151200	0.656446	4.85909	2.88794	0.00975	0.0312525
Sobic.009G181200	1.55904	11.6811	2.90544	5e-05	0.000349294
Sobic.001G310500	2.88727	21.6332	2.90547	5e-05	0.000349294
Sobic.006G277600	1.01547	7.6096	2.90567	5e-05	0.000349294
Sobic.005G216100	1.07379	8.06907	2.90968	0.0001	0.000649603
Sobic.004G340700	0.639158	4.83572	2.91949	0.00025	0.00144573
Sobic.008G182400	10.8305	82.0484	2.92137	5e-05	0.000349294
Sobic.009G203600	3.14544	23.8292	2.9214	0.00785	0.0262728
Sobic.009G055100	14.5398	110.199	2.92204	5e-05	0.000349294
Sobic.005G042700	0.602686	4.58472	2.92736	0.0001	0.000649603
Sobic.001G337400	0.317086	2.42309	2.9339	0.00885	0.0289449
Sobic.009G243500	3.95113	30.2007	2.93424	5e-05	0.000349294
Sobic.001G148900	24.9531	192.118	2.9447	5e-05	0.000349294
Sobic.003G055600	0.46668	3.60066	2.94775	5e-05	0.000349294
Sobic.009G111800	0.812999	6.31059	2.95645	5e-05	0.000349294
Sobic.002G042100	0.985526	7.65695	2.9578	0.0006	0.00308043
Sobic.010G052200	20.6633	162.406	2.97446	5e-05	0.000349294
Sobic.008G129200	0.600528	4.72822	2.97699	0.0001	0.000649603
Sobic.004G220500	1.19374	9.42309	2.98071	5e-05	0.000349294
Sobic.007G188500	0.323192	2.55196	2.98114	0.0024	0.0100054
Sobic.002G319500	0.695841	5.50004	2.98261	5e-05	0.000349294
Sobic.009G241700	4.43013	35.0507	2.98402	5e-05	0.000349294
Sobic.002G018300	3.11201	24.6554	2.98598	5e-05	0.000349294
Sobic.010G236500	30.6934	244.044	2.99114	5e-05	0.000349294
Sobic.005G138200	1.49653	11.9299	2.99489	0.0054	0.0192407
Sobic.003G235300	1.78363	14.2192	2.99495	0.0041	0.0154766
Sobic.005G136300	18.9008	150.729	2.99544	5e-05	0.000349294
Sobic.009G064400	2.26431	18.109	2.99956	5e-05	0.000349294
Sobic.007G179900	3.99168	32.0975	3.00739	5e-05	0.000349294
Sobic.010G274700	0.301774	2.43091	3.00996	5e-05	0.000349294
Sobic.010G047100	1.13625	9.17216	3.01299	0.0015	0.0067745
Sobic.008G055100	1.71518	13.9163	3.02035	0.00045	0.00240145
Sobic.001G387900	1.12458	9.18299	3.02958	5e-05	0.000349294
Sobic.002G108400	7.13205	58.5502	3.03729	5e-05	0.000349294
Sobic.001G353700	0.706733	5.80452	3.03794	0.0003	0.00169423
Sobic.004G355500	0.241206	1.98297	3.03932	0.01145	0.0354334
Sobic.010G066800	1.41798	11.6584	3.03945	5e-05	0.000349294
Sobic.010G178000	15.51	127.834	3.043	5e-05	0.000349294
Sobic.009G171600	1.10678	9.1257	3.04356	5e-05	0.000349294
Sobic.010G131600	1.21749	10.041	3.04392	0.0006	0.00308043
Sobic.002G255700	1.97188	16.2702	3.04459	5e-05	0.000349294
Sobic.006G076800	1.14152	9.43128	3.04649	5e-05	0.000349294
Sobic.003G438600	1.1889	9.84265	3.04942	5e-05	0.000349294
Sobic.005G215500	2.49435	20.6861	3.05192	0.0002	0.00119252
Sobic.003G337400	2.23967	18.6035	3.05421	5e-05	0.000349294
Sobic.002G348500	0.610481	5.07161	3.05443	0.0048	0.0175894
Sobic.002G361200	0.459424	3.83732	3.0622	0.01145	0.0354334
Sobic.004G324000	1.79821	15.0572	3.06582	5e-05	0.000349294
Sobic.001G247900	9.09117	76.3836	3.07072	5e-05	0.000349294
Sobic.009G121600	3.04781	25.657	3.07351	5e-05	0.000349294
Sobic.003G185700	1.16027	9.8093	3.07969	0.00275	0.0111819
Sobic.005G037100	0.239862	2.05061	3.09577	0.0045	0.0166753
Sobic.003G111300	21.2402	181.604	3.09593	5e-05	0.000349294
Sobic.003G285500	1.94884	16.8644	3.11329	0.0002	0.00119252
Sobic.002G424800	0.836248	7.28151	3.12223	5e-05	0.000349294
Sobic.001G324800	0.597952	5.20985	3.12314	0.01535	0.0447901
Sobic.003G164800	5.89763	51.9835	3.13985	5e-05	0.000349294
Sobic.003G082401	2.17535	19.1948	3.1414	5e-05	0.000349294
Sobic.001G319300	0.537916	4.74947	3.14231	0.0053	0.0189743
Sobic.006G211300	5.67682	50.2538	3.14608	5e-05	0.000349294
Sobic.003G078100	2.30882	20.4964	3.15014	5e-05	0.000349294
Sobic.008G182800	261.984	2331.29	3.15358	5e-05	0.000349294
Sobic.010G047800	0.612705	5.45881	3.15532	5e-05	0.000349294
Sobic.007G187700	0.235273	2.0966	3.15565	0.00055	0.00286122
Sobic.010G013100	1.22673	10.9452	3.15741	0.00015	0.000930069
Sobic.010G231000	12.8449	114.865	3.16066	5e-05	0.000349294
Sobic.003G122200	0.232622	2.0847	3.16378	0.01155	0.0356666
Sobic.001G074800	0.821603	7.38339	3.16777	5e-05	0.000349294
Sobic.010G110800	0.465525	4.20377	3.17475	0.01675	0.0480184
Sobic.009G198200	0.249901	2.25801	3.17562	0.00575	0.0202917
Sobic.001G401200	46.5242	424.343	3.18918	5e-05	0.000349294
Sobic.003G128100	0.369745	3.38892	3.19622	0.00035	0.00193193
Sobic.009G012900	0.474498	4.36654	3.20202	0.0001	0.000649603
Sobic.006G030700	1.04193	9.59747	3.2034	5e-05	0.000349294
Sobic.003G322900	0.310568	2.86164	3.20386	0.0074	0.0249846
Sobic.006G098600	0.65924	6.16835	3.22601	5e-05	0.000349294
Sobic.008G182700	27.5606	258.373	3.22878	5e-05	0.000349294
Sobic.006G169000	0.199423	1.87682	3.23439	0.00385	0.0146892
Sobic.006G146000	0.702164	6.63011	3.23915	5e-05	0.000349294
Sobic.004G109300	0.957553	9.04476	3.23966	5e-05	0.000349294
Sobic.002G333400	0.725084	6.89474	3.24928	5e-05	0.000349294
Sobic.001G453100	1.21316	11.5449	3.25042	0.00625	0.0217783
Sobic.001G235800	8.68384	83.6501	3.26796	5e-05	0.000349294
Sobic.002G020800	0.508674	4.9032	3.26891	0.00035	0.00193193
Sobic.009G205100	0.261284	2.53549	3.27857	0.00605	0.0211795
Sobic.004G182300	10.9574	107.071	3.28859	5e-05	0.000349294
Sobic.007G047300	66.2236	657.884	3.31242	5e-05	0.000349294
Sobic.007G129201	0.449097	4.46682	3.31415	0.0011	0.00520549
Sobic.010G001300	0.988572	9.84716	3.31629	5e-05	0.000349294
Sobic.003G199600	2.26918	22.6077	3.31657	5e-05	0.000349294
Sobic.004G198800	0.370124	3.70715	3.32423	0.0008	0.00394877
Sobic.001G145700	255.146	2567.66	3.33106	5e-05	0.000349294
Sobic.009G073500	3.21672	32.377	3.33131	5e-05	0.000349294
Sobic.007G033100	0.536768	5.40828	3.3328	0.00815	0.027108
Sobic.008G188100	0.545555	5.50691	3.33545	5e-05	0.000349294
Sobic.002G372200	0.410382	4.15858	3.34105	0.00515	0.0185645
Sobic.002G199500	11.1817	114.389	3.35474	5e-05	0.000349294
Sobic.006G226800	0.402413	4.14728	3.36542	0.0048	0.0175894
Sobic.005G101800	4.11064	42.3899	3.36628	5e-05	0.000349294
Sobic.006G081800	0.510303	5.35962	3.39271	0.0077	0.0258306
Sobic.005G032200	3.99626	42.293	3.4037	5e-05	0.000349294
Sobic.001G146200	2.52619	26.8681	3.41086	5e-05	0.000349294
Sobic.001G320900	0.181897	1.93643	3.4122	0.01025	0.0324952
Sobic.003G018800	0.376536	4.01208	3.41349	0.00415	0.0156215
Sobic.004G112300	2.63855	28.3046	3.42322	5e-05	0.000349294
Sobic.007G141200	14.904	160.188	3.42599	5e-05	0.000349294
Sobic.001G150200	2.53634	27.3886	3.43276	5e-05	0.000349294
Sobic.010G172800	0.430431	4.66357	3.43758	0.0001	0.000649603
Sobic.001G236900	0.473699	5.13867	3.43935	0.00025	0.00144573
Sobic.004G017000	0.210686	2.30122	3.44923	0.00295	0.0118416
Sobic.001G510300	0.685241	7.49665	3.45156	5e-05	0.000349294
Sobic.001G475400	1.88388	20.7309	3.46	5e-05	0.000349294
Sobic.009G241000	0.272098	2.99428	3.46001	0.00115	0.00541078
Sobic.008G009200	0.308239	3.44796	3.48362	0.0025	0.0103512
Sobic.004G279601	0.747163	8.36753	3.48531	0.00235	0.00984717
Sobic.003G286600	1.84497	20.7231	3.48957	5e-05	0.000349294
Sobic.001G111000	4.34529	49.0042	3.49538	5e-05	0.000349294
Sobic.003G160700	2.65938	30.0016	3.49588	5e-05	0.000349294
Sobic.003G083200	7.00261	79.8811	3.51189	5e-05	0.000349294
Sobic.002G425300	0.473098	5.43215	3.52131	0.01	0.0318746
Sobic.002G185500	0.598126	6.90698	3.52953	5e-05	0.000349294
Sobic.010G038200	0.273902	3.17031	3.53289	0.0014	0.00639504
Sobic.004G277300	0.714555	8.27407	3.53348	5e-05	0.000349294
Sobic.001G071000	0.978191	11.3281	3.53364	5e-05	0.000349294
Sobic.003G228200	7.54367	87.6539	3.53848	5e-05	0.000349294
Sobic.005G042800	1.02283	11.9089	3.5414	5e-05	0.000349294
Sobic.003G182200	0.457765	5.33295	3.54225	0.00115	0.00541078
Sobic.010G102700	0.438016	5.12039	3.5472	0.0121	0.0370547
Sobic.006G132500	29.753	349.167	3.55281	5e-05	0.000349294
Sobic.002G328200	0.647082	7.59859	3.55371	5e-05	0.000349294
Sobic.006G039600	0.805719	9.46343	3.55401	0.0015	0.0067745
Sobic.002G013400	0.192222	2.27031	3.56205	0.0009	0.00437236
Sobic.006G243600	1.5371	18.1713	3.56337	5e-05	0.000349294
Sobic.010G127200	2.19753	26.0459	3.5671	5e-05	0.000349294
Sobic.006G104200	6.17046	73.2417	3.56922	5e-05	0.000349294
Sobic.007G151300	1.34765	16.0114	3.57058	5e-05	0.000349294
Sobic.007G001100	4.78415	57.306	3.58235	5e-05	0.000349294
Sobic.003G097800	22.9484	275.505	3.58561	5e-05	0.000349294
Sobic.005G101600	0.962002	11.5652	3.58761	0.0039	0.0148438
Sobic.001G205900	1.16107	13.9631	3.58809	0.00685	0.0235032
Sobic.003G198400	0.182728	2.20364	3.59212	0.0037	0.0142528
Sobic.001G314700	5.04501	61.2366	3.60146	5e-05	0.000349294
Sobic.010G205700	1.31127	16.0757	3.61585	0.0002	0.00119252
Sobic.008G146700	41.6711	512.386	3.62011	5e-05	0.000349294
Sobic.007G131700	0.611442	7.56068	3.62823	5e-05	0.000349294
Sobic.001G205700	0.320064	3.95897	3.62869	0.0038	0.0145486
Sobic.004G024100	0.44406	5.49342	3.62888	5e-05	0.000349294
Sobic.008G183300	9.14614	113.316	3.63105	5e-05	0.000349294
Sobic.002G024400	14.9115	185.363	3.63585	5e-05	0.000349294
Sobic.009G115400	5.60685	69.7626	3.63719	5e-05	0.000349294
Sobic.004G111200	0.374849	4.70516	3.64986	5e-05	0.000349294
Sobic.007G076000	5.45348	68.7146	3.65537	5e-05	0.000349294
Sobic.003G432600	6.50261	82.013	3.65676	5e-05	0.000349294
Sobic.003G212300	2.81513	35.6499	3.66262	5e-05	0.000349294
Sobic.005G131700	1.89954	24.0808	3.66416	0.0002	0.00119252
Sobic.010G240400	361.698	4592.83	3.66653	5e-05	0.000349294
Sobic.003G422600	0.5638	7.20884	3.67651	5e-05	0.000349294
Sobic.010G020200	40.0283	512.694	3.67901	5e-05	0.000349294
Sobic.002G244901	0.299163	3.88275	3.69808	0.00015	0.000930069
Sobic.005G171100	0.21657	2.82309	3.70437	0.0089	0.0290781
Sobic.002G249700	0.233899	3.06635	3.71256	0.0008	0.00394877
Sobic.007G023000	0.762214	10.016	3.71596	0.0001	0.000649603
Sobic.005G205100	1.36434	17.9586	3.71841	5e-05	0.000349294
Sobic.002G024000	1.5354	20.2187	3.719	5e-05	0.000349294
Sobic.010G128000	30.7938	407.746	3.72696	5e-05	0.000349294
Sobic.006G177800	6.01442	79.8601	3.73098	5e-05	0.000349294
Sobic.002G089100	1.83222	24.3396	3.73164	0.00015	0.000930069
Sobic.006G117800	0.894863	11.9162	3.73512	5e-05	0.000349294
Sobic.001G354400	2.87415	38.3626	3.73849	5e-05	0.000349294
Sobic.007G063700	0.751488	10.1017	3.7487	0.00045	0.00240145
Sobic.001G397300	0.969774	13.0727	3.75276	0.0027	0.011012
Sobic.002G284600	0.375384	5.06142	3.7531	0.0017	0.00752771
Sobic.003G287700	0.351033	4.73955	3.75507	0.0022	0.00932249
Sobic.009G157700	0.688883	9.31061	3.75654	5e-05	0.000349294
Sobic.010G255500	0.766634	10.3969	3.76147	0.00085	0.0041617
Sobic.008G115500	4.94483	67.0822	3.76194	5e-05	0.000349294
Sobic.007G214300	3.52659	48.2526	3.77426	0.0025	0.0103512
Sobic.002G024200	0.647769	8.91552	3.78277	5e-05	0.000349294
Sobic.005G082700	9.45661	132.461	3.8081	5e-05	0.000349294
Sobic.002G023300	358.105	5052.12	3.81844	5e-05	0.000349294
Sobic.003G413600	3.91915	55.6896	3.82879	5e-05	0.000349294
Sobic.005G224900	1.1168	15.8835	3.83009	5e-05	0.000349294
Sobic.002G013300	0.483564	6.90808	3.83651	0.00145	0.00658983
Sobic.005G205300	3.27781	46.9014	3.83883	5e-05	0.000349294
Sobic.003G076800	0.524282	7.5316	3.84454	0.0003	0.00169423
Sobic.006G007300	5.0943	73.294	3.84674	5e-05	0.000349294
Sobic.001G331000	0.60498	8.72614	3.85038	5e-05	0.000349294
Sobic.003G216232	6.62233	95.6108	3.85176	5e-05	0.000349294
Sobic.007G120000	0.395314	5.75169	3.86291	5e-05	0.000349294
Sobic.007G115500	1.37769	20.3667	3.88589	5e-05	0.000349294
Sobic.001G401300	218.401	3242.85	3.89221	5e-05	0.000349294
Sobic.002G169200	0.696711	10.4291	3.90391	5e-05	0.000349294
Sobic.010G224501	0.463371	6.96565	3.91002	0.00065	0.00330733
Sobic.005G021800	0.221893	3.39634	3.93604	0.0052	0.0187017
Sobic.002G216400	5.03661	77.1965	3.93801	5e-05	0.000349294
Sobic.008G175600	1.71987	26.545	3.94807	0.00415	0.0156215
Sobic.005G101500	4.42976	68.4723	3.95022	5e-05	0.000349294
Sobic.001G318200	7.25378	112.905	3.96024	5e-05	0.000349294
Sobic.005G029200	1.2574	19.6252	3.96419	5e-05	0.000349294
Sobic.010G225500	5.69356	89.0765	3.96764	0.00205	0.00876388
Sobic.008G182600	37.1127	583.237	3.9741	5e-05	0.000349294
[truncated: 215 more rows]

[truncated: 2 more sheets: NTJ2_Xvh_mock_down, NTJ2_Xvh_mock_up]
