# Supplementary material for: Escalation in the host-pathogen arms race: A host resistance response corresponds to a heightened bacterial virulence response
Source: PLoS Pathog. 2021 Jan 11;17(1):e1009175. doi: 10.1371/journal.ppat.1009175 (PMC7822516; doi:10.1371/journal.ppat.1009175)
Supplement: S6 Table — (XLSX) [file ppat.1009175.s017.xlsx]

## Sheet: BS_xvh_mock_down
Selected statistical test : Hypergeometric test
Selected correction : Benjamini & Hochberg False Discovery Rate (FDR) correction
Selected significance level : 0.05
Testing option : Use whole annotation as reference set
The selected cluster :
SOBIC.010G150800	SOBIC.006G186700	SOBIC.004G329800	SOBIC.005G102300	SOBIC.007G038100	SOBIC.009G190000	SOBIC.010G001900	SOBIC.007G171600	SOBIC.005G190800	SOBIC.004G191200	SOBIC.002G172700	SOBIC.003G305300	SOBIC.002G430100	SOBIC.003G371100	SOBIC.010G154150	SOBIC.002G030575	SOBIC.010G023700	SOBIC.005G037300	SOBIC.005G096101	SOBIC.009G222200	SOBIC.001G104900	SOBIC.001G012200	SOBIC.001G081100	SOBIC.003G234200	SOBIC.009G081100	SOBIC.002G329500	SOBIC.005G100300	SOBIC.006G093800	SOBIC.004G351700	SOBIC.002G357600	SOBIC.004G036100	SOBIC.003G431900	SOBIC.007G219100	SOBIC.008G080400	SOBIC.003G340800	SOBIC.001G309600	SOBIC.001G439200	SOBIC.002G342400	SOBIC.004G028200	SOBIC.010G126600	SOBIC.005G215500	SOBIC.002G215000	SOBIC.004G180066	SOBIC.007G129201	SOBIC.001G415400	SOBIC.005G201100	SOBIC.007G170800	SOBIC.002G201000	SOBIC.004G333100	SOBIC.001G115800
No annotations were retrieved for the following entities:
SOBIC.010G150800	SOBIC.003G085400	SOBIC.005G083866	SOBIC.003G064300	SOBIC.005G102300	SOBIC.009G190000	SOBIC.001G464600	SOBIC.005G036000	SOBIC.009G107080	SOBIC.003G317100	SOBIC.006G191800	SOBIC.005G035950	SOBIC.001G239500	SOBIC.003G305300	SOBIC.009G234500	SOBIC.010G154150	SOBIC.001G295600	SOBIC.005G042000	SOBIC.002G030575	SOBIC.005G228100	SOBIC.005G096101	SOBIC.007G111500	SOBIC.005G090200	SOBIC.010G171400	SOBIC.001G104900	SOBIC.004G018700	SOBIC.009G081100	SOBIC.003G217632	SOBIC.006G093800	SOBIC.004G351700	SOBIC.002G357600	SOBIC.003G431900	SOBIC.007G219100	SOBIC.009G074500	SOBIC.005G200600	SOBIC.001G309600	SOBIC.010G275700	SOBIC.001G439200	SOBIC.004G028200	SOBIC.010G126600	SOBIC.005G215500	SOBIC.001G321100	SOBIC.004G180066	SOBIC.007G129201	SOBIC.008G098400	SOBIC.002G201000	SOBIC.004G333100	SOBIC.004G249900	SOBIC.001G115800
GO-ID	p-value	corr p-value	x	n	X	N	Description	Genes in test set
[truncated: 50 more columns]

## Sheet: BS_xvh_mock_up
Selected statistical test : Hypergeometric test
Selected correction : Benjamini & Hochberg False Discovery Rate (FDR) correction
Selected significance level : 0.05
Testing option : Use whole annotation as reference set
The selected cluster :
SOBIC.003G312400	SOBIC.009G182500	SOBIC.007G023000	SOBIC.002G419600	SOBIC.003G039700	SOBIC.009G214300	SOBIC.003G216166	SOBIC.003G270800	SOBIC.007G107600	SOBIC.001G515800	SOBIC.006G211300	SOBIC.004G320300	SOBIC.009G171600	SOBIC.010G102050	SOBIC.002G294600	SOBIC.003G426300	SOBIC.010G047100	SOBIC.001G109100	SOBIC.008G047600	SOBIC.009G230900	SOBIC.001G258000	SOBIC.007G059200	SOBIC.002G202700	SOBIC.004G181000	SOBIC.001G200000	SOBIC.005G229900	SOBIC.001G321800	SOBIC.008G185600	SOBIC.009G181300	SOBIC.008G183300	SOBIC.005G122300	SOBIC.005G217700	SOBIC.001G063000	SOBIC.009G100300	SOBIC.001G401900	SOBIC.007G210500	SOBIC.003G291600	SOBIC.007G176600	SOBIC.010G030900	SOBIC.002G108400	SOBIC.008G094700	SOBIC.009G169400	SOBIC.002G220000	SOBIC.002G209100	SOBIC.002G021900	SOBIC.001G339200	SOBIC.003G037500	SOBIC.003G310200	SOBIC.003G083200	SOBIC.005G029200
SOBIC.001G469500	SOBIC.003G222101	SOBIC.002G385300	SOBIC.004G192100	SOBIC.001G064700	SOBIC.006G054900	SOBIC.006G216400	SOBIC.006G148900	SOBIC.009G071800	SOBIC.001G434000	SOBIC.003G327300	SOBIC.005G127800	SOBIC.007G212200	SOBIC.003G325000	SOBIC.010G102000	SOBIC.002G024000	SOBIC.004G181200	SOBIC.003G267300	SOBIC.001G237100	SOBIC.010G078600	SOBIC.006G227300	SOBIC.003G149200	SOBIC.004G229200	SOBIC.003G131500	SOBIC.005G208500	SOBIC.010G069900	SOBIC.001G401300	SOBIC.003G358150	SOBIC.K043400	SOBIC.010G193200	SOBIC.003G214900	SOBIC.009G213700	SOBIC.002G080100	SOBIC.005G065500	SOBIC.009G125100	SOBIC.010G105500	SOBIC.001G084200	SOBIC.005G103600	SOBIC.003G109832	SOBIC.001G482600	SOBIC.009G174500	SOBIC.007G014200	SOBIC.007G071100	SOBIC.002G249600	SOBIC.009G115300	SOBIC.005G169200	SOBIC.006G096400	SOBIC.001G071100	SOBIC.004G245800	SOBIC.009G243400
SOBIC.001G530350	SOBIC.003G422200	SOBIC.005G137100	SOBIC.007G158500	SOBIC.010G019500	SOBIC.002G050900	SOBIC.006G185900	SOBIC.003G365600	SOBIC.006G104500	SOBIC.002G216400	SOBIC.008G018600	SOBIC.005G207000	SOBIC.007G092400	SOBIC.003G234000	SOBIC.006G148400	SOBIC.002G184300	SOBIC.002G023300	SOBIC.005G037000	SOBIC.004G243000	SOBIC.004G245300	SOBIC.009G241400	SOBIC.002G148700	SOBIC.001G339600	SOBIC.007G115500	SOBIC.004G064900	SOBIC.002G173900	SOBIC.003G228300	SOBIC.001G314300	SOBIC.004G297600	SOBIC.007G008000	SOBIC.009G182900	SOBIC.001G066000	SOBIC.006G257700	SOBIC.005G215900	SOBIC.008G070900	SOBIC.002G403300	SOBIC.001G353900	SOBIC.010G083600	SOBIC.002G418900	SOBIC.003G425850	SOBIC.010G091100	SOBIC.002G118600	SOBIC.001G433900	SOBIC.002G078500	SOBIC.004G317300	SOBIC.003G267900	SOBIC.001G195300	SOBIC.002G195800	SOBIC.003G193800	SOBIC.002G042300
No annotations were retrieved for the following entities:
SOBIC.003G312400	SOBIC.004G165200	SOBIC.001G035100	SOBIC.009G182500	SOBIC.007G023000	SOBIC.007G155000	SOBIC.001G314700	SOBIC.001G402200	SOBIC.008G182900	SOBIC.009G214300	SOBIC.008G087500	SOBIC.002G253500	SOBIC.007G089400	SOBIC.006G211300	SOBIC.004G320300	SOBIC.010G102050	SOBIC.006G147101	SOBIC.001G109100	SOBIC.008G047600	SOBIC.009G230900	SOBIC.001G097700	SOBIC.004G181000	SOBIC.005G229900	SOBIC.001G508600	SOBIC.004G189400	SOBIC.008G129000	SOBIC.008G185600	SOBIC.008G183300	SOBIC.004G245450	SOBIC.005G122300	SOBIC.005G217700	SOBIC.001G063000	SOBIC.009G100300	SOBIC.001G401900	SOBIC.004G084100	SOBIC.007G176600	SOBIC.002G220000	SOBIC.003G339200	SOBIC.003G373000	SOBIC.001G071300	SOBIC.004G245200	SOBIC.001G339200	SOBIC.001G035000	SOBIC.005G029200	SOBIC.002G417201	SOBIC.003G144800	SOBIC.009G107500	SOBIC.001G223900	SOBIC.005G217900	SOBIC.001G288100
SOBIC.002G210800	SOBIC.009G213700	SOBIC.010G105500	SOBIC.006G009000	SOBIC.005G103600	SOBIC.001G210300	SOBIC.001G482600	SOBIC.001G432500	SOBIC.009G115300	SOBIC.001G209200	SOBIC.002G425000	SOBIC.006G096400	SOBIC.001G071100	SOBIC.004G245800	SOBIC.006G274700	SOBIC.001G100501	SOBIC.006G060800	SOBIC.008G182600	SOBIC.005G211200	SOBIC.003G353800	SOBIC.003G428700	SOBIC.010G020200	SOBIC.007G196800	SOBIC.006G208800	SOBIC.002G261700	SOBIC.001G390700	SOBIC.001G040400	SOBIC.001G101600	SOBIC.008G076500	SOBIC.004G189500	SOBIC.007G057700	SOBIC.010G103300	SOBIC.005G217200	SOBIC.007G145700	SOBIC.002G199500	SOBIC.003G258700	SOBIC.004G213100	SOBIC.006G148000	SOBIC.001G302200	SOBIC.009G148100	SOBIC.001G155300	SOBIC.007G201100	SOBIC.007G174800
GO-ID	p-value	corr p-value	x	n	X	N	Description	Genes in test set
43565	1.0279e-09	5.2219e-07	29	287	415	15371	sequence-specific DNA binding	SOBIC.003G037500|SOBIC.005G117400|SOBIC.004G163200|SOBIC.003G276000|SOBIC.003G337900|SOBIC.001G381300|SOBIC.003G341100|SOBIC.009G171600|SOBIC.003G242800|SOBIC.009G068900|SOBIC.008G060300|SOBIC.009G208000|SOBIC.002G202700|SOBIC.007G118301|SOBIC.002G225300|SOBIC.002G418500|SOBIC.004G065900|SOBIC.008G028600|SOBIC.001G084000|SOBIC.009G212800|SOBIC.003G138400|SOBIC.010G209100|SOBIC.001G297200|SOBIC.00…
43687	6.5427e-09	1.6619e-06	78	1488	415	15371	post-translational protein modification	SOBIC.001G341600|SOBIC.001G064700|SOBIC.002G329000|SOBIC.010G102000|SOBIC.010G028501|SOBIC.002G024200|SOBIC.001G483600|SOBIC.002G024000|SOBIC.004G219900|SOBIC.001G237100|SOBIC.001G353900|SOBIC.006G024400|SOBIC.009G204900|SOBIC.001G258000|SOBIC.004G338200|SOBIC.001G156600|SOBIC.001G372900|SOBIC.008G099600|SOBIC.001G487600|SOBIC.002G195800|SOBIC.009G181300|SOBIC.001G424400|SOBIC.010G120800|SOBIC.00…
6464	1.3501e-08	2.2862e-06	80	1568	415	15371	protein modification process	SOBIC.001G341600|SOBIC.001G064700|SOBIC.002G329000|SOBIC.010G102000|SOBIC.010G028501|SOBIC.002G024200|SOBIC.001G483600|SOBIC.002G024000|SOBIC.004G219900|SOBIC.001G237100|SOBIC.001G353900|SOBIC.006G024400|SOBIC.009G204900|SOBIC.001G258000|SOBIC.004G338200|SOBIC.001G156600|SOBIC.001G372900|SOBIC.008G099600|SOBIC.001G487600|SOBIC.002G195800|SOBIC.009G181300|SOBIC.001G424400|SOBIC.010G120800|SOBIC.00…
43412	3.9767e-08	4.2852e-06	80	1607	415	15371	macromolecule modification	SOBIC.001G341600|SOBIC.001G064700|SOBIC.002G329000|SOBIC.010G102000|SOBIC.010G028501|SOBIC.002G024200|SOBIC.001G483600|SOBIC.002G024000|SOBIC.004G219900|SOBIC.001G237100|SOBIC.001G353900|SOBIC.006G024400|SOBIC.009G204900|SOBIC.001G258000|SOBIC.004G338200|SOBIC.001G156600|SOBIC.001G372900|SOBIC.008G099600|SOBIC.001G487600|SOBIC.002G195800|SOBIC.009G181300|SOBIC.001G424400|SOBIC.010G120800|SOBIC.00…
6468	4.2177e-08	4.2852e-06	65	1198	415	15371	protein amino acid phosphorylation	SOBIC.001G341600|SOBIC.001G064700|SOBIC.002G329000|SOBIC.010G028501|SOBIC.002G024200|SOBIC.001G483600|SOBIC.002G024000|SOBIC.004G219900|SOBIC.001G237100|SOBIC.001G353900|SOBIC.006G024400|SOBIC.009G204900|SOBIC.001G258000|SOBIC.004G338200|SOBIC.001G156600|SOBIC.001G372900|SOBIC.008G099600|SOBIC.001G487600|SOBIC.002G195800|SOBIC.009G181300|SOBIC.010G120800|SOBIC.008G013800|SOBIC.003G214900|SOBIC.00…
4672	6.724e-08	5.1682e-06	65	1213	415	15371	protein kinase activity	SOBIC.001G341600|SOBIC.001G064700|SOBIC.002G329000|SOBIC.010G028501|SOBIC.002G024200|SOBIC.001G483600|SOBIC.002G024000|SOBIC.004G219900|SOBIC.001G237100|SOBIC.001G353900|SOBIC.006G024400|SOBIC.009G204900|SOBIC.001G258000|SOBIC.004G338200|SOBIC.001G156600|SOBIC.001G372900|SOBIC.008G099600|SOBIC.001G487600|SOBIC.002G195800|SOBIC.009G181300|SOBIC.010G120800|SOBIC.008G013800|SOBIC.003G214900|SOBIC.00…
3700	7.1215e-08	5.1682e-06	37	518	415	15371	transcription factor activity	SOBIC.003G037500|SOBIC.010G016500|SOBIC.005G117400|SOBIC.004G163200|SOBIC.003G276000|SOBIC.003G148600|SOBIC.003G337900|SOBIC.001G381300|SOBIC.003G297600|SOBIC.002G165700|SOBIC.003G341100|SOBIC.009G171600|SOBIC.003G242800|SOBIC.009G068900|SOBIC.008G060300|SOBIC.002G269300|SOBIC.009G208000|SOBIC.002G202700|SOBIC.007G118301|SOBIC.007G156700|SOBIC.002G225300|SOBIC.004G227400|SOBIC.002G418500|SOBIC.00…
16740	1.138e-07	5.9933e-06	115	2690	415	15371	transferase activity	SOBIC.002G041900|SOBIC.002G173900|SOBIC.010G066700|SOBIC.005G136200|SOBIC.010G230800|SOBIC.003G442500|SOBIC.005G216200|SOBIC.002G329000|SOBIC.002G024200|SOBIC.001G483600|SOBIC.001G353900|SOBIC.009G204900|SOBIC.001G258000|SOBIC.007G059200|SOBIC.001G156600|SOBIC.010G091100|SOBIC.004G244100|SOBIC.008G099600|SOBIC.002G265600|SOBIC.003G267900|SOBIC.005G137000|SOBIC.002G195800|SOBIC.009G181300|SOBIC.00…
6793	1.1798e-07	5.9933e-06	70	1368	415	15371	phosphorus metabolic process	SOBIC.001G341600|SOBIC.001G064700|SOBIC.002G329000|SOBIC.010G028501|SOBIC.002G024200|SOBIC.001G483600|SOBIC.002G024000|SOBIC.004G219900|SOBIC.001G237100|SOBIC.001G353900|SOBIC.006G024400|SOBIC.009G204900|SOBIC.001G258000|SOBIC.004G338200|SOBIC.001G156600|SOBIC.001G372900|SOBIC.008G099600|SOBIC.001G487600|SOBIC.002G195800|SOBIC.009G181300|SOBIC.001G424400|SOBIC.010G120800|SOBIC.008G013800|SOBIC.00…
6796	1.1798e-07	5.9933e-06	70	1368	415	15371	phosphate metabolic process	SOBIC.001G341600|SOBIC.001G064700|SOBIC.002G329000|SOBIC.010G028501|SOBIC.002G024200|SOBIC.001G483600|SOBIC.002G024000|SOBIC.004G219900|SOBIC.001G237100|SOBIC.001G353900|SOBIC.006G024400|SOBIC.009G204900|SOBIC.001G258000|SOBIC.004G338200|SOBIC.001G156600|SOBIC.001G372900|SOBIC.008G099600|SOBIC.001G487600|SOBIC.002G195800|SOBIC.009G181300|SOBIC.001G424400|SOBIC.010G120800|SOBIC.008G013800|SOBIC.00…
30528	1.8534e-07	8.5593e-06	37	538	415	15371	transcription regulator activity	SOBIC.003G037500|SOBIC.010G016500|SOBIC.005G117400|SOBIC.004G163200|SOBIC.003G276000|SOBIC.003G148600|SOBIC.003G337900|SOBIC.001G381300|SOBIC.003G297600|SOBIC.002G165700|SOBIC.003G341100|SOBIC.009G171600|SOBIC.003G242800|SOBIC.009G068900|SOBIC.008G060300|SOBIC.002G269300|SOBIC.009G208000|SOBIC.002G202700|SOBIC.007G118301|SOBIC.007G156700|SOBIC.002G225300|SOBIC.004G227400|SOBIC.002G418500|SOBIC.00…
16310	2.2141e-07	9.3732e-06	65	1253	415	15371	phosphorylation	SOBIC.001G341600|SOBIC.001G064700|SOBIC.002G329000|SOBIC.010G028501|SOBIC.002G024200|SOBIC.001G483600|SOBIC.002G024000|SOBIC.004G219900|SOBIC.001G237100|SOBIC.001G353900|SOBIC.006G024400|SOBIC.009G204900|SOBIC.001G258000|SOBIC.004G338200|SOBIC.001G156600|SOBIC.001G372900|SOBIC.008G099600|SOBIC.001G487600|SOBIC.002G195800|SOBIC.009G181300|SOBIC.010G120800|SOBIC.008G013800|SOBIC.003G214900|SOBIC.00…
8150	3.52e-07	1.3755e-05	305	9528	415	15371	biological_process	SOBIC.005G117400|SOBIC.005G224900|SOBIC.006G184400|SOBIC.002G419600|SOBIC.003G039700|SOBIC.001G381300|SOBIC.003G297600|SOBIC.002G329000|SOBIC.003G270800|SOBIC.001G471100|SOBIC.007G107600|SOBIC.001G515800|SOBIC.009G171600|SOBIC.002G294600|SOBIC.003G158500|SOBIC.001G258000|SOBIC.002G202700|SOBIC.003G353500|SOBIC.006G263300|SOBIC.006G026900|SOBIC.008G099600|SOBIC.002G265600|SOBIC.002G195400|SOBIC.00…
16773	1.1582e-06	4.2026e-05	66	1341	415	15371	phosphotransferase activity, alcohol group as acceptor	SOBIC.001G341600|SOBIC.001G064700|SOBIC.009G071800|SOBIC.002G329000|SOBIC.010G028501|SOBIC.002G024200|SOBIC.001G483600|SOBIC.002G024000|SOBIC.004G219900|SOBIC.001G237100|SOBIC.001G353900|SOBIC.006G024400|SOBIC.009G204900|SOBIC.001G258000|SOBIC.004G338200|SOBIC.001G156600|SOBIC.001G372900|SOBIC.008G099600|SOBIC.001G487600|SOBIC.002G195800|SOBIC.009G181300|SOBIC.010G120800|SOBIC.008G013800|SOBIC.00…
16301	1.619e-06	5.4831e-05	66	1354	415	15371	kinase activity	SOBIC.001G341600|SOBIC.001G064700|SOBIC.009G071800|SOBIC.002G329000|SOBIC.010G028501|SOBIC.002G024200|SOBIC.001G483600|SOBIC.002G024000|SOBIC.004G219900|SOBIC.001G237100|SOBIC.001G353900|SOBIC.006G024400|SOBIC.009G204900|SOBIC.001G258000|SOBIC.004G338200|SOBIC.001G156600|SOBIC.001G372900|SOBIC.008G099600|SOBIC.001G487600|SOBIC.002G195800|SOBIC.009G181300|SOBIC.010G120800|SOBIC.008G013800|SOBIC.00…
16757	8.098e-06	0.00025711	33	532	415	15371	transferase activity, transferring glycosyl groups	SOBIC.003G232900|SOBIC.002G423600|SOBIC.002G173900|SOBIC.002G068800|SOBIC.003G442500|SOBIC.004G255200|SOBIC.008G035600|SOBIC.010G179000|SOBIC.003G047500|SOBIC.003G047700|SOBIC.004G114500|SOBIC.010G091100|SOBIC.004G244100|SOBIC.010G081600|SOBIC.002G334500|SOBIC.001G447100|SOBIC.002G265600|SOBIC.002G265800|SOBIC.003G267900|SOBIC.004G273200|SOBIC.003G042900|SOBIC.006G024000|SOBIC.003G233000|SOBIC.00…
3824	1.4994e-05	0.00044806	230	6950	415	15371	catalytic activity	SOBIC.005G224900|SOBIC.010G230800|SOBIC.002G419600|SOBIC.003G039700|SOBIC.002G329000|SOBIC.003G216166|SOBIC.002G294600|SOBIC.001G258000|SOBIC.007G059200|SOBIC.004G244100|SOBIC.003G353500|SOBIC.008G099600|SOBIC.002G265600|SOBIC.002G195400|SOBIC.005G137000|SOBIC.001G321800|SOBIC.009G181300|SOBIC.006G034400|SOBIC.003G065300|SOBIC.007G210500|SOBIC.003G291600|SOBIC.010G030900|SOBIC.002G108400|SOBIC.00…
16758	2.848e-05	0.00079543	28	443	415	15371	transferase activity, transferring hexosyl groups	SOBIC.003G232900|SOBIC.002G173900|SOBIC.002G068800|SOBIC.003G442500|SOBIC.004G255200|SOBIC.008G035600|SOBIC.010G179000|SOBIC.003G047500|SOBIC.003G047700|SOBIC.004G114500|SOBIC.010G091100|SOBIC.010G081600|SOBIC.002G334500|SOBIC.002G265600|SOBIC.002G265800|SOBIC.003G267900|SOBIC.004G273200|SOBIC.003G042900|SOBIC.006G024000|SOBIC.003G233000|SOBIC.001G050800|SOBIC.001G084200|SOBIC.001G325600|SOBIC.00…
6355	3.1234e-05	0.00079543	49	994	415	15371	regulation of transcription, DNA-dependent	SOBIC.002G421400|SOBIC.005G117400|SOBIC.003G337900|SOBIC.001G381300|SOBIC.003G297600|SOBIC.001G515800|SOBIC.009G171600|SOBIC.003G242800|SOBIC.009G068900|SOBIC.008G060300|SOBIC.002G202700|SOBIC.007G118301|SOBIC.002G225300|SOBIC.002G080100|SOBIC.010G273700|SOBIC.001G084000|SOBIC.003G365500|SOBIC.009G212800|SOBIC.008G094700|SOBIC.004G283201|SOBIC.003G138400|SOBIC.001G148000|SOBIC.003G000600|SOBIC.00…
51252	3.2048e-05	0.00079543	49	995	415	15371	regulation of RNA metabolic process	SOBIC.002G421400|SOBIC.005G117400|SOBIC.003G337900|SOBIC.001G381300|SOBIC.003G297600|SOBIC.001G515800|SOBIC.009G171600|SOBIC.003G242800|SOBIC.009G068900|SOBIC.008G060300|SOBIC.002G202700|SOBIC.007G118301|SOBIC.002G225300|SOBIC.002G080100|SOBIC.010G273700|SOBIC.001G084000|SOBIC.003G365500|SOBIC.009G212800|SOBIC.008G094700|SOBIC.004G283201|SOBIC.003G138400|SOBIC.001G148000|SOBIC.003G000600|SOBIC.00…
45449	3.2882e-05	0.00079543	49	996	415	15371	regulation of transcription	SOBIC.002G421400|SOBIC.005G117400|SOBIC.003G337900|SOBIC.001G381300|SOBIC.003G297600|SOBIC.001G515800|SOBIC.009G171600|SOBIC.003G242800|SOBIC.009G068900|SOBIC.008G060300|SOBIC.002G202700|SOBIC.007G118301|SOBIC.002G225300|SOBIC.002G080100|SOBIC.010G273700|SOBIC.001G084000|SOBIC.003G365500|SOBIC.009G212800|SOBIC.008G094700|SOBIC.004G283201|SOBIC.003G138400|SOBIC.001G148000|SOBIC.003G000600|SOBIC.00…
19219	4.9242e-05	0.0010876	49	1012	415	15371	regulation of nucleobase, nucleoside, nucleotide and nucleic acid metabolic process	SOBIC.002G421400|SOBIC.005G117400|SOBIC.003G337900|SOBIC.001G381300|SOBIC.003G297600|SOBIC.001G515800|SOBIC.009G171600|SOBIC.003G242800|SOBIC.009G068900|SOBIC.008G060300|SOBIC.002G202700|SOBIC.007G118301|SOBIC.002G225300|SOBIC.002G080100|SOBIC.010G273700|SOBIC.001G084000|SOBIC.003G365500|SOBIC.009G212800|SOBIC.008G094700|SOBIC.004G283201|SOBIC.003G138400|SOBIC.001G148000|SOBIC.003G000600|SOBIC.00…
51171	4.9242e-05	0.0010876	49	1012	415	15371	regulation of nitrogen compound metabolic process	SOBIC.002G421400|SOBIC.005G117400|SOBIC.003G337900|SOBIC.001G381300|SOBIC.003G297600|SOBIC.001G515800|SOBIC.009G171600|SOBIC.003G242800|SOBIC.009G068900|SOBIC.008G060300|SOBIC.002G202700|SOBIC.007G118301|SOBIC.002G225300|SOBIC.002G080100|SOBIC.010G273700|SOBIC.001G084000|SOBIC.003G365500|SOBIC.009G212800|SOBIC.008G094700|SOBIC.004G283201|SOBIC.003G138400|SOBIC.001G148000|SOBIC.003G000600|SOBIC.00…
10556	6.7708e-05	0.0013229	49	1025	415	15371	regulation of macromolecule biosynthetic process	SOBIC.002G421400|SOBIC.005G117400|SOBIC.003G337900|SOBIC.001G381300|SOBIC.003G297600|SOBIC.001G515800|SOBIC.009G171600|SOBIC.003G242800|SOBIC.009G068900|SOBIC.008G060300|SOBIC.002G202700|SOBIC.007G118301|SOBIC.002G225300|SOBIC.002G080100|SOBIC.010G273700|SOBIC.001G084000|SOBIC.003G365500|SOBIC.009G212800|SOBIC.008G094700|SOBIC.004G283201|SOBIC.003G138400|SOBIC.001G148000|SOBIC.003G000600|SOBIC.00…
31326	6.7708e-05	0.0013229	49	1025	415	15371	regulation of cellular biosynthetic process	SOBIC.002G421400|SOBIC.005G117400|SOBIC.003G337900|SOBIC.001G381300|SOBIC.003G297600|SOBIC.001G515800|SOBIC.009G171600|SOBIC.003G242800|SOBIC.009G068900|SOBIC.008G060300|SOBIC.002G202700|SOBIC.007G118301|SOBIC.002G225300|SOBIC.002G080100|SOBIC.010G273700|SOBIC.001G084000|SOBIC.003G365500|SOBIC.009G212800|SOBIC.008G094700|SOBIC.004G283201|SOBIC.003G138400|SOBIC.001G148000|SOBIC.003G000600|SOBIC.00…
9889	6.7708e-05	0.0013229	49	1025	415	15371	regulation of biosynthetic process	SOBIC.002G421400|SOBIC.005G117400|SOBIC.003G337900|SOBIC.001G381300|SOBIC.003G297600|SOBIC.001G515800|SOBIC.009G171600|SOBIC.003G242800|SOBIC.009G068900|SOBIC.008G060300|SOBIC.002G202700|SOBIC.007G118301|SOBIC.002G225300|SOBIC.002G080100|SOBIC.010G273700|SOBIC.001G084000|SOBIC.003G365500|SOBIC.009G212800|SOBIC.008G094700|SOBIC.004G283201|SOBIC.003G138400|SOBIC.001G148000|SOBIC.003G000600|SOBIC.00…
30246	7.5684e-05	0.001424	16	194	415	15371	carbohydrate binding	SOBIC.002G068800|SOBIC.006G158200|SOBIC.008G013800|SOBIC.001G050800|SOBIC.002G024200|SOBIC.003G161700|SOBIC.002G025000|SOBIC.002G024000|SOBIC.001G237000|SOBIC.006G148400|SOBIC.001G237100|SOBIC.002G249600|SOBIC.004G338200|SOBIC.002G021900|SOBIC.006G132500|SOBIC.004G262500
16772	8.7711e-05	0.0015796	66	1533	415	15371	transferase activity, transferring phosphorus-containing groups	SOBIC.001G341600|SOBIC.001G064700|SOBIC.009G071800|SOBIC.002G329000|SOBIC.010G028501|SOBIC.002G024200|SOBIC.001G483600|SOBIC.002G024000|SOBIC.004G219900|SOBIC.001G237100|SOBIC.001G353900|SOBIC.006G024400|SOBIC.009G204900|SOBIC.001G258000|SOBIC.004G338200|SOBIC.001G156600|SOBIC.001G372900|SOBIC.008G099600|SOBIC.001G487600|SOBIC.002G195800|SOBIC.009G181300|SOBIC.010G120800|SOBIC.008G013800|SOBIC.00…
80090	9.0173e-05	0.0015796	49	1037	415	15371	regulation of primary metabolic process	SOBIC.002G421400|SOBIC.005G117400|SOBIC.003G337900|SOBIC.001G381300|SOBIC.003G297600|SOBIC.001G515800|SOBIC.009G171600|SOBIC.003G242800|SOBIC.009G068900|SOBIC.008G060300|SOBIC.002G202700|SOBIC.007G118301|SOBIC.002G225300|SOBIC.002G080100|SOBIC.010G273700|SOBIC.001G084000|SOBIC.003G365500|SOBIC.009G212800|SOBIC.008G094700|SOBIC.004G283201|SOBIC.003G138400|SOBIC.001G148000|SOBIC.003G000600|SOBIC.00…
10468	0.00010379	0.0017575	49	1043	415	15371	regulation of gene expression	SOBIC.002G421400|SOBIC.005G117400|SOBIC.003G337900|SOBIC.001G381300|SOBIC.003G297600|SOBIC.001G515800|SOBIC.009G171600|SOBIC.003G242800|SOBIC.009G068900|SOBIC.008G060300|SOBIC.002G202700|SOBIC.007G118301|SOBIC.002G225300|SOBIC.002G080100|SOBIC.010G273700|SOBIC.001G084000|SOBIC.003G365500|SOBIC.009G212800|SOBIC.008G094700|SOBIC.004G283201|SOBIC.003G138400|SOBIC.001G148000|SOBIC.003G000600|SOBIC.00…
60255	0.00013993	0.0022931	49	1056	415	15371	regulation of macromolecule metabolic process	SOBIC.002G421400|SOBIC.005G117400|SOBIC.003G337900|SOBIC.001G381300|SOBIC.003G297600|SOBIC.001G515800|SOBIC.009G171600|SOBIC.003G242800|SOBIC.009G068900|SOBIC.008G060300|SOBIC.002G202700|SOBIC.007G118301|SOBIC.002G225300|SOBIC.002G080100|SOBIC.010G273700|SOBIC.001G084000|SOBIC.003G365500|SOBIC.009G212800|SOBIC.008G094700|SOBIC.004G283201|SOBIC.003G138400|SOBIC.001G148000|SOBIC.003G000600|SOBIC.00…
31323	0.00014641	0.0023243	49	1058	415	15371	regulation of cellular metabolic process	SOBIC.002G421400|SOBIC.005G117400|SOBIC.003G337900|SOBIC.001G381300|SOBIC.003G297600|SOBIC.001G515800|SOBIC.009G171600|SOBIC.003G242800|SOBIC.009G068900|SOBIC.008G060300|SOBIC.002G202700|SOBIC.007G118301|SOBIC.002G225300|SOBIC.002G080100|SOBIC.010G273700|SOBIC.001G084000|SOBIC.003G365500|SOBIC.009G212800|SOBIC.008G094700|SOBIC.004G283201|SOBIC.003G138400|SOBIC.001G148000|SOBIC.003G000600|SOBIC.00…
9607	0.00015527	0.0023903	5	20	415	15371	response to biotic stimulus	SOBIC.001G401300|SOBIC.001G401200|SOBIC.001G401100|SOBIC.005G169200|SOBIC.001G400800
19222	0.00024847	0.0037124	49	1082	415	15371	regulation of metabolic process	SOBIC.002G421400|SOBIC.005G117400|SOBIC.003G337900|SOBIC.001G381300|SOBIC.003G297600|SOBIC.001G515800|SOBIC.009G171600|SOBIC.003G242800|SOBIC.009G068900|SOBIC.008G060300|SOBIC.002G202700|SOBIC.007G118301|SOBIC.002G225300|SOBIC.002G080100|SOBIC.010G273700|SOBIC.001G084000|SOBIC.003G365500|SOBIC.009G212800|SOBIC.008G094700|SOBIC.004G283201|SOBIC.003G138400|SOBIC.001G148000|SOBIC.003G000600|SOBIC.00…
19538	0.00029407	0.0042683	98	2612	415	15371	protein metabolic process	SOBIC.002G329000|SOBIC.002G024200|SOBIC.001G483600|SOBIC.002G294600|SOBIC.001G353900|SOBIC.009G204900|SOBIC.001G258000|SOBIC.001G156600|SOBIC.003G353500|SOBIC.008G099600|SOBIC.002G367900|SOBIC.001G321800|SOBIC.002G195800|SOBIC.009G181300|SOBIC.001G424400|SOBIC.003G291600|SOBIC.002G002400|SOBIC.006G260300|SOBIC.008G065200|SOBIC.006G075801|SOBIC.009G169400|SOBIC.002G021900|SOBIC.010G174500|SOBIC.00…
16567	0.00033819	0.0047723	10	99	415	15371	protein ubiquitination	SOBIC.001G305800|SOBIC.002G136800|SOBIC.004G169900|SOBIC.007G126300|SOBIC.006G075801|SOBIC.004G245100|SOBIC.002G188700|SOBIC.010G174500|SOBIC.010G102000|SOBIC.005G210000
32446	0.00039763	0.0054594	10	101	415	15371	protein modification by small protein conjugation	SOBIC.001G305800|SOBIC.002G136800|SOBIC.004G169900|SOBIC.007G126300|SOBIC.006G075801|SOBIC.004G245100|SOBIC.002G188700|SOBIC.010G174500|SOBIC.010G102000|SOBIC.005G210000
16881	0.00065452	0.0086748	11	127	415	15371	acid-amino acid ligase activity	SOBIC.001G305800|SOBIC.002G136800|SOBIC.004G169900|SOBIC.007G126300|SOBIC.001G009900|SOBIC.006G075801|SOBIC.004G245100|SOBIC.002G188700|SOBIC.010G174500|SOBIC.010G102000|SOBIC.005G210000
3677	0.00066598	0.0086748	55	1310	415	15371	DNA binding	SOBIC.002G421400|SOBIC.005G117400|SOBIC.003G337900|SOBIC.001G381300|SOBIC.003G297600|SOBIC.007G212200|SOBIC.001G515800|SOBIC.009G171600|SOBIC.003G242800|SOBIC.010G047100|SOBIC.009G068900|SOBIC.008G060300|SOBIC.002G202700|SOBIC.007G118301|SOBIC.002G225300|SOBIC.002G080100|SOBIC.010G273700|SOBIC.001G084000|SOBIC.003G365500|SOBIC.002G245800|SOBIC.009G212800|SOBIC.008G094700|SOBIC.004G283201|SOBIC.00…
6952	0.00075424	0.009454	6	41	415	15371	defense response	SOBIC.001G401300|SOBIC.001G401200|SOBIC.001G401100|SOBIC.005G169200|SOBIC.003G361100|SOBIC.001G400800
44267	0.00076302	0.009454	82	2163	415	15371	cellular protein metabolic process	SOBIC.001G341600|SOBIC.001G064700|SOBIC.002G329000|SOBIC.010G102000|SOBIC.010G028501|SOBIC.002G024200|SOBIC.001G483600|SOBIC.002G024000|SOBIC.004G219900|SOBIC.001G237100|SOBIC.001G353900|SOBIC.006G024400|SOBIC.009G204900|SOBIC.001G258000|SOBIC.004G338200|SOBIC.001G156600|SOBIC.001G372900|SOBIC.008G099600|SOBIC.001G487600|SOBIC.002G195800|SOBIC.009G181300|SOBIC.001G424400|SOBIC.010G120800|SOBIC.00…
4842	0.00090129	0.010648	10	112	415	15371	ubiquitin-protein ligase activity	SOBIC.001G305800|SOBIC.002G136800|SOBIC.004G169900|SOBIC.007G126300|SOBIC.006G075801|SOBIC.004G245100|SOBIC.002G188700|SOBIC.010G174500|SOBIC.010G102000|SOBIC.005G210000
70647	0.00090129	0.010648	10	112	415	15371	protein modification by small protein conjugation or removal	SOBIC.001G305800|SOBIC.002G136800|SOBIC.004G169900|SOBIC.007G126300|SOBIC.006G075801|SOBIC.004G245100|SOBIC.002G188700|SOBIC.010G174500|SOBIC.010G102000|SOBIC.005G210000
19787	0.0011054	0.012762	10	115	415	15371	small conjugating protein ligase activity	SOBIC.001G305800|SOBIC.002G136800|SOBIC.004G169900|SOBIC.007G126300|SOBIC.006G075801|SOBIC.004G245100|SOBIC.002G188700|SOBIC.010G174500|SOBIC.010G102000|SOBIC.005G210000
8152	0.0032562	0.036053	202	6459	415	15371	metabolic process	SOBIC.005G224900|SOBIC.002G419600|SOBIC.003G039700|SOBIC.002G329000|SOBIC.001G471100|SOBIC.002G294600|SOBIC.001G258000|SOBIC.003G353500|SOBIC.008G099600|SOBIC.002G265600|SOBIC.002G195400|SOBIC.005G137000|SOBIC.001G321800|SOBIC.009G181300|SOBIC.006G034400|SOBIC.006G187900|SOBIC.003G065300|SOBIC.003G291600|SOBIC.002G108400|SOBIC.001G325600|SOBIC.009G169400|SOBIC.005G075900|SOBIC.002G021900|SOBIC.00…
5506	0.0032647	0.036053	27	568	415	15371	iron ion binding	SOBIC.003G228500|SOBIC.001G012000|SOBIC.003G228400|SOBIC.003G228300|SOBIC.003G228200|SOBIC.010G203600|SOBIC.002G419600|SOBIC.008G036000|SOBIC.005G211400|SOBIC.003G152200|SOBIC.001G410200|SOBIC.003G286600|SOBIC.001G235800|SOBIC.010G069900|SOBIC.001G195300|SOBIC.010G182966|SOBIC.010G019500|SOBIC.006G185900|SOBIC.002G388800|SOBIC.002G216400|SOBIC.003G109832|SOBIC.002G108400|SOBIC.003G436800|SOBIC.00…
20037	0.0039542	0.042739	25	520	415	15371	heme binding	SOBIC.003G228500|SOBIC.001G012000|SOBIC.003G228400|SOBIC.003G228300|SOBIC.003G228200|SOBIC.010G203600|SOBIC.002G419600|SOBIC.008G036000|SOBIC.005G211400|SOBIC.003G152200|SOBIC.001G410200|SOBIC.001G235800|SOBIC.010G069900|SOBIC.001G195300|SOBIC.010G182966|SOBIC.010G019500|SOBIC.006G185900|SOBIC.002G388800|SOBIC.002G216400|SOBIC.003G109832|SOBIC.002G108400|SOBIC.003G436800|SOBIC.007G014200|SOBIC.00…
50794	0.0047082	0.049828	52	1337	415	15371	regulation of cellular process	SOBIC.002G421400|SOBIC.005G117400|SOBIC.003G337900|SOBIC.001G381300|SOBIC.003G297600|SOBIC.001G515800|SOBIC.009G171600|SOBIC.003G242800|SOBIC.009G068900|SOBIC.008G060300|SOBIC.002G202700|SOBIC.007G118301|SOBIC.002G225300|SOBIC.002G080100|SOBIC.010G273700|SOBIC.003G250600|SOBIC.001G084000|SOBIC.003G365500|SOBIC.009G212800|SOBIC.008G094700|SOBIC.004G283201|SOBIC.002G321500|SOBIC.003G138400|SOBIC.00…
[truncated: 205 more columns]

## Sheet: Grassl_xvh_mock_down
Selected statistical test : Hypergeometric test
Selected correction : Benjamini & Hochberg False Discovery Rate (FDR) correction
Selected significance level : 0.05
Testing option : Use whole annotation as reference set
The selected cluster :
SOBIC.002G415000	SOBIC.001G336050	SOBIC.004G035500	SOBIC.004G127600	SOBIC.003G383600	SOBIC.009G212000	SOBIC.009G126800	SOBIC.002G360200	SOBIC.002G370000	SOBIC.009G196900	SOBIC.010G074600	SOBIC.003G074700	SOBIC.009G043400	SOBIC.001G309900	SOBIC.002G305700	SOBIC.003G177700	SOBIC.001G225300	SOBIC.001G017000	SOBIC.003G149000	SOBIC.002G282500	SOBIC.006G191600	SOBIC.001G120000	SOBIC.010G038500	SOBIC.007G185100	SOBIC.006G193900	SOBIC.002G141100	SOBIC.002G279100	SOBIC.003G139300	SOBIC.010G143700	SOBIC.001G184900	SOBIC.007G143700	SOBIC.004G344400	SOBIC.009G238500	SOBIC.002G006600	SOBIC.003G153500	SOBIC.009G091850	SOBIC.006G157800	SOBIC.001G316100	SOBIC.004G276600	SOBIC.009G098100	SOBIC.002G064400	SOBIC.004G113100	SOBIC.005G110472	SOBIC.003G440500	SOBIC.004G335900	SOBIC.006G100900	SOBIC.007G018900	SOBIC.004G216300	SOBIC.007G069101	SOBIC.005G100300
SOBIC.006G125800	SOBIC.008G013300	SOBIC.005G227000	SOBIC.005G099500	SOBIC.002G284901	SOBIC.001G527000	SOBIC.001G122400	SOBIC.004G116400	SOBIC.002G342600	SOBIC.002G256100	SOBIC.004G317900	SOBIC.001G252800	SOBIC.003G214800	SOBIC.005G063100	SOBIC.004G326500	SOBIC.010G277600	SOBIC.009G230000	SOBIC.001G398300	SOBIC.002G354700	SOBIC.004G327700	SOBIC.009G130700	SOBIC.008G061701	SOBIC.004G098000	SOBIC.005G085600	SOBIC.006G186700	SOBIC.004G329800	SOBIC.002G278800	SOBIC.008G087500	SOBIC.010G183600	SOBIC.003G010600	SOBIC.010G156100	SOBIC.004G020800	SOBIC.003G286700	SOBIC.001G426300	SOBIC.007G171600	SOBIC.003G374200	SOBIC.005G190800	SOBIC.004G072000	SOBIC.002G152800	SOBIC.010G173800	SOBIC.002G242600	SOBIC.008G030600	SOBIC.004G191600	SOBIC.007G217700	SOBIC.004G296900	SOBIC.002G369800	SOBIC.004G256200	SOBIC.003G305300	SOBIC.008G108400	SOBIC.003G328200
SOBIC.002G312200	SOBIC.001G012300	SOBIC.004G016500	SOBIC.001G524200	SOBIC.010G102800	SOBIC.010G188300	SOBIC.001G515600	SOBIC.004G274800	SOBIC.001G489900	SOBIC.008G088878	SOBIC.004G038300	SOBIC.003G229700	SOBIC.004G110400	SOBIC.008G112300	SOBIC.008G080900	SOBIC.005G122900	SOBIC.008G051000	SOBIC.001G069700	SOBIC.007G034500	SOBIC.001G534532	SOBIC.003G428800	SOBIC.001G512200	SOBIC.001G453300	SOBIC.009G238300	SOBIC.001G141600	SOBIC.004G094100	SOBIC.008G148500	SOBIC.003G182800	SOBIC.004G176300	SOBIC.006G025500	SOBIC.001G023300	SOBIC.004G285700	SOBIC.008G136500	SOBIC.006G184300	SOBIC.001G012400	SOBIC.001G362800	SOBIC.009G239500	SOBIC.009G010900	SOBIC.002G278900	SOBIC.006G211400	SOBIC.003G239300	SOBIC.010G215500	SOBIC.009G187100	SOBIC.001G372600	SOBIC.003G017100	SOBIC.002G370500	SOBIC.001G116400	SOBIC.003G357600	SOBIC.007G137300	SOBIC.004G164100
No annotations were retrieved for the following entities:
SOBIC.002G415000	SOBIC.001G336050	SOBIC.004G127600	SOBIC.003G383600	SOBIC.008G087500	SOBIC.003G010600	SOBIC.009G126800	SOBIC.002G360200	SOBIC.002G370000	SOBIC.010G074600	SOBIC.003G074700	SOBIC.009G043400	SOBIC.003G177700	SOBIC.004G020800	SOBIC.001G225300	SOBIC.001G426300	SOBIC.003G149000	SOBIC.003G374200	SOBIC.002G242600	SOBIC.008G030600	SOBIC.006G191600	SOBIC.006G193900	SOBIC.002G279100	SOBIC.004G191600	SOBIC.010G143700	SOBIC.002G369800	SOBIC.001G184900	SOBIC.003G305300	SOBIC.008G108400	SOBIC.004G344400	SOBIC.010G154150	SOBIC.006G241400	SOBIC.003G091850	SOBIC.008G153200	SOBIC.001G390000	SOBIC.009G091850	SOBIC.002G000500	SOBIC.004G096200	SOBIC.001G316100	SOBIC.004G276600	SOBIC.002G064400	SOBIC.004G113100	SOBIC.005G110472	SOBIC.004G335900	SOBIC.009G161100	SOBIC.001G140400	SOBIC.004G216300	SOBIC.001G308000	SOBIC.007G069101	SOBIC.009G010700
SOBIC.004G176300	SOBIC.006G153000	SOBIC.006G025500	SOBIC.001G023300	SOBIC.006G241600	SOBIC.004G285700	SOBIC.001G423000	SOBIC.007G111500	SOBIC.010G255600	SOBIC.006G184300	SOBIC.008G069300	SOBIC.001G362800	SOBIC.009G010900	SOBIC.002G278900	SOBIC.001G341100	SOBIC.008G013300	SOBIC.010G215500	SOBIC.009G187100	SOBIC.002G370500	SOBIC.007G137300	SOBIC.004G164100	SOBIC.005G200200	SOBIC.004G204500	SOBIC.009G074500	SOBIC.002G256100	SOBIC.004G317900	SOBIC.003G214800	SOBIC.005G063100	SOBIC.004G326500	SOBIC.010G277600	SOBIC.001G009000	SOBIC.003G300500	SOBIC.001G398300	SOBIC.002G354700	SOBIC.003G260100	SOBIC.004G327700	SOBIC.006G021000	SOBIC.002G406400	SOBIC.009G130700	SOBIC.008G061701
GO-ID	p-value	corr p-value	x	n	X	N	Description	Genes in test set
9654	7.9355e-08	4.6292e-05	7	22	278	15371	oxygen evolving complex	SOBIC.004G191200|SOBIC.001G527000|SOBIC.006G084500|SOBIC.001G415400|SOBIC.009G130800|SOBIC.008G131700|SOBIC.003G328200
19898	1.5613e-07	4.6292e-05	7	24	278	15371	extrinsic to membrane	SOBIC.004G191200|SOBIC.001G527000|SOBIC.006G084500|SOBIC.001G415400|SOBIC.009G130800|SOBIC.008G131700|SOBIC.003G328200
9523	1.2686e-05	0.0025076	7	44	278	15371	photosystem II	SOBIC.004G191200|SOBIC.001G527000|SOBIC.006G084500|SOBIC.001G415400|SOBIC.009G130800|SOBIC.008G131700|SOBIC.003G328200
15979	3.5729e-05	0.0052968	9	90	278	15371	photosynthesis	SOBIC.004G191200|SOBIC.001G527000|SOBIC.002G215000|SOBIC.008G051000|SOBIC.006G084500|SOBIC.001G415400|SOBIC.009G130800|SOBIC.008G131700|SOBIC.003G328200
6457	5.4948e-05	0.0065168	9	95	278	15371	protein folding	SOBIC.001G120000|SOBIC.004G082200|SOBIC.007G185100|SOBIC.010G219500|SOBIC.004G319800|SOBIC.007G143700|SOBIC.004G234200|SOBIC.007G116950|SOBIC.003G099400
9521	0.00013669	0.0092042	7	63	278	15371	photosystem	SOBIC.004G191200|SOBIC.001G527000|SOBIC.006G084500|SOBIC.001G415400|SOBIC.009G130800|SOBIC.008G131700|SOBIC.003G328200
34357	0.00015113	0.0092042	7	64	278	15371	photosynthetic membrane	SOBIC.004G191200|SOBIC.001G527000|SOBIC.006G084500|SOBIC.001G415400|SOBIC.009G130800|SOBIC.008G131700|SOBIC.003G328200
44275	0.00016679	0.0092042	7	65	278	15371	cellular carbohydrate catabolic process	SOBIC.005G056400|SOBIC.003G313900|SOBIC.009G183700|SOBIC.010G188300|SOBIC.002G081500|SOBIC.010G026925|SOBIC.009G190700
9579	0.00020205	0.0092042	7	67	278	15371	thylakoid	SOBIC.004G191200|SOBIC.001G527000|SOBIC.006G084500|SOBIC.001G415400|SOBIC.009G130800|SOBIC.008G131700|SOBIC.003G328200
44436	0.00020205	0.0092042	7	67	278	15371	thylakoid part	SOBIC.004G191200|SOBIC.001G527000|SOBIC.006G084500|SOBIC.001G415400|SOBIC.009G130800|SOBIC.008G131700|SOBIC.003G328200
16052	0.00027921	0.0092042	8	93	278	15371	carbohydrate catabolic process	SOBIC.005G056400|SOBIC.003G313900|SOBIC.009G183700|SOBIC.010G188300|SOBIC.002G081500|SOBIC.010G026925|SOBIC.009G190700|SOBIC.002G329500
80028	0.00032595	0.0092042	2	2	278	15371	nitrile biosynthetic process	SOBIC.003G313900|SOBIC.009G190700
44273	0.00032595	0.0092042	2	2	278	15371	sulfur compound catabolic process	SOBIC.003G313900|SOBIC.009G190700
19757	0.00032595	0.0092042	2	2	278	15371	glycosinolate metabolic process	SOBIC.003G313900|SOBIC.009G190700
19759	0.00032595	0.0092042	2	2	278	15371	glycosinolate catabolic process	SOBIC.003G313900|SOBIC.009G190700
19760	0.00032595	0.0092042	2	2	278	15371	glucosinolate metabolic process	SOBIC.003G313900|SOBIC.009G190700
19762	0.00032595	0.0092042	2	2	278	15371	glucosinolate catabolic process	SOBIC.003G313900|SOBIC.009G190700
50898	0.00032595	0.0092042	2	2	278	15371	nitrile metabolic process	SOBIC.003G313900|SOBIC.009G190700
16139	0.00032595	0.0092042	2	2	278	15371	glycoside catabolic process	SOBIC.003G313900|SOBIC.009G190700
16143	0.00032595	0.0092042	2	2	278	15371	S-glycoside metabolic process	SOBIC.003G313900|SOBIC.009G190700
16145	0.00032595	0.0092042	2	2	278	15371	S-glycoside catabolic process	SOBIC.003G313900|SOBIC.009G190700
5509	0.00047359	0.012766	9	126	278	15371	calcium ion binding	SOBIC.003G276400|SOBIC.004G191200|SOBIC.001G527000|SOBIC.006G084500|SOBIC.001G429900|SOBIC.001G415400|SOBIC.009G130800|SOBIC.008G131700|SOBIC.003G328200
[truncated: 205 more columns]

## Sheet: Grassl_xvh_mock_up
Selected statistical test : Hypergeometric test
Selected correction : Benjamini & Hochberg False Discovery Rate (FDR) correction
Selected significance level : 0.05
Testing option : Use whole annotation as reference set
The selected cluster :
SOBIC.002G087500	SOBIC.004G058500	SOBIC.007G138100	SOBIC.007G023000	SOBIC.001G444400	SOBIC.003G270800	SOBIC.002G270766	SOBIC.010G053900	SOBIC.002G376900	SOBIC.002G326400	SOBIC.003G349800	SOBIC.003G426300	SOBIC.002G225700	SOBIC.007G059200	SOBIC.002G020800	SOBIC.002G261800	SOBIC.002G110600	SOBIC.009G137800	SOBIC.006G246300	SOBIC.007G137000	SOBIC.004G060832	SOBIC.007G026500	SOBIC.002G040400	SOBIC.009G181300	SOBIC.010G084400	SOBIC.003G197200	SOBIC.002G250900	SOBIC.002G182900	SOBIC.003G210500	SOBIC.005G217700	SOBIC.009G087000	SOBIC.001G453100	SOBIC.002G388900	SOBIC.005G101500	SOBIC.009G250400	SOBIC.003G321000	SOBIC.001G077400	SOBIC.002G349300	SOBIC.003G129500	SOBIC.001G182600	SOBIC.009G169400	SOBIC.002G021900	SOBIC.001G339200	SOBIC.002G312000	SOBIC.002G335100	SOBIC.003G037500	SOBIC.002G089700	SOBIC.003G083200	SOBIC.001G284425	SOBIC.005G029200
SOBIC.003G429200	SOBIC.003G432600	SOBIC.001G153200	SOBIC.003G245201	SOBIC.005G205300	SOBIC.006G113800	SOBIC.003G222101	SOBIC.001G144300	SOBIC.001G018400	SOBIC.001G119100	SOBIC.001G064700	SOBIC.006G054900	SOBIC.002G236400	SOBIC.006G148900	SOBIC.001G434000	SOBIC.001G148900	SOBIC.010G272000	SOBIC.003G325000	SOBIC.007G212200	SOBIC.004G348400	SOBIC.002G351400	SOBIC.001G049300	SOBIC.010G078600	SOBIC.009G173300	SOBIC.007G110400	SOBIC.002G040600	SOBIC.002G036100	SOBIC.001G424200	SOBIC.001G401300	SOBIC.002G013000	SOBIC.004G032300	SOBIC.004G088100	SOBIC.007G061300	SOBIC.005G065500	SOBIC.002G401600	SOBIC.002G361200	SOBIC.001G297900	SOBIC.006G259000	SOBIC.003G316300	SOBIC.008G058200	SOBIC.005G098200	SOBIC.003G260800	SOBIC.002G224400	SOBIC.004G297100	SOBIC.001G362001	SOBIC.004G280900	SOBIC.001G100501	SOBIC.006G146500	SOBIC.006G121200	SOBIC.009G014700
SOBIC.009G111800	SOBIC.006G031200	SOBIC.002G140400	SOBIC.002G089100	SOBIC.003G364500	SOBIC.009G121600	SOBIC.005G165900	SOBIC.005G126100	SOBIC.002G185500	SOBIC.005G022200	SOBIC.003G322900	SOBIC.001G059400	SOBIC.002G093600	SOBIC.001G095700	SOBIC.007G074200	SOBIC.004G280500	SOBIC.005G093000	SOBIC.004G191300	SOBIC.003G195600	SOBIC.006G084600	SOBIC.006G158200	SOBIC.007G158500	SOBIC.002G137000	SOBIC.002G050900	SOBIC.004G088600	SOBIC.001G518800	SOBIC.002G216400	SOBIC.008G018600	SOBIC.001G293600	SOBIC.005G075600	SOBIC.002G023300	SOBIC.003G339100	SOBIC.003G146000	SOBIC.001G096800	SOBIC.001G339600	SOBIC.002G173900	SOBIC.001G314300	SOBIC.009G130100	SOBIC.004G297600	SOBIC.002G362900	SOBIC.007G035500	SOBIC.003G249000	SOBIC.004G109100	SOBIC.003G434200	SOBIC.002G041100	SOBIC.006G257700	SOBIC.003G104600	SOBIC.003G156600	SOBIC.003G263300	SOBIC.004G158500
SOBIC.007G030900	SOBIC.003G291600	SOBIC.001G098000	SOBIC.002G108400	SOBIC.010G030900	SOBIC.001G482800	SOBIC.001G082900	SOBIC.008G033200	SOBIC.010G178700	SOBIC.010G151200	SOBIC.002G209100	SOBIC.004G176900	SOBIC.006G021900	SOBIC.003G310200	SOBIC.003G039800	SOBIC.004G308200	SOBIC.001G343601	SOBIC.002G417201	SOBIC.002G117100	SOBIC.006G105000	SOBIC.003G144800	SOBIC.001G412700	SOBIC.002G376800	SOBIC.005G041000	SOBIC.004G187800	SOBIC.003G126100	SOBIC.001G401800	SOBIC.003G116300	SOBIC.009G181200	SOBIC.002G195066	SOBIC.003G384700	SOBIC.003G344200	SOBIC.001G398500	SOBIC.001G306600	SOBIC.009G205700	SOBIC.010G071000	SOBIC.005G046700	SOBIC.006G130000	SOBIC.001G205700	SOBIC.001G526900	SOBIC.009G224200	SOBIC.001G463000	SOBIC.001G201100	SOBIC.006G192900	SOBIC.001G341600	SOBIC.001G383000	SOBIC.009G136400	SOBIC.005G119100	SOBIC.002G064700	SOBIC.010G127300
SOBIC.005G031400	SOBIC.005G136300	SOBIC.003G276000	SOBIC.005G216100	SOBIC.004G089300	SOBIC.007G048200	SOBIC.003G325100	SOBIC.001G462800	SOBIC.001G542600	SOBIC.001G074400	SOBIC.003G265100	SOBIC.003G353800	SOBIC.001G516000	SOBIC.001G319300	SOBIC.006G137900	SOBIC.008G133900	SOBIC.010G020200	SOBIC.006G099700	SOBIC.006G208800	SOBIC.009G026800	SOBIC.010G098350	SOBIC.001G040400	SOBIC.009G162500	SOBIC.008G162201	SOBIC.001G428900	SOBIC.001G017400	SOBIC.001G401200	SOBIC.010G103300	SOBIC.004G160300	SOBIC.007G143400	SOBIC.002G214500	SOBIC.002G122700	SOBIC.002G388800	SOBIC.001G533900	SOBIC.001G434100	SOBIC.003G106300	SOBIC.004G312100	SOBIC.006G098600	SOBIC.001G224000	SOBIC.002G203000	SOBIC.001G230100	SOBIC.001G035100	SOBIC.002G232800	SOBIC.006G113200	SOBIC.001G064900	SOBIC.010G064000	SOBIC.010G230800	SOBIC.004G341800	SOBIC.009G142600	SOBIC.009G167900
SOBIC.003G141000	SOBIC.010G073800	SOBIC.001G476400	SOBIC.010G273700	SOBIC.010G107200	SOBIC.003G262100	SOBIC.003G300800	SOBIC.002G201900	SOBIC.010G224501	SOBIC.001G136300	SOBIC.009G157700	SOBIC.001G153900	SOBIC.004G262600	SOBIC.004G058000	SOBIC.005G222200	SOBIC.009G130000	SOBIC.006G140200	SOBIC.003G228200	SOBIC.002G041200	SOBIC.010G203600	SOBIC.009G077800	SOBIC.001G442600	SOBIC.003G366200	SOBIC.008G029000	SOBIC.005G018700	SOBIC.001G330925	SOBIC.010G259600	SOBIC.010G018600	SOBIC.009G144600	SOBIC.003G341100	SOBIC.007G149300	SOBIC.009G230600	SOBIC.005G095900	SOBIC.003G221800	SOBIC.005G015200	SOBIC.009G041400	SOBIC.006G279400	SOBIC.005G152100	SOBIC.010G091000	SOBIC.001G022400	SOBIC.010G085800	SOBIC.003G015000	SOBIC.007G024500	SOBIC.009G248500	SOBIC.001G114300	SOBIC.006G078400	SOBIC.009G038000	SOBIC.009G240400	SOBIC.003G250340	SOBIC.008G007400
No annotations were retrieved for the following entities:
SOBIC.004G297200	SOBIC.003G312400	SOBIC.003G282901	SOBIC.007G023000	SOBIC.003G400266	SOBIC.003G198400	SOBIC.002G083266	SOBIC.002G270766	SOBIC.007G154701	SOBIC.006G211300	SOBIC.010G102050	SOBIC.003G349800	SOBIC.010G131600	SOBIC.002G020800	SOBIC.002G261800	SOBIC.002G110600	SOBIC.001G092700	SOBIC.010G013100	SOBIC.007G137000	SOBIC.004G060832	SOBIC.007G001100	SOBIC.002G317800	SOBIC.008G183300	SOBIC.006G267100	SOBIC.001G510100	SOBIC.005G122300	SOBIC.002G250900	SOBIC.002G182900	SOBIC.005G217700	SOBIC.001G453100	SOBIC.005G101500	SOBIC.007G030900	SOBIC.003G321000	SOBIC.002G349300	SOBIC.001G482800	SOBIC.001G082900	SOBIC.008G033200	SOBIC.010G151200	SOBIC.001G339200	SOBIC.002G335100	SOBIC.003G039800	SOBIC.001G284425	SOBIC.001G343601	SOBIC.005G029200	SOBIC.010G087700	SOBIC.002G417201	SOBIC.009G067400	SOBIC.003G144800	SOBIC.004G286400	SOBIC.005G217900
SOBIC.002G196000	SOBIC.001G074400	SOBIC.003G265100	SOBIC.003G353800	SOBIC.008G133900	SOBIC.010G020200	SOBIC.006G099700	SOBIC.006G208800	SOBIC.010G098350	SOBIC.001G101600	SOBIC.001G040400	SOBIC.010G193300	SOBIC.005G149700	SOBIC.010G103300	SOBIC.007G145700	SOBIC.004G160300	SOBIC.002G199500	SOBIC.001G216500	SOBIC.003G258700	SOBIC.002G214500	SOBIC.002G122700	SOBIC.001G533900	SOBIC.001G134500	SOBIC.001G075600	SOBIC.009G148100	SOBIC.002G245100	SOBIC.007G201100	SOBIC.004G241100	SOBIC.006G159800	SOBIC.004G312100	SOBIC.006G098600	SOBIC.001G261513	SOBIC.010G023600	SOBIC.004G165200	SOBIC.003G249400	SOBIC.001G035100	SOBIC.006G113200	SOBIC.007G155000	SOBIC.010G064000	SOBIC.001G402200	SOBIC.001G314700	SOBIC.004G341800	SOBIC.008G182900	SOBIC.008G144500	SOBIC.001G322200	SOBIC.002G253500	SOBIC.001G108800	SOBIC.003G160700	SOBIC.002G244901	SOBIC.010G112401
SOBIC.009G240400	SOBIC.001G313000	SOBIC.003G252400	SOBIC.010G163150	SOBIC.009G178850	SOBIC.009G129000	SOBIC.004G061500	SOBIC.001G523000	SOBIC.008G181300	SOBIC.009G257100	SOBIC.010G168600	SOBIC.002G219200	SOBIC.005G101800	SOBIC.001G495164	SOBIC.003G032900	SOBIC.003G086200	SOBIC.007G105800	SOBIC.003G157600	SOBIC.006G207100	SOBIC.007G025700	SOBIC.010G117100	SOBIC.010G155300	SOBIC.001G358366	SOBIC.002G358300	SOBIC.010G201200	SOBIC.007G157100	SOBIC.002G146200	SOBIC.009G155200	SOBIC.010G097800	SOBIC.003G031500	SOBIC.003G387200	SOBIC.001G513300	SOBIC.008G182700	SOBIC.003G253700	SOBIC.007G218300	SOBIC.010G234000	SOBIC.009G122400	SOBIC.001G265400	SOBIC.001G022100	SOBIC.006G093700	SOBIC.004G076800	SOBIC.004G013000	SOBIC.004G187300	SOBIC.010G192800	SOBIC.001G196950	SOBIC.009G217500	SOBIC.002G210800	SOBIC.002G042100	SOBIC.006G009000	SOBIC.001G210300
GO-ID	p-value	corr p-value	x	n	X	N	Description	Genes in test set
6468	1.4127e-15	1.0101e-12	130	1198	818	15371	protein amino acid phosphorylation	SOBIC.006G087900|SOBIC.002G362900|SOBIC.009G142600|SOBIC.002G329000|SOBIC.009G167900|SOBIC.001G236200|SOBIC.002G024200|SOBIC.002G326400|SOBIC.001G483600|SOBIC.003G263300|SOBIC.002G290400|SOBIC.003G410100|SOBIC.009G204900|SOBIC.002G154300|SOBIC.008G099600|SOBIC.010G137300|SOBIC.006G246300|SOBIC.009G181300|SOBIC.003G067600|SOBIC.007G149800|SOBIC.001G141800|SOBIC.003G291600|SOBIC.002G002400|SOBIC.00…
4672	3.7444e-15	1.3386e-12	130	1213	818	15371	protein kinase activity	SOBIC.006G087900|SOBIC.002G362900|SOBIC.009G142600|SOBIC.002G329000|SOBIC.009G167900|SOBIC.001G236200|SOBIC.002G024200|SOBIC.002G326400|SOBIC.001G483600|SOBIC.003G263300|SOBIC.002G290400|SOBIC.003G410100|SOBIC.009G204900|SOBIC.002G154300|SOBIC.008G099600|SOBIC.010G137300|SOBIC.006G246300|SOBIC.009G181300|SOBIC.003G067600|SOBIC.007G149800|SOBIC.001G141800|SOBIC.003G291600|SOBIC.002G002400|SOBIC.00…
43687	1.8715e-14	4.4603e-12	148	1488	818	15371	post-translational protein modification	SOBIC.006G087900|SOBIC.002G362900|SOBIC.009G142600|SOBIC.002G329000|SOBIC.009G167900|SOBIC.001G236200|SOBIC.002G024200|SOBIC.002G326400|SOBIC.001G483600|SOBIC.003G263300|SOBIC.002G290400|SOBIC.003G410100|SOBIC.009G204900|SOBIC.002G154300|SOBIC.008G099600|SOBIC.010G137300|SOBIC.006G246300|SOBIC.009G181300|SOBIC.003G141000|SOBIC.003G067600|SOBIC.007G149800|SOBIC.001G141800|SOBIC.003G291600|SOBIC.00…
16310	4.5105e-14	8.0625e-12	130	1253	818	15371	phosphorylation	SOBIC.006G087900|SOBIC.002G362900|SOBIC.009G142600|SOBIC.002G329000|SOBIC.009G167900|SOBIC.001G236200|SOBIC.002G024200|SOBIC.002G326400|SOBIC.001G483600|SOBIC.003G263300|SOBIC.002G290400|SOBIC.003G410100|SOBIC.009G204900|SOBIC.002G154300|SOBIC.008G099600|SOBIC.010G137300|SOBIC.006G246300|SOBIC.009G181300|SOBIC.003G067600|SOBIC.007G149800|SOBIC.001G141800|SOBIC.003G291600|SOBIC.002G002400|SOBIC.00…
6464	6.6385e-14	9.493e-12	152	1568	818	15371	protein modification process	SOBIC.006G087900|SOBIC.002G362900|SOBIC.009G142600|SOBIC.002G329000|SOBIC.009G167900|SOBIC.001G236200|SOBIC.002G024200|SOBIC.002G326400|SOBIC.001G483600|SOBIC.003G263300|SOBIC.002G290400|SOBIC.003G410100|SOBIC.009G204900|SOBIC.002G154300|SOBIC.008G099600|SOBIC.010G137300|SOBIC.006G246300|SOBIC.009G181300|SOBIC.003G141000|SOBIC.003G067600|SOBIC.007G149800|SOBIC.001G141800|SOBIC.003G291600|SOBIC.00…
6793	1.2934e-13	1.3212e-11	137	1368	818	15371	phosphorus metabolic process	SOBIC.006G087900|SOBIC.002G362900|SOBIC.009G142600|SOBIC.002G329000|SOBIC.009G167900|SOBIC.001G236200|SOBIC.002G024200|SOBIC.002G326400|SOBIC.001G483600|SOBIC.003G263300|SOBIC.002G290400|SOBIC.003G410100|SOBIC.009G204900|SOBIC.002G154300|SOBIC.008G099600|SOBIC.010G137300|SOBIC.006G246300|SOBIC.009G181300|SOBIC.003G141000|SOBIC.003G067600|SOBIC.007G149800|SOBIC.001G141800|SOBIC.003G291600|SOBIC.00…
6796	1.2934e-13	1.3212e-11	137	1368	818	15371	phosphate metabolic process	SOBIC.006G087900|SOBIC.002G362900|SOBIC.009G142600|SOBIC.002G329000|SOBIC.009G167900|SOBIC.001G236200|SOBIC.002G024200|SOBIC.002G326400|SOBIC.001G483600|SOBIC.003G263300|SOBIC.002G290400|SOBIC.003G410100|SOBIC.009G204900|SOBIC.002G154300|SOBIC.008G099600|SOBIC.010G137300|SOBIC.006G246300|SOBIC.009G181300|SOBIC.003G141000|SOBIC.003G067600|SOBIC.007G149800|SOBIC.001G141800|SOBIC.003G291600|SOBIC.00…
16773	2.9994e-13	2.6807e-11	134	1341	818	15371	phosphotransferase activity, alcohol group as acceptor	SOBIC.006G087900|SOBIC.002G362900|SOBIC.009G142600|SOBIC.002G329000|SOBIC.009G167900|SOBIC.001G236200|SOBIC.002G024200|SOBIC.002G326400|SOBIC.001G483600|SOBIC.003G263300|SOBIC.002G290400|SOBIC.003G410100|SOBIC.009G204900|SOBIC.002G154300|SOBIC.008G099600|SOBIC.010G137300|SOBIC.006G246300|SOBIC.009G181300|SOBIC.003G067600|SOBIC.007G149800|SOBIC.001G141800|SOBIC.003G291600|SOBIC.002G002400|SOBIC.00…
43412	5.0013e-13	3.9733e-11	152	1607	818	15371	macromolecule modification	SOBIC.006G087900|SOBIC.002G362900|SOBIC.009G142600|SOBIC.002G329000|SOBIC.009G167900|SOBIC.001G236200|SOBIC.002G024200|SOBIC.002G326400|SOBIC.001G483600|SOBIC.003G263300|SOBIC.002G290400|SOBIC.003G410100|SOBIC.009G204900|SOBIC.002G154300|SOBIC.008G099600|SOBIC.010G137300|SOBIC.006G246300|SOBIC.009G181300|SOBIC.003G141000|SOBIC.003G067600|SOBIC.007G149800|SOBIC.001G141800|SOBIC.003G291600|SOBIC.00…
16301	2.8334e-12	2.0259e-10	132	1354	818	15371	kinase activity	SOBIC.006G087900|SOBIC.002G362900|SOBIC.009G142600|SOBIC.002G329000|SOBIC.009G167900|SOBIC.001G236200|SOBIC.002G024200|SOBIC.002G326400|SOBIC.001G483600|SOBIC.003G263300|SOBIC.002G290400|SOBIC.003G410100|SOBIC.009G204900|SOBIC.002G154300|SOBIC.008G099600|SOBIC.010G137300|SOBIC.006G246300|SOBIC.009G181300|SOBIC.003G067600|SOBIC.007G149800|SOBIC.001G141800|SOBIC.003G291600|SOBIC.002G002400|SOBIC.00…
16740	2.2423e-11	1.4575e-09	217	2690	818	15371	transferase activity	SOBIC.002G064500|SOBIC.001G230100|SOBIC.010G230800|SOBIC.009G142600|SOBIC.002G329000|SOBIC.009G167900|SOBIC.001G236200|SOBIC.002G326400|SOBIC.010G072300|SOBIC.002G154300|SOBIC.007G059200|SOBIC.001G424000|SOBIC.004G244100|SOBIC.008G099600|SOBIC.002G265600|SOBIC.006G246300|SOBIC.005G137000|SOBIC.009G181300|SOBIC.003G067600|SOBIC.007G149800|SOBIC.003G143700|SOBIC.003G291600|SOBIC.001G098000|SOBIC.01…
3824	1.3416e-09	7.9936e-08	453	6950	818	15371	catalytic activity	SOBIC.002G087500|SOBIC.002G064500|SOBIC.006G226800|SOBIC.001G444400|SOBIC.001G236200|SOBIC.003G216166|SOBIC.002G326400|SOBIC.002G294600|SOBIC.010G072300|SOBIC.002G154300|SOBIC.007G059200|SOBIC.008G114300|SOBIC.006G246300|SOBIC.002G065600|SOBIC.001G321800|SOBIC.002G040400|SOBIC.009G181300|SOBIC.010G084400|SOBIC.003G197200|SOBIC.003G143700|SOBIC.002G388900|SOBIC.003G107600|SOBIC.010G105300|SOBIC.00…
16772	3.3143e-09	1.8229e-07	134	1533	818	15371	transferase activity, transferring phosphorus-containing groups	SOBIC.006G087900|SOBIC.002G362900|SOBIC.009G142600|SOBIC.002G329000|SOBIC.009G167900|SOBIC.001G236200|SOBIC.002G024200|SOBIC.002G326400|SOBIC.001G483600|SOBIC.003G263300|SOBIC.002G290400|SOBIC.003G410100|SOBIC.009G204900|SOBIC.002G154300|SOBIC.008G099600|SOBIC.010G137300|SOBIC.006G246300|SOBIC.009G181300|SOBIC.003G067600|SOBIC.007G149800|SOBIC.001G141800|SOBIC.003G291600|SOBIC.002G002400|SOBIC.00…
30246	1.0165e-08	5.1916e-07	32	194	818	15371	carbohydrate binding	SOBIC.006G192900|SOBIC.009G130100|SOBIC.002G068800|SOBIC.010G127300|SOBIC.010G127200|SOBIC.002G024100|SOBIC.002G024200|SOBIC.003G156000|SOBIC.002G024000|SOBIC.001G237000|SOBIC.005G049600|SOBIC.001G032300|SOBIC.006G152200|SOBIC.009G026800|SOBIC.004G223500|SOBIC.003G263500|SOBIC.006G158200|SOBIC.006G158266|SOBIC.008G007200|SOBIC.008G013800|SOBIC.001G050800|SOBIC.002G025000|SOBIC.006G148500|SOBIC.00…
3700	6.0524e-08	2.885e-06	58	518	818	15371	transcription factor activity	SOBIC.007G077300|SOBIC.005G117400|SOBIC.009G184400|SOBIC.010G089700|SOBIC.001G381300|SOBIC.006G184800|SOBIC.004G158901|SOBIC.009G171600|SOBIC.003G242800|SOBIC.002G269400|SOBIC.009G068900|SOBIC.008G060300|SOBIC.001G296300|SOBIC.002G225700|SOBIC.002G202700|SOBIC.007G118301|SOBIC.009G221400|SOBIC.002G225300|SOBIC.009G250400|SOBIC.001G084000|SOBIC.006G259000|SOBIC.009G212800|SOBIC.004G283201|SOBIC.00…
30528	9.6691e-08	4.3209e-06	59	538	818	15371	transcription regulator activity	SOBIC.007G077300|SOBIC.005G117400|SOBIC.009G184400|SOBIC.010G089700|SOBIC.001G381300|SOBIC.006G184800|SOBIC.004G158901|SOBIC.009G171600|SOBIC.003G242800|SOBIC.002G269400|SOBIC.009G068900|SOBIC.008G060300|SOBIC.001G296300|SOBIC.002G225700|SOBIC.002G202700|SOBIC.007G118301|SOBIC.009G221400|SOBIC.002G225300|SOBIC.009G250400|SOBIC.001G084000|SOBIC.006G259000|SOBIC.009G212800|SOBIC.004G283201|SOBIC.00…
8150	1.9829e-07	8.3399e-06	575	9528	818	15371	biological_process	SOBIC.001G400700|SOBIC.002G087500|SOBIC.002G064500|SOBIC.001G444400|SOBIC.001G196900|SOBIC.001G282100|SOBIC.001G236200|SOBIC.003G270800|SOBIC.001G515800|SOBIC.002G326400|SOBIC.009G171600|SOBIC.002G294600|SOBIC.010G072300|SOBIC.001G456500|SOBIC.006G156600|SOBIC.002G269400|SOBIC.002G154300|SOBIC.002G225700|SOBIC.002G202700|SOBIC.008G114300|SOBIC.003G393400|SOBIC.010G267400|SOBIC.009G137800|SOBIC.00…
43565	5.4826e-07	2.1778e-05	37	287	818	15371	sequence-specific DNA binding	SOBIC.003G037500|SOBIC.005G117400|SOBIC.003G276000|SOBIC.001G381300|SOBIC.007G085300|SOBIC.008G029000|SOBIC.003G341100|SOBIC.009G100500|SOBIC.009G171600|SOBIC.003G242800|SOBIC.009G068900|SOBIC.008G060300|SOBIC.009G208000|SOBIC.002G202700|SOBIC.007G118301|SOBIC.003G248400|SOBIC.002G225300|SOBIC.010G045700|SOBIC.002G418500|SOBIC.004G065900|SOBIC.002G174300|SOBIC.003G199400|SOBIC.001G084000|SOBIC.00…
9607	4.4179e-06	0.00016625	8	20	818	15371	response to biotic stimulus	SOBIC.001G400700|SOBIC.001G401300|SOBIC.001G401200|SOBIC.001G401100|SOBIC.001G401000|SOBIC.005G169200|SOBIC.001G400900|SOBIC.001G400800
5524	8.9741e-06	0.00032083	114	1442	818	15371	ATP binding	SOBIC.006G087900|SOBIC.002G362900|SOBIC.004G331600|SOBIC.001G236200|SOBIC.003G216166|SOBIC.002G024200|SOBIC.003G183700|SOBIC.002G290400|SOBIC.003G410100|SOBIC.002G154300|SOBIC.008G114300|SOBIC.008G099600|SOBIC.010G267400|SOBIC.008G191200|SOBIC.003G067600|SOBIC.009G087000|SOBIC.001G141800|SOBIC.002G002400|SOBIC.001G098000|SOBIC.004G037000|SOBIC.004G176900|SOBIC.004G281300|SOBIC.003G079700|SOBIC.00…
44267	1.9556e-05	0.00066583	157	2163	818	15371	cellular protein metabolic process	SOBIC.006G087900|SOBIC.001G347901|SOBIC.002G362900|SOBIC.009G142600|SOBIC.002G329000|SOBIC.009G167900|SOBIC.001G236200|SOBIC.002G024200|SOBIC.002G326400|SOBIC.001G483600|SOBIC.003G263300|SOBIC.002G290400|SOBIC.003G410100|SOBIC.009G204900|SOBIC.002G154300|SOBIC.008G099600|SOBIC.010G137300|SOBIC.010G267400|SOBIC.006G246300|SOBIC.009G181300|SOBIC.003G141000|SOBIC.003G067600|SOBIC.007G149800|SOBIC.00…
8152	2.6801e-05	0.00087105	400	6459	818	15371	metabolic process	SOBIC.002G064500|SOBIC.001G444400|SOBIC.001G236200|SOBIC.002G326400|SOBIC.002G294600|SOBIC.010G072300|SOBIC.001G456500|SOBIC.002G154300|SOBIC.008G114300|SOBIC.010G267400|SOBIC.009G137800|SOBIC.006G246300|SOBIC.002G065600|SOBIC.001G321800|SOBIC.002G040400|SOBIC.009G181300|SOBIC.010G084400|SOBIC.003G162200|SOBIC.003G197200|SOBIC.009G087000|SOBIC.003G143700|SOBIC.002G388900|SOBIC.009G250400|SOBIC.00…
6952	4.2826e-05	0.0013313	10	41	818	15371	defense response	SOBIC.001G400700|SOBIC.004G182300|SOBIC.001G401300|SOBIC.001G401200|SOBIC.001G401100|SOBIC.001G401000|SOBIC.005G169200|SOBIC.003G361100|SOBIC.001G400900|SOBIC.001G400800
16491	5.0909e-05	0.0015166	112	1468	818	15371	oxidoreductase activity	SOBIC.001G314300|SOBIC.001G444400|SOBIC.010G194100|SOBIC.006G190000|SOBIC.001G166401|SOBIC.005G139700|SOBIC.002G195400|SOBIC.002G040400|SOBIC.004G065600|SOBIC.010G084400|SOBIC.003G197200|SOBIC.003G233200|SOBIC.001G235500|SOBIC.004G086400|SOBIC.002G388900|SOBIC.002G004700|SOBIC.001G077400|SOBIC.002G108400|SOBIC.003G300800|SOBIC.005G075900|SOBIC.006G203000|SOBIC.004G201100|SOBIC.002G089700|SOBIC.00…
6355	7.3476e-05	0.0020821	81	994	818	15371	regulation of transcription, DNA-dependent	SOBIC.007G077300|SOBIC.005G117400|SOBIC.009G184400|SOBIC.010G089700|SOBIC.001G381300|SOBIC.006G184800|SOBIC.001G515800|SOBIC.004G158901|SOBIC.009G171600|SOBIC.003G242800|SOBIC.002G269400|SOBIC.006G149600|SOBIC.009G068900|SOBIC.008G060300|SOBIC.001G296300|SOBIC.002G225700|SOBIC.002G202700|SOBIC.007G118301|SOBIC.009G221400|SOBIC.002G225300|SOBIC.008G183900|SOBIC.002G080100|SOBIC.010G273700|SOBIC.00…
51252	7.601e-05	0.0020821	81	995	818	15371	regulation of RNA metabolic process	SOBIC.007G077300|SOBIC.005G117400|SOBIC.009G184400|SOBIC.010G089700|SOBIC.001G381300|SOBIC.006G184800|SOBIC.001G515800|SOBIC.004G158901|SOBIC.009G171600|SOBIC.003G242800|SOBIC.002G269400|SOBIC.006G149600|SOBIC.009G068900|SOBIC.008G060300|SOBIC.001G296300|SOBIC.002G225700|SOBIC.002G202700|SOBIC.007G118301|SOBIC.009G221400|SOBIC.002G225300|SOBIC.008G183900|SOBIC.002G080100|SOBIC.010G273700|SOBIC.00…
45449	7.8624e-05	0.0020821	81	996	818	15371	regulation of transcription	SOBIC.007G077300|SOBIC.005G117400|SOBIC.009G184400|SOBIC.010G089700|SOBIC.001G381300|SOBIC.006G184800|SOBIC.001G515800|SOBIC.004G158901|SOBIC.009G171600|SOBIC.003G242800|SOBIC.002G269400|SOBIC.006G149600|SOBIC.009G068900|SOBIC.008G060300|SOBIC.001G296300|SOBIC.002G225700|SOBIC.002G202700|SOBIC.007G118301|SOBIC.009G221400|SOBIC.002G225300|SOBIC.008G183900|SOBIC.002G080100|SOBIC.010G273700|SOBIC.00…
16705	9.3691e-05	0.0023925	40	400	818	15371	oxidoreductase activity, acting on paired donors, with incorporation or reduction of molecular oxygen	SOBIC.002G089700|SOBIC.003G228500|SOBIC.003G362700|SOBIC.001G012000|SOBIC.003G228400|SOBIC.001G196300|SOBIC.003G228200|SOBIC.010G203600|SOBIC.009G121600|SOBIC.003G076800|SOBIC.009G064400|SOBIC.008G036000|SOBIC.005G211400|SOBIC.010G230900|SOBIC.003G009700|SOBIC.002G065700|SOBIC.004G141200|SOBIC.009G162500|SOBIC.002G040400|SOBIC.001G451700|SOBIC.002G065800|SOBIC.004G200900|SOBIC.010G182966|SOBIC.00…
10556	0.00012311	0.0028395	82	1025	818	15371	regulation of macromolecule biosynthetic process	SOBIC.002G087500|SOBIC.007G077300|SOBIC.005G117400|SOBIC.009G184400|SOBIC.010G089700|SOBIC.001G381300|SOBIC.006G184800|SOBIC.001G515800|SOBIC.004G158901|SOBIC.009G171600|SOBIC.003G242800|SOBIC.002G269400|SOBIC.006G149600|SOBIC.009G068900|SOBIC.008G060300|SOBIC.001G296300|SOBIC.002G225700|SOBIC.002G202700|SOBIC.007G118301|SOBIC.009G221400|SOBIC.002G225300|SOBIC.008G183900|SOBIC.002G080100|SOBIC.01…
31326	0.00012311	0.0028395	82	1025	818	15371	regulation of cellular biosynthetic process	SOBIC.002G087500|SOBIC.007G077300|SOBIC.005G117400|SOBIC.009G184400|SOBIC.010G089700|SOBIC.001G381300|SOBIC.006G184800|SOBIC.001G515800|SOBIC.004G158901|SOBIC.009G171600|SOBIC.003G242800|SOBIC.002G269400|SOBIC.006G149600|SOBIC.009G068900|SOBIC.008G060300|SOBIC.001G296300|SOBIC.002G225700|SOBIC.002G202700|SOBIC.007G118301|SOBIC.009G221400|SOBIC.002G225300|SOBIC.008G183900|SOBIC.002G080100|SOBIC.01…
9889	0.00012311	0.0028395	82	1025	818	15371	regulation of biosynthetic process	SOBIC.002G087500|SOBIC.007G077300|SOBIC.005G117400|SOBIC.009G184400|SOBIC.010G089700|SOBIC.001G381300|SOBIC.006G184800|SOBIC.001G515800|SOBIC.004G158901|SOBIC.009G171600|SOBIC.003G242800|SOBIC.002G269400|SOBIC.006G149600|SOBIC.009G068900|SOBIC.008G060300|SOBIC.001G296300|SOBIC.002G225700|SOBIC.002G202700|SOBIC.007G118301|SOBIC.009G221400|SOBIC.002G225300|SOBIC.008G183900|SOBIC.002G080100|SOBIC.01…
19219	0.00013343	0.0028909	81	1012	818	15371	regulation of nucleobase, nucleoside, nucleotide and nucleic acid metabolic process	SOBIC.007G077300|SOBIC.005G117400|SOBIC.009G184400|SOBIC.010G089700|SOBIC.001G381300|SOBIC.006G184800|SOBIC.001G515800|SOBIC.004G158901|SOBIC.009G171600|SOBIC.003G242800|SOBIC.002G269400|SOBIC.006G149600|SOBIC.009G068900|SOBIC.008G060300|SOBIC.001G296300|SOBIC.002G225700|SOBIC.002G202700|SOBIC.007G118301|SOBIC.009G221400|SOBIC.002G225300|SOBIC.008G183900|SOBIC.002G080100|SOBIC.010G273700|SOBIC.00…
51171	0.00013343	0.0028909	81	1012	818	15371	regulation of nitrogen compound metabolic process	SOBIC.007G077300|SOBIC.005G117400|SOBIC.009G184400|SOBIC.010G089700|SOBIC.001G381300|SOBIC.006G184800|SOBIC.001G515800|SOBIC.004G158901|SOBIC.009G171600|SOBIC.003G242800|SOBIC.002G269400|SOBIC.006G149600|SOBIC.009G068900|SOBIC.008G060300|SOBIC.001G296300|SOBIC.002G225700|SOBIC.002G202700|SOBIC.007G118301|SOBIC.009G221400|SOBIC.002G225300|SOBIC.008G183900|SOBIC.002G080100|SOBIC.010G273700|SOBIC.00…
32559	0.00017223	0.0036218	126	1741	818	15371	adenyl ribonucleotide binding	SOBIC.006G087900|SOBIC.002G362900|SOBIC.004G331600|SOBIC.001G236200|SOBIC.003G216166|SOBIC.002G024200|SOBIC.003G183700|SOBIC.002G290400|SOBIC.003G410100|SOBIC.002G154300|SOBIC.005G133200|SOBIC.008G114300|SOBIC.008G099600|SOBIC.010G267400|SOBIC.008G191200|SOBIC.003G067600|SOBIC.009G087000|SOBIC.001G141800|SOBIC.002G002400|SOBIC.001G098000|SOBIC.004G037000|SOBIC.004G176900|SOBIC.004G281300|SOBIC.00…
80090	0.00018032	0.0036836	82	1037	818	15371	regulation of primary metabolic process	SOBIC.002G087500|SOBIC.007G077300|SOBIC.005G117400|SOBIC.009G184400|SOBIC.010G089700|SOBIC.001G381300|SOBIC.006G184800|SOBIC.001G515800|SOBIC.004G158901|SOBIC.009G171600|SOBIC.003G242800|SOBIC.002G269400|SOBIC.006G149600|SOBIC.009G068900|SOBIC.008G060300|SOBIC.001G296300|SOBIC.002G225700|SOBIC.002G202700|SOBIC.007G118301|SOBIC.009G221400|SOBIC.002G225300|SOBIC.008G183900|SOBIC.002G080100|SOBIC.01…
55114	0.00019434	0.0038597	99	1308	818	15371	oxidation reduction	SOBIC.001G314300|SOBIC.001G444400|SOBIC.010G194100|SOBIC.006G190000|SOBIC.001G166401|SOBIC.005G139700|SOBIC.002G195400|SOBIC.002G040400|SOBIC.004G065600|SOBIC.010G084400|SOBIC.003G197200|SOBIC.003G233200|SOBIC.001G235500|SOBIC.004G086400|SOBIC.002G388900|SOBIC.001G077400|SOBIC.002G108400|SOBIC.003G300800|SOBIC.005G075900|SOBIC.006G203000|SOBIC.004G201100|SOBIC.002G089700|SOBIC.003G228200|SOBIC.01…
31323	0.00021301	0.0039827	83	1058	818	15371	regulation of cellular metabolic process	SOBIC.002G087500|SOBIC.007G077300|SOBIC.005G117400|SOBIC.009G184400|SOBIC.010G089700|SOBIC.001G381300|SOBIC.006G184800|SOBIC.001G515800|SOBIC.004G158901|SOBIC.009G171600|SOBIC.003G242800|SOBIC.002G269400|SOBIC.006G149600|SOBIC.009G068900|SOBIC.008G060300|SOBIC.001G296300|SOBIC.002G225700|SOBIC.002G202700|SOBIC.007G118301|SOBIC.009G221400|SOBIC.006G225200|SOBIC.002G225300|SOBIC.008G183900|SOBIC.00…
51704	0.00021351	0.0039827	14	88	818	15371	multi-organism process	SOBIC.001G428900|SOBIC.004G091700|SOBIC.009G082700|SOBIC.003G438600|SOBIC.001G190100|SOBIC.009G105500|SOBIC.001G332900|SOBIC.006G076800|SOBIC.003G056800|SOBIC.002G154300|SOBIC.007G200200|SOBIC.002G333400|SOBIC.005G169200|SOBIC.006G228200
10468	0.00021724	0.0039827	82	1043	818	15371	regulation of gene expression	SOBIC.002G087500|SOBIC.007G077300|SOBIC.005G117400|SOBIC.009G184400|SOBIC.010G089700|SOBIC.001G381300|SOBIC.006G184800|SOBIC.001G515800|SOBIC.004G158901|SOBIC.009G171600|SOBIC.003G242800|SOBIC.002G269400|SOBIC.006G149600|SOBIC.009G068900|SOBIC.008G060300|SOBIC.001G296300|SOBIC.002G225700|SOBIC.002G202700|SOBIC.007G118301|SOBIC.009G221400|SOBIC.002G225300|SOBIC.008G183900|SOBIC.002G080100|SOBIC.01…
30554	0.00025231	0.0044001	130	1823	818	15371	adenyl nucleotide binding	SOBIC.006G087900|SOBIC.002G362900|SOBIC.004G331600|SOBIC.001G236200|SOBIC.003G216166|SOBIC.002G024200|SOBIC.003G183700|SOBIC.002G290400|SOBIC.003G410100|SOBIC.002G154300|SOBIC.005G133200|SOBIC.008G114300|SOBIC.008G099600|SOBIC.010G267400|SOBIC.008G191200|SOBIC.003G067600|SOBIC.009G087000|SOBIC.001G141800|SOBIC.002G002400|SOBIC.001G098000|SOBIC.004G037000|SOBIC.004G176900|SOBIC.004G281300|SOBIC.00…
1883	0.00025231	0.0044001	130	1823	818	15371	purine nucleoside binding	SOBIC.006G087900|SOBIC.002G362900|SOBIC.004G331600|SOBIC.001G236200|SOBIC.003G216166|SOBIC.002G024200|SOBIC.003G183700|SOBIC.002G290400|SOBIC.003G410100|SOBIC.002G154300|SOBIC.005G133200|SOBIC.008G114300|SOBIC.008G099600|SOBIC.010G267400|SOBIC.008G191200|SOBIC.003G067600|SOBIC.009G087000|SOBIC.001G141800|SOBIC.002G002400|SOBIC.001G098000|SOBIC.004G037000|SOBIC.004G176900|SOBIC.004G281300|SOBIC.00…
48544	0.00028692	0.0044597	13	80	818	15371	recognition of pollen	SOBIC.001G428900|SOBIC.004G091700|SOBIC.009G082700|SOBIC.003G438600|SOBIC.001G190100|SOBIC.009G105500|SOBIC.001G332900|SOBIC.006G076800|SOBIC.003G056800|SOBIC.002G154300|SOBIC.007G200200|SOBIC.002G333400|SOBIC.006G228200
48610	0.00028692	0.0044597	13	80	818	15371	reproductive cellular process	SOBIC.001G428900|SOBIC.004G091700|SOBIC.009G082700|SOBIC.003G438600|SOBIC.001G190100|SOBIC.009G105500|SOBIC.001G332900|SOBIC.006G076800|SOBIC.003G056800|SOBIC.002G154300|SOBIC.007G200200|SOBIC.002G333400|SOBIC.006G228200
9856	0.00028692	0.0044597	13	80	818	15371	pollination	SOBIC.001G428900|SOBIC.004G091700|SOBIC.009G082700|SOBIC.003G438600|SOBIC.001G190100|SOBIC.009G105500|SOBIC.001G332900|SOBIC.006G076800|SOBIC.003G056800|SOBIC.002G154300|SOBIC.007G200200|SOBIC.002G333400|SOBIC.006G228200
9875	0.00028692	0.0044597	13	80	818	15371	pollen-pistil interaction	SOBIC.001G428900|SOBIC.004G091700|SOBIC.009G082700|SOBIC.003G438600|SOBIC.001G190100|SOBIC.009G105500|SOBIC.001G332900|SOBIC.006G076800|SOBIC.003G056800|SOBIC.002G154300|SOBIC.007G200200|SOBIC.002G333400|SOBIC.006G228200
8037	0.00028692	0.0044597	13	80	818	15371	cell recognition	SOBIC.001G428900|SOBIC.004G091700|SOBIC.009G082700|SOBIC.003G438600|SOBIC.001G190100|SOBIC.009G105500|SOBIC.001G332900|SOBIC.006G076800|SOBIC.003G056800|SOBIC.002G154300|SOBIC.007G200200|SOBIC.002G333400|SOBIC.006G228200
60255	0.00032196	0.0048978	82	1056	818	15371	regulation of macromolecule metabolic process	SOBIC.002G087500|SOBIC.007G077300|SOBIC.005G117400|SOBIC.009G184400|SOBIC.010G089700|SOBIC.001G381300|SOBIC.006G184800|SOBIC.001G515800|SOBIC.004G158901|SOBIC.009G171600|SOBIC.003G242800|SOBIC.002G269400|SOBIC.006G149600|SOBIC.009G068900|SOBIC.008G060300|SOBIC.001G296300|SOBIC.002G225700|SOBIC.002G202700|SOBIC.007G118301|SOBIC.009G221400|SOBIC.002G225300|SOBIC.008G183900|SOBIC.002G080100|SOBIC.01…
1882	0.00033219	0.0049482	130	1835	818	15371	nucleoside binding	SOBIC.006G087900|SOBIC.002G362900|SOBIC.004G331600|SOBIC.001G236200|SOBIC.003G216166|SOBIC.002G024200|SOBIC.003G183700|SOBIC.002G290400|SOBIC.003G410100|SOBIC.002G154300|SOBIC.005G133200|SOBIC.008G114300|SOBIC.008G099600|SOBIC.010G267400|SOBIC.008G191200|SOBIC.003G067600|SOBIC.009G087000|SOBIC.001G141800|SOBIC.002G002400|SOBIC.001G098000|SOBIC.004G037000|SOBIC.004G176900|SOBIC.004G281300|SOBIC.00…
5509	0.00036697	0.005163	17	126	818	15371	calcium ion binding	SOBIC.002G386200|SOBIC.002G419700|SOBIC.004G025000|SOBIC.006G087300|SOBIC.002G376800|SOBIC.002G376900|SOBIC.001G398500|SOBIC.007G169200|SOBIC.006G148500|SOBIC.005G049600|SOBIC.001G368000|SOBIC.006G152200|SOBIC.002G184500|SOBIC.002G190500|SOBIC.002G021900|SOBIC.002G223100|SOBIC.001G393500
3	0.00036827	0.005163	13	82	818	15371	reproduction	SOBIC.001G428900|SOBIC.004G091700|SOBIC.009G082700|SOBIC.003G438600|SOBIC.001G190100|SOBIC.009G105500|SOBIC.001G332900|SOBIC.006G076800|SOBIC.003G056800|SOBIC.002G154300|SOBIC.007G200200|SOBIC.002G333400|SOBIC.006G228200
22414	0.00036827	0.005163	13	82	818	15371	reproductive process	SOBIC.001G428900|SOBIC.004G091700|SOBIC.009G082700|SOBIC.003G438600|SOBIC.001G190100|SOBIC.009G105500|SOBIC.001G332900|SOBIC.006G076800|SOBIC.003G056800|SOBIC.002G154300|SOBIC.007G200200|SOBIC.002G333400|SOBIC.006G228200
19222	0.00043401	0.0059676	83	1082	818	15371	regulation of metabolic process	SOBIC.002G087500|SOBIC.007G077300|SOBIC.005G117400|SOBIC.009G184400|SOBIC.010G089700|SOBIC.001G381300|SOBIC.006G184800|SOBIC.001G515800|SOBIC.004G158901|SOBIC.009G171600|SOBIC.003G242800|SOBIC.002G269400|SOBIC.006G149600|SOBIC.009G068900|SOBIC.008G060300|SOBIC.001G296300|SOBIC.002G225700|SOBIC.002G202700|SOBIC.007G118301|SOBIC.009G221400|SOBIC.006G225200|SOBIC.002G225300|SOBIC.008G183900|SOBIC.00…
20037	0.0004965	0.0066981	46	520	818	15371	heme binding	SOBIC.002G089700|SOBIC.003G228500|SOBIC.003G362700|SOBIC.001G012000|SOBIC.003G228400|SOBIC.001G196300|SOBIC.003G228200|SOBIC.001G444400|SOBIC.010G203600|SOBIC.009G121600|SOBIC.009G144600|SOBIC.003G076800|SOBIC.009G064400|SOBIC.008G036000|SOBIC.005G211400|SOBIC.010G230900|SOBIC.003G009700|SOBIC.002G065700|SOBIC.004G141200|SOBIC.001G235800|SOBIC.009G162500|SOBIC.002G040400|SOBIC.001G451700|SOBIC.00…
5506	0.00058069	0.0076888	49	568	818	15371	iron ion binding	SOBIC.003G228500|SOBIC.003G362700|SOBIC.004G008200|SOBIC.001G196300|SOBIC.001G444400|SOBIC.003G076800|SOBIC.008G036000|SOBIC.002G040400|SOBIC.002G065800|SOBIC.010G182966|SOBIC.001G510300|SOBIC.001G235500|SOBIC.002G126600|SOBIC.004G086400|SOBIC.002G388900|SOBIC.002G216500|SOBIC.001G077400|SOBIC.003G109832|SOBIC.002G108400|SOBIC.007G014200|SOBIC.001G394600|SOBIC.004G201100|SOBIC.002G089700|SOBIC.00…
19538	0.00064691	0.0084098	174	2612	818	15371	protein metabolic process	SOBIC.006G087900|SOBIC.001G347901|SOBIC.002G362900|SOBIC.009G142600|SOBIC.002G329000|SOBIC.009G167900|SOBIC.001G236200|SOBIC.002G024200|SOBIC.002G326400|SOBIC.001G483600|SOBIC.003G263300|SOBIC.002G294600|SOBIC.002G290400|SOBIC.003G410100|SOBIC.009G204900|SOBIC.002G154300|SOBIC.003G353500|SOBIC.008G099600|SOBIC.010G137300|SOBIC.010G267400|SOBIC.006G246300|SOBIC.002G367900|SOBIC.001G321800|SOBIC.00…
46906	0.00071649	0.0091481	46	529	818	15371	tetrapyrrole binding	SOBIC.002G089700|SOBIC.003G228500|SOBIC.003G362700|SOBIC.001G012000|SOBIC.003G228400|SOBIC.001G196300|SOBIC.003G228200|SOBIC.001G444400|SOBIC.010G203600|SOBIC.009G121600|SOBIC.009G144600|SOBIC.003G076800|SOBIC.009G064400|SOBIC.008G036000|SOBIC.005G211400|SOBIC.010G230900|SOBIC.003G009700|SOBIC.002G065700|SOBIC.004G141200|SOBIC.001G235800|SOBIC.009G162500|SOBIC.002G040400|SOBIC.001G451700|SOBIC.00…
16567	0.00073461	0.0092149	14	99	818	15371	protein ubiquitination	SOBIC.004G169900|SOBIC.004G245100|SOBIC.002G137000|SOBIC.006G274933|SOBIC.010G102000|SOBIC.005G210000|SOBIC.002G136800|SOBIC.008G044300|SOBIC.009G173300|SOBIC.004G267300|SOBIC.001G441100|SOBIC.004G288900|SOBIC.003G379800|SOBIC.010G099000
30247	0.00089901	0.010713	14	101	818	15371	polysaccharide binding	SOBIC.009G130100|SOBIC.003G156000|SOBIC.006G148500|SOBIC.005G049600|SOBIC.006G152200|SOBIC.002G249700|SOBIC.002G249600|SOBIC.003G079700|SOBIC.002G021900|SOBIC.006G132500|SOBIC.004G223500|SOBIC.003G263500|SOBIC.007G098400|SOBIC.006G132700
32446	0.00089901	0.010713	14	101	818	15371	protein modification by small protein conjugation	SOBIC.004G169900|SOBIC.004G245100|SOBIC.002G137000|SOBIC.006G274933|SOBIC.010G102000|SOBIC.005G210000|SOBIC.002G136800|SOBIC.008G044300|SOBIC.009G173300|SOBIC.004G267300|SOBIC.001G441100|SOBIC.004G288900|SOBIC.003G379800|SOBIC.010G099000
1871	0.00089901	0.010713	14	101	818	15371	pattern binding	SOBIC.009G130100|SOBIC.003G156000|SOBIC.006G148500|SOBIC.005G049600|SOBIC.006G152200|SOBIC.002G249700|SOBIC.002G249600|SOBIC.003G079700|SOBIC.002G021900|SOBIC.006G132500|SOBIC.004G223500|SOBIC.003G263500|SOBIC.007G098400|SOBIC.006G132700
3674	0.0012599	0.014768	741	13405	818	15371	molecular_function	SOBIC.002G087500|SOBIC.002G064500|SOBIC.006G226800|SOBIC.007G138100|SOBIC.001G444400|SOBIC.001G282100|SOBIC.001G236200|SOBIC.003G216166|SOBIC.010G053900|SOBIC.001G515800|SOBIC.002G376900|SOBIC.002G326400|SOBIC.009G171600|SOBIC.002G294600|SOBIC.010G072300|SOBIC.001G456500|SOBIC.006G156600|SOBIC.003G426300|SOBIC.002G269400|SOBIC.002G154300|SOBIC.002G225700|SOBIC.007G059200|SOBIC.005G133200|SOBIC.00…
7154	0.0015268	0.017607	13	95	818	15371	cell communication	SOBIC.001G428900|SOBIC.004G091700|SOBIC.009G082700|SOBIC.003G438600|SOBIC.001G190100|SOBIC.009G105500|SOBIC.001G332900|SOBIC.006G076800|SOBIC.003G056800|SOBIC.002G154300|SOBIC.007G200200|SOBIC.002G333400|SOBIC.006G228200
3677	0.0016116	0.01829	94	1310	818	15371	DNA binding	SOBIC.007G077300|SOBIC.005G117400|SOBIC.007G138100|SOBIC.004G331600|SOBIC.009G184400|SOBIC.010G089700|SOBIC.001G381300|SOBIC.006G184800|SOBIC.007G212200|SOBIC.001G515800|SOBIC.004G158901|SOBIC.003G183700|SOBIC.003G156600|SOBIC.009G171600|SOBIC.003G242800|SOBIC.001G456500|SOBIC.002G269400|SOBIC.006G149600|SOBIC.009G068900|SOBIC.008G060300|SOBIC.001G296300|SOBIC.002G225700|SOBIC.002G202700|SOBIC.00…
32553	0.001919	0.020643	130	1919	818	15371	ribonucleotide binding	SOBIC.006G087900|SOBIC.002G362900|SOBIC.004G331600|SOBIC.001G236200|SOBIC.003G216166|SOBIC.002G024200|SOBIC.003G183700|SOBIC.002G290400|SOBIC.003G410100|SOBIC.002G154300|SOBIC.005G133200|SOBIC.008G114300|SOBIC.008G099600|SOBIC.010G267400|SOBIC.008G191200|SOBIC.003G067600|SOBIC.009G087000|SOBIC.001G141800|SOBIC.002G002400|SOBIC.001G098000|SOBIC.002G321500|SOBIC.004G037000|SOBIC.004G176900|SOBIC.00…
32555	0.001919	0.020643	130	1919	818	15371	purine ribonucleotide binding	SOBIC.006G087900|SOBIC.002G362900|SOBIC.004G331600|SOBIC.001G236200|SOBIC.003G216166|SOBIC.002G024200|SOBIC.003G183700|SOBIC.002G290400|SOBIC.003G410100|SOBIC.002G154300|SOBIC.005G133200|SOBIC.008G114300|SOBIC.008G099600|SOBIC.010G267400|SOBIC.008G191200|SOBIC.003G067600|SOBIC.009G087000|SOBIC.001G141800|SOBIC.002G002400|SOBIC.001G098000|SOBIC.002G321500|SOBIC.004G037000|SOBIC.004G176900|SOBIC.00…
8061	0.0019444	0.020643	4	11	818	15371	chitin binding	SOBIC.003G156000|SOBIC.009G130100|SOBIC.006G132500|SOBIC.006G132700
4568	0.002021	0.020643	5	18	818	15371	chitinase activity	SOBIC.003G156000|SOBIC.009G130100|SOBIC.001G516000|SOBIC.006G132500|SOBIC.006G132700
6026	0.002021	0.020643	5	18	818	15371	aminoglycan catabolic process	SOBIC.003G156000|SOBIC.009G130100|SOBIC.001G516000|SOBIC.006G132500|SOBIC.006G132700
6030	0.002021	0.020643	5	18	818	15371	chitin metabolic process	SOBIC.003G156000|SOBIC.009G130100|SOBIC.001G516000|SOBIC.006G132500|SOBIC.006G132700
6032	0.002021	0.020643	5	18	818	15371	chitin catabolic process	SOBIC.003G156000|SOBIC.009G130100|SOBIC.001G516000|SOBIC.006G132500|SOBIC.006G132700
16747	0.0023685	0.023852	24	241	818	15371	transferase activity, transferring acyl groups other than amino-acyl groups	SOBIC.005G137000|SOBIC.004G086800|SOBIC.001G230100|SOBIC.010G066601|SOBIC.005G136200|SOBIC.005G137300|SOBIC.001G144300|SOBIC.005G136300|SOBIC.003G043600|SOBIC.010G259300|SOBIC.010G238600|SOBIC.010G259600|SOBIC.001G470000|SOBIC.010G107200|SOBIC.006G124000|SOBIC.003G260000|SOBIC.001G201800|SOBIC.002G260000|SOBIC.009G034300|SOBIC.003G245201|SOBIC.007G059200|SOBIC.010G178700|SOBIC.001G059400|SOBIC.01…
4842	0.0024581	0.024075	14	112	818	15371	ubiquitin-protein ligase activity	SOBIC.004G169900|SOBIC.004G245100|SOBIC.002G137000|SOBIC.006G274933|SOBIC.010G102000|SOBIC.005G210000|SOBIC.002G136800|SOBIC.008G044300|SOBIC.009G173300|SOBIC.004G267300|SOBIC.001G441100|SOBIC.004G288900|SOBIC.003G379800|SOBIC.010G099000
70647	0.0024581	0.024075	14	112	818	15371	protein modification by small protein conjugation or removal	SOBIC.004G169900|SOBIC.004G245100|SOBIC.002G137000|SOBIC.006G274933|SOBIC.010G102000|SOBIC.005G210000|SOBIC.002G136800|SOBIC.008G044300|SOBIC.009G173300|SOBIC.004G267300|SOBIC.001G441100|SOBIC.004G288900|SOBIC.003G379800|SOBIC.010G099000
17076	0.0026849	0.025552	134	2005	818	15371	purine nucleotide binding	SOBIC.006G087900|SOBIC.002G362900|SOBIC.004G331600|SOBIC.001G236200|SOBIC.003G216166|SOBIC.002G024200|SOBIC.003G183700|SOBIC.002G290400|SOBIC.003G410100|SOBIC.002G154300|SOBIC.005G133200|SOBIC.008G114300|SOBIC.008G099600|SOBIC.010G267400|SOBIC.008G191200|SOBIC.003G067600|SOBIC.009G087000|SOBIC.001G141800|SOBIC.002G002400|SOBIC.001G098000|SOBIC.002G321500|SOBIC.004G037000|SOBIC.004G176900|SOBIC.00…
30170	0.002716	0.025552	10	67	818	15371	pyridoxal phosphate binding	SOBIC.001G297900|SOBIC.001G111000|SOBIC.002G041200|SOBIC.007G035500|SOBIC.001G443800|SOBIC.002G041100|SOBIC.006G187900|SOBIC.003G412700|SOBIC.001G471100|SOBIC.005G126800
70279	0.002716	0.025552	10	67	818	15371	vitamin B6 binding	SOBIC.001G297900|SOBIC.001G111000|SOBIC.002G041200|SOBIC.007G035500|SOBIC.001G443800|SOBIC.002G041100|SOBIC.006G187900|SOBIC.003G412700|SOBIC.001G471100|SOBIC.005G126800
19787	0.0031458	0.029211	14	115	818	15371	small conjugating protein ligase activity	SOBIC.004G169900|SOBIC.004G245100|SOBIC.002G137000|SOBIC.006G274933|SOBIC.010G102000|SOBIC.005G210000|SOBIC.002G136800|SOBIC.008G044300|SOBIC.009G173300|SOBIC.004G267300|SOBIC.001G441100|SOBIC.004G288900|SOBIC.003G379800|SOBIC.010G099000
16998	0.0033472	0.030683	5	20	818	15371	cell wall macromolecule catabolic process	SOBIC.003G156000|SOBIC.009G130100|SOBIC.001G516000|SOBIC.006G132500|SOBIC.006G132700
16757	0.0041701	0.037666	43	532	818	15371	transferase activity, transferring glycosyl groups	SOBIC.003G232900|SOBIC.004G308200|SOBIC.002G173900|SOBIC.006G140200|SOBIC.004G033000|SOBIC.004G308400|SOBIC.002G068800|SOBIC.003G442500|SOBIC.001G030600|SOBIC.010G072300|SOBIC.002G305600|SOBIC.003G047500|SOBIC.003G431100|SOBIC.003G047800|SOBIC.003G047700|SOBIC.004G114500|SOBIC.009G223400|SOBIC.010G091100|SOBIC.001G424000|SOBIC.004G244100|SOBIC.002G265600|SOBIC.010G246400|SOBIC.005G032200|SOBIC.00…
8171	0.0042144	0.037666	9	60	818	15371	O-methyltransferase activity	SOBIC.010G052200|SOBIC.010G230800|SOBIC.007G058800|SOBIC.007G047300|SOBIC.005G216100|SOBIC.005G216200|SOBIC.007G218800|SOBIC.001G354400|SOBIC.010G231000
44036	0.0052051	0.045386	5	22	818	15371	cell wall macromolecule metabolic process	SOBIC.003G156000|SOBIC.009G130100|SOBIC.001G516000|SOBIC.006G132500|SOBIC.006G132700
6022	0.0052051	0.045386	5	22	818	15371	aminoglycan metabolic process	SOBIC.003G156000|SOBIC.009G130100|SOBIC.001G516000|SOBIC.006G132500|SOBIC.006G132700
[truncated: 205 more columns]

## Sheet: NTJ2_xvh_mock_down
Selected statistical test : Hypergeometric test
Selected correction : Benjamini & Hochberg False Discovery Rate (FDR) correction
Selected significance level : 0.05
Testing option : Use whole annotation as reference set
The selected cluster :
SOBIC.006G008800	SOBIC.001G284400	SOBIC.010G165500	SOBIC.009G214300	SOBIC.002G109500	SOBIC.010G074600	SOBIC.008G047600	SOBIC.001G309900	SOBIC.001G225300	SOBIC.008G057300	SOBIC.006G191600	SOBIC.001G321800	SOBIC.002G214800	SOBIC.009G215400	SOBIC.009G238500	SOBIC.003G293900	SOBIC.009G065300	SOBIC.010G030900	SOBIC.001G482800	SOBIC.003G153500	SOBIC.001G316100	SOBIC.003G337800	SOBIC.009G182400	SOBIC.005G109000	SOBIC.007G050600	SOBIC.003G230000	SOBIC.002G026200	SOBIC.002G269500	SOBIC.006G074200	SOBIC.004G229300	SOBIC.003G093000	SOBIC.010G116300	SOBIC.004G273100	SOBIC.004G309300	SOBIC.003G034000	SOBIC.007G219100	SOBIC.001G019500	SOBIC.010G164400	SOBIC.007G051800	SOBIC.002G354900	SOBIC.001G398500	SOBIC.003G321101	SOBIC.001G056500	SOBIC.003G402300	SOBIC.008G012300	SOBIC.002G224500	SOBIC.001G264700	SOBIC.001G488000	SOBIC.001G480400	SOBIC.004G245900
SOBIC.008G087500	SOBIC.009G231200	SOBIC.010G156100	SOBIC.008G062200	SOBIC.006G024600	SOBIC.001G464800	SOBIC.004G280200	SOBIC.009G154700	SOBIC.006G263300	SOBIC.003G286700	SOBIC.002G152800	SOBIC.010G173800	SOBIC.003G202200	SOBIC.004G141100	SOBIC.007G057800	SOBIC.001G504000	SOBIC.002G082600	SOBIC.004G296900	SOBIC.004G256200	SOBIC.004G301000	SOBIC.003G365500	SOBIC.001G243400	SOBIC.010G154150	SOBIC.001G224900	SOBIC.001G219200	SOBIC.001G350900	SOBIC.009G155800	SOBIC.003G224000	SOBIC.003G385000	SOBIC.001G429900	SOBIC.001G316900	SOBIC.005G161100	SOBIC.001G012200	SOBIC.010G201388	SOBIC.001G138000	SOBIC.003G012800	SOBIC.006G124000	SOBIC.003G410600	SOBIC.003G240600	SOBIC.009G038401	SOBIC.010G246000	SOBIC.009G190700	SOBIC.009G208400	SOBIC.009G059100	SOBIC.007G074000	SOBIC.004G141200	SOBIC.003G145100	SOBIC.002G426700	SOBIC.006G032200	SOBIC.002G034500
SOBIC.009G198000	SOBIC.010G168800	SOBIC.010G212100	SOBIC.001G499600	SOBIC.010G143400	SOBIC.002G323300	SOBIC.002G217100	SOBIC.001G224800	SOBIC.001G432600	SOBIC.004G285800	SOBIC.002G052000
No annotations were retrieved for the following entities:
SOBIC.009G247900	SOBIC.008G075400	SOBIC.001G284400	SOBIC.004G064500	SOBIC.010G064000	SOBIC.010G104900	SOBIC.009G214300	SOBIC.001G322200	SOBIC.008G087500	SOBIC.009G231200	SOBIC.002G109500	SOBIC.010G074600	SOBIC.006G024600	SOBIC.008G047600	SOBIC.004G280200	SOBIC.001G225300	SOBIC.003G202200	SOBIC.007G057800	SOBIC.006G191600	SOBIC.002G214800	SOBIC.002G082600	SOBIC.009G215400	SOBIC.003G293900	SOBIC.001G243400	SOBIC.010G154150	SOBIC.001G224900	SOBIC.009G065300	SOBIC.001G219200	SOBIC.001G482800	SOBIC.009G155800	SOBIC.001G316100	SOBIC.003G224000	SOBIC.005G161100	SOBIC.010G201388	SOBIC.002G026200	SOBIC.003G410600	SOBIC.003G240600	SOBIC.009G038401	SOBIC.006G074200	SOBIC.004G229300	SOBIC.009G208400	SOBIC.003G093000	SOBIC.009G059100	SOBIC.007G074000	SOBIC.004G273100	SOBIC.003G034000	SOBIC.007G219100	SOBIC.001G019500	SOBIC.003G145100	SOBIC.002G426700
GO-ID	p-value	corr p-value	x	n	X	N	Description	Genes in test set
30528	1.2343e-08	6.8008e-06	31	538	278	15371	transcription regulator activity	SOBIC.003G337800|SOBIC.006G008800|SOBIC.001G473900|SOBIC.001G316900|SOBIC.004G308900|SOBIC.009G237600|SOBIC.006G184800|SOBIC.002G269032|SOBIC.003G012800|SOBIC.003G369100|SOBIC.006G124000|SOBIC.004G074700|SOBIC.002G269500|SOBIC.003G286700|SOBIC.004G319700|SOBIC.007G156700|SOBIC.001G298100|SOBIC.004G227400|SOBIC.002G189000|SOBIC.001G531100|SOBIC.009G028300|SOBIC.010G164400|SOBIC.004G296900|SOBIC.00…
3700	7.0247e-08	1.9353e-05	29	518	278	15371	transcription factor activity	SOBIC.003G337800|SOBIC.006G008800|SOBIC.001G473900|SOBIC.001G316900|SOBIC.004G308900|SOBIC.009G237600|SOBIC.006G184800|SOBIC.002G269032|SOBIC.003G012800|SOBIC.003G369100|SOBIC.004G074700|SOBIC.002G269500|SOBIC.003G286700|SOBIC.004G319700|SOBIC.007G156700|SOBIC.001G298100|SOBIC.004G227400|SOBIC.002G189000|SOBIC.001G531100|SOBIC.009G028300|SOBIC.010G164400|SOBIC.004G296900|SOBIC.009G238500|SOBIC.00…
5506	4.7394e-06	0.00087047	27	568	278	15371	iron ion binding	SOBIC.003G173700|SOBIC.008G136500|SOBIC.001G012300|SOBIC.005G109000|SOBIC.001G012200|SOBIC.007G192300|SOBIC.009G144900|SOBIC.001G383400|SOBIC.008G036000|SOBIC.003G009900|SOBIC.001G137900|SOBIC.004G309300|SOBIC.004G141200|SOBIC.001G277000|SOBIC.002G357000|SOBIC.010G172200|SOBIC.001G069700|SOBIC.004G057900|SOBIC.010G168800|SOBIC.002G388800|SOBIC.001G222700|SOBIC.003G050300|SOBIC.009G033300|SOBIC.00…
6355	5.263e-05	0.0038668	36	994	278	15371	regulation of transcription, DNA-dependent	SOBIC.003G337800|SOBIC.006G008800|SOBIC.001G473900|SOBIC.001G316900|SOBIC.004G308900|SOBIC.009G237600|SOBIC.006G184800|SOBIC.002G269032|SOBIC.003G012800|SOBIC.009G065000|SOBIC.003G369100|SOBIC.006G124000|SOBIC.004G074700|SOBIC.002G269500|SOBIC.003G286700|SOBIC.004G319700|SOBIC.007G156700|SOBIC.001G298100|SOBIC.004G227400|SOBIC.002G189000|SOBIC.001G531100|SOBIC.009G154300|SOBIC.010G164400|SOBIC.00…
51252	5.373e-05	0.0038668	36	995	278	15371	regulation of RNA metabolic process	SOBIC.003G337800|SOBIC.006G008800|SOBIC.001G473900|SOBIC.001G316900|SOBIC.004G308900|SOBIC.009G237600|SOBIC.006G184800|SOBIC.002G269032|SOBIC.003G012800|SOBIC.009G065000|SOBIC.003G369100|SOBIC.006G124000|SOBIC.004G074700|SOBIC.002G269500|SOBIC.003G286700|SOBIC.004G319700|SOBIC.007G156700|SOBIC.001G298100|SOBIC.004G227400|SOBIC.002G189000|SOBIC.001G531100|SOBIC.009G154300|SOBIC.010G164400|SOBIC.00…
45449	5.4852e-05	0.0038668	36	996	278	15371	regulation of transcription	SOBIC.003G337800|SOBIC.006G008800|SOBIC.001G473900|SOBIC.001G316900|SOBIC.004G308900|SOBIC.009G237600|SOBIC.006G184800|SOBIC.002G269032|SOBIC.003G012800|SOBIC.009G065000|SOBIC.003G369100|SOBIC.006G124000|SOBIC.004G074700|SOBIC.002G269500|SOBIC.003G286700|SOBIC.004G319700|SOBIC.007G156700|SOBIC.001G298100|SOBIC.004G227400|SOBIC.002G189000|SOBIC.001G531100|SOBIC.009G154300|SOBIC.010G164400|SOBIC.00…
3824	5.7384e-05	0.0038668	158	6950	278	15371	catalytic activity	SOBIC.007G192300|SOBIC.009G144900|SOBIC.005G186700|SOBIC.010G165500|SOBIC.006G218900|SOBIC.001G089000|SOBIC.002G278800|SOBIC.003G068300|SOBIC.010G156100|SOBIC.008G062200|SOBIC.003G179600|SOBIC.010G060600|SOBIC.010G173800|SOBIC.004G141100|SOBIC.003G296000|SOBIC.010G172200|SOBIC.005G080200|SOBIC.001G321800|SOBIC.002G195800|SOBIC.001G424400|SOBIC.004G309000|SOBIC.009G234300|SOBIC.010G107200|SOBIC.00…
20037	7.4755e-05	0.0038668	23	520	278	15371	heme binding	SOBIC.004G309300|SOBIC.004G141200|SOBIC.001G277000|SOBIC.002G357000|SOBIC.010G172200|SOBIC.008G136500|SOBIC.001G012300|SOBIC.005G109000|SOBIC.001G012200|SOBIC.007G192300|SOBIC.009G144900|SOBIC.004G057900|SOBIC.001G383400|SOBIC.002G388800|SOBIC.008G036000|SOBIC.003G050300|SOBIC.009G033300|SOBIC.003G127100|SOBIC.002G389000|SOBIC.003G009900|SOBIC.005G037000|SOBIC.004G268700|SOBIC.001G137900
19219	7.595e-05	0.0038668	36	1012	278	15371	regulation of nucleobase, nucleoside, nucleotide and nucleic acid metabolic process	SOBIC.003G337800|SOBIC.006G008800|SOBIC.001G473900|SOBIC.001G316900|SOBIC.004G308900|SOBIC.009G237600|SOBIC.006G184800|SOBIC.002G269032|SOBIC.003G012800|SOBIC.009G065000|SOBIC.003G369100|SOBIC.006G124000|SOBIC.004G074700|SOBIC.002G269500|SOBIC.003G286700|SOBIC.004G319700|SOBIC.007G156700|SOBIC.001G298100|SOBIC.004G227400|SOBIC.002G189000|SOBIC.001G531100|SOBIC.009G154300|SOBIC.010G164400|SOBIC.00…
51171	7.595e-05	0.0038668	36	1012	278	15371	regulation of nitrogen compound metabolic process	SOBIC.003G337800|SOBIC.006G008800|SOBIC.001G473900|SOBIC.001G316900|SOBIC.004G308900|SOBIC.009G237600|SOBIC.006G184800|SOBIC.002G269032|SOBIC.003G012800|SOBIC.009G065000|SOBIC.003G369100|SOBIC.006G124000|SOBIC.004G074700|SOBIC.002G269500|SOBIC.003G286700|SOBIC.004G319700|SOBIC.007G156700|SOBIC.001G298100|SOBIC.004G227400|SOBIC.002G189000|SOBIC.001G531100|SOBIC.009G154300|SOBIC.010G164400|SOBIC.00…
46906	9.6683e-05	0.0038668	23	529	278	15371	tetrapyrrole binding	SOBIC.004G309300|SOBIC.004G141200|SOBIC.001G277000|SOBIC.002G357000|SOBIC.010G172200|SOBIC.008G136500|SOBIC.001G012300|SOBIC.005G109000|SOBIC.001G012200|SOBIC.007G192300|SOBIC.009G144900|SOBIC.004G057900|SOBIC.001G383400|SOBIC.002G388800|SOBIC.008G036000|SOBIC.003G050300|SOBIC.009G033300|SOBIC.003G127100|SOBIC.002G389000|SOBIC.003G009900|SOBIC.005G037000|SOBIC.004G268700|SOBIC.001G137900
10556	9.825e-05	0.0038668	36	1025	278	15371	regulation of macromolecule biosynthetic process	SOBIC.003G337800|SOBIC.006G008800|SOBIC.001G473900|SOBIC.001G316900|SOBIC.004G308900|SOBIC.009G237600|SOBIC.006G184800|SOBIC.002G269032|SOBIC.003G012800|SOBIC.009G065000|SOBIC.003G369100|SOBIC.006G124000|SOBIC.004G074700|SOBIC.002G269500|SOBIC.003G286700|SOBIC.004G319700|SOBIC.007G156700|SOBIC.001G298100|SOBIC.004G227400|SOBIC.002G189000|SOBIC.001G531100|SOBIC.009G154300|SOBIC.010G164400|SOBIC.00…
31326	9.825e-05	0.0038668	36	1025	278	15371	regulation of cellular biosynthetic process	SOBIC.003G337800|SOBIC.006G008800|SOBIC.001G473900|SOBIC.001G316900|SOBIC.004G308900|SOBIC.009G237600|SOBIC.006G184800|SOBIC.002G269032|SOBIC.003G012800|SOBIC.009G065000|SOBIC.003G369100|SOBIC.006G124000|SOBIC.004G074700|SOBIC.002G269500|SOBIC.003G286700|SOBIC.004G319700|SOBIC.007G156700|SOBIC.001G298100|SOBIC.004G227400|SOBIC.002G189000|SOBIC.001G531100|SOBIC.009G154300|SOBIC.010G164400|SOBIC.00…
9889	9.825e-05	0.0038668	36	1025	278	15371	regulation of biosynthetic process	SOBIC.003G337800|SOBIC.006G008800|SOBIC.001G473900|SOBIC.001G316900|SOBIC.004G308900|SOBIC.009G237600|SOBIC.006G184800|SOBIC.002G269032|SOBIC.003G012800|SOBIC.009G065000|SOBIC.003G369100|SOBIC.006G124000|SOBIC.004G074700|SOBIC.002G269500|SOBIC.003G286700|SOBIC.004G319700|SOBIC.007G156700|SOBIC.001G298100|SOBIC.004G227400|SOBIC.002G189000|SOBIC.001G531100|SOBIC.009G154300|SOBIC.010G164400|SOBIC.00…
80090	0.00012394	0.0045526	36	1037	278	15371	regulation of primary metabolic process	SOBIC.003G337800|SOBIC.006G008800|SOBIC.001G473900|SOBIC.001G316900|SOBIC.004G308900|SOBIC.009G237600|SOBIC.006G184800|SOBIC.002G269032|SOBIC.003G012800|SOBIC.009G065000|SOBIC.003G369100|SOBIC.006G124000|SOBIC.004G074700|SOBIC.002G269500|SOBIC.003G286700|SOBIC.004G319700|SOBIC.007G156700|SOBIC.001G298100|SOBIC.004G227400|SOBIC.002G189000|SOBIC.001G531100|SOBIC.009G154300|SOBIC.010G164400|SOBIC.00…
10468	0.00013893	0.0047844	36	1043	278	15371	regulation of gene expression	SOBIC.003G337800|SOBIC.006G008800|SOBIC.001G473900|SOBIC.001G316900|SOBIC.004G308900|SOBIC.009G237600|SOBIC.006G184800|SOBIC.002G269032|SOBIC.003G012800|SOBIC.009G065000|SOBIC.003G369100|SOBIC.006G124000|SOBIC.004G074700|SOBIC.002G269500|SOBIC.003G286700|SOBIC.004G319700|SOBIC.007G156700|SOBIC.001G298100|SOBIC.004G227400|SOBIC.002G189000|SOBIC.001G531100|SOBIC.009G154300|SOBIC.010G164400|SOBIC.00…
60255	0.00017718	0.0056277	36	1056	278	15371	regulation of macromolecule metabolic process	SOBIC.003G337800|SOBIC.006G008800|SOBIC.001G473900|SOBIC.001G316900|SOBIC.004G308900|SOBIC.009G237600|SOBIC.006G184800|SOBIC.002G269032|SOBIC.003G012800|SOBIC.009G065000|SOBIC.003G369100|SOBIC.006G124000|SOBIC.004G074700|SOBIC.002G269500|SOBIC.003G286700|SOBIC.004G319700|SOBIC.007G156700|SOBIC.001G298100|SOBIC.004G227400|SOBIC.002G189000|SOBIC.001G531100|SOBIC.009G154300|SOBIC.010G164400|SOBIC.00…
31323	0.00018384	0.0056277	36	1058	278	15371	regulation of cellular metabolic process	SOBIC.003G337800|SOBIC.006G008800|SOBIC.001G473900|SOBIC.001G316900|SOBIC.004G308900|SOBIC.009G237600|SOBIC.006G184800|SOBIC.002G269032|SOBIC.003G012800|SOBIC.009G065000|SOBIC.003G369100|SOBIC.006G124000|SOBIC.004G074700|SOBIC.002G269500|SOBIC.003G286700|SOBIC.004G319700|SOBIC.007G156700|SOBIC.001G298100|SOBIC.004G227400|SOBIC.002G189000|SOBIC.001G531100|SOBIC.009G154300|SOBIC.010G164400|SOBIC.00…
19222	0.00028332	0.0078204	36	1082	278	15371	regulation of metabolic process	SOBIC.003G337800|SOBIC.006G008800|SOBIC.001G473900|SOBIC.001G316900|SOBIC.004G308900|SOBIC.009G237600|SOBIC.006G184800|SOBIC.002G269032|SOBIC.003G012800|SOBIC.009G065000|SOBIC.003G369100|SOBIC.006G124000|SOBIC.004G074700|SOBIC.002G269500|SOBIC.003G286700|SOBIC.004G319700|SOBIC.007G156700|SOBIC.001G298100|SOBIC.004G227400|SOBIC.002G189000|SOBIC.001G531100|SOBIC.009G154300|SOBIC.010G164400|SOBIC.00…
50794	0.00029203	0.0078204	42	1337	278	15371	regulation of cellular process	SOBIC.003G337800|SOBIC.006G008800|SOBIC.002G421600|SOBIC.001G473900|SOBIC.001G316900|SOBIC.004G308900|SOBIC.009G237600|SOBIC.006G184800|SOBIC.002G269032|SOBIC.003G012800|SOBIC.009G065000|SOBIC.003G369100|SOBIC.006G124000|SOBIC.004G074700|SOBIC.002G269500|SOBIC.003G286700|SOBIC.004G319700|SOBIC.007G156700|SOBIC.001G298100|SOBIC.004G227400|SOBIC.002G189000|SOBIC.001G531100|SOBIC.009G154300|SOBIC.01…
16491	0.00029805	0.0078204	45	1468	278	15371	oxidoreductase activity	SOBIC.002G421600|SOBIC.003G173700|SOBIC.008G136500|SOBIC.001G012300|SOBIC.006G165400|SOBIC.005G109000|SOBIC.001G012200|SOBIC.007G192300|SOBIC.009G144900|SOBIC.004G304300|SOBIC.010G072900|SOBIC.001G383400|SOBIC.008G062200|SOBIC.008G036000|SOBIC.006G095600|SOBIC.003G009900|SOBIC.003G357600|SOBIC.004G076000|SOBIC.001G137900|SOBIC.004G309300|SOBIC.004G141200|SOBIC.001G277000|SOBIC.003G313800|SOBIC.00…
65007	0.000349	0.0087408	44	1435	278	15371	biological regulation	SOBIC.003G337800|SOBIC.006G008800|SOBIC.002G421600|SOBIC.001G473900|SOBIC.001G316900|SOBIC.004G308900|SOBIC.009G237600|SOBIC.006G184800|SOBIC.002G269032|SOBIC.003G012800|SOBIC.009G065000|SOBIC.003G369100|SOBIC.006G124000|SOBIC.004G074700|SOBIC.002G269500|SOBIC.003G286700|SOBIC.004G319700|SOBIC.007G156700|SOBIC.001G298100|SOBIC.004G227400|SOBIC.002G189000|SOBIC.001G399900|SOBIC.003G313800|SOBIC.00…
16160	0.00040365	0.0096702	4	20	278	15371	amylase activity	SOBIC.003G276400|SOBIC.001G372100|SOBIC.004G309000|SOBIC.001G293800
50789	0.00050694	0.011639	42	1373	278	15371	regulation of biological process	SOBIC.003G337800|SOBIC.006G008800|SOBIC.002G421600|SOBIC.001G473900|SOBIC.001G316900|SOBIC.004G308900|SOBIC.009G237600|SOBIC.006G184800|SOBIC.002G269032|SOBIC.003G012800|SOBIC.009G065000|SOBIC.003G369100|SOBIC.006G124000|SOBIC.004G074700|SOBIC.002G269500|SOBIC.003G286700|SOBIC.004G319700|SOBIC.007G156700|SOBIC.001G298100|SOBIC.004G227400|SOBIC.002G189000|SOBIC.001G531100|SOBIC.009G154300|SOBIC.01…
5975	0.00065104	0.014349	24	643	278	15371	carbohydrate metabolic process	SOBIC.003G276400|SOBIC.004G141100|SOBIC.009G113800|SOBIC.004G273200|SOBIC.003G296000|SOBIC.002G194700|SOBIC.001G071800|SOBIC.007G050600|SOBIC.010G188300|SOBIC.010G168800|SOBIC.001G089000|SOBIC.004G309000|SOBIC.006G069200|SOBIC.008G016900|SOBIC.001G293800|SOBIC.003G364600|SOBIC.007G090463|SOBIC.001G372100|SOBIC.003G179600|SOBIC.001G061900|SOBIC.009G190700|SOBIC.003G358600|SOBIC.005G110436|SOBIC.01…
4553	0.0008378	0.017755	16	358	278	15371	hydrolase activity, hydrolyzing O-glycosyl compounds	SOBIC.003G276400|SOBIC.009G113800|SOBIC.004G273200|SOBIC.001G089000|SOBIC.004G309000|SOBIC.004G255600|SOBIC.006G069200|SOBIC.001G293800|SOBIC.003G364600|SOBIC.007G090463|SOBIC.001G372100|SOBIC.001G398500|SOBIC.003G153800|SOBIC.001G061900|SOBIC.005G110436|SOBIC.010G173800
3677	0.0013576	0.02739	39	1310	278	15371	DNA binding	SOBIC.003G337800|SOBIC.006G008800|SOBIC.001G473900|SOBIC.006G186700|SOBIC.001G316900|SOBIC.004G308900|SOBIC.009G237600|SOBIC.003G102200|SOBIC.006G184800|SOBIC.002G269032|SOBIC.003G012800|SOBIC.003G369100|SOBIC.004G074700|SOBIC.002G269500|SOBIC.003G286700|SOBIC.004G319700|SOBIC.007G156700|SOBIC.001G298100|SOBIC.004G227400|SOBIC.002G189000|SOBIC.001G531100|SOBIC.009G154300|SOBIC.009G028300|SOBIC.01…
46872	0.0013919	0.02739	55	2039	278	15371	metal ion binding	SOBIC.007G052000|SOBIC.003G173700|SOBIC.001G012300|SOBIC.007G192300|SOBIC.009G144900|SOBIC.010G108500|SOBIC.001G383400|SOBIC.007G213800|SOBIC.008G036000|SOBIC.006G095600|SOBIC.006G206800|SOBIC.004G141100|SOBIC.002G357000|SOBIC.010G172200|SOBIC.001G069700|SOBIC.004G057900|SOBIC.004G256200|SOBIC.004G301000|SOBIC.004G309000|SOBIC.004G305000|SOBIC.003G050300|SOBIC.009G033300|SOBIC.002G389000|SOBIC.00…
43169	0.0015053	0.028601	55	2046	278	15371	cation binding	SOBIC.007G052000|SOBIC.003G173700|SOBIC.001G012300|SOBIC.007G192300|SOBIC.009G144900|SOBIC.010G108500|SOBIC.001G383400|SOBIC.007G213800|SOBIC.008G036000|SOBIC.006G095600|SOBIC.006G206800|SOBIC.004G141100|SOBIC.002G357000|SOBIC.010G172200|SOBIC.001G069700|SOBIC.004G057900|SOBIC.004G256200|SOBIC.004G301000|SOBIC.004G309000|SOBIC.004G305000|SOBIC.003G050300|SOBIC.009G033300|SOBIC.002G389000|SOBIC.00…
43167	0.0015737	0.028904	55	2050	278	15371	ion binding	SOBIC.007G052000|SOBIC.003G173700|SOBIC.001G012300|SOBIC.007G192300|SOBIC.009G144900|SOBIC.010G108500|SOBIC.001G383400|SOBIC.007G213800|SOBIC.008G036000|SOBIC.006G095600|SOBIC.006G206800|SOBIC.004G141100|SOBIC.002G357000|SOBIC.010G172200|SOBIC.001G069700|SOBIC.004G057900|SOBIC.004G256200|SOBIC.004G301000|SOBIC.004G309000|SOBIC.004G305000|SOBIC.003G050300|SOBIC.009G033300|SOBIC.002G389000|SOBIC.00…
5509	0.0020665	0.035826	8	126	278	15371	calcium ion binding	SOBIC.003G276400|SOBIC.007G213800|SOBIC.001G398500|SOBIC.001G429900|SOBIC.001G415400|SOBIC.010G082600|SOBIC.004G025000|SOBIC.004G309000
16798	0.0020807	0.035826	16	391	278	15371	hydrolase activity, acting on glycosyl bonds	SOBIC.003G276400|SOBIC.009G113800|SOBIC.004G273200|SOBIC.001G089000|SOBIC.004G309000|SOBIC.004G255600|SOBIC.006G069200|SOBIC.001G293800|SOBIC.003G364600|SOBIC.007G090463|SOBIC.001G372100|SOBIC.001G398500|SOBIC.003G153800|SOBIC.001G061900|SOBIC.005G110436|SOBIC.010G173800
55114	0.002413	0.04029	38	1308	278	15371	oxidation reduction	SOBIC.003G173700|SOBIC.008G136500|SOBIC.001G012300|SOBIC.006G165400|SOBIC.005G109000|SOBIC.001G012200|SOBIC.007G192300|SOBIC.009G144900|SOBIC.001G383400|SOBIC.008G036000|SOBIC.006G095600|SOBIC.003G009900|SOBIC.003G357600|SOBIC.004G076000|SOBIC.001G137900|SOBIC.004G309300|SOBIC.004G141200|SOBIC.001G277000|SOBIC.003G313800|SOBIC.002G357000|SOBIC.010G084100|SOBIC.010G172200|SOBIC.001G069700|SOBIC.00…
[truncated: 205 more columns]

## Sheet: NTJ2_xvh_mock_up
Selected statistical test : Hypergeometric test
Selected correction : Benjamini & Hochberg False Discovery Rate (FDR) correction
Selected significance level : 0.05
Testing option : Use whole annotation as reference set
The selected cluster :
SOBIC.003G060300	SOBIC.003G064901	SOBIC.007G023000	SOBIC.001G444400	SOBIC.004G198800	SOBIC.009G012900	SOBIC.003G270800	SOBIC.003G230100	SOBIC.007G107600	SOBIC.002G326400	SOBIC.007G059200	SOBIC.003G057366	SOBIC.002G020800	SOBIC.007G131700	SOBIC.006G158900	SOBIC.002G261800	SOBIC.003G086700	SOBIC.007G137000	SOBIC.009G181300	SOBIC.002G040400	SOBIC.007G026500	SOBIC.008G009200	SOBIC.007G015600	SOBIC.005G217700	SOBIC.009G087000	SOBIC.001G453100	SOBIC.004G252400	SOBIC.005G101500	SOBIC.003G083200	SOBIC.005G029200	SOBIC.006G236700	SOBIC.010G026500	SOBIC.005G217900	SOBIC.007G179900	SOBIC.001G397300	SOBIC.004G101000	SOBIC.002G190500	SOBIC.008G055100	SOBIC.008G026800	SOBIC.001G240800	SOBIC.004G355500	SOBIC.001G076100	SOBIC.003G057100	SOBIC.001G197901	SOBIC.006G030700	SOBIC.003G199600	SOBIC.004G067200	SOBIC.005G215500	SOBIC.005G103700	SOBIC.002G327700
SOBIC.007G011700	SOBIC.003G275900	SOBIC.005G098900	SOBIC.002G000400	SOBIC.001G196300	SOBIC.008G075600	SOBIC.004G169600	SOBIC.010G274700	SOBIC.001G108600	SOBIC.001G272900	SOBIC.008G060100	SOBIC.002G021132	SOBIC.001G324700	SOBIC.002G024400	SOBIC.007G227300	SOBIC.002G386000	SOBIC.006G007100	SOBIC.002G067300	SOBIC.002G321300	SOBIC.010G052200	SOBIC.005G037100	SOBIC.002G390500	SOBIC.010G172800	SOBIC.001G331000	SOBIC.002G228400	SOBIC.001G471200	SOBIC.009G111800	SOBIC.006G031200	SOBIC.002G089100	SOBIC.009G121600	SOBIC.005G126100	SOBIC.002G185500	SOBIC.005G171100	SOBIC.001G074800	SOBIC.004G053300	SOBIC.002G139400	SOBIC.003G322900	SOBIC.002G093600	SOBIC.002G206600	SOBIC.002G195300	SOBIC.006G084600	SOBIC.004G088600	SOBIC.002G216400	SOBIC.005G075600	SOBIC.002G023300	SOBIC.005G042700	SOBIC.001G096800	SOBIC.004G245300	SOBIC.009G205100	SOBIC.001G339600
SOBIC.004G017000	SOBIC.001G156600	SOBIC.010G137300	SOBIC.003G078100	SOBIC.010G193000	SOBIC.002G386200	SOBIC.010G124001	SOBIC.002G328300	SOBIC.006G260300	SOBIC.002G373100	SOBIC.008G174200	SOBIC.003G182200	SOBIC.001G318000	SOBIC.009G115500	SOBIC.009G044000	SOBIC.006G007450	SOBIC.002G327201	SOBIC.005G171300	SOBIC.005G175900	SOBIC.001G319100	SOBIC.002G013300	SOBIC.002G424800	SOBIC.004G279601	SOBIC.004G032400	SOBIC.003G036700	SOBIC.006G061300	SOBIC.003G164800	SOBIC.003G082401	SOBIC.001G145700	SOBIC.002G430000	SOBIC.003G413700	SOBIC.004G220500	SOBIC.005G226100	SOBIC.005G039100	SOBIC.001G379600	SOBIC.010G253200	SOBIC.009G000200	SOBIC.004G192100	SOBIC.005G085000	SOBIC.004G104400	SOBIC.005G127800	SOBIC.006G251400	SOBIC.009G105500	SOBIC.009G252100	SOBIC.002G024000	SOBIC.001G237100	SOBIC.006G076800	SOBIC.003G128100	SOBIC.002G322800	SOBIC.003G320900
SOBIC.002G042100	SOBIC.002G275500	SOBIC.006G009000	SOBIC.002G126600	SOBIC.001G210300	SOBIC.002G369600	SOBIC.002G186900	SOBIC.002G327800	SOBIC.001G201800	SOBIC.007G125100	SOBIC.003G056800	SOBIC.002G056500	SOBIC.009G241700	SOBIC.003G232900	SOBIC.001G236900	SOBIC.003G192600	SOBIC.008G182600	SOBIC.002G255700	SOBIC.001G400800	SOBIC.008G043500	SOBIC.001G391000	SOBIC.002G372800	SOBIC.001G208200	SOBIC.001G235800	SOBIC.003G208800	SOBIC.003G386000	SOBIC.008G007200	SOBIC.008G191300	SOBIC.009G181800	SOBIC.010G075800	SOBIC.003G396050	SOBIC.002G134250	SOBIC.001G474200	SOBIC.007G000500	SOBIC.003G425200	SOBIC.003G111200
No annotations were retrieved for the following entities:
SOBIC.007G058900	SOBIC.004G165200	SOBIC.003G064901	SOBIC.006G113200	SOBIC.007G023000	SOBIC.007G155000	SOBIC.004G198800	SOBIC.008G029500	SOBIC.001G314700	SOBIC.008G182900	SOBIC.003G198400	SOBIC.003G230100	SOBIC.002G253500	SOBIC.003G160700	SOBIC.006G211300	SOBIC.002G244901	SOBIC.010G007200	SOBIC.010G131600	SOBIC.003G057366	SOBIC.002G020800	SOBIC.007G131700	SOBIC.006G158900	SOBIC.002G261800	SOBIC.005G131700	SOBIC.010G013100	SOBIC.007G137000	SOBIC.007G001100	SOBIC.006G005400	SOBIC.008G183300	SOBIC.004G245450	SOBIC.001G315800	SOBIC.005G122300	SOBIC.008G009200	SOBIC.005G017900	SOBIC.007G015600	SOBIC.005G217700	SOBIC.002G345850	SOBIC.001G453100	SOBIC.005G101500	SOBIC.003G184900	SOBIC.004G052500	SOBIC.002G193900	SOBIC.010G151200	SOBIC.001G071300	SOBIC.004G245200	SOBIC.004G220000	SOBIC.001G482000	SOBIC.002G241400	SOBIC.003G204750	SOBIC.005G029200
SOBIC.002G236400	SOBIC.006G148900	SOBIC.010G072500	SOBIC.008G182700	SOBIC.002G121701	SOBIC.003G253700	SOBIC.007G218300	SOBIC.009G252100	SOBIC.006G093700	SOBIC.003G128100	SOBIC.004G013000	SOBIC.003G320900	SOBIC.005G005600	SOBIC.002G355200	SOBIC.007G110400	SOBIC.010G192800	SOBIC.002G038400	SOBIC.005G084600	SOBIC.007G189500	SOBIC.010G233600	SOBIC.002G210800	SOBIC.002G042100	SOBIC.009G072900	SOBIC.002G275500	SOBIC.006G009000	SOBIC.001G210300	SOBIC.002G361200	SOBIC.007G125100	SOBIC.002G050400	SOBIC.002G377100	SOBIC.009G115300	SOBIC.001G209200	SOBIC.006G241600	SOBIC.003G111100	SOBIC.004G245800	SOBIC.010G023500	SOBIC.007G188500	SOBIC.007G025000	SOBIC.002G041800	SOBIC.005G031400	SOBIC.008G182600	SOBIC.009G014700	SOBIC.002G196000	SOBIC.003G265100	SOBIC.005G041200	SOBIC.008G043500	SOBIC.010G020200	SOBIC.005G171500	SOBIC.001G208200	SOBIC.003G097400
GO-ID	p-value	corr p-value	x	n	X	N	Description	Genes in test set
6468	4.2335e-17	2.3962e-14	93	1198	474	15371	protein amino acid phosphorylation	SOBIC.006G201700|SOBIC.003G251200|SOBIC.002G169200|SOBIC.003G438600|SOBIC.010G127300|SOBIC.007G214300|SOBIC.009G167900|SOBIC.010G274700|SOBIC.001G236200|SOBIC.004G348200|SOBIC.009G105500|SOBIC.002G024200|SOBIC.002G326400|SOBIC.001G483600|SOBIC.003G097100|SOBIC.002G024000|SOBIC.001G237100|SOBIC.001G032300|SOBIC.006G152200|SOBIC.006G076800|SOBIC.009G204900|SOBIC.002G154300|SOBIC.008G060500|SOBIC.00…
4672	9.4385e-17	2.6711e-14	93	1213	474	15371	protein kinase activity	SOBIC.006G201700|SOBIC.003G251200|SOBIC.002G169200|SOBIC.003G438600|SOBIC.010G127300|SOBIC.007G214300|SOBIC.009G167900|SOBIC.010G274700|SOBIC.001G236200|SOBIC.004G348200|SOBIC.009G105500|SOBIC.002G024200|SOBIC.002G326400|SOBIC.001G483600|SOBIC.003G097100|SOBIC.002G024000|SOBIC.001G237100|SOBIC.001G032300|SOBIC.006G152200|SOBIC.006G076800|SOBIC.009G204900|SOBIC.002G154300|SOBIC.008G060500|SOBIC.00…
16310	7.4201e-16	1.3999e-13	93	1253	474	15371	phosphorylation	SOBIC.006G201700|SOBIC.003G251200|SOBIC.002G169200|SOBIC.003G438600|SOBIC.010G127300|SOBIC.007G214300|SOBIC.009G167900|SOBIC.010G274700|SOBIC.001G236200|SOBIC.004G348200|SOBIC.009G105500|SOBIC.002G024200|SOBIC.002G326400|SOBIC.001G483600|SOBIC.003G097100|SOBIC.002G024000|SOBIC.001G237100|SOBIC.001G032300|SOBIC.006G152200|SOBIC.006G076800|SOBIC.009G204900|SOBIC.002G154300|SOBIC.008G060500|SOBIC.00…
30246	6.5127e-15	9.2155e-13	32	194	474	15371	carbohydrate binding	SOBIC.001G236900|SOBIC.009G130100|SOBIC.002G169200|SOBIC.001G150200|SOBIC.010G127300|SOBIC.007G214300|SOBIC.010G127200|SOBIC.002G024100|SOBIC.002G024200|SOBIC.003G097100|SOBIC.002G024000|SOBIC.001G237000|SOBIC.001G237100|SOBIC.001G032300|SOBIC.002G024300|SOBIC.006G152200|SOBIC.001G074800|SOBIC.001G032400|SOBIC.004G190800|SOBIC.004G223500|SOBIC.003G263500|SOBIC.008G007200|SOBIC.008G067500|SOBIC.00…
6464	1.9596e-14	2.2183e-12	104	1568	474	15371	protein modification process	SOBIC.003G251200|SOBIC.007G214300|SOBIC.009G167900|SOBIC.001G236200|SOBIC.004G348200|SOBIC.002G024200|SOBIC.002G326400|SOBIC.001G483600|SOBIC.009G204900|SOBIC.002G154300|SOBIC.001G156600|SOBIC.004G338000|SOBIC.004G190800|SOBIC.010G137300|SOBIC.009G181300|SOBIC.005G061500|SOBIC.006G086400|SOBIC.003G067600|SOBIC.003G291600|SOBIC.008G067500|SOBIC.006G075801|SOBIC.003G096900|SOBIC.004G176900|SOBIC.00…
16773	4.8295e-14	4.5558e-12	93	1341	474	15371	phosphotransferase activity, alcohol group as acceptor	SOBIC.006G201700|SOBIC.003G251200|SOBIC.002G169200|SOBIC.003G438600|SOBIC.010G127300|SOBIC.007G214300|SOBIC.009G167900|SOBIC.010G274700|SOBIC.001G236200|SOBIC.004G348200|SOBIC.009G105500|SOBIC.002G024200|SOBIC.002G326400|SOBIC.001G483600|SOBIC.003G097100|SOBIC.002G024000|SOBIC.001G237100|SOBIC.001G032300|SOBIC.006G152200|SOBIC.006G076800|SOBIC.009G204900|SOBIC.002G154300|SOBIC.008G060500|SOBIC.00…
43687	8.1827e-14	6.0894e-12	99	1488	474	15371	post-translational protein modification	SOBIC.003G251200|SOBIC.007G214300|SOBIC.009G167900|SOBIC.001G236200|SOBIC.004G348200|SOBIC.002G024200|SOBIC.002G326400|SOBIC.001G483600|SOBIC.009G204900|SOBIC.002G154300|SOBIC.001G156600|SOBIC.004G338000|SOBIC.010G137300|SOBIC.009G181300|SOBIC.005G061500|SOBIC.006G086400|SOBIC.003G067600|SOBIC.003G291600|SOBIC.008G067500|SOBIC.006G075801|SOBIC.003G096900|SOBIC.004G176900|SOBIC.006G228200|SOBIC.00…
16301	8.6069e-14	6.0894e-12	93	1354	474	15371	kinase activity	SOBIC.006G201700|SOBIC.003G251200|SOBIC.002G169200|SOBIC.003G438600|SOBIC.010G127300|SOBIC.007G214300|SOBIC.009G167900|SOBIC.010G274700|SOBIC.001G236200|SOBIC.004G348200|SOBIC.009G105500|SOBIC.002G024200|SOBIC.002G326400|SOBIC.001G483600|SOBIC.003G097100|SOBIC.002G024000|SOBIC.001G237100|SOBIC.001G032300|SOBIC.006G152200|SOBIC.006G076800|SOBIC.009G204900|SOBIC.002G154300|SOBIC.008G060500|SOBIC.00…
43412	9.6943e-14	6.0966e-12	104	1607	474	15371	macromolecule modification	SOBIC.003G251200|SOBIC.007G214300|SOBIC.009G167900|SOBIC.001G236200|SOBIC.004G348200|SOBIC.002G024200|SOBIC.002G326400|SOBIC.001G483600|SOBIC.009G204900|SOBIC.002G154300|SOBIC.001G156600|SOBIC.004G338000|SOBIC.004G190800|SOBIC.010G137300|SOBIC.009G181300|SOBIC.005G061500|SOBIC.006G086400|SOBIC.003G067600|SOBIC.003G291600|SOBIC.008G067500|SOBIC.006G075801|SOBIC.003G096900|SOBIC.004G176900|SOBIC.00…
6793	1.5867e-13	8.1642e-12	93	1368	474	15371	phosphorus metabolic process	SOBIC.006G201700|SOBIC.003G251200|SOBIC.002G169200|SOBIC.003G438600|SOBIC.010G127300|SOBIC.007G214300|SOBIC.009G167900|SOBIC.010G274700|SOBIC.001G236200|SOBIC.004G348200|SOBIC.009G105500|SOBIC.002G024200|SOBIC.002G326400|SOBIC.001G483600|SOBIC.003G097100|SOBIC.002G024000|SOBIC.001G237100|SOBIC.001G032300|SOBIC.006G152200|SOBIC.006G076800|SOBIC.009G204900|SOBIC.002G154300|SOBIC.008G060500|SOBIC.00…
6796	1.5867e-13	8.1642e-12	93	1368	474	15371	phosphate metabolic process	SOBIC.006G201700|SOBIC.003G251200|SOBIC.002G169200|SOBIC.003G438600|SOBIC.010G127300|SOBIC.007G214300|SOBIC.009G167900|SOBIC.010G274700|SOBIC.001G236200|SOBIC.004G348200|SOBIC.009G105500|SOBIC.002G024200|SOBIC.002G326400|SOBIC.001G483600|SOBIC.003G097100|SOBIC.002G024000|SOBIC.001G237100|SOBIC.001G032300|SOBIC.006G152200|SOBIC.006G076800|SOBIC.009G204900|SOBIC.002G154300|SOBIC.008G060500|SOBIC.00…
16740	8.5732e-11	4.0437e-09	139	2690	474	15371	transferase activity	SOBIC.003G251200|SOBIC.009G241000|SOBIC.005G136200|SOBIC.010G230800|SOBIC.003G442500|SOBIC.007G214300|SOBIC.005G216200|SOBIC.009G167900|SOBIC.001G236200|SOBIC.004G348200|SOBIC.002G024200|SOBIC.006G124100|SOBIC.002G326400|SOBIC.001G483600|SOBIC.010G072300|SOBIC.009G204900|SOBIC.002G154300|SOBIC.007G059200|SOBIC.001G156600|SOBIC.004G338000|SOBIC.004G190800|SOBIC.010G137300|SOBIC.009G181300|SOBIC.00…
16772	1.0062e-10	4.3809e-09	93	1533	474	15371	transferase activity, transferring phosphorus-containing groups	SOBIC.006G201700|SOBIC.003G251200|SOBIC.002G169200|SOBIC.003G438600|SOBIC.010G127300|SOBIC.007G214300|SOBIC.009G167900|SOBIC.010G274700|SOBIC.001G236200|SOBIC.004G348200|SOBIC.009G105500|SOBIC.002G024200|SOBIC.002G326400|SOBIC.001G483600|SOBIC.003G097100|SOBIC.002G024000|SOBIC.001G237100|SOBIC.001G032300|SOBIC.006G152200|SOBIC.006G076800|SOBIC.009G204900|SOBIC.002G154300|SOBIC.008G060500|SOBIC.00…
3824	1.6514e-10	6.6765e-09	282	6950	474	15371	catalytic activity	SOBIC.003G060300|SOBIC.009G241000|SOBIC.006G226800|SOBIC.001G444400|SOBIC.005G224900|SOBIC.010G230800|SOBIC.007G214300|SOBIC.009G167900|SOBIC.001G236200|SOBIC.004G348200|SOBIC.002G221900|SOBIC.006G124100|SOBIC.002G326400|SOBIC.010G072300|SOBIC.002G154300|SOBIC.007G059200|SOBIC.007G055500|SOBIC.009G181300|SOBIC.002G040400|SOBIC.005G061500|SOBIC.006G086400|SOBIC.003G067600|SOBIC.006G277600|SOBIC.00…
30554	4.6629e-10	1.6495e-08	103	1823	474	15371	adenyl nucleotide binding	SOBIC.003G251200|SOBIC.007G214300|SOBIC.001G236200|SOBIC.004G348200|SOBIC.002G024200|SOBIC.003G183700|SOBIC.002G154300|SOBIC.005G133200|SOBIC.001G156600|SOBIC.010G267400|SOBIC.005G061500|SOBIC.008G191200|SOBIC.003G067600|SOBIC.009G087000|SOBIC.007G210500|SOBIC.008G067500|SOBIC.008G174200|SOBIC.003G096900|SOBIC.004G037000|SOBIC.004G176900|SOBIC.006G228200|SOBIC.006G021900|SOBIC.003G192400|SOBIC.00…
1883	4.6629e-10	1.6495e-08	103	1823	474	15371	purine nucleoside binding	SOBIC.003G251200|SOBIC.007G214300|SOBIC.001G236200|SOBIC.004G348200|SOBIC.002G024200|SOBIC.003G183700|SOBIC.002G154300|SOBIC.005G133200|SOBIC.001G156600|SOBIC.010G267400|SOBIC.005G061500|SOBIC.008G191200|SOBIC.003G067600|SOBIC.009G087000|SOBIC.007G210500|SOBIC.008G067500|SOBIC.008G174200|SOBIC.003G096900|SOBIC.004G037000|SOBIC.004G176900|SOBIC.006G228200|SOBIC.006G021900|SOBIC.003G192400|SOBIC.00…
1882	6.7416e-10	2.2446e-08	103	1835	474	15371	nucleoside binding	SOBIC.003G251200|SOBIC.007G214300|SOBIC.001G236200|SOBIC.004G348200|SOBIC.002G024200|SOBIC.003G183700|SOBIC.002G154300|SOBIC.005G133200|SOBIC.001G156600|SOBIC.010G267400|SOBIC.005G061500|SOBIC.008G191200|SOBIC.003G067600|SOBIC.009G087000|SOBIC.007G210500|SOBIC.008G067500|SOBIC.008G174200|SOBIC.003G096900|SOBIC.004G037000|SOBIC.004G176900|SOBIC.006G228200|SOBIC.006G021900|SOBIC.003G192400|SOBIC.00…
32559	7.9419e-10	2.4973e-08	99	1741	474	15371	adenyl ribonucleotide binding	SOBIC.003G251200|SOBIC.007G214300|SOBIC.001G236200|SOBIC.004G348200|SOBIC.002G024200|SOBIC.003G183700|SOBIC.002G154300|SOBIC.005G133200|SOBIC.001G156600|SOBIC.010G267400|SOBIC.005G061500|SOBIC.008G191200|SOBIC.003G067600|SOBIC.009G087000|SOBIC.007G210500|SOBIC.008G067500|SOBIC.008G174200|SOBIC.003G096900|SOBIC.004G037000|SOBIC.004G176900|SOBIC.006G228200|SOBIC.006G021900|SOBIC.003G192400|SOBIC.00…
5524	1.3947e-09	4.1546e-08	86	1442	474	15371	ATP binding	SOBIC.006G201700|SOBIC.010G253200|SOBIC.003G251200|SOBIC.009G000200|SOBIC.003G438600|SOBIC.010G127300|SOBIC.007G214300|SOBIC.010G274700|SOBIC.001G236200|SOBIC.004G348200|SOBIC.009G105500|SOBIC.002G024200|SOBIC.003G183700|SOBIC.003G097100|SOBIC.002G024000|SOBIC.001G237100|SOBIC.001G032300|SOBIC.006G152200|SOBIC.006G076800|SOBIC.002G154300|SOBIC.001G156600|SOBIC.003G263500|SOBIC.010G267400|SOBIC.00…
9607	2.9035e-09	8.217e-08	9	20	474	15371	response to biotic stimulus	SOBIC.001G400700|SOBIC.001G401300|SOBIC.005G169400|SOBIC.001G401200|SOBIC.001G401100|SOBIC.001G401000|SOBIC.005G169200|SOBIC.001G400900|SOBIC.001G400800
17076	4.9631e-09	1.3377e-07	107	2005	474	15371	purine nucleotide binding	SOBIC.003G251200|SOBIC.007G214300|SOBIC.001G236200|SOBIC.004G348200|SOBIC.002G024200|SOBIC.003G183700|SOBIC.002G154300|SOBIC.005G133200|SOBIC.001G156600|SOBIC.010G267400|SOBIC.005G061500|SOBIC.008G191200|SOBIC.003G067600|SOBIC.009G087000|SOBIC.007G210500|SOBIC.008G067500|SOBIC.008G174200|SOBIC.003G096900|SOBIC.004G037000|SOBIC.004G176900|SOBIC.006G228200|SOBIC.006G021900|SOBIC.003G192400|SOBIC.00…
32553	7.7859e-09	1.916e-07	103	1919	474	15371	ribonucleotide binding	SOBIC.003G251200|SOBIC.007G214300|SOBIC.001G236200|SOBIC.004G348200|SOBIC.002G024200|SOBIC.003G183700|SOBIC.002G154300|SOBIC.005G133200|SOBIC.001G156600|SOBIC.010G267400|SOBIC.005G061500|SOBIC.008G191200|SOBIC.003G067600|SOBIC.009G087000|SOBIC.007G210500|SOBIC.008G067500|SOBIC.008G174200|SOBIC.003G096900|SOBIC.004G037000|SOBIC.004G176900|SOBIC.006G228200|SOBIC.006G021900|SOBIC.003G192400|SOBIC.00…
32555	7.7859e-09	1.916e-07	103	1919	474	15371	purine ribonucleotide binding	SOBIC.003G251200|SOBIC.007G214300|SOBIC.001G236200|SOBIC.004G348200|SOBIC.002G024200|SOBIC.003G183700|SOBIC.002G154300|SOBIC.005G133200|SOBIC.001G156600|SOBIC.010G267400|SOBIC.005G061500|SOBIC.008G191200|SOBIC.003G067600|SOBIC.009G087000|SOBIC.007G210500|SOBIC.008G067500|SOBIC.008G174200|SOBIC.003G096900|SOBIC.004G037000|SOBIC.004G176900|SOBIC.006G228200|SOBIC.006G021900|SOBIC.003G192400|SOBIC.00…
166	4.0625e-08	9.5806e-07	109	2137	474	15371	nucleotide binding	SOBIC.003G251200|SOBIC.007G214300|SOBIC.001G236200|SOBIC.004G348200|SOBIC.002G024200|SOBIC.003G183700|SOBIC.002G154300|SOBIC.005G133200|SOBIC.001G156600|SOBIC.010G267400|SOBIC.005G061500|SOBIC.008G191200|SOBIC.003G067600|SOBIC.009G087000|SOBIC.007G210500|SOBIC.008G067500|SOBIC.008G174200|SOBIC.003G096900|SOBIC.004G037000|SOBIC.004G176900|SOBIC.006G228200|SOBIC.006G021900|SOBIC.003G192400|SOBIC.00…
44267	1.4535e-07	3.2908e-06	108	2163	474	15371	cellular protein metabolic process	SOBIC.003G251200|SOBIC.007G214300|SOBIC.009G167900|SOBIC.001G236200|SOBIC.004G348200|SOBIC.002G024200|SOBIC.002G326400|SOBIC.001G483600|SOBIC.009G204900|SOBIC.002G154300|SOBIC.001G156600|SOBIC.004G338000|SOBIC.004G190800|SOBIC.010G137300|SOBIC.010G267400|SOBIC.003G086700|SOBIC.009G181300|SOBIC.005G061500|SOBIC.006G086400|SOBIC.003G067600|SOBIC.003G291600|SOBIC.008G067500|SOBIC.006G075801|SOBIC.00…
6952	3.3601e-07	7.3147e-06	10	41	474	15371	defense response	SOBIC.001G400700|SOBIC.004G182300|SOBIC.001G401300|SOBIC.005G169400|SOBIC.001G401200|SOBIC.001G401100|SOBIC.001G401000|SOBIC.005G169200|SOBIC.001G400900|SOBIC.001G400800
51704	4.6259e-07	9.6972e-06	14	88	474	15371	multi-organism process	SOBIC.003G251200|SOBIC.005G169400|SOBIC.001G428900|SOBIC.009G082700|SOBIC.005G193500|SOBIC.003G438600|SOBIC.009G105500|SOBIC.001G332900|SOBIC.006G076800|SOBIC.003G056800|SOBIC.002G154300|SOBIC.002G333400|SOBIC.005G169200|SOBIC.006G228200
8152	1.1609e-06	2.3468e-05	250	6459	474	15371	metabolic process	SOBIC.003G060300|SOBIC.009G241000|SOBIC.001G444400|SOBIC.005G224900|SOBIC.007G214300|SOBIC.009G167900|SOBIC.001G236200|SOBIC.004G348200|SOBIC.002G221900|SOBIC.006G124100|SOBIC.003G183700|SOBIC.002G326400|SOBIC.001G456500|SOBIC.010G072300|SOBIC.002G154300|SOBIC.010G267400|SOBIC.007G055500|SOBIC.003G086700|SOBIC.009G181300|SOBIC.002G040400|SOBIC.005G061500|SOBIC.006G086400|SOBIC.003G067600|SOBIC.00…
19538	3.5452e-06	6.9192e-05	119	2612	474	15371	protein metabolic process	SOBIC.003G251200|SOBIC.007G214300|SOBIC.009G167900|SOBIC.001G236200|SOBIC.004G348200|SOBIC.002G024200|SOBIC.002G326400|SOBIC.001G483600|SOBIC.009G204900|SOBIC.002G154300|SOBIC.001G156600|SOBIC.004G338000|SOBIC.004G190800|SOBIC.010G137300|SOBIC.010G267400|SOBIC.003G086700|SOBIC.009G181300|SOBIC.005G061500|SOBIC.006G086400|SOBIC.003G067600|SOBIC.003G291600|SOBIC.006G260300|SOBIC.008G067500|SOBIC.00…
48544	5.7768e-06	9.6166e-05	12	80	474	15371	recognition of pollen	SOBIC.003G251200|SOBIC.001G428900|SOBIC.001G332900|SOBIC.006G076800|SOBIC.003G056800|SOBIC.002G154300|SOBIC.009G082700|SOBIC.005G193500|SOBIC.003G438600|SOBIC.002G333400|SOBIC.006G228200|SOBIC.009G105500
48610	5.7768e-06	9.6166e-05	12	80	474	15371	reproductive cellular process	SOBIC.003G251200|SOBIC.001G428900|SOBIC.001G332900|SOBIC.006G076800|SOBIC.003G056800|SOBIC.002G154300|SOBIC.009G082700|SOBIC.005G193500|SOBIC.003G438600|SOBIC.002G333400|SOBIC.006G228200|SOBIC.009G105500
9856	5.7768e-06	9.6166e-05	12	80	474	15371	pollination	SOBIC.003G251200|SOBIC.001G428900|SOBIC.001G332900|SOBIC.006G076800|SOBIC.003G056800|SOBIC.002G154300|SOBIC.009G082700|SOBIC.005G193500|SOBIC.003G438600|SOBIC.002G333400|SOBIC.006G228200|SOBIC.009G105500
9875	5.7768e-06	9.6166e-05	12	80	474	15371	pollen-pistil interaction	SOBIC.003G251200|SOBIC.001G428900|SOBIC.001G332900|SOBIC.006G076800|SOBIC.003G056800|SOBIC.002G154300|SOBIC.009G082700|SOBIC.005G193500|SOBIC.003G438600|SOBIC.002G333400|SOBIC.006G228200|SOBIC.009G105500
8037	5.7768e-06	9.6166e-05	12	80	474	15371	cell recognition	SOBIC.003G251200|SOBIC.001G428900|SOBIC.001G332900|SOBIC.006G076800|SOBIC.003G056800|SOBIC.002G154300|SOBIC.009G082700|SOBIC.005G193500|SOBIC.003G438600|SOBIC.002G333400|SOBIC.006G228200|SOBIC.009G105500
3	7.5128e-06	0.00011812	12	82	474	15371	reproduction	SOBIC.003G251200|SOBIC.001G428900|SOBIC.001G332900|SOBIC.006G076800|SOBIC.003G056800|SOBIC.002G154300|SOBIC.009G082700|SOBIC.005G193500|SOBIC.003G438600|SOBIC.002G333400|SOBIC.006G228200|SOBIC.009G105500
22414	7.5128e-06	0.00011812	12	82	474	15371	reproductive process	SOBIC.003G251200|SOBIC.001G428900|SOBIC.001G332900|SOBIC.006G076800|SOBIC.003G056800|SOBIC.002G154300|SOBIC.009G082700|SOBIC.005G193500|SOBIC.003G438600|SOBIC.002G333400|SOBIC.006G228200|SOBIC.009G105500
30247	1.3316e-05	0.00019834	13	101	474	15371	polysaccharide binding	SOBIC.009G130100|SOBIC.002G169200|SOBIC.001G150200|SOBIC.007G214300|SOBIC.003G097100|SOBIC.006G152200|SOBIC.002G249700|SOBIC.002G249600|SOBIC.006G132300|SOBIC.006G132500|SOBIC.004G223500|SOBIC.003G263500|SOBIC.006G132700
1871	1.3316e-05	0.00019834	13	101	474	15371	pattern binding	SOBIC.009G130100|SOBIC.002G169200|SOBIC.001G150200|SOBIC.007G214300|SOBIC.003G097100|SOBIC.006G152200|SOBIC.002G249700|SOBIC.002G249600|SOBIC.006G132300|SOBIC.006G132500|SOBIC.004G223500|SOBIC.003G263500|SOBIC.006G132700
7154	3.4504e-05	0.00050076	12	95	474	15371	cell communication	SOBIC.003G251200|SOBIC.001G428900|SOBIC.001G332900|SOBIC.006G076800|SOBIC.003G056800|SOBIC.002G154300|SOBIC.009G082700|SOBIC.005G193500|SOBIC.003G438600|SOBIC.002G333400|SOBIC.006G228200|SOBIC.009G105500
8171	8.5375e-05	0.0012081	9	60	474	15371	O-methyltransferase activity	SOBIC.010G052200|SOBIC.010G230800|SOBIC.007G058800|SOBIC.007G047300|SOBIC.005G216100|SOBIC.005G216200|SOBIC.001G354400|SOBIC.010G231000|SOBIC.007G059100
44260	0.00014826	0.0020467	119	2832	474	15371	cellular macromolecule metabolic process	SOBIC.003G251200|SOBIC.003G442500|SOBIC.007G214300|SOBIC.009G167900|SOBIC.001G236200|SOBIC.004G348200|SOBIC.002G024200|SOBIC.003G183700|SOBIC.002G326400|SOBIC.001G483600|SOBIC.001G456500|SOBIC.009G204900|SOBIC.002G154300|SOBIC.001G156600|SOBIC.004G338000|SOBIC.004G190800|SOBIC.010G137300|SOBIC.010G267400|SOBIC.003G086700|SOBIC.009G181300|SOBIC.005G061500|SOBIC.006G086400|SOBIC.003G067600|SOBIC.00…
8150	0.00017459	0.0023391	331	9528	474	15371	biological_process	SOBIC.001G400700|SOBIC.003G060300|SOBIC.009G241000|SOBIC.005G117400|SOBIC.001G444400|SOBIC.005G224900|SOBIC.005G169400|SOBIC.001G146400|SOBIC.001G381300|SOBIC.007G214300|SOBIC.009G167900|SOBIC.001G236200|SOBIC.003G270800|SOBIC.004G348200|SOBIC.007G107600|SOBIC.002G221900|SOBIC.006G124100|SOBIC.003G183700|SOBIC.002G326400|SOBIC.009G171600|SOBIC.001G456500|SOBIC.010G072300|SOBIC.002G154300|SOBIC.00…
5506	0.0001777	0.0023391	34	568	474	15371	iron ion binding	SOBIC.004G008200|SOBIC.001G012000|SOBIC.001G196300|SOBIC.003G228200|SOBIC.001G444400|SOBIC.010G203600|SOBIC.009G121600|SOBIC.003G076800|SOBIC.009G064400|SOBIC.003G152200|SOBIC.009G055100|SOBIC.010G230900|SOBIC.003G286600|SOBIC.001G235800|SOBIC.009G162500|SOBIC.002G040400|SOBIC.009G181800|SOBIC.001G510300|SOBIC.006G277600|SOBIC.001G235500|SOBIC.005G166900|SOBIC.002G126600|SOBIC.004G086400|SOBIC.00…
44238	0.00023161	0.0029793	172	4437	474	15371	primary metabolic process	SOBIC.003G251200|SOBIC.009G241000|SOBIC.009G130100|SOBIC.005G136200|SOBIC.005G224900|SOBIC.003G442500|SOBIC.007G214300|SOBIC.002G041100|SOBIC.009G167900|SOBIC.001G236200|SOBIC.004G348200|SOBIC.002G024200|SOBIC.003G183700|SOBIC.002G326400|SOBIC.001G483600|SOBIC.001G456500|SOBIC.010G072300|SOBIC.009G204900|SOBIC.002G154300|SOBIC.001G156600|SOBIC.004G338000|SOBIC.004G190800|SOBIC.010G137300|SOBIC.01…
8061	0.00024797	0.0030555	4	11	474	15371	chitin binding	SOBIC.009G130100|SOBIC.006G132300|SOBIC.006G132500|SOBIC.006G132700
55114	0.00024833	0.0030555	63	1308	474	15371	oxidation reduction	SOBIC.003G060300|SOBIC.004G008200|SOBIC.001G196300|SOBIC.001G314300|SOBIC.001G444400|SOBIC.010G194100|SOBIC.006G190000|SOBIC.004G104400|SOBIC.008G109700|SOBIC.003G076800|SOBIC.002G221900|SOBIC.007G068500|SOBIC.003G152200|SOBIC.010G060400|SOBIC.007G076000|SOBIC.005G080400|SOBIC.002G040400|SOBIC.005G082700|SOBIC.001G510300|SOBIC.006G277600|SOBIC.001G235500|SOBIC.002G126600|SOBIC.004G086400|SOBIC.00…
43170	0.00027633	0.0033277	134	3313	474	15371	macromolecule metabolic process	SOBIC.003G251200|SOBIC.009G130100|SOBIC.003G442500|SOBIC.007G214300|SOBIC.009G167900|SOBIC.001G236200|SOBIC.004G348200|SOBIC.002G024200|SOBIC.003G183700|SOBIC.002G326400|SOBIC.001G483600|SOBIC.001G456500|SOBIC.009G204900|SOBIC.002G154300|SOBIC.001G156600|SOBIC.004G338000|SOBIC.004G190800|SOBIC.010G137300|SOBIC.010G267400|SOBIC.003G086700|SOBIC.009G181300|SOBIC.005G061500|SOBIC.006G086400|SOBIC.00…
6022	0.00046545	0.0054884	5	22	474	15371	aminoglycan metabolic process	SOBIC.010G255500|SOBIC.009G130100|SOBIC.006G132300|SOBIC.006G132500|SOBIC.006G132700
20037	0.00077363	0.0089363	30	520	474	15371	heme binding	SOBIC.001G012000|SOBIC.001G196300|SOBIC.003G228200|SOBIC.001G444400|SOBIC.010G203600|SOBIC.009G121600|SOBIC.003G076800|SOBIC.009G064400|SOBIC.003G152200|SOBIC.009G055100|SOBIC.010G230900|SOBIC.001G235800|SOBIC.009G162500|SOBIC.002G040400|SOBIC.009G181800|SOBIC.001G510300|SOBIC.006G277600|SOBIC.001G235500|SOBIC.005G166900|SOBIC.002G126600|SOBIC.004G086400|SOBIC.002G216500|SOBIC.002G216400|SOBIC.00…
46906	0.0010162	0.011503	30	529	474	15371	tetrapyrrole binding	SOBIC.001G012000|SOBIC.001G196300|SOBIC.003G228200|SOBIC.001G444400|SOBIC.010G203600|SOBIC.009G121600|SOBIC.003G076800|SOBIC.009G064400|SOBIC.003G152200|SOBIC.009G055100|SOBIC.010G230900|SOBIC.001G235800|SOBIC.009G162500|SOBIC.002G040400|SOBIC.009G181800|SOBIC.001G510300|SOBIC.006G277600|SOBIC.001G235500|SOBIC.005G166900|SOBIC.002G126600|SOBIC.004G086400|SOBIC.002G216500|SOBIC.002G216400|SOBIC.00…
16491	0.0017941	0.019911	65	1468	474	15371	oxidoreductase activity	SOBIC.003G060300|SOBIC.004G008200|SOBIC.001G196300|SOBIC.001G314300|SOBIC.001G444400|SOBIC.010G194100|SOBIC.006G190000|SOBIC.004G104400|SOBIC.008G109700|SOBIC.003G076800|SOBIC.002G221900|SOBIC.007G068500|SOBIC.003G152200|SOBIC.010G060400|SOBIC.007G076000|SOBIC.005G080400|SOBIC.002G040400|SOBIC.005G082700|SOBIC.001G510300|SOBIC.006G277600|SOBIC.001G235500|SOBIC.002G126600|SOBIC.004G086400|SOBIC.00…
4568	0.0019367	0.019931	4	18	474	15371	chitinase activity	SOBIC.009G130100|SOBIC.006G132300|SOBIC.006G132500|SOBIC.006G132700
6026	0.0019367	0.019931	4	18	474	15371	aminoglycan catabolic process	SOBIC.009G130100|SOBIC.006G132300|SOBIC.006G132500|SOBIC.006G132700
6030	0.0019367	0.019931	4	18	474	15371	chitin metabolic process	SOBIC.009G130100|SOBIC.006G132300|SOBIC.006G132500|SOBIC.006G132700
6032	0.0019367	0.019931	4	18	474	15371	chitin catabolic process	SOBIC.009G130100|SOBIC.006G132300|SOBIC.006G132500|SOBIC.006G132700
16862	0.0027887	0.026753	2	3	474	15371	intramolecular oxidoreductase activity, interconverting keto- and enol-groups	SOBIC.003G060300|SOBIC.003G112600
16864	0.0027887	0.026753	2	3	474	15371	intramolecular oxidoreductase activity, transposing S-S bonds	SOBIC.003G060300|SOBIC.003G112600
42555	0.0027887	0.026753	2	3	474	15371	MCM complex	SOBIC.008G129200|SOBIC.005G110535
3756	0.0027887	0.026753	2	3	474	15371	protein disulfide isomerase activity	SOBIC.003G060300|SOBIC.003G112600
16998	0.0029205	0.02755	4	20	474	15371	cell wall macromolecule catabolic process	SOBIC.009G130100|SOBIC.006G132300|SOBIC.006G132500|SOBIC.006G132700
44036	0.0041998	0.038969	4	22	474	15371	cell wall macromolecule metabolic process	SOBIC.009G130100|SOBIC.006G132300|SOBIC.006G132500|SOBIC.006G132700
32501	0.0042757	0.039033	13	182	474	15371	multicellular organismal process	SOBIC.003G251200|SOBIC.001G428900|SOBIC.009G082700|SOBIC.005G193500|SOBIC.003G438600|SOBIC.009G105500|SOBIC.001G332900|SOBIC.006G076800|SOBIC.003G056800|SOBIC.002G154300|SOBIC.002G333400|SOBIC.008G026800|SOBIC.006G228200
50896	0.0048403	0.043486	33	664	474	15371	response to stimulus	SOBIC.001G400700|SOBIC.001G146200|SOBIC.003G083200|SOBIC.001G320900|SOBIC.001G444400|SOBIC.005G169400|SOBIC.001G146400|SOBIC.007G107600|SOBIC.001G400900|SOBIC.001G400800|SOBIC.003G158600|SOBIC.003G152200|SOBIC.003G158500|SOBIC.009G055100|SOBIC.001G401000|SOBIC.004G053400|SOBIC.002G284600|SOBIC.008G026800|SOBIC.006G078400|SOBIC.010G267400|SOBIC.001G235800|SOBIC.009G108300|SOBIC.001G401300|SOBIC.00…
5975	0.0053811	0.046983	32	643	474	15371	carbohydrate metabolic process	SOBIC.010G255500|SOBIC.002G255600|SOBIC.006G140200|SOBIC.001G284600|SOBIC.009G130100|SOBIC.005G224900|SOBIC.003G442500|SOBIC.006G105000|SOBIC.008G146700|SOBIC.002G381400|SOBIC.006G126300|SOBIC.007G179900|SOBIC.010G072300|SOBIC.001G303900|SOBIC.002G190500|SOBIC.003G422000|SOBIC.004G190800|SOBIC.002G261600|SOBIC.003G244600|SOBIC.001G261600|SOBIC.008G053600|SOBIC.003G363100|SOBIC.002G328300|SOBIC.00…
44237	0.0053955	0.046983	139	3719	474	15371	cellular metabolic process	SOBIC.003G251200|SOBIC.009G241000|SOBIC.003G442500|SOBIC.007G214300|SOBIC.002G041100|SOBIC.009G167900|SOBIC.001G236200|SOBIC.004G348200|SOBIC.002G024200|SOBIC.003G183700|SOBIC.002G326400|SOBIC.001G483600|SOBIC.001G456500|SOBIC.010G072300|SOBIC.009G204900|SOBIC.002G154300|SOBIC.001G156600|SOBIC.004G338000|SOBIC.004G190800|SOBIC.010G137300|SOBIC.010G267400|SOBIC.003G086700|SOBIC.009G181300|SOBIC.00…
[truncated: 205 more columns]
