# Supplementary material for: Escalation in the host-pathogen arms race: A host resistance response corresponds to a heightened bacterial virulence response
Source: PLoS Pathog. 2021 Jan 11;17(1):e1009175. doi: 10.1371/journal.ppat.1009175 (PMC7822516; doi:10.1371/journal.ppat.1009175)
Supplement: S7 Table — (XLSX) [file ppat.1009175.s018.xlsx]

## Sheet: Xvh in BS_cluture_whole
Gene	FPKM_Xvh culture	FPKM_Xvh in BS	log2 fold change Xvh in BS - Xvh culture	p_value Xvh in BS - Xvh culture	q_value Xvh in BS - Xvh culture
2758112227	769.746	28.7537	-4.74256	5e-05	0.000142315
2758112514	4693.32	221.022	-4.40835	5e-05	0.000142315
2758111163	929.65	53.7903	-4.11127	5e-05	0.000142315
2758111068	2185.53	140.9	-3.95525	5e-05	0.000142315
2758110025	365.786	25.4406	-3.84579	5e-05	0.000142315
2758109353	1058.9	74.0755	-3.83742	5e-05	0.000142315
2758111069	1454.04	113.322	-3.68157	5e-05	0.000142315
2758113182	477.51	37.2924	-3.67858	5e-05	0.000142315
2758112900	1615.84	129.18	-3.64483	5e-05	0.000142315
2758113153	3390.06	273.608	-3.63113	0.00145	0.00331507
2758110693	8567.33	721.718	-3.56934	5e-05	0.000142315
2758109964	1161.39	110.495	-3.3938	5e-05	0.000142315
2758109860	350.347	33.5687	-3.38359	5e-05	0.000142315
2758113187	685.497	67.3185	-3.34808	5e-05	0.000142315
2758112172	27.5473	2.7246	-3.3378	0.0048	0.00987715
2758110655	752.303	74.9332	-3.32764	5e-05	0.000142315
2758112901	2000.74	206.238	-3.27815	5e-05	0.000142315
2758109824	6520.5	688.707	-3.24302	5e-05	0.000142315
2758109859	299.395	32.3632	-3.20962	5e-05	0.000142315
2758110805	395.888	43.8312	-3.17506	5e-05	0.000142315
2758112230	473.821	56.8938	-3.058	5e-05	0.000142315
2758112681	809.289	97.6546	-3.05089	5e-05	0.000142315
2758110691	1719.01	208.798	-3.0414	5e-05	0.000142315
2758111960	567.527	69.0473	-3.03903	5e-05	0.000142315
2758109082	413.669	51.0851	-3.0175	5e-05	0.000142315
2758110218	99.0337	12.2642	-3.01346	5e-05	0.000142315
2758111915	1199.87	151.555	-2.98497	5e-05	0.000142315
2758113301	544.756	69.3637	-2.97336	5e-05	0.000142315
2758109579	458.184	58.6075	-2.96677	5e-05	0.000142315
2758110648	1845.16	257.722	-2.83985	5e-05	0.000142315
2758109750	1928.93	274.323	-2.81385	5e-05	0.000142315
2758112561	1549.5	220.681	-2.81177	5e-05	0.000142315
2758111070	833.564	121.276	-2.781	5e-05	0.000142315
2758113165	757.377	111.5	-2.76396	5e-05	0.000142315
2758110219	58.7963	8.8024	-2.73976	5e-05	0.000142315
2758113276	192.09	28.8212	-2.73659	5e-05	0.000142315
2758109352	190.023	28.8544	-2.71931	5e-05	0.000142315
2758110226	357.063	54.5596	-2.71027	5e-05	0.000142315
2758111907	516.624	80.2737	-2.68611	5e-05	0.000142315
2758111166	620.832	101.157	-2.6176	5e-05	0.000142315
2758112902	932.296	152.576	-2.61126	5e-05	0.000142315
2758111116	166.209	27.2294	-2.60976	5e-05	0.000142315
2758111782	91045.2	15008.2	-2.60083	0.00455	0.00943135
2758112577	3315.22	547.211	-2.59894	5e-05	0.000142315
2758110892	1597.97	268.808	-2.57159	5e-05	0.000142315
2758110696	657.942	112.337	-2.55013	5e-05	0.000142315
2758110697	220.09	37.7275	-2.5444	5e-05	0.000142315
2758112427	12.7616	2.19464	-2.53975	0.02115	0.0377037
2758110690	1366.84	241.195	-2.50258	5e-05	0.000142315
2758110756	536.398	96.5511	-2.47394	5e-05	0.000142315
2758111891	16163.3	2949.99	-2.45394	5e-05	0.000142315
2758113164	205.698	37.6593	-2.44945	5e-05	0.000142315
2758109040	146.304	26.8187	-2.44766	0.00315	0.00672666
2758111626	904.128	169.069	-2.41891	5e-05	0.000142315
2758110216	56.8339	10.6964	-2.40962	5e-05	0.000142315
2758111868	353.402	66.6489	-2.40666	5e-05	0.000142315
2758110107	200.391	38.3109	-2.38699	5e-05	0.000142315
2758110699	14650	2839.1	-2.3674	5e-05	0.000142315
2758110700	558.145	108.926	-2.35729	5e-05	0.000142315
2758109676	2198.52	435.945	-2.33432	5e-05	0.000142315
2758109802	2464.02	494.627	-2.3166	5e-05	0.000142315
2758109210	515.672	104.102	-2.30846	5e-05	0.000142315
2758111999	4885.31	1004.47	-2.28202	5e-05	0.000142315
2758111692	849.834	177.691	-2.25781	5e-05	0.000142315
2758110980	541.723	114.626	-2.24063	5e-05	0.000142315
2758112171	47.4996	10.1942	-2.22016	5e-05	0.000142315
2758109907	1190.85	258.318	-2.20477	5e-05	0.000142315
2758109354	175.265	38.12	-2.20092	5e-05	0.000142315
2758109351	193.276	42.0756	-2.19961	5e-05	0.000142315
2758113161	300.096	65.8374	-2.18845	5e-05	0.000142315
2758111057	280.463	61.6352	-2.18598	5e-05	0.000142315
2758111399	266.457	58.5965	-2.18501	5e-05	0.000142315
2758110649	384.434	84.8285	-2.18011	0.00535	0.0108718
2758110978	538.275	119.408	-2.17244	5e-05	0.000142315
2758111814	31202	6926.37	-2.17147	5e-05	0.000142315
2758110217	39.7793	8.92738	-2.15571	0.02875	0.049304
2758111517	28.4141	6.42014	-2.14593	0.00055	0.00136168
2758111783	20093.1	4571.92	-2.13583	5e-05	0.000142315
2758109884	546.803	124.431	-2.13568	5e-05	0.000142315
2758109904	103.059	23.4574	-2.13536	0.00125	0.00290479
2758111823	1719.71	394.816	-2.12291	5e-05	0.000142315
2758111694	629.242	144.496	-2.12259	5e-05	0.000142315
2758112627	306.502	70.5637	-2.1189	5e-05	0.000142315
2758110891	962.59	221.901	-2.11701	0.0162	0.0297937
2758112251	1205.86	278.271	-2.1155	5e-05	0.000142315
2758111259	674.461	156.769	-2.10509	5e-05	0.000142315
2758112000	307.38	71.5752	-2.10249	5e-05	0.000142315
2758111617	754.247	176.845	-2.09255	5e-05	0.000142315
2758110977	455.854	107.065	-2.09009	5e-05	0.000142315
2758112741	1286.95	304.519	-2.07935	5e-05	0.000142315
2758112662	1717.81	407.393	-2.07608	5e-05	0.000142315
2758112859	10335.5	2462.81	-2.06924	5e-05	0.000142315
2758110076	150.479	36.1531	-2.05737	5e-05	0.000142315
2758110597	26.8598	6.46171	-2.05546	5e-05	0.000142315
2758108983	92.0253	22.3359	-2.04267	5e-05	0.000142315
2758111260	562.984	137.057	-2.03832	5e-05	0.000142315
2758109598	1328.45	323.585	-2.03753	5e-05	0.000142315
2758112560	1612.69	394.862	-2.03005	5e-05	0.000142315
2758109710	82.1784	328.883	2.00074	0.0081	0.0158378
2758110197	334.663	1340.24	2.00171	5e-05	0.000142315
2758111219	54.7342	219.198	2.00172	5e-05	0.000142315
2758113089	1.36533	5.47013	2.00232	0.0122	0.0230366
2758110445	436.281	1752.4	2.006	5e-05	0.000142315
2758109583	51.8265	208.185	2.0061	5e-05	0.000142315
2758109465	46.6854	187.745	2.00773	5e-05	0.000142315
2758111409	58.3697	236.087	2.01603	5e-05	0.000142315
2758112346	104.923	424.584	2.01672	5e-05	0.000142315
2758111361	85.051	345.586	2.02265	5e-05	0.000142315
2758111125	26.3362	107.472	2.02885	5e-05	0.000142315
2758110571	186.219	761.736	2.03229	5e-05	0.000142315
2758112310	1895.83	7776.85	2.03636	5e-05	0.000142315
2758109367	63.4801	261.036	2.03987	5e-05	0.000142315
2758110169	134.5	553.219	2.04025	5e-05	0.000142315
2758111990	40.2971	165.896	2.04154	5e-05	0.000142315
2758113126	280.092	1155.17	2.04413	5e-05	0.000142315
2758110623	335.82	1389	2.04829	5e-05	0.000142315
2758111017	13.8501	57.3712	2.05043	5e-05	0.000142315
2758110444	583.731	2423.53	2.05373	5e-05	0.000142315
2758111007	30.4876	126.859	2.05693	0.0118	0.0223609
2758109552	83.6639	348.136	2.05697	5e-05	0.000142315
2758110662	31.5119	131.126	2.05699	5e-05	0.000142315
2758109979	97.0042	403.888	2.05784	5e-05	0.000142315
2758112405	2.3031	9.5974	2.05906	5e-05	0.000142315
2758111571	179.397	751.851	2.06729	5e-05	0.000142315
2758113096	10	41.9107	2.06732	5e-05	0.000142315
2758112834	26.3417	110.404	2.06737	5e-05	0.000142315
2758112407	3.26806	13.7454	2.07244	0.0042	0.00877448
2758111440	35.3824	149.181	2.07596	5e-05	0.000142315
2758109793	160.737	682.438	2.08599	5e-05	0.000142315
2758109497	229.471	976.481	2.08928	5e-05	0.000142315
2758109623	33.6997	144.035	2.09562	5e-05	0.000142315
2758110114	24.1378	103.91	2.10597	5e-05	0.000142315
2758111791	15.1756	65.4261	2.10811	5e-05	0.000142315
2758109951	67.4686	291.264	2.11004	5e-05	0.000142315
2758109656	137.984	595.93	2.11064	5e-05	0.000142315
2758109519	39.1517	169.907	2.1176	5e-05	0.000142315
2758109493	8.47604	36.8641	2.12075	5e-05	0.000142315
2758112732	444.705	1935.58	2.12185	5e-05	0.000142315
2758111355	183.388	798.422	2.12225	5e-05	0.000142315
2758110417	37.1994	161.965	2.12233	5e-05	0.000142315
2758110863	301.003	1312.27	2.12421	5e-05	0.000142315
2758112541	20.0774	87.5428	2.12442	5e-05	0.000142315
2758111084	15.2173	66.4069	2.12562	5e-05	0.000142315
2758109980	45.4791	198.535	2.12612	5e-05	0.000142315
2758110263	402.795	1766.05	2.13241	5e-05	0.000142315
2758110712	29.6839	130.249	2.13352	5e-05	0.000142315
2758109504	94.1784	413.34	2.13386	5e-05	0.000142315
2758113136	128.269	563.918	2.13631	5e-05	0.000142315
2758110830	15.3496	67.8833	2.14486	5e-05	0.000142315
2758109320	27.5488	121.865	2.14523	5e-05	0.000142315
2758112212	40.3987	178.712	2.14526	5e-05	0.000142315
2758111725	5.91438	26.1716	2.14571	0.00155	0.00351527
2758112320	1014.75	4491.8	2.14617	5e-05	0.000142315
2758110825	26.8797	119.017	2.14657	5e-05	0.000142315
2758112206	32.2553	143.472	2.15316	5e-05	0.000142315
2758113130	60.9097	271.38	2.15557	5e-05	0.000142315
2758111602	6.12601	27.303	2.15604	0.0003	0.000774376
2758110895	13.1502	58.6803	2.1578	5e-05	0.000142315
2758111921	244.178	1092.52	2.16166	5e-05	0.000142315
2758109569	63.5508	284.686	2.16339	5e-05	0.000142315
2758112318	713.466	3203.44	2.16671	5e-05	0.000142315
2758111570	31.7429	142.548	2.16694	5e-05	0.000142315
2758110848	60.787	273.469	2.16954	5e-05	0.000142315
2758110352	4.39828	19.8612	2.17494	5e-05	0.000142315
2758111024	26.0827	117.862	2.17594	5e-05	0.000142315
2758109016	57.3431	259.463	2.17784	5e-05	0.000142315
2758109550	52.1963	236.887	2.18218	0.00565	0.0114049
2758110120	24.1955	110.257	2.18806	5e-05	0.000142315
2758112766	26.3985	121.038	2.19693	0.0077	0.0151324
2758110479	5.38486	24.8054	2.20367	5e-05	0.000142315
2758111345	11.9465	55.2137	2.20844	5e-05	0.000142315
2758110079	80.9556	375.033	2.21181	5e-05	0.000142315
2758111839	31.0294	144.057	2.21494	5e-05	0.000142315
2758109551	54.0718	253.774	2.2306	5e-05	0.000142315
2758109879	42.6903	201.006	2.23526	5e-05	0.000142315
2758111306	143.138	675.173	2.23784	5e-05	0.000142315
2758110450	212.344	1002.13	2.2386	5e-05	0.000142315
2758112303	617.024	2920.05	2.24259	5e-05	0.000142315
2758110972	65.4388	310.218	2.24506	5e-05	0.000142315
2758109044	8.25728	39.218	2.24778	5e-05	0.000142315
2758110078	1118.09	5319.55	2.25027	5e-05	0.000142315
2758109123	84.1227	402.403	2.25807	5e-05	0.000142315
2758110633	13.2615	63.8255	2.26689	0.0127	0.0238956
2758111880	91.7081	443.858	2.27498	5e-05	0.000142315
2758111322	152.522	738.624	2.27582	5e-05	0.000142315
2758110170	1087.63	5276.26	2.27833	5e-05	0.000142315
2758111020	14.1154	68.7225	2.28351	5e-05	0.000142315
2758111307	57.6834	282.69	2.29299	5e-05	0.000142315
2758112340	4841.48	23757.5	2.29486	5e-05	0.000142315
2758112293	978.124	4804.63	2.29634	5e-05	0.000142315
2758111026	3883.33	19094.2	2.29777	5e-05	0.000142315
2758112748	34.416	169.398	2.29927	5e-05	0.000142315
2758112365	8.32105	41.1183	2.30494	5e-05	0.000142315
2758112640	31.0305	153.428	2.30581	5e-05	0.000142315
2758109319	10.7183	53.1913	2.31112	5e-05	0.000142315
2758110378	315.262	1565.02	2.31156	5e-05	0.000142315
2758110361	10.0656	49.9829	2.31201	5e-05	0.000142315
2758112305	958.372	4763.93	2.31349	5e-05	0.000142315
2758111705	14.333	71.4598	2.31779	5e-05	0.000142315
2758110530	185.719	927.27	2.31987	5e-05	0.000142315
2758111405	29.8752	149.45	2.32264	5e-05	0.000142315
2758111855	30.3448	151.975	2.32431	5e-05	0.000142315
2758109086	128.24	642.418	2.32466	5e-05	0.000142315
2758109565	72.7095	364.534	2.32584	5e-05	0.000142315
2758110636	24.399	122.79	2.3313	5e-05	0.000142315
2758111124	39.3885	198.928	2.3364	5e-05	0.000142315
2758111442	55.6614	281.783	2.33984	5e-05	0.000142315
2758108976	68.4674	351.776	2.36117	5e-05	0.000142315
2758113133	60.1486	309.35	2.36264	5e-05	0.000142315
2758110264	293.137	1509.65	2.36457	5e-05	0.000142315
2758109628	82.8619	427.127	2.36588	5e-05	0.000142315
2758112993	573.358	2962.11	2.36912	5e-05	0.000142315
2758111025	55.8478	288.708	2.37004	0.0001	0.000274144
2758112306	993.617	5145.33	2.3725	5e-05	0.000142315
2758110965	35.3011	183.345	2.37677	5e-05	0.000142315
2758112501	73.0204	379.389	2.37731	5e-05	0.000142315
2758110190	1042.33	5522.57	2.40553	5e-05	0.000142315
2758111899	57.5108	305.697	2.4102	0.0239	0.0417979
2758111510	45.5956	242.56	2.41138	5e-05	0.000142315
2758109063	32.7141	175.688	2.42503	5e-05	0.000142315
2758112836	35.8152	195.464	2.44826	5e-05	0.000142315
2758113128	325.62	1778.71	2.44957	5e-05	0.000142315
2758112302	957.622	5279.75	2.46294	5e-05	0.000142315
2758112347	33.9428	187.45	2.46533	5e-05	0.000142315
2758112332	215.73	1191.64	2.46564	5e-05	0.000142315
2758112499	113.528	628.05	2.46784	5e-05	0.000142315
2758112484	189.759	1050.74	2.46916	5e-05	0.000142315
2758112294	915.978	5080.07	2.47146	5e-05	0.000142315
2758113127	130.023	725.21	2.47963	5e-05	0.000142315
2758112810	488.753	2740.27	2.48714	5e-05	0.000142315
2758112095	20.8847	118.042	2.49878	5e-05	0.000142315
2758111889	669.417	3792.53	2.50218	5e-05	0.000142315
2758110506	20.7151	117.637	2.50559	5e-05	0.000142315
2758112319	239.359	1361.54	2.50799	5e-05	0.000142315
2758112300	946.949	5441.29	2.52259	5e-05	0.000142315
2758109022	680.22	3911.57	2.52367	5e-05	0.000142315
2758111014	35.0229	201.588	2.52504	5e-05	0.000142315
2758112635	122.21	703.722	2.52564	5e-05	0.000142315
2758112959	565.937	3265.41	2.52855	5e-05	0.000142315
2758112992	554.05	3207.95	2.53356	5e-05	0.000142315
2758112809	361.063	2093.08	2.53531	5e-05	0.000142315
2758110174	87.405	515.351	2.55977	5e-05	0.000142315
2758110931	296.016	1746.89	2.56104	5e-05	0.000142315
2758110300	53.4945	315.714	2.56116	5e-05	0.000142315
2758112984	32.3067	192.098	2.57193	5e-05	0.000142315
2758112311	1351.77	8060.02	2.57593	5e-05	0.000142315
2758111894	11.468	68.501	2.57852	5e-05	0.000142315
2758109937	33.0077	197.975	2.58444	5e-05	0.000142315
2758111601	25.886	155.289	2.58471	5e-05	0.000142315
2758111490	16.8355	101.074	2.58583	5e-05	0.000142315
2758108972	83.4018	501.232	2.58733	5e-05	0.000142315
2758110225	78.1073	470.639	2.59109	5e-05	0.000142315
2758111159	5.4081	32.9441	2.60683	5e-05	0.000142315
2758111381	492.656	3011.55	2.61185	5e-05	0.000142315
2758109023	87.3832	537.459	2.62073	5e-05	0.000142315
2758110852	58.252	358.954	2.62342	5e-05	0.000142315
2758110850	35.4517	219.736	2.63184	5e-05	0.000142315
2758111099	32.459	201.206	2.63199	5e-05	0.000142315
2758111119	10.8438	67.3133	2.63402	0.0243	0.0423926
2758112314	545.899	3413.69	2.64463	5e-05	0.000142315
2758112345	100.252	629.329	2.65018	5e-05	0.000142315
2758110245	76.3706	484.012	2.66395	5e-05	0.000142315
2758109558	103.182	656.137	2.6688	0.00745	0.0146956
2758112304	665.299	4241.08	2.67236	5e-05	0.000142315
2758110612	193.092	1234.39	2.67644	5e-05	0.000142315
2758110854	100.222	642.789	2.68114	5e-05	0.000142315
2758112835	20.7082	132.999	2.68314	5e-05	0.000142315
2758112497	100.791	649.178	2.68725	5e-05	0.000142315
2758111917	66.0672	426.198	2.68952	0.0175	0.0319627
2758111704	22.9031	148.347	2.69536	5e-05	0.000142315
2758109612	18.3472	118.901	2.69613	5e-05	0.000142315
2758110229	40.8408	265.645	2.70142	5e-05	0.000142315
2758111380	505.142	3293.78	2.70498	5e-05	0.000142315
2758109466	6.40642	41.9223	2.71013	0.00075	0.00181861
2758111029	3.72385	24.3693	2.7102	0.006	0.012054
2758111008	30.6046	201.288	2.71744	5e-05	0.000142315
2758111902	49.709	332.453	2.74157	5e-05	0.000142315
2758111234	99.0759	664.137	2.74487	5e-05	0.000142315
2758111235	79.0178	537.847	2.76695	5e-05	0.000142315
2758110465	190.322	1300.72	2.7728	5e-05	0.000142315
2758109318	5.41549	37.2904	2.78364	5e-05	0.000142315
2758111546	107.721	742.952	2.78596	5e-05	0.000142315
2758108942	44.4096	308.595	2.79677	5e-05	0.000142315
2758108970	49.2157	344.156	2.80587	5e-05	0.000142315
2758110439	36.5872	256.928	2.81195	5e-05	0.000142315
2758108975	38.4759	270.825	2.81533	5e-05	0.000142315
2758109562	28.6516	202.944	2.82439	5e-05	0.000142315
2758110318	110.958	791.353	2.83431	5e-05	0.000142315
2758110926	730.682	5242.58	2.84296	5e-05	0.000142315
2758110207	97.8018	710.665	2.86124	5e-05	0.000142315
2758109321	7.65162	56.4614	2.88343	5e-05	0.000142315
2758111565	14.796	110.406	2.89953	5e-05	0.000142315
2758113129	70.4455	526.967	2.90313	5e-05	0.000142315
2758112994	387.772	2947.27	2.9261	5e-05	0.000142315
2758110856	73.7146	560.968	2.9279	5e-05	0.000142315
2758112542	35.821	274.245	2.93659	5e-05	0.000142315
2758110914	49.4616	379.282	2.93889	5e-05	0.000142315
2758112207	23.7741	182.503	2.94046	5e-05	0.000142315
2758111379	348.563	2679.29	2.94236	5e-05	0.000142315
2758110196	195.81	1510.15	2.94716	5e-05	0.000142315
2758110855	243.375	1881.6	2.95071	5e-05	0.000142315
2758109621	7.66475	59.395	2.95403	5e-05	0.000142315
2758110853	88.4146	685.947	2.95574	5e-05	0.000142315
2758111458	12.569	99.676	2.98738	5e-05	0.000142315
2758111013	16.33	131.842	3.01322	5e-05	0.000142315
2758112299	730.24	5936.88	3.02326	5e-05	0.000142315
2758110532	549.53	4513.64	3.03802	5e-05	0.000142315
2758110613	625.695	5211.08	3.05805	5e-05	0.000142315
2758110034	10.0984	84.4934	3.06472	5e-05	0.000142315
2758112553	42.8721	359.56	3.06812	5e-05	0.000142315
2758112290	414.761	3492.87	3.07406	5e-05	0.000142315
2758110851	30.9582	261.064	3.07601	5e-05	0.000142315
2758110813	58.9458	507.205	3.10511	5e-05	0.000142315
2758110951	261.064	2250.11	3.10752	5e-05	0.000142315
2758113217	56.025	486.088	3.11707	5e-05	0.000142315
2758110233	14.2085	124.733	3.13402	5e-05	0.000142315
2758110193	231.777	2041.73	3.13898	5e-05	0.000142315
2758113119	444.905	3982.25	3.16201	5e-05	0.000142315
2758110331	103.032	925.362	3.16692	5e-05	0.000142315
2758109062	31.5978	284.796	3.17203	5e-05	0.000142315
2758109564	31.3872	283.728	3.17626	5e-05	0.000142315
2758112289	310.834	2814.67	3.17875	5e-05	0.000142315
2758110663	11.3878	103.981	3.19075	5e-05	0.000142315
2758109322	8.25056	76.5342	3.21354	5e-05	0.000142315
2758109622	10.7251	100.098	3.22235	5e-05	0.000142315
2758112321	673.936	6310.22	3.22701	5e-05	0.000142315
2758110227	26.526	249.714	3.23479	5e-05	0.000142315
2758111265	75.493	718.059	3.24969	5e-05	0.000142315
2758110927	243.813	2334.79	3.25944	5e-05	0.000142315
2758109757	23.3847	228.371	3.28774	5e-05	0.000142315
2758112833	9.32106	91.6715	3.29791	5e-05	0.000142315
2758112323	386.1	3813.21	3.30396	5e-05	0.000142315
2758110330	48.9585	498.791	3.3488	5e-05	0.000142315
2758112825	54.9966	568.582	3.36995	5e-05	0.000142315
2758110713	6.63168	71.4353	3.42919	5e-05	0.000142315
2758110849	29.6953	320.606	3.4325	5e-05	0.000142315
2758110195	129.207	1425.47	3.46369	5e-05	0.000142315
2758111016	48.6426	541.395	3.47639	5e-05	0.000142315
2758109878	56.1719	625.903	3.47802	5e-05	0.000142315
2758111027	7.07053	79.3668	3.48865	5e-05	0.000142315
2758110210	46.1499	529.277	3.51962	5e-05	0.000142315
2758110714	11.2526	131.678	3.54868	5e-05	0.000142315
2758108969	49.6496	585.34	3.55942	5e-05	0.000142315
2758110067	78.2763	936.338	3.58038	5e-05	0.000142315
2758110467	189.28	2264.57	3.58065	5e-05	0.000142315
2758110209	107.403	1286.78	3.58267	5e-05	0.000142315
2758110246	38.5829	463.159	3.58547	5e-05	0.000142315
2758110231	31.1052	384.858	3.6291	5e-05	0.000142315
2758108965	75.4266	939.174	3.63825	5e-05	0.000142315
2758112301	415.294	5188.7	3.64317	5e-05	0.000142315
2758111211	13.0225	162.818	3.64419	5e-05	0.000142315
2758111236	137.344	1760.58	3.68018	5e-05	0.000142315
2758110881	77.4561	994.228	3.68213	5e-05	0.000142315
2758112287	427.797	5552.48	3.69813	5e-05	0.000142315
2758108971	37.635	489.484	3.70111	5e-05	0.000142315
2758110408	40.6365	532.378	3.7116	5e-05	0.000142315
2758108973	28.1479	369.89	3.716	5e-05	0.000142315
2758110984	86.4772	1157.83	3.74296	5e-05	0.000142315
2758109613	13.7416	186.995	3.76638	5e-05	0.000142315
2758111991	178.425	2448.94	3.77877	5e-05	0.000142315
2758110248	14.6506	201.891	3.78455	5e-05	0.000142315
2758112322	332.031	4614.31	3.79673	5e-05	0.000142315
2758110715	20.7821	289.823	3.80176	5e-05	0.000142315
2758111015	15.422	215.111	3.80202	5e-05	0.000142315
2758110319	51.1783	725.455	3.82528	5e-05	0.000142315
2758113215	31.9868	455.495	3.83189	5e-05	0.000142315
2758110247	82.3076	1185.36	3.84815	5e-05	0.000142315
2758111004	17.8241	256.755	3.84849	5e-05	0.000142315
2758110230	30.7354	444.497	3.8542	5e-05	0.000142315
2758112651	114.46	1736.27	3.92307	5e-05	0.000142315
2758112361	57.037	867.115	3.92625	5e-05	0.000142315
2758110486	20.1348	308.058	3.93544	5e-05	0.000142315
2758110191	210.047	3271.91	3.96135	5e-05	0.000142315
2758108968	29.1558	463.575	3.99095	5e-05	0.000142315
2758110228	8.73523	141.263	4.01539	5e-05	0.000142315
2758108966	67.8689	1107.69	4.02865	5e-05	0.000142315
2758110466	125.561	2101.03	4.06464	5e-05	0.000142315
2758111460	46.0209	779.699	4.08256	5e-05	0.000142315
2758110069	35.8326	611.612	4.09327	5e-05	0.000142315
2758113214	30.7388	547.806	4.15553	5e-05	0.000142315
2758109865	28.2765	516.268	4.19045	5e-05	0.000142315
2758111992	188.496	3462.66	4.19927	5e-05	0.000142315
2758113216	34.308	644.399	4.23134	5e-05	0.000142315
2758110194	107.863	2073.66	4.2649	5e-05	0.000142315
2758110483	42.1786	826.311	4.2921	5e-05	0.000142315
2758108967	27.0817	553.006	4.35191	5e-05	0.000142315
2758110068	59.4511	1258.16	4.40347	5e-05	0.000142315
2758111837	27.3403	605.244	4.46842	5e-05	0.000142315
2758111901	398.94	9024.09	4.49954	5e-05	0.000142315
2758110876	24.9679	575.571	4.52684	5e-05	0.000142315
2758110320	19.8977	472.908	4.57088	5e-05	0.000142315
2758109866	11.2603	272.914	4.59913	5e-05	0.000142315
2758110321	18.0868	455.349	4.65396	5e-05	0.000142315
2758110192	97.7064	2684.17	4.77988	5e-05	0.000142315
2758112824	42.6333	1428.13	5.06601	5e-05	0.000142315
2758112175	6.51875	220.362	5.07914	5e-05	0.000142315
2758110985	6.97881	407.041	5.86605	5e-05	0.000142315
2758111792	6.19266	381.271	5.94412	5e-05	0.000142315
2758112177	5.80069	475.725	6.35776	5e-05	0.000142315
2758112176	7.25241	637.661	6.45819	5e-05	0.000142315
2758110232	3.58401	316.782	6.46577	5e-05	0.000142315
2758110485	14.8539	1528.47	6.6851	5e-05	0.000142315
2758112178	9.02273	1017.44	6.81716	5e-05	0.000142315
2758111006	9.7255	1179.85	6.92262	5e-05	0.000142315
2758109891	27.0706	3357.54	6.95453	5e-05	0.000142315
2758110484	14.1108	1859.12	7.04168	5e-05	0.000142315
2758108997	392.318	0	-Inf	0.02285	0.0402604
2758109020	4167.05	0	-Inf	5e-05	0.000142315
2758109037	27.066	0	-Inf	0.00135	0.00310822
2758109081	418.994	0	-Inf	5e-05	0.000142315
2758109283	3638.03	0	-Inf	0.0001	0.000274144
2758109756	46.1226	0	-Inf	0.01125	0.0214529
2758109777	112.028	0	-Inf	0.00135	0.00310822
2758109831	6.22269	0	-Inf	0.02285	0.0402604
2758110112	9.88549	0	-Inf	5e-05	0.000142315
2758110158	78.3878	0	-Inf	0.0085	0.0165512
2758110159	8906.6	0	-Inf	0.00135	0.00310822
2758110253	7.73872	0	-Inf	0.00135	0.00310822
2758110327	107.148	0	-Inf	0.0001	0.000274144
2758110449	516.029	0	-Inf	0.00135	0.00310822
2758110721	3616.51	0	-Inf	5e-05	0.000142315
2758110776	169.89	0	-Inf	5e-05	0.000142315
2758110800	35.2125	0	-Inf	5e-05	0.000142315
2758111044	5.57321	0	-Inf	5e-05	0.000142315
2758111093	55.5118	0	-Inf	0.00135	0.00310822
2758111336	10.194	0	-Inf	5e-05	0.000142315
2758111393	10.2045	0	-Inf	0.02285	0.0402604
2758111518	13.1015	0	-Inf	5e-05	0.000142315
2758111655	22.6106	0	-Inf	0.0001	0.000274144
2758112150	89401.3	0	-Inf	5e-05	0.000142315
2758112248	29.1055	0	-Inf	0.00135	0.00310822
2758112393	12.031	0	-Inf	5e-05	0.000142315
2758112458	1565.73	0	-Inf	0.0023	0.00504359
2758112739	2288.93	0	-Inf	5e-05	0.000142315
2758112755	117.393	0	-Inf	0.02285	0.0402604
2758112759	137.212	0	-Inf	5e-05	0.000142315
2758112905	1282.16	0	-Inf	5e-05	0.000142315
2758113223	21.9111	0	-Inf	0.02285	0.0402604
2758113338	1622.75	0	-Inf	0.0001	0.000274144

## Sheet: Xvh in BS_cluture_down
Gene	FPKM_Xvh culture	FPKM_Xvh in BS	log2 fold change Xvh in BS - Xvh culture	p_value Xvh in BS - Xvh culture	q_value Xvh in BS - Xvh culture
2758112227	769.746	28.7537	-4.74256	5e-05	0.000142315
2758112514	4693.32	221.022	-4.40835	5e-05	0.000142315
2758111163	929.65	53.7903	-4.11127	5e-05	0.000142315
2758111068	2185.53	140.9	-3.95525	5e-05	0.000142315
2758110025	365.786	25.4406	-3.84579	5e-05	0.000142315
2758109353	1058.9	74.0755	-3.83742	5e-05	0.000142315
2758111069	1454.04	113.322	-3.68157	5e-05	0.000142315
2758113182	477.51	37.2924	-3.67858	5e-05	0.000142315
2758112900	1615.84	129.18	-3.64483	5e-05	0.000142315
2758113153	3390.06	273.608	-3.63113	0.00145	0.00331507
2758110693	8567.33	721.718	-3.56934	5e-05	0.000142315
2758109964	1161.39	110.495	-3.3938	5e-05	0.000142315
2758109860	350.347	33.5687	-3.38359	5e-05	0.000142315
2758113187	685.497	67.3185	-3.34808	5e-05	0.000142315
2758112172	27.5473	2.7246	-3.3378	0.0048	0.00987715
2758110655	752.303	74.9332	-3.32764	5e-05	0.000142315
2758112901	2000.74	206.238	-3.27815	5e-05	0.000142315
2758109824	6520.5	688.707	-3.24302	5e-05	0.000142315
2758109859	299.395	32.3632	-3.20962	5e-05	0.000142315
2758110805	395.888	43.8312	-3.17506	5e-05	0.000142315
2758112230	473.821	56.8938	-3.058	5e-05	0.000142315
2758112681	809.289	97.6546	-3.05089	5e-05	0.000142315
2758110691	1719.01	208.798	-3.0414	5e-05	0.000142315
2758111960	567.527	69.0473	-3.03903	5e-05	0.000142315
2758109082	413.669	51.0851	-3.0175	5e-05	0.000142315
2758110218	99.0337	12.2642	-3.01346	5e-05	0.000142315
2758111915	1199.87	151.555	-2.98497	5e-05	0.000142315
2758113301	544.756	69.3637	-2.97336	5e-05	0.000142315
2758109579	458.184	58.6075	-2.96677	5e-05	0.000142315
2758110648	1845.16	257.722	-2.83985	5e-05	0.000142315
2758109750	1928.93	274.323	-2.81385	5e-05	0.000142315
2758112561	1549.5	220.681	-2.81177	5e-05	0.000142315
2758111070	833.564	121.276	-2.781	5e-05	0.000142315
2758113165	757.377	111.5	-2.76396	5e-05	0.000142315
2758110219	58.7963	8.8024	-2.73976	5e-05	0.000142315
2758113276	192.09	28.8212	-2.73659	5e-05	0.000142315
2758109352	190.023	28.8544	-2.71931	5e-05	0.000142315
2758110226	357.063	54.5596	-2.71027	5e-05	0.000142315
2758111907	516.624	80.2737	-2.68611	5e-05	0.000142315
2758111166	620.832	101.157	-2.6176	5e-05	0.000142315
2758112902	932.296	152.576	-2.61126	5e-05	0.000142315
2758111116	166.209	27.2294	-2.60976	5e-05	0.000142315
2758111782	91045.2	15008.2	-2.60083	0.00455	0.00943135
2758112577	3315.22	547.211	-2.59894	5e-05	0.000142315
2758110892	1597.97	268.808	-2.57159	5e-05	0.000142315
2758110696	657.942	112.337	-2.55013	5e-05	0.000142315
2758110697	220.09	37.7275	-2.5444	5e-05	0.000142315
2758112427	12.7616	2.19464	-2.53975	0.02115	0.0377037
2758110690	1366.84	241.195	-2.50258	5e-05	0.000142315
2758110756	536.398	96.5511	-2.47394	5e-05	0.000142315
2758111891	16163.3	2949.99	-2.45394	5e-05	0.000142315
2758113164	205.698	37.6593	-2.44945	5e-05	0.000142315
2758109040	146.304	26.8187	-2.44766	0.00315	0.00672666
2758111626	904.128	169.069	-2.41891	5e-05	0.000142315
2758110216	56.8339	10.6964	-2.40962	5e-05	0.000142315
2758111868	353.402	66.6489	-2.40666	5e-05	0.000142315
2758110107	200.391	38.3109	-2.38699	5e-05	0.000142315
2758110699	14650	2839.1	-2.3674	5e-05	0.000142315
2758110700	558.145	108.926	-2.35729	5e-05	0.000142315
2758109676	2198.52	435.945	-2.33432	5e-05	0.000142315
2758109802	2464.02	494.627	-2.3166	5e-05	0.000142315
2758109210	515.672	104.102	-2.30846	5e-05	0.000142315
2758111999	4885.31	1004.47	-2.28202	5e-05	0.000142315
2758111692	849.834	177.691	-2.25781	5e-05	0.000142315
2758110980	541.723	114.626	-2.24063	5e-05	0.000142315
2758112171	47.4996	10.1942	-2.22016	5e-05	0.000142315
2758109907	1190.85	258.318	-2.20477	5e-05	0.000142315
2758109354	175.265	38.12	-2.20092	5e-05	0.000142315
2758109351	193.276	42.0756	-2.19961	5e-05	0.000142315
2758113161	300.096	65.8374	-2.18845	5e-05	0.000142315
2758111057	280.463	61.6352	-2.18598	5e-05	0.000142315
2758111399	266.457	58.5965	-2.18501	5e-05	0.000142315
2758110649	384.434	84.8285	-2.18011	0.00535	0.0108718
2758110978	538.275	119.408	-2.17244	5e-05	0.000142315
2758111814	31202	6926.37	-2.17147	5e-05	0.000142315
2758110217	39.7793	8.92738	-2.15571	0.02875	0.049304
2758111517	28.4141	6.42014	-2.14593	0.00055	0.00136168
2758111783	20093.1	4571.92	-2.13583	5e-05	0.000142315
2758109884	546.803	124.431	-2.13568	5e-05	0.000142315
2758109904	103.059	23.4574	-2.13536	0.00125	0.00290479
2758111823	1719.71	394.816	-2.12291	5e-05	0.000142315
2758111694	629.242	144.496	-2.12259	5e-05	0.000142315
2758112627	306.502	70.5637	-2.1189	5e-05	0.000142315
2758110891	962.59	221.901	-2.11701	0.0162	0.0297937
2758112251	1205.86	278.271	-2.1155	5e-05	0.000142315
2758111259	674.461	156.769	-2.10509	5e-05	0.000142315
2758112000	307.38	71.5752	-2.10249	5e-05	0.000142315
2758111617	754.247	176.845	-2.09255	5e-05	0.000142315
2758110977	455.854	107.065	-2.09009	5e-05	0.000142315
2758112741	1286.95	304.519	-2.07935	5e-05	0.000142315
2758112662	1717.81	407.393	-2.07608	5e-05	0.000142315
2758112859	10335.5	2462.81	-2.06924	5e-05	0.000142315
2758110076	150.479	36.1531	-2.05737	5e-05	0.000142315
2758110597	26.8598	6.46171	-2.05546	5e-05	0.000142315
2758108983	92.0253	22.3359	-2.04267	5e-05	0.000142315
2758111260	562.984	137.057	-2.03832	5e-05	0.000142315
2758109598	1328.45	323.585	-2.03753	5e-05	0.000142315
2758112560	1612.69	394.862	-2.03005	5e-05	0.000142315
2758108997	392.318	0	-Inf	0.02285	0.0402604
2758109020	4167.05	0	-Inf	5e-05	0.000142315
2758109037	27.066	0	-Inf	0.00135	0.00310822
2758109081	418.994	0	-Inf	5e-05	0.000142315
2758109283	3638.03	0	-Inf	0.0001	0.000274144
2758109756	46.1226	0	-Inf	0.01125	0.0214529
2758109777	112.028	0	-Inf	0.00135	0.00310822
2758109831	6.22269	0	-Inf	0.02285	0.0402604
2758110112	9.88549	0	-Inf	5e-05	0.000142315
2758110158	78.3878	0	-Inf	0.0085	0.0165512
2758110159	8906.6	0	-Inf	0.00135	0.00310822
2758110253	7.73872	0	-Inf	0.00135	0.00310822
2758110327	107.148	0	-Inf	0.0001	0.000274144
2758110449	516.029	0	-Inf	0.00135	0.00310822
2758110721	3616.51	0	-Inf	5e-05	0.000142315
2758110776	169.89	0	-Inf	5e-05	0.000142315
2758110800	35.2125	0	-Inf	5e-05	0.000142315
2758111044	5.57321	0	-Inf	5e-05	0.000142315
2758111093	55.5118	0	-Inf	0.00135	0.00310822
2758111336	10.194	0	-Inf	5e-05	0.000142315
2758111393	10.2045	0	-Inf	0.02285	0.0402604
2758111518	13.1015	0	-Inf	5e-05	0.000142315
2758111655	22.6106	0	-Inf	0.0001	0.000274144
2758112150	89401.3	0	-Inf	5e-05	0.000142315
2758112248	29.1055	0	-Inf	0.00135	0.00310822
2758112393	12.031	0	-Inf	5e-05	0.000142315
2758112458	1565.73	0	-Inf	0.0023	0.00504359
2758112739	2288.93	0	-Inf	5e-05	0.000142315
2758112755	117.393	0	-Inf	0.02285	0.0402604
2758112759	137.212	0	-Inf	5e-05	0.000142315
2758112905	1282.16	0	-Inf	5e-05	0.000142315
2758113223	21.9111	0	-Inf	0.02285	0.0402604
2758113338	1622.75	0	-Inf	0.0001	0.000274144

## Sheet: Xvh in BS_cluture_up
Gene	FPKM_Xvh culture	FPKM_Xvh in BS	log2 fold change Xvh in BS - Xvh culture	p_value Xvh in BS - Xvh culture	q_value Xvh in BS - Xvh culture
2758109710	82.1784	328.883	2.00074	0.0081	0.0158378
2758110197	334.663	1340.24	2.00171	5e-05	0.000142315
2758111219	54.7342	219.198	2.00172	5e-05	0.000142315
2758113089	1.36533	5.47013	2.00232	0.0122	0.0230366
2758110445	436.281	1752.4	2.006	5e-05	0.000142315
2758109583	51.8265	208.185	2.0061	5e-05	0.000142315
2758109465	46.6854	187.745	2.00773	5e-05	0.000142315
2758111409	58.3697	236.087	2.01603	5e-05	0.000142315
2758112346	104.923	424.584	2.01672	5e-05	0.000142315
2758111361	85.051	345.586	2.02265	5e-05	0.000142315
2758111125	26.3362	107.472	2.02885	5e-05	0.000142315
2758110571	186.219	761.736	2.03229	5e-05	0.000142315
2758112310	1895.83	7776.85	2.03636	5e-05	0.000142315
2758109367	63.4801	261.036	2.03987	5e-05	0.000142315
2758110169	134.5	553.219	2.04025	5e-05	0.000142315
2758111990	40.2971	165.896	2.04154	5e-05	0.000142315
2758113126	280.092	1155.17	2.04413	5e-05	0.000142315
2758110623	335.82	1389	2.04829	5e-05	0.000142315
2758111017	13.8501	57.3712	2.05043	5e-05	0.000142315
2758110444	583.731	2423.53	2.05373	5e-05	0.000142315
2758111007	30.4876	126.859	2.05693	0.0118	0.0223609
2758109552	83.6639	348.136	2.05697	5e-05	0.000142315
2758110662	31.5119	131.126	2.05699	5e-05	0.000142315
2758109979	97.0042	403.888	2.05784	5e-05	0.000142315
2758112405	2.3031	9.5974	2.05906	5e-05	0.000142315
2758111571	179.397	751.851	2.06729	5e-05	0.000142315
2758113096	10	41.9107	2.06732	5e-05	0.000142315
2758112834	26.3417	110.404	2.06737	5e-05	0.000142315
2758112407	3.26806	13.7454	2.07244	0.0042	0.00877448
2758111440	35.3824	149.181	2.07596	5e-05	0.000142315
2758109793	160.737	682.438	2.08599	5e-05	0.000142315
2758109497	229.471	976.481	2.08928	5e-05	0.000142315
2758109623	33.6997	144.035	2.09562	5e-05	0.000142315
2758110114	24.1378	103.91	2.10597	5e-05	0.000142315
2758111791	15.1756	65.4261	2.10811	5e-05	0.000142315
2758109951	67.4686	291.264	2.11004	5e-05	0.000142315
2758109656	137.984	595.93	2.11064	5e-05	0.000142315
2758109519	39.1517	169.907	2.1176	5e-05	0.000142315
2758109493	8.47604	36.8641	2.12075	5e-05	0.000142315
2758112732	444.705	1935.58	2.12185	5e-05	0.000142315
2758111355	183.388	798.422	2.12225	5e-05	0.000142315
2758110417	37.1994	161.965	2.12233	5e-05	0.000142315
2758110863	301.003	1312.27	2.12421	5e-05	0.000142315
2758112541	20.0774	87.5428	2.12442	5e-05	0.000142315
2758111084	15.2173	66.4069	2.12562	5e-05	0.000142315
2758109980	45.4791	198.535	2.12612	5e-05	0.000142315
2758110263	402.795	1766.05	2.13241	5e-05	0.000142315
2758110712	29.6839	130.249	2.13352	5e-05	0.000142315
2758109504	94.1784	413.34	2.13386	5e-05	0.000142315
2758113136	128.269	563.918	2.13631	5e-05	0.000142315
2758110830	15.3496	67.8833	2.14486	5e-05	0.000142315
2758109320	27.5488	121.865	2.14523	5e-05	0.000142315
2758112212	40.3987	178.712	2.14526	5e-05	0.000142315
2758111725	5.91438	26.1716	2.14571	0.00155	0.00351527
2758112320	1014.75	4491.8	2.14617	5e-05	0.000142315
2758110825	26.8797	119.017	2.14657	5e-05	0.000142315
2758112206	32.2553	143.472	2.15316	5e-05	0.000142315
2758113130	60.9097	271.38	2.15557	5e-05	0.000142315
2758111602	6.12601	27.303	2.15604	0.0003	0.000774376
2758110895	13.1502	58.6803	2.1578	5e-05	0.000142315
2758111921	244.178	1092.52	2.16166	5e-05	0.000142315
2758109569	63.5508	284.686	2.16339	5e-05	0.000142315
2758112318	713.466	3203.44	2.16671	5e-05	0.000142315
2758111570	31.7429	142.548	2.16694	5e-05	0.000142315
2758110848	60.787	273.469	2.16954	5e-05	0.000142315
2758110352	4.39828	19.8612	2.17494	5e-05	0.000142315
2758111024	26.0827	117.862	2.17594	5e-05	0.000142315
2758109016	57.3431	259.463	2.17784	5e-05	0.000142315
2758109550	52.1963	236.887	2.18218	0.00565	0.0114049
2758110120	24.1955	110.257	2.18806	5e-05	0.000142315
2758112766	26.3985	121.038	2.19693	0.0077	0.0151324
2758110479	5.38486	24.8054	2.20367	5e-05	0.000142315
2758111345	11.9465	55.2137	2.20844	5e-05	0.000142315
2758110079	80.9556	375.033	2.21181	5e-05	0.000142315
2758111839	31.0294	144.057	2.21494	5e-05	0.000142315
2758109551	54.0718	253.774	2.2306	5e-05	0.000142315
2758109879	42.6903	201.006	2.23526	5e-05	0.000142315
2758111306	143.138	675.173	2.23784	5e-05	0.000142315
2758110450	212.344	1002.13	2.2386	5e-05	0.000142315
2758112303	617.024	2920.05	2.24259	5e-05	0.000142315
2758110972	65.4388	310.218	2.24506	5e-05	0.000142315
2758109044	8.25728	39.218	2.24778	5e-05	0.000142315
2758110078	1118.09	5319.55	2.25027	5e-05	0.000142315
2758109123	84.1227	402.403	2.25807	5e-05	0.000142315
2758110633	13.2615	63.8255	2.26689	0.0127	0.0238956
2758111880	91.7081	443.858	2.27498	5e-05	0.000142315
2758111322	152.522	738.624	2.27582	5e-05	0.000142315
2758110170	1087.63	5276.26	2.27833	5e-05	0.000142315
2758111020	14.1154	68.7225	2.28351	5e-05	0.000142315
2758111307	57.6834	282.69	2.29299	5e-05	0.000142315
2758112340	4841.48	23757.5	2.29486	5e-05	0.000142315
2758112293	978.124	4804.63	2.29634	5e-05	0.000142315
2758111026	3883.33	19094.2	2.29777	5e-05	0.000142315
2758112748	34.416	169.398	2.29927	5e-05	0.000142315
2758112365	8.32105	41.1183	2.30494	5e-05	0.000142315
2758112640	31.0305	153.428	2.30581	5e-05	0.000142315
2758109319	10.7183	53.1913	2.31112	5e-05	0.000142315
2758110378	315.262	1565.02	2.31156	5e-05	0.000142315
2758110361	10.0656	49.9829	2.31201	5e-05	0.000142315
2758112305	958.372	4763.93	2.31349	5e-05	0.000142315
2758111705	14.333	71.4598	2.31779	5e-05	0.000142315
2758110530	185.719	927.27	2.31987	5e-05	0.000142315
2758111405	29.8752	149.45	2.32264	5e-05	0.000142315
2758111855	30.3448	151.975	2.32431	5e-05	0.000142315
2758109086	128.24	642.418	2.32466	5e-05	0.000142315
2758109565	72.7095	364.534	2.32584	5e-05	0.000142315
2758110636	24.399	122.79	2.3313	5e-05	0.000142315
2758111124	39.3885	198.928	2.3364	5e-05	0.000142315
2758111442	55.6614	281.783	2.33984	5e-05	0.000142315
2758108976	68.4674	351.776	2.36117	5e-05	0.000142315
2758113133	60.1486	309.35	2.36264	5e-05	0.000142315
2758110264	293.137	1509.65	2.36457	5e-05	0.000142315
2758109628	82.8619	427.127	2.36588	5e-05	0.000142315
2758112993	573.358	2962.11	2.36912	5e-05	0.000142315
2758111025	55.8478	288.708	2.37004	0.0001	0.000274144
2758112306	993.617	5145.33	2.3725	5e-05	0.000142315
2758110965	35.3011	183.345	2.37677	5e-05	0.000142315
2758112501	73.0204	379.389	2.37731	5e-05	0.000142315
2758110190	1042.33	5522.57	2.40553	5e-05	0.000142315
2758111899	57.5108	305.697	2.4102	0.0239	0.0417979
2758111510	45.5956	242.56	2.41138	5e-05	0.000142315
2758109063	32.7141	175.688	2.42503	5e-05	0.000142315
2758112836	35.8152	195.464	2.44826	5e-05	0.000142315
2758113128	325.62	1778.71	2.44957	5e-05	0.000142315
2758112302	957.622	5279.75	2.46294	5e-05	0.000142315
2758112347	33.9428	187.45	2.46533	5e-05	0.000142315
2758112332	215.73	1191.64	2.46564	5e-05	0.000142315
2758112499	113.528	628.05	2.46784	5e-05	0.000142315
2758112484	189.759	1050.74	2.46916	5e-05	0.000142315
2758112294	915.978	5080.07	2.47146	5e-05	0.000142315
2758113127	130.023	725.21	2.47963	5e-05	0.000142315
2758112810	488.753	2740.27	2.48714	5e-05	0.000142315
2758112095	20.8847	118.042	2.49878	5e-05	0.000142315
2758111889	669.417	3792.53	2.50218	5e-05	0.000142315
2758110506	20.7151	117.637	2.50559	5e-05	0.000142315
2758112319	239.359	1361.54	2.50799	5e-05	0.000142315
2758112300	946.949	5441.29	2.52259	5e-05	0.000142315
2758109022	680.22	3911.57	2.52367	5e-05	0.000142315
2758111014	35.0229	201.588	2.52504	5e-05	0.000142315
2758112635	122.21	703.722	2.52564	5e-05	0.000142315
2758112959	565.937	3265.41	2.52855	5e-05	0.000142315
2758112992	554.05	3207.95	2.53356	5e-05	0.000142315
2758112809	361.063	2093.08	2.53531	5e-05	0.000142315
2758110174	87.405	515.351	2.55977	5e-05	0.000142315
2758110931	296.016	1746.89	2.56104	5e-05	0.000142315
2758110300	53.4945	315.714	2.56116	5e-05	0.000142315
2758112984	32.3067	192.098	2.57193	5e-05	0.000142315
2758112311	1351.77	8060.02	2.57593	5e-05	0.000142315
2758111894	11.468	68.501	2.57852	5e-05	0.000142315
2758109937	33.0077	197.975	2.58444	5e-05	0.000142315
2758111601	25.886	155.289	2.58471	5e-05	0.000142315
2758111490	16.8355	101.074	2.58583	5e-05	0.000142315
2758108972	83.4018	501.232	2.58733	5e-05	0.000142315
2758110225	78.1073	470.639	2.59109	5e-05	0.000142315
2758111159	5.4081	32.9441	2.60683	5e-05	0.000142315
2758111381	492.656	3011.55	2.61185	5e-05	0.000142315
2758109023	87.3832	537.459	2.62073	5e-05	0.000142315
2758110852	58.252	358.954	2.62342	5e-05	0.000142315
2758110850	35.4517	219.736	2.63184	5e-05	0.000142315
2758111099	32.459	201.206	2.63199	5e-05	0.000142315
2758111119	10.8438	67.3133	2.63402	0.0243	0.0423926
2758112314	545.899	3413.69	2.64463	5e-05	0.000142315
2758112345	100.252	629.329	2.65018	5e-05	0.000142315
2758110245	76.3706	484.012	2.66395	5e-05	0.000142315
2758109558	103.182	656.137	2.6688	0.00745	0.0146956
2758112304	665.299	4241.08	2.67236	5e-05	0.000142315
2758110612	193.092	1234.39	2.67644	5e-05	0.000142315
2758110854	100.222	642.789	2.68114	5e-05	0.000142315
2758112835	20.7082	132.999	2.68314	5e-05	0.000142315
2758112497	100.791	649.178	2.68725	5e-05	0.000142315
2758111917	66.0672	426.198	2.68952	0.0175	0.0319627
2758111704	22.9031	148.347	2.69536	5e-05	0.000142315
2758109612	18.3472	118.901	2.69613	5e-05	0.000142315
2758110229	40.8408	265.645	2.70142	5e-05	0.000142315
2758111380	505.142	3293.78	2.70498	5e-05	0.000142315
2758109466	6.40642	41.9223	2.71013	0.00075	0.00181861
2758111029	3.72385	24.3693	2.7102	0.006	0.012054
2758111008	30.6046	201.288	2.71744	5e-05	0.000142315
2758111902	49.709	332.453	2.74157	5e-05	0.000142315
2758111234	99.0759	664.137	2.74487	5e-05	0.000142315
2758111235	79.0178	537.847	2.76695	5e-05	0.000142315
2758110465	190.322	1300.72	2.7728	5e-05	0.000142315
2758109318	5.41549	37.2904	2.78364	5e-05	0.000142315
2758111546	107.721	742.952	2.78596	5e-05	0.000142315
2758108942	44.4096	308.595	2.79677	5e-05	0.000142315
2758108970	49.2157	344.156	2.80587	5e-05	0.000142315
2758110439	36.5872	256.928	2.81195	5e-05	0.000142315
2758108975	38.4759	270.825	2.81533	5e-05	0.000142315
2758109562	28.6516	202.944	2.82439	5e-05	0.000142315
2758110318	110.958	791.353	2.83431	5e-05	0.000142315
2758110926	730.682	5242.58	2.84296	5e-05	0.000142315
2758110207	97.8018	710.665	2.86124	5e-05	0.000142315
2758109321	7.65162	56.4614	2.88343	5e-05	0.000142315
2758111565	14.796	110.406	2.89953	5e-05	0.000142315
2758113129	70.4455	526.967	2.90313	5e-05	0.000142315
2758112994	387.772	2947.27	2.9261	5e-05	0.000142315
2758110856	73.7146	560.968	2.9279	5e-05	0.000142315
2758112542	35.821	274.245	2.93659	5e-05	0.000142315
2758110914	49.4616	379.282	2.93889	5e-05	0.000142315
2758112207	23.7741	182.503	2.94046	5e-05	0.000142315
2758111379	348.563	2679.29	2.94236	5e-05	0.000142315
2758110196	195.81	1510.15	2.94716	5e-05	0.000142315
2758110855	243.375	1881.6	2.95071	5e-05	0.000142315
2758109621	7.66475	59.395	2.95403	5e-05	0.000142315
2758110853	88.4146	685.947	2.95574	5e-05	0.000142315
2758111458	12.569	99.676	2.98738	5e-05	0.000142315
2758111013	16.33	131.842	3.01322	5e-05	0.000142315
2758112299	730.24	5936.88	3.02326	5e-05	0.000142315
2758110532	549.53	4513.64	3.03802	5e-05	0.000142315
2758110613	625.695	5211.08	3.05805	5e-05	0.000142315
2758110034	10.0984	84.4934	3.06472	5e-05	0.000142315
2758112553	42.8721	359.56	3.06812	5e-05	0.000142315
2758112290	414.761	3492.87	3.07406	5e-05	0.000142315
2758110851	30.9582	261.064	3.07601	5e-05	0.000142315
2758110813	58.9458	507.205	3.10511	5e-05	0.000142315
2758110951	261.064	2250.11	3.10752	5e-05	0.000142315
2758113217	56.025	486.088	3.11707	5e-05	0.000142315
2758110233	14.2085	124.733	3.13402	5e-05	0.000142315
2758110193	231.777	2041.73	3.13898	5e-05	0.000142315
2758113119	444.905	3982.25	3.16201	5e-05	0.000142315
2758110331	103.032	925.362	3.16692	5e-05	0.000142315
2758109062	31.5978	284.796	3.17203	5e-05	0.000142315
2758109564	31.3872	283.728	3.17626	5e-05	0.000142315
2758112289	310.834	2814.67	3.17875	5e-05	0.000142315
2758110663	11.3878	103.981	3.19075	5e-05	0.000142315
2758109322	8.25056	76.5342	3.21354	5e-05	0.000142315
2758109622	10.7251	100.098	3.22235	5e-05	0.000142315
2758112321	673.936	6310.22	3.22701	5e-05	0.000142315
2758110227	26.526	249.714	3.23479	5e-05	0.000142315
2758111265	75.493	718.059	3.24969	5e-05	0.000142315
2758110927	243.813	2334.79	3.25944	5e-05	0.000142315
2758109757	23.3847	228.371	3.28774	5e-05	0.000142315
2758112833	9.32106	91.6715	3.29791	5e-05	0.000142315
2758112323	386.1	3813.21	3.30396	5e-05	0.000142315
2758110330	48.9585	498.791	3.3488	5e-05	0.000142315
2758112825	54.9966	568.582	3.36995	5e-05	0.000142315
2758110713	6.63168	71.4353	3.42919	5e-05	0.000142315
2758110849	29.6953	320.606	3.4325	5e-05	0.000142315
2758110195	129.207	1425.47	3.46369	5e-05	0.000142315
2758111016	48.6426	541.395	3.47639	5e-05	0.000142315
2758109878	56.1719	625.903	3.47802	5e-05	0.000142315
2758111027	7.07053	79.3668	3.48865	5e-05	0.000142315
2758110210	46.1499	529.277	3.51962	5e-05	0.000142315
2758110714	11.2526	131.678	3.54868	5e-05	0.000142315
2758108969	49.6496	585.34	3.55942	5e-05	0.000142315
2758110067	78.2763	936.338	3.58038	5e-05	0.000142315
2758110467	189.28	2264.57	3.58065	5e-05	0.000142315
2758110209	107.403	1286.78	3.58267	5e-05	0.000142315
2758110246	38.5829	463.159	3.58547	5e-05	0.000142315
2758110231	31.1052	384.858	3.6291	5e-05	0.000142315
2758108965	75.4266	939.174	3.63825	5e-05	0.000142315
2758112301	415.294	5188.7	3.64317	5e-05	0.000142315
2758111211	13.0225	162.818	3.64419	5e-05	0.000142315
2758111236	137.344	1760.58	3.68018	5e-05	0.000142315
2758110881	77.4561	994.228	3.68213	5e-05	0.000142315
2758112287	427.797	5552.48	3.69813	5e-05	0.000142315
2758108971	37.635	489.484	3.70111	5e-05	0.000142315
2758110408	40.6365	532.378	3.7116	5e-05	0.000142315
2758108973	28.1479	369.89	3.716	5e-05	0.000142315
2758110984	86.4772	1157.83	3.74296	5e-05	0.000142315
2758109613	13.7416	186.995	3.76638	5e-05	0.000142315
2758111991	178.425	2448.94	3.77877	5e-05	0.000142315
2758110248	14.6506	201.891	3.78455	5e-05	0.000142315
2758112322	332.031	4614.31	3.79673	5e-05	0.000142315
2758110715	20.7821	289.823	3.80176	5e-05	0.000142315
2758111015	15.422	215.111	3.80202	5e-05	0.000142315
2758110319	51.1783	725.455	3.82528	5e-05	0.000142315
2758113215	31.9868	455.495	3.83189	5e-05	0.000142315
2758110247	82.3076	1185.36	3.84815	5e-05	0.000142315
2758111004	17.8241	256.755	3.84849	5e-05	0.000142315
2758110230	30.7354	444.497	3.8542	5e-05	0.000142315
2758112651	114.46	1736.27	3.92307	5e-05	0.000142315
2758112361	57.037	867.115	3.92625	5e-05	0.000142315
2758110486	20.1348	308.058	3.93544	5e-05	0.000142315
2758110191	210.047	3271.91	3.96135	5e-05	0.000142315
2758108968	29.1558	463.575	3.99095	5e-05	0.000142315
2758110228	8.73523	141.263	4.01539	5e-05	0.000142315
2758108966	67.8689	1107.69	4.02865	5e-05	0.000142315
2758110466	125.561	2101.03	4.06464	5e-05	0.000142315
2758111460	46.0209	779.699	4.08256	5e-05	0.000142315
2758110069	35.8326	611.612	4.09327	5e-05	0.000142315
2758113214	30.7388	547.806	4.15553	5e-05	0.000142315
2758109865	28.2765	516.268	4.19045	5e-05	0.000142315
2758111992	188.496	3462.66	4.19927	5e-05	0.000142315
2758113216	34.308	644.399	4.23134	5e-05	0.000142315
2758110194	107.863	2073.66	4.2649	5e-05	0.000142315
2758110483	42.1786	826.311	4.2921	5e-05	0.000142315
2758108967	27.0817	553.006	4.35191	5e-05	0.000142315
2758110068	59.4511	1258.16	4.40347	5e-05	0.000142315
2758111837	27.3403	605.244	4.46842	5e-05	0.000142315
2758111901	398.94	9024.09	4.49954	5e-05	0.000142315
2758110876	24.9679	575.571	4.52684	5e-05	0.000142315
2758110320	19.8977	472.908	4.57088	5e-05	0.000142315
2758109866	11.2603	272.914	4.59913	5e-05	0.000142315
2758110321	18.0868	455.349	4.65396	5e-05	0.000142315
2758110192	97.7064	2684.17	4.77988	5e-05	0.000142315
2758112824	42.6333	1428.13	5.06601	5e-05	0.000142315
2758112175	6.51875	220.362	5.07914	5e-05	0.000142315
2758110985	6.97881	407.041	5.86605	5e-05	0.000142315
2758111792	6.19266	381.271	5.94412	5e-05	0.000142315
2758112177	5.80069	475.725	6.35776	5e-05	0.000142315
2758112176	7.25241	637.661	6.45819	5e-05	0.000142315
2758110232	3.58401	316.782	6.46577	5e-05	0.000142315
2758110485	14.8539	1528.47	6.6851	5e-05	0.000142315
2758112178	9.02273	1017.44	6.81716	5e-05	0.000142315
2758111006	9.7255	1179.85	6.92262	5e-05	0.000142315
2758109891	27.0706	3357.54	6.95453	5e-05	0.000142315
2758110484	14.1108	1859.12	7.04168	5e-05	0.000142315

## Sheet: Xvh in Grassl_culture_whole
Gene	FPKM_Xvh culture	FPKM_Xvh in Grassl	log2 fold change Xvh in Grassl - Xanh culture	p_value Xvh in Grassl - Xanh culture	q_value Xvh in Grassl - Xanh culture
2758111163	929.65	30.6447	-4.92298	5e-05	0.000149051
2758109353	1058.9	40.3205	-4.7149	5e-05	0.000149051
2758111582	511.55	24.1987	-4.40188	5e-05	0.000149051
2758110693	8567.33	422.172	-4.34294	5e-05	0.000149051
2758112561	1549.5	92.8348	-4.06099	5e-05	0.000149051
2758111580	469.805	29.1607	-4.00996	5e-05	0.000149051
2758109964	1161.39	76.7424	-3.91969	5e-05	0.000149051
2758110691	1719.01	119.125	-3.85103	5e-05	0.000149051
2758113073	1435.04	100.14	-3.841	5e-05	0.000149051
2758110219	58.7963	4.74361	-3.63167	0.0005	0.00130443
2758110805	395.888	33.4494	-3.56504	5e-05	0.000149051
2758109859	299.395	25.3553	-3.56169	5e-05	0.000149051
2758112662	1717.81	146.431	-3.55227	5e-05	0.000149051
2758110218	99.0337	8.658	-3.51581	0.0001	0.000287009
2758110700	558.145	52.067	-3.4222	5e-05	0.000149051
2758110978	538.275	50.7371	-3.40723	5e-05	0.000149051
2758111575	19868.5	1927.59	-3.36561	5e-05	0.000149051
2758113182	477.51	46.6181	-3.35657	5e-05	0.000149051
2758109860	350.347	34.5683	-3.34126	5e-05	0.000149051
2758110696	657.942	66.3224	-3.31039	5e-05	0.000149051
2758109824	6520.5	691.438	-3.23731	5e-05	0.000149051
2758110699	14650	1615.11	-3.1812	0.00035	0.000936129
2758110697	220.09	24.9731	-3.13965	5e-05	0.000149051
2758109985	91.3019	10.381	-3.1367	0.0016	0.0037981
2758111687	564.412	64.8259	-3.12211	5e-05	0.000149051
2758111871	1935.92	225.434	-3.10224	5e-05	0.000149051
2758110690	1366.84	163.739	-3.06138	5e-05	0.000149051
2758109336	2827.12	346.96	-3.02649	5e-05	0.000149051
2758109082	413.669	50.7916	-3.02582	5e-05	0.000149051
2758111874	1188.39	149.019	-2.99544	5e-05	0.000149051
2758111868	353.402	45.0299	-2.97235	5e-05	0.000149051
2758110977	455.854	58.1003	-2.97195	5e-05	0.000149051
2758109857	1543.17	200.385	-2.94506	5e-05	0.000149051
2758111068	2185.53	286.237	-2.9327	5e-05	0.000149051
2758109341	128425	17110.2	-2.90799	5e-05	0.000149051
2758111069	1454.04	196.562	-2.88701	5e-05	0.000149051
2758111814	31202	4227.28	-2.88384	5e-05	0.000149051
2758110216	56.8339	7.74641	-2.87515	0.001	0.00246485
2758109802	2464.02	336.591	-2.87194	5e-05	0.000149051
2758109676	2198.52	300.582	-2.8707	5e-05	0.000149051
2758111309	306.491	42.5598	-2.84828	5e-05	0.000149051
2758113153	3390.06	472.195	-2.84386	0.0116	0.0229618
2758110655	752.303	105.631	-2.83228	5e-05	0.000149051
2758110217	39.7793	5.61342	-2.82507	0.0038	0.00830907
2758109351	193.276	27.8326	-2.79582	5e-05	0.000149051
2758109352	190.023	27.4053	-2.79365	5e-05	0.000149051
2758113276	192.09	27.9187	-2.78248	5e-05	0.000149051
2758108954	3815.93	554.634	-2.78243	5e-05	0.000149051
2758108955	967.102	141.703	-2.7708	5e-05	0.000149051
2758113165	757.377	111.167	-2.76829	5e-05	0.000149051
2758110892	1597.97	235.013	-2.76543	5e-05	0.000149051
2758111875	1470.62	220.679	-2.7364	0.00825	0.0167287
2758112560	1612.69	253.876	-2.66727	5e-05	0.000149051
2758111915	1199.87	190.752	-2.65311	5e-05	0.000149051
2758109867	152.887	24.3112	-2.65278	5e-05	0.000149051
2758109084	307.035	49.7083	-2.62684	0.0006	0.00154068
2758112577	3315.22	537.882	-2.62374	5e-05	0.000149051
2758113164	205.698	33.6406	-2.61225	5e-05	0.000149051
2758110751	127.499	21.2621	-2.58413	0.0006	0.00154068
2758112227	769.746	131.745	-2.54663	5e-05	0.000149051
2758112215	556.367	96.1085	-2.5333	5e-05	0.000149051
2758109741	446.009	78.0619	-2.51438	0.01165	0.0230286
2758110332	357.181	62.9124	-2.50524	0.01245	0.0244617
2758112681	809.289	143.566	-2.49494	5e-05	0.000149051
2758111520	1368.49	244.514	-2.4846	5e-05	0.000149051
2758108994	242.696	43.5249	-2.47924	5e-05	0.000149051
2758111269	1342.78	242.941	-2.46655	5e-05	0.000149051
2758111595	29.4983	5.33861	-2.46609	0.00025	0.000684194
2758111891	16163.3	2962.98	-2.4476	5e-05	0.000149051
2758111259	674.461	124.515	-2.43742	5e-05	0.000149051
2758111516	232.529	43.1487	-2.43002	5e-05	0.000149051
2758111982	79.4511	14.8791	-2.41678	5e-05	0.000149051
2758111783	20093.1	3825.62	-2.39294	5e-05	0.000149051
2758109907	1190.85	228.272	-2.38316	5e-05	0.000149051
2758110980	541.723	104.749	-2.37062	5e-05	0.000149051
2758113161	300.096	58.2943	-2.364	5e-05	0.000149051
2758113067	58.0601	11.3137	-2.35947	0.01255	0.0246354
2758113167	200.397	39.1019	-2.35755	5e-05	0.000149051
2758113168	123.028	24.0969	-2.35208	0.00045	0.00118198
2758111576	718.285	141.113	-2.34771	5e-05	0.000149051
2758109742	525.691	103.316	-2.34715	5e-05	0.000149051
2758109354	175.265	34.5984	-2.34075	5e-05	0.000149051
2758112900	1615.84	320.35	-2.33457	5e-05	0.000149051
2758112514	4693.32	947.196	-2.30887	5e-05	0.000149051
2758110107	200.391	40.4582	-2.30831	5e-05	0.000149051
2758111589	10225.4	2065.63	-2.3075	5e-05	0.000149051
2758109534	290.02	59.3103	-2.2898	5e-05	0.000149051
2758111609	238.205	49.1246	-2.27769	5e-05	0.000149051
2758113170	95.2916	19.6559	-2.27739	5e-05	0.000149051
2758109098	4401.09	910.212	-2.27359	5e-05	0.000149051
2758111873	930.527	193.718	-2.26409	0.01775	0.0333166
2758111692	849.834	177.779	-2.25709	5e-05	0.000149051
2758109917	48.8374	10.22	-2.25659	0.0003	0.000811607
2758110036	208.643	44.0524	-2.24374	5e-05	0.000149051
2758109744	1015.15	214.493	-2.24269	5e-05	0.000149051
2758111615	3557.99	757.599	-2.23156	5e-05	0.000149051
2758112656	454.754	98.2274	-2.21089	0.0094	0.0188623
2758111363	2610.29	569.66	-2.19604	5e-05	0.000149051
2758109083	542.829	119.276	-2.18619	5e-05	0.000149051
2758109210	515.672	113.312	-2.18615	5e-05	0.000149051
2758112171	47.4996	10.4498	-2.18444	5e-05	0.000149051
2758111517	28.4141	6.31166	-2.17052	0.00805	0.0163937
2758113190	9096.16	2034.23	-2.16077	5e-05	0.000149051
2758112661	365.941	82.1172	-2.15585	5e-05	0.000149051
2758109993	52223	11946.5	-2.1281	5e-05	0.000149051
2758109828	1414.23	326.965	-2.11281	5e-05	0.000149051
2758112230	473.821	110.805	-2.09632	5e-05	0.000149051
2758110702	115.553	27.0668	-2.09396	5e-05	0.000149051
2758109905	164.791	38.7281	-2.08919	0.0001	0.000287009
2758110037	258.719	61.0016	-2.08447	5e-05	0.000149051
2758111706	6244.96	1479.79	-2.0773	5e-05	0.000149051
2758113286	302.207	71.6398	-2.0767	5e-05	0.000149051
2758111254	646.083	153.651	-2.07206	5e-05	0.000149051
2758109190	1644.85	392.005	-2.06901	5e-05	0.000149051
2758110073	169.875	40.9549	-2.05237	5e-05	0.000149051
2758110303	112.79	27.2417	-2.04975	5e-05	0.000149051
2758110799	175.375	42.4405	-2.04693	5e-05	0.000149051
2758113162	235.99	57.8777	-2.02765	5e-05	0.000149051
2758110648	1845.16	454.913	-2.02008	5e-05	0.000149051
2758111057	280.463	69.2421	-2.01809	5e-05	0.000149051
2758113270	1355.83	335.788	-2.01355	5e-05	0.000149051
2758109172	774.915	192.058	-2.0125	5e-05	0.000149051
2758109487	302.665	75.4073	-2.00494	5e-05	0.000149051
2758110616	3573.86	891.048	-2.00391	5e-05	0.000149051
2758111693	2200.2	549.717	-2.00087	5e-05	0.000149051
2758111578	359.534	89.8347	-2.00078	5e-05	0.000149051
2758109016	57.3431	229.505	2.00083	0.0002	0.000552704
2758111490	16.8355	67.4731	2.0028	5e-05	0.000149051
2758110207	97.8018	392.845	2.00603	5e-05	0.000149051
2758109256	241.574	971.488	2.00773	5e-05	0.000149051
2758109597	22.048	88.9462	2.01228	5e-05	0.000149051
2758109937	33.0077	133.232	2.01306	5e-05	0.000149051
2758112277	88.1805	356.775	2.01648	5e-05	0.000149051
2758108975	38.4759	156.265	2.02196	5e-05	0.000149051
2758111457	34.9762	142.151	2.02298	5e-05	0.000149051
2758110411	37.6999	153.452	2.02515	5e-05	0.000149051
2758110571	186.219	759.949	2.02891	5e-05	0.000149051
2758109979	97.0042	396.686	2.03188	5e-05	0.000149051
2758110530	185.719	762.604	2.03782	5e-05	0.000149051
2758112508	7.52943	31.1064	2.0466	5e-05	0.000149051
2758110451	212.44	881.085	2.05222	5e-05	0.000149051
2758111988	15.4767	64.2205	2.05293	5e-05	0.000149051
2758112652	52.0014	216.503	2.05776	5e-05	0.000149051
2758111327	27.7692	115.791	2.05997	5e-05	0.000149051
2758112748	34.416	143.898	2.06389	5e-05	0.000149051
2758113134	55.2949	231.597	2.06639	5e-05	0.000149051
2758109044	8.25728	34.6929	2.0709	5e-05	0.000149051
2758110961	1752.07	7372.99	2.07319	5e-05	0.000149051
2758111187	44.4187	186.995	2.07376	5e-05	0.000149051
2758112838	10.0269	42.3536	2.07861	5e-05	0.000149051
2758113136	128.269	542.126	2.07945	5e-05	0.000149051
2758113226	141.476	598.576	2.08097	5e-05	0.000149051
2758110331	103.032	435.972	2.08114	5e-05	0.000149051
2758109715	75.1798	318.24	2.0817	5e-05	0.000149051
2758113203	26.1111	110.623	2.08291	5e-05	0.000149051
2758112581	54.6299	231.667	2.08429	5e-05	0.000149051
2758112569	80.7207	342.672	2.08582	5e-05	0.000149051
2758109431	163.15	693.945	2.08863	5e-05	0.000149051
2758110830	15.3496	65.3571	2.09015	5e-05	0.000149051
2758111140	64.1819	273.522	2.09142	5e-05	0.000149051
2758109439	108.115	461.974	2.09525	5e-05	0.000149051
2758110198	72.1295	308.309	2.09571	5e-05	0.000149051
2758110445	436.281	1866.16	2.09674	5e-05	0.000149051
2758109710	82.1784	353.108	2.10328	0.0055	0.0115386
2758111126	11.7783	50.6545	2.10456	5e-05	0.000149051
2758112025	17.0932	73.8204	2.1106	5e-05	0.000149051
2758111306	143.138	619.448	2.11357	5e-05	0.000149051
2758113122	102.578	444.464	2.11534	5e-05	0.000149051
2758109406	62.8421	272.392	2.11588	5e-05	0.000149051
2758112043	55.548	241.789	2.12194	5e-05	0.000149051
2758112303	617.024	2696.53	2.12771	5e-05	0.000149051
2758110479	5.38486	23.5462	2.12852	5e-05	0.000149051
2758111210	25.3609	110.912	2.12873	5e-05	0.000149051
2758113027	86.6964	379.673	2.13071	5e-05	0.000149051
2758113215	31.9868	140.345	2.13343	5e-05	0.000149051
2758111158	37.6412	165.446	2.13597	5e-05	0.000149051
2758112310	1895.83	8368.99	2.14223	5e-05	0.000149051
2758109835	19.8972	88.0317	2.14546	5e-05	0.000149051
2758109929	1218.09	5401.37	2.14871	5e-05	0.000149051
2758110591	92.5362	410.762	2.15021	5e-05	0.000149051
2758112117	12.0992	53.8811	2.15486	0.0152	0.0290968
2758108978	57.3612	256.134	2.15875	5e-05	0.000149051
2758109062	31.5978	141.343	2.16131	5e-05	0.000149051
2758112208	26.7211	119.758	2.16407	5e-05	0.000149051
2758110467	189.28	851.086	2.16878	5e-05	0.000149051
2758109522	189.657	854.216	2.17121	5e-05	0.000149051
2758109023	87.3832	393.881	2.17233	5e-05	0.000149051
2758112929	25.664	115.737	2.17304	0.0035	0.00770472
2758111354	198.218	894.802	2.17448	5e-05	0.000149051
2758110444	583.731	2636.1	2.17503	5e-05	0.000149051
2758112293	978.124	4438.67	2.18204	5e-05	0.000149051
2758112505	139.897	635.673	2.18392	5e-05	0.000149051
2758113131	72.5292	330.245	2.1869	5e-05	0.000149051
2758110230	30.7354	140.195	2.18946	5e-05	0.000149051
2758110819	18.8241	85.8647	2.18948	0.00035	0.000936129
2758111921	244.178	1114.56	2.19047	5e-05	0.000149051
2758111355	183.388	837.154	2.19059	5e-05	0.000149051
2758112542	35.821	163.559	2.19094	5e-05	0.000149051
2758110811	43.5215	198.751	2.19116	5e-05	0.000149051
2758111880	91.7081	420.207	2.19598	5e-05	0.000149051
2758108972	83.4018	384.744	2.20575	5e-05	0.000149051
2758113175	5.59673	25.8486	2.20743	5e-05	0.000149051
2758113082	10.9267	50.6319	2.21219	5e-05	0.000149051
2758109716	284.698	1322.59	2.21586	5e-05	0.000149051
2758112320	1014.75	4773.83	2.23403	5e-05	0.000149051
2758109613	13.7416	64.6716	2.23459	5e-05	0.000149051
2758111279	8.88059	41.9997	2.24165	5e-05	0.000149051
2758113085	33.9021	160.408	2.24229	5e-05	0.000149051
2758111344	17.5388	82.9952	2.24247	5e-05	0.000149051
2758112103	35.9908	170.883	2.24731	5e-05	0.000149051
2758111007	30.4876	144.875	2.24851	0.00415	0.00896349
2758111656	35.975	171.253	2.25106	5e-05	0.000149051
2758112318	713.466	3398.72	2.25208	5e-05	0.000149051
2758113030	26.581	126.924	2.2555	5e-05	0.000149051
2758112954	18.0265	86.8142	2.26781	5e-05	0.000149051
2758112326	102.395	494.222	2.27102	5e-05	0.000149051
2758109569	63.5508	306.976	2.27214	5e-05	0.000149051
2758110825	26.8797	129.926	2.2731	5e-05	0.000149051
2758112361	57.037	276.615	2.27791	5e-05	0.000149051
2758110231	31.1052	151.014	2.27946	5e-05	0.000149051
2758111444	10.7017	52.0676	2.28254	5e-05	0.000149051
2758111642	41.5679	202.934	2.28747	5e-05	0.000149051
2758109518	3.29548	16.113	2.28967	5e-05	0.000149051
2758110469	176.538	865.352	2.29331	5e-05	0.000149051
2758112809	361.063	1770.32	2.29369	5e-05	0.000149051
2758111129	13.7618	67.4974	2.29416	5e-05	0.000149051
2758110233	14.2085	70.3871	2.30856	0.0067	0.0138506
2758109980	45.4791	225.825	2.31193	5e-05	0.000149051
2758113083	9.8332	48.8783	2.31346	5e-05	0.000149051
2758112305	958.372	4767.59	2.3146	5e-05	0.000149051
2758110931	296.016	1478.28	2.32017	5e-05	0.000149051
2758112834	26.3417	131.693	2.32176	5e-05	0.000149051
2758112992	554.05	2770.99	2.32231	5e-05	0.000149051
2758109086	128.24	642.588	2.32504	5e-05	0.000149051
2758109793	160.737	811.086	2.33515	5e-05	0.000149051
2758111725	5.91438	29.877	2.33674	0.00085	0.00213229
2758112640	31.0305	157.391	2.3426	5e-05	0.000149051
2758111601	25.886	131.415	2.34389	5e-05	0.000149051
2758111435	38.5709	197.62	2.35714	5e-05	0.000149051
2758112743	18.7986	96.6896	2.36273	5e-05	0.000149051
2758110983	148.653	765.728	2.36489	5e-05	0.000149051
2758110378	315.262	1625.46	2.36622	5e-05	0.000149051
2758109450	57.2075	294.998	2.36643	5e-05	0.000149051
2758112294	915.978	4730.79	2.36869	5e-05	0.000149051
2758112094	15.3023	79.0974	2.36988	5e-05	0.000149051
2758111888	55.638	288.76	2.37573	5e-05	0.000149051
2758109022	680.22	3536.39	2.3782	5e-05	0.000149051
2758111381	492.656	2582.61	2.39018	5e-05	0.000149051
2758111839	31.0294	163.271	2.39556	5e-05	0.000149051
2758112306	993.617	5253.21	2.40244	5e-05	0.000149051
2758111726	15.6378	82.9367	2.40697	5e-05	0.000149051
2758110190	1042.33	5529.91	2.40745	5e-05	0.000149051
2758113099	5.4833	29.4848	2.42686	5e-05	0.000149051
2758110263	402.795	2166.18	2.42704	5e-05	0.000149051
2758112884	22.0894	119.457	2.43507	5e-05	0.000149051
2758111061	9.81158	53.45	2.44563	5e-05	0.000149051
2758112302	957.622	5227.04	2.44847	5e-05	0.000149051
2758111234	99.0759	541.326	2.44989	5e-05	0.000149051
2758112276	71.9348	394.462	2.45512	5e-05	0.000149051
2758111071	154.669	850.223	2.45866	5e-05	0.000149051
2758110319	51.1783	281.347	2.45875	5e-05	0.000149051
2758113133	60.1486	332.417	2.46639	5e-05	0.000149051
2758112535	234.306	1297.25	2.46899	5e-05	0.000149051
2758110352	4.39828	24.5015	2.47786	5e-05	0.000149051
2758110879	142.081	792.631	2.47993	5e-05	0.000149051
2758113096	10	56.1719	2.48985	5e-05	0.000149051
2758113214	30.7388	173.272	2.4949	5e-05	0.000149051
2758113216	34.308	193.42	2.49512	5e-05	0.000149051
2758109400	58.0356	329.354	2.50463	5e-05	0.000149051
2758111298	164.106	940.046	2.5181	5e-05	0.000149051
2758112959	565.937	3242.55	2.51842	5e-05	0.000149051
2758112953	21.795	125.101	2.52102	5e-05	0.000149051
2758111072	28.7265	165.101	2.52289	5e-05	0.000149051
2758110196	195.81	1125.69	2.52328	5e-05	0.000149051
2758111212	51.3807	295.486	2.52379	5e-05	0.000149051
2758112311	1351.77	7789.33	2.52665	5e-05	0.000149051
2758111128	10.7198	62.0714	2.53365	5e-05	0.000149051
2758113130	60.9097	353.59	2.53733	5e-05	0.000149051
2758112984	32.3067	188.593	2.54537	5e-05	0.000149051
2758109558	103.182	604.434	2.55039	0.01185	0.023413
2758112274	122.854	719.871	2.55079	5e-05	0.000149051
2758110425	31.5124	185.07	2.55408	5e-05	0.000149051
2758111345	11.9465	70.3385	2.55773	5e-05	0.000149051
2758110483	42.1786	248.906	2.56102	5e-05	0.000149051
2758112836	35.8152	211.574	2.56252	5e-05	0.000149051
2758112534	7.14325	42.445	2.57094	5e-05	0.000149051
2758110264	293.137	1742.01	2.5711	5e-05	0.000149051
2758112332	215.73	1285.24	2.57473	5e-05	0.000149051
2758112635	122.21	729.882	2.5783	5e-05	0.000149051
2758112300	946.949	5666.6	2.58113	5e-05	0.000149051
2758111625	7.39528	44.4004	2.5859	5e-05	0.000149051
2758110330	48.9585	295.111	2.59163	5e-05	0.000149051
2758112319	239.359	1463.68	2.61235	5e-05	0.000149051
2758112956	67.0728	410.93	2.61509	5e-05	0.000149051
2758112095	20.8847	128.311	2.61912	5e-05	0.000149051
2758112754	44.6435	274.552	2.62056	5e-05	0.000149051
2758111902	49.709	306.213	2.62296	5e-05	0.000149051
2758113093	3.01116	18.5824	2.62555	5e-05	0.000149051
2758109123	84.1227	520.126	2.62829	5e-05	0.000149051
2758109596	6.34697	39.7062	2.64522	5e-05	0.000149051
2758111409	58.3697	365.834	2.6479	5e-05	0.000149051
2758112835	20.7082	130.895	2.66014	5e-05	0.000149051
2758113128	325.62	2062.72	2.66329	5e-05	0.000149051
2758110486	20.1348	127.929	2.66758	5e-05	0.000149051
2758111380	505.142	3211.81	2.66862	5e-05	0.000149051
2758113104	2.8921	18.4526	2.67363	5e-05	0.000149051
2758111980	15.3425	98.1141	2.67693	5e-05	0.000149051
2758110450	212.344	1362.49	2.68177	5e-05	0.000149051
2758112290	414.761	2675.82	2.68963	5e-05	0.000149051
2758109519	39.1517	255.937	2.70864	5e-05	0.000149051
2758112023	16.0004	106.091	2.72912	5e-05	0.000149051
2758112314	545.899	3619.97	2.72927	5e-05	0.000149051
2758110623	335.82	2232.6	2.73297	5e-05	0.000149051
2758111096	35.4187	235.726	2.73453	5e-05	0.000149051
2758109565	72.7095	484.097	2.73508	5e-05	0.000149051
2758112955	15.535	103.839	2.74076	5e-05	0.000149051
2758111990	40.2971	270.87	2.74885	5e-05	0.000149051
2758110926	730.682	4912.51	2.74914	5e-05	0.000149051
2758110104	44.9884	307.062	2.7709	0.00135	0.00323725
2758111602	6.12601	42.217	2.78481	5e-05	0.000149051
2758110664	40.9784	282.448	2.78505	5e-05	0.000149051
2758111125	26.3362	181.662	2.78614	5e-05	0.000149051
2758108970	49.2157	339.977	2.78825	5e-05	0.000149051
2758110193	231.777	1610.53	2.79673	5e-05	0.000149051
2758110228	8.73523	60.8601	2.80058	5e-05	0.000149051
2758111443	16.904	118.176	2.8055	5e-05	0.000149051
2758112304	665.299	4664.85	2.80976	5e-05	0.000149051
2758110813	58.9458	413.542	2.81057	5e-05	0.000149051
2758110466	125.561	884.092	2.81581	5e-05	0.000149051
2758111235	79.0178	563.015	2.83292	5e-05	0.000149051
2758110612	193.092	1376.04	2.83317	5e-05	0.000149051
2758111379	348.563	2508.25	2.84719	5e-05	0.000149051
2758110880	38.4489	281.133	2.87024	5e-05	0.000149051
2758113119	444.905	3256.93	2.87194	5e-05	0.000149051
2758113106	1.73337	12.7347	2.87712	5e-05	0.000149051
2758112484	189.759	1397.05	2.88015	5e-05	0.000149051
2758110195	129.207	952.431	2.88194	5e-05	0.000149051
2758111979	8.74136	65.2551	2.90016	5e-05	0.000149051
2758110174	87.405	652.524	2.90024	5e-05	0.000149051
2758113126	280.092	2104.94	2.9098	5e-05	0.000149051
2758111107	4.87181	36.6234	2.91024	5e-05	0.000149051
2758111894	11.468	86.5961	2.91669	5e-05	0.000149051
2758112994	387.772	2972.3	2.9383	5e-05	0.000149051
2758111546	107.721	834.737	2.95402	5e-05	0.000149051
2758110712	29.6839	230.184	2.95503	5e-05	0.000149051
2758110408	40.6365	315.405	2.95636	5e-05	0.000149051
2758112591	1696.46	13184.3	2.95823	5e-05	0.000149051
2758111031	189.836	1480.78	2.96353	5e-05	0.000149051
2758112592	29.86	233.035	2.96426	5e-05	0.000149051
2758110361	10.0656	79.3026	2.97794	5e-05	0.000149051
2758109869	40.8051	322.827	2.98394	5e-05	0.000149051
2758110575	153.034	1257.84	3.03902	5e-05	0.000149051
2758111236	137.344	1129.76	3.04015	5e-05	0.000149051
2758113087	15.7096	129.31	3.04111	5e-05	0.000149051
2758111624	4.7084	39.3579	3.06334	5e-05	0.000149051
2758112554	106.625	891.311	3.06339	5e-05	0.000149051
2758110966	21.4164	179.652	3.06842	5e-05	0.000149051
2758110532	549.53	4664.92	3.08558	5e-05	0.000149051
2758113092	4.34638	37.095	3.09334	5e-05	0.000149051
2758113129	70.4455	606.832	3.10672	5e-05	0.000149051
2758112485	48.1378	416.221	3.11211	5e-05	0.000149051
2758111099	32.459	282.093	3.11948	5e-05	0.000149051
2758110927	243.813	2127.38	3.12523	5e-05	0.000149051
2758109438	146.189	1278.13	3.12813	5e-05	0.000149051
2758110245	76.3706	669.272	3.1315	5e-05	0.000149051
2758111510	45.5956	399.665	3.13182	5e-05	0.000149051
2758110613	625.695	5528.36	3.14332	5e-05	0.000149051
2758109879	42.6903	377.455	3.14432	5e-05	0.000149051
2758112299	730.24	6593.31	3.17456	5e-05	0.000149051
2758112289	310.834	2826.05	3.18457	5e-05	0.000149051
2758108942	44.4096	405.907	3.19221	5e-05	0.000149051
2758111159	5.4081	50.1198	3.21219	5e-05	0.000149051
2758110662	31.5119	294.8	3.22577	5e-05	0.000149051
2758109868	34.8731	327.335	3.23058	5e-05	0.000149051
2758109373	23.1709	217.577	3.23114	5e-05	0.000149051
2758112164	18.1463	172.683	3.25037	5e-05	0.000149051
2758111023	32.6205	311.081	3.25344	5e-05	0.000149051
2758109562	28.6516	273.544	3.25509	5e-05	0.000149051
2758111440	35.3824	341.18	3.26943	5e-05	0.000149051
2758111032	82.829	801.463	3.27443	5e-05	0.000149051
2758111124	39.3885	382.236	3.27862	5e-05	0.000149051
2758113091	5.28565	51.9005	3.2956	5e-05	0.000149051
2758108971	37.635	370.884	3.30082	5e-05	0.000149051
2758110439	36.5872	365.352	3.31988	5e-05	0.000149051
2758111837	27.3403	274.341	3.32687	5e-05	0.000149051
2758112323	386.1	3875.33	3.32727	5e-05	0.000149051
2758110034	10.0984	101.433	3.32834	5e-05	0.000149051
2758110067	78.2763	798.089	3.3499	5e-05	0.000149051
2758111265	75.493	771.452	3.35316	5e-05	0.000149051
2758112321	673.936	6921.11	3.36032	5e-05	0.000149051
2758112497	100.791	1039.37	3.36627	5e-05	0.000149051
2758113088	6.18453	63.8205	3.36728	5e-05	0.000149051
2758111119	10.8438	112.221	3.3714	0.00775	0.015836
2758109836	8.89161	92.9006	3.38517	5e-05	0.000149051
2758111792	6.19266	65.286	3.39814	5e-05	0.000149051
2758109757	23.3847	247.827	3.40569	5e-05	0.000149051
2758109564	31.3872	332.677	3.40588	5e-05	0.000149051
2758112287	427.797	4573.66	3.41835	5e-05	0.000149051
2758108969	49.6496	531.615	3.42053	5e-05	0.000149051
2758112536	45.4232	488.732	3.42754	5e-05	0.000149051
2758111322	152.522	1641.12	3.42759	5e-05	0.000149051
2758110191	210.047	2266.22	3.4315	5e-05	0.000149051
2758110948	13.7684	149.377	3.43952	0.00265	0.0059826
2758110247	82.3076	894.405	3.44183	5e-05	0.000149051
2758111011	46.8487	509.137	3.44198	5e-05	0.000149051
2758111458	12.569	138.268	3.45952	5e-05	0.000149051
2758110965	35.3011	397.732	3.49401	5e-05	0.000149051
2758112833	9.32106	105.421	3.49952	5e-05	0.000149051
2758112301	415.294	4731.14	3.50998	5e-05	0.000149051
2758110116	12.144	139.675	3.52375	5e-05	0.000149051
2758110869	107.989	1246.63	3.52907	5e-05	0.000149051
2758111266	85.9049	999.137	3.53987	5e-05	0.000149051
2758108965	75.4266	885.244	3.55293	5e-05	0.000149051
2758109837	8.7243	103.082	3.56261	5e-05	0.000149051
2758113127	130.023	1551.12	3.57647	5e-05	0.000149051
2758110120	24.1955	290.125	3.58387	5e-05	0.000149051
2758111565	14.796	181.263	3.6148	5e-05	0.000149051
2758112825	54.9966	710.782	3.69199	5e-05	0.000149051
2758110111	20.9754	276.41	3.72004	0.00225	0.0051816
2758110246	38.5829	511.456	3.72858	5e-05	0.000149051
2758110895	13.1502	178.843	3.76554	5e-05	0.000149051
2758111010	22.3482	304.922	3.77021	5e-05	0.000149051
2758109838	5.2996	73.2079	3.78804	5e-05	0.000149051
2758111009	14.6623	203.367	3.7939	5e-05	0.000149051
2758110194	107.863	1541.44	3.83701	5e-05	0.000149051
2758112207	23.7741	346.243	3.86433	5e-05	0.000149051
2758110321	18.0868	264.554	3.87055	5e-05	0.000149051
2758112322	332.031	5064.36	3.93099	5e-05	0.000149051
2758110210	46.1499	709.065	3.94152	5e-05	0.000149051
2758112206	32.2553	499.995	3.9543	5e-05	0.000149051
2758110209	107.403	1748.27	4.02482	5e-05	0.000149051
2758110663	11.3878	191.478	4.07161	5e-05	0.000149051
2758112175	6.51875	109.905	4.07551	5e-05	0.000149051
2758111018	10.1587	175.461	4.11037	5e-05	0.000149051
2758110069	35.8326	619.528	4.11182	5e-05	0.000149051
2758110320	19.8977	348.933	4.13227	5e-05	0.000149051
2758111211	13.0225	236.029	4.17989	5e-05	0.000149051
2758108966	67.8689	1230.14	4.17993	5e-05	0.000149051
2758108968	29.1558	530.901	4.18659	5e-05	0.000149051
2758110068	59.4511	1092.97	4.20041	5e-05	0.000149051
2758110192	97.7064	1800.4	4.20372	5e-05	0.000149051
2758111019	8.18552	153.404	4.22812	5e-05	0.000149051
2758111705	14.333	269.466	4.23269	5e-05	0.000149051
2758112651	114.46	2184.97	4.25469	5e-05	0.000149051
2758113094	1.7743	33.9494	4.25807	5e-05	0.000149051
2758110914	49.4616	956.577	4.2735	5e-05	0.000149051
2758110713	6.63168	130.771	4.30152	5e-05	0.000149051
2758111021	14.5251	291.348	4.32612	5e-05	0.000149051
2758110485	14.8539	324.903	4.45109	5e-05	0.000149051
2758109878	56.1719	1242.91	4.46773	5e-05	0.000149051
2758110248	14.6506	330.567	4.49591	5e-05	0.000149051
2758113089	1.36533	31.1362	4.51127	5e-05	0.000149051
2758111991	178.425	4095.95	4.52081	5e-05	0.000149051
2758108967	27.0817	625.638	4.52994	5e-05	0.000149051
2758111460	46.0209	1088.36	4.56372	5e-05	0.000149051
2758111026	3883.33	92159.9	4.56877	5e-05	0.000149051
2758111008	30.6046	740.821	4.5973	5e-05	0.000149051
2758110714	11.2526	275.362	4.613	5e-05	0.000149051
2758111704	22.9031	564.438	4.6232	5e-05	0.000149051
2758112553	42.8721	1098.19	4.67895	5e-05	0.000149051
2758110484	14.1108	372.071	4.72071	5e-05	0.000149051
2758109865	28.2765	756.949	4.74252	5e-05	0.000149051
2758111012	21.8447	587.996	4.75045	5e-05	0.000149051
2758111014	35.0229	979.265	4.80533	5e-05	0.000149051
2758110876	24.9679	725.774	4.86137	5e-05	0.000149051
2758111020	14.1154	412.616	4.86946	5e-05	0.000149051
2758110984	86.4772	2534.52	4.87325	5e-05	0.000149051
2758111017	13.8501	415.36	4.9064	5e-05	0.000149051
2758110985	6.97881	210.523	4.91485	5e-05	0.000149051
2758111025	55.8478	1693.61	4.92246	5e-05	0.000149051
2758113090	1.8849	57.3704	4.92774	5e-05	0.000149051
2758110715	20.7821	672.608	5.01636	5e-05	0.000149051
2758110881	77.4561	2576	5.05561	5e-05	0.000149051
2758111901	398.94	13617.8	5.09318	5e-05	0.000149051
2758111024	26.0827	893.005	5.09751	5e-05	0.000149051
2758112177	5.80069	205.233	5.1449	5e-05	0.000149051
2758111992	188.496	6680.81	5.14742	5e-05	0.000149051
2758112824	42.6333	1516.43	5.15255	5e-05	0.000149051
2758110232	3.58401	133.891	5.22334	5e-05	0.000149051
2758112176	7.25241	287.44	5.30866	5e-05	0.000149051
2758109866	11.2603	460.817	5.35488	5e-05	0.000149051
2758111013	16.33	751.908	5.52496	5e-05	0.000149051
2758111005	13.7742	643.983	5.54698	5e-05	0.000149051
2758111029	3.72385	188.096	5.65853	0.0001	0.000287009
2758112178	9.02273	544.768	5.91593	5e-05	0.000149051
2758111027	7.07053	449.031	5.98885	5e-05	0.000149051
2758111015	15.422	989.138	6.00311	5e-05	0.000149051
2758111016	48.6426	3494.52	6.16673	5e-05	0.000149051
2758111004	17.8241	1491.27	6.38657	5e-05	0.000149051
2758109891	27.0706	4878.32	7.49351	5e-05	0.000149051
2758111006	9.7255	5781.99	9.21558	5e-05	0.000149051
2758108997	392.318	0	-Inf	0.02285	0.0414939
2758109020	4167.05	0	-Inf	5e-05	0.000149051
2758109037	27.066	0	-Inf	0.00135	0.00323725
2758109079	57.4082	0	-Inf	5e-05	0.000149051
2758109229	152.343	0	-Inf	5e-05	0.000149051
2758109270	1902.77	0	-Inf	0.00135	0.00323725
2758109271	34.9644	0	-Inf	5e-05	0.000149051
2758109281	20.674	0	-Inf	5e-05	0.000149051
2758109283	3638.03	0	-Inf	0.0001	0.000287009
2758109343	22.0571	0	-Inf	0.004	0.00868817
2758109396	17.7644	0	-Inf	0.02285	0.0414939
2758109601	769.247	0	-Inf	5e-05	0.000149051
2758109831	6.22269	0	-Inf	0.02285	0.0414939
2758109873	359.522	0	-Inf	5e-05	0.000149051
2758109877	130.673	0	-Inf	5e-05	0.000149051
2758110086	24.7722	0	-Inf	0.02285	0.0414939
2758110117	196.767	0	-Inf	5e-05	0.000149051
2758110158	78.3878	0	-Inf	0.00685	0.01414
2758110159	8906.6	0	-Inf	0.00135	0.00323725
2758110288	17.273	0	-Inf	5e-05	0.000149051
2758110449	516.029	0	-Inf	0.00135	0.00323725
2758110687	591.764	0	-Inf	5e-05	0.000149051
2758110729	10.9983	0	-Inf	5e-05	0.000149051
2758110800	35.2125	0	-Inf	5e-05	0.000149051
2758111093	55.5118	0	-Inf	0.00135	0.00323725
2758111311	2258.13	0	-Inf	5e-05	0.000149051
2758111336	10.194	0	-Inf	5e-05	0.000149051
2758111513	22.357	0	-Inf	5e-05	0.000149051
2758111655	22.6106	0	-Inf	5e-05	0.000149051
2758111816	648.789	0	-Inf	5e-05	0.000149051
2758111917	66.0672	0	-Inf	0.00135	0.00323725
2758112150	89401.3	0	-Inf	5e-05	0.000149051
2758112248	29.1055	0	-Inf	0.00135	0.00323725
2758112524	46.8865	0	-Inf	0.00035	0.000936129
2758112739	2288.93	0	-Inf	5e-05	0.000149051
2758113039	42.0105	0	-Inf	0.0001	0.000287009
2758113059	2306.14	0	-Inf	5e-05	0.000149051
2758113180	41.3688	0	-Inf	0.02285	0.0414939
2758113285	697.199	0	-Inf	5e-05	0.000149051
2758113343	410.828	0	-Inf	5e-05	0.000149051

## Sheet: Xvh in Grassl_cluture_down
Gene	FPKM_Xvh culture	FPKM_Xvh in Grassl	log2 fold change Xvh in Grassl - Xanh culture	p_value Xvh in Grassl - Xanh culture	q_value Xvh in Grassl - Xanh culture
2758111163	929.65	30.6447	-4.92298	5e-05	0.000149051
2758109353	1058.9	40.3205	-4.7149	5e-05	0.000149051
2758111582	511.55	24.1987	-4.40188	5e-05	0.000149051
2758110693	8567.33	422.172	-4.34294	5e-05	0.000149051
2758112561	1549.5	92.8348	-4.06099	5e-05	0.000149051
2758111580	469.805	29.1607	-4.00996	5e-05	0.000149051
2758109964	1161.39	76.7424	-3.91969	5e-05	0.000149051
2758110691	1719.01	119.125	-3.85103	5e-05	0.000149051
2758113073	1435.04	100.14	-3.841	5e-05	0.000149051
2758110219	58.7963	4.74361	-3.63167	0.0005	0.00130443
2758110805	395.888	33.4494	-3.56504	5e-05	0.000149051
2758109859	299.395	25.3553	-3.56169	5e-05	0.000149051
2758112662	1717.81	146.431	-3.55227	5e-05	0.000149051
2758110218	99.0337	8.658	-3.51581	0.0001	0.000287009
2758110700	558.145	52.067	-3.4222	5e-05	0.000149051
2758110978	538.275	50.7371	-3.40723	5e-05	0.000149051
2758111575	19868.5	1927.59	-3.36561	5e-05	0.000149051
2758113182	477.51	46.6181	-3.35657	5e-05	0.000149051
2758109860	350.347	34.5683	-3.34126	5e-05	0.000149051
2758110696	657.942	66.3224	-3.31039	5e-05	0.000149051
2758109824	6520.5	691.438	-3.23731	5e-05	0.000149051
2758110699	14650	1615.11	-3.1812	0.00035	0.000936129
2758110697	220.09	24.9731	-3.13965	5e-05	0.000149051
2758109985	91.3019	10.381	-3.1367	0.0016	0.0037981
2758111687	564.412	64.8259	-3.12211	5e-05	0.000149051
2758111871	1935.92	225.434	-3.10224	5e-05	0.000149051
2758110690	1366.84	163.739	-3.06138	5e-05	0.000149051
2758109336	2827.12	346.96	-3.02649	5e-05	0.000149051
2758109082	413.669	50.7916	-3.02582	5e-05	0.000149051
2758111874	1188.39	149.019	-2.99544	5e-05	0.000149051
2758111868	353.402	45.0299	-2.97235	5e-05	0.000149051
2758110977	455.854	58.1003	-2.97195	5e-05	0.000149051
2758109857	1543.17	200.385	-2.94506	5e-05	0.000149051
2758111068	2185.53	286.237	-2.9327	5e-05	0.000149051
2758109341	128425	17110.2	-2.90799	5e-05	0.000149051
2758111069	1454.04	196.562	-2.88701	5e-05	0.000149051
2758111814	31202	4227.28	-2.88384	5e-05	0.000149051
2758110216	56.8339	7.74641	-2.87515	0.001	0.00246485
2758109802	2464.02	336.591	-2.87194	5e-05	0.000149051
2758109676	2198.52	300.582	-2.8707	5e-05	0.000149051
2758111309	306.491	42.5598	-2.84828	5e-05	0.000149051
2758113153	3390.06	472.195	-2.84386	0.0116	0.0229618
2758110655	752.303	105.631	-2.83228	5e-05	0.000149051
2758110217	39.7793	5.61342	-2.82507	0.0038	0.00830907
2758109351	193.276	27.8326	-2.79582	5e-05	0.000149051
2758109352	190.023	27.4053	-2.79365	5e-05	0.000149051
2758113276	192.09	27.9187	-2.78248	5e-05	0.000149051
2758108954	3815.93	554.634	-2.78243	5e-05	0.000149051
2758108955	967.102	141.703	-2.7708	5e-05	0.000149051
2758113165	757.377	111.167	-2.76829	5e-05	0.000149051
2758110892	1597.97	235.013	-2.76543	5e-05	0.000149051
2758111875	1470.62	220.679	-2.7364	0.00825	0.0167287
2758112560	1612.69	253.876	-2.66727	5e-05	0.000149051
2758111915	1199.87	190.752	-2.65311	5e-05	0.000149051
2758109867	152.887	24.3112	-2.65278	5e-05	0.000149051
2758109084	307.035	49.7083	-2.62684	0.0006	0.00154068
2758112577	3315.22	537.882	-2.62374	5e-05	0.000149051
2758113164	205.698	33.6406	-2.61225	5e-05	0.000149051
2758110751	127.499	21.2621	-2.58413	0.0006	0.00154068
2758112227	769.746	131.745	-2.54663	5e-05	0.000149051
2758112215	556.367	96.1085	-2.5333	5e-05	0.000149051
2758109741	446.009	78.0619	-2.51438	0.01165	0.0230286
2758110332	357.181	62.9124	-2.50524	0.01245	0.0244617
2758112681	809.289	143.566	-2.49494	5e-05	0.000149051
2758111520	1368.49	244.514	-2.4846	5e-05	0.000149051
2758108994	242.696	43.5249	-2.47924	5e-05	0.000149051
2758111269	1342.78	242.941	-2.46655	5e-05	0.000149051
2758111595	29.4983	5.33861	-2.46609	0.00025	0.000684194
2758111891	16163.3	2962.98	-2.4476	5e-05	0.000149051
2758111259	674.461	124.515	-2.43742	5e-05	0.000149051
2758111516	232.529	43.1487	-2.43002	5e-05	0.000149051
2758111982	79.4511	14.8791	-2.41678	5e-05	0.000149051
2758111783	20093.1	3825.62	-2.39294	5e-05	0.000149051
2758109907	1190.85	228.272	-2.38316	5e-05	0.000149051
2758110980	541.723	104.749	-2.37062	5e-05	0.000149051
2758113161	300.096	58.2943	-2.364	5e-05	0.000149051
2758113067	58.0601	11.3137	-2.35947	0.01255	0.0246354
2758113167	200.397	39.1019	-2.35755	5e-05	0.000149051
2758113168	123.028	24.0969	-2.35208	0.00045	0.00118198
2758111576	718.285	141.113	-2.34771	5e-05	0.000149051
2758109742	525.691	103.316	-2.34715	5e-05	0.000149051
2758109354	175.265	34.5984	-2.34075	5e-05	0.000149051
2758112900	1615.84	320.35	-2.33457	5e-05	0.000149051
2758112514	4693.32	947.196	-2.30887	5e-05	0.000149051
2758110107	200.391	40.4582	-2.30831	5e-05	0.000149051
2758111589	10225.4	2065.63	-2.3075	5e-05	0.000149051
2758109534	290.02	59.3103	-2.2898	5e-05	0.000149051
2758111609	238.205	49.1246	-2.27769	5e-05	0.000149051
2758113170	95.2916	19.6559	-2.27739	5e-05	0.000149051
2758109098	4401.09	910.212	-2.27359	5e-05	0.000149051
2758111873	930.527	193.718	-2.26409	0.01775	0.0333166
2758111692	849.834	177.779	-2.25709	5e-05	0.000149051
2758109917	48.8374	10.22	-2.25659	0.0003	0.000811607
2758110036	208.643	44.0524	-2.24374	5e-05	0.000149051
2758109744	1015.15	214.493	-2.24269	5e-05	0.000149051
2758111615	3557.99	757.599	-2.23156	5e-05	0.000149051
2758112656	454.754	98.2274	-2.21089	0.0094	0.0188623
2758111363	2610.29	569.66	-2.19604	5e-05	0.000149051
2758109083	542.829	119.276	-2.18619	5e-05	0.000149051
2758109210	515.672	113.312	-2.18615	5e-05	0.000149051
2758112171	47.4996	10.4498	-2.18444	5e-05	0.000149051
2758111517	28.4141	6.31166	-2.17052	0.00805	0.0163937
2758113190	9096.16	2034.23	-2.16077	5e-05	0.000149051
2758112661	365.941	82.1172	-2.15585	5e-05	0.000149051
2758109993	52223	11946.5	-2.1281	5e-05	0.000149051
2758109828	1414.23	326.965	-2.11281	5e-05	0.000149051
2758112230	473.821	110.805	-2.09632	5e-05	0.000149051
2758110702	115.553	27.0668	-2.09396	5e-05	0.000149051
2758109905	164.791	38.7281	-2.08919	0.0001	0.000287009
2758110037	258.719	61.0016	-2.08447	5e-05	0.000149051
2758111706	6244.96	1479.79	-2.0773	5e-05	0.000149051
2758113286	302.207	71.6398	-2.0767	5e-05	0.000149051
2758111254	646.083	153.651	-2.07206	5e-05	0.000149051
2758109190	1644.85	392.005	-2.06901	5e-05	0.000149051
2758110073	169.875	40.9549	-2.05237	5e-05	0.000149051
2758110303	112.79	27.2417	-2.04975	5e-05	0.000149051
2758110799	175.375	42.4405	-2.04693	5e-05	0.000149051
2758113162	235.99	57.8777	-2.02765	5e-05	0.000149051
2758110648	1845.16	454.913	-2.02008	5e-05	0.000149051
2758111057	280.463	69.2421	-2.01809	5e-05	0.000149051
2758113270	1355.83	335.788	-2.01355	5e-05	0.000149051
2758109172	774.915	192.058	-2.0125	5e-05	0.000149051
2758109487	302.665	75.4073	-2.00494	5e-05	0.000149051
2758110616	3573.86	891.048	-2.00391	5e-05	0.000149051
2758111693	2200.2	549.717	-2.00087	5e-05	0.000149051
2758111578	359.534	89.8347	-2.00078	5e-05	0.000149051
2758108997	392.318	0	-Inf	0.02285	0.0414939
2758109020	4167.05	0	-Inf	5e-05	0.000149051
2758109037	27.066	0	-Inf	0.00135	0.00323725
2758109079	57.4082	0	-Inf	5e-05	0.000149051
2758109229	152.343	0	-Inf	5e-05	0.000149051
2758109270	1902.77	0	-Inf	0.00135	0.00323725
2758109271	34.9644	0	-Inf	5e-05	0.000149051
2758109281	20.674	0	-Inf	5e-05	0.000149051
2758109283	3638.03	0	-Inf	0.0001	0.000287009
2758109343	22.0571	0	-Inf	0.004	0.00868817
2758109396	17.7644	0	-Inf	0.02285	0.0414939
2758109601	769.247	0	-Inf	5e-05	0.000149051
2758109831	6.22269	0	-Inf	0.02285	0.0414939
2758109873	359.522	0	-Inf	5e-05	0.000149051
2758109877	130.673	0	-Inf	5e-05	0.000149051
2758110086	24.7722	0	-Inf	0.02285	0.0414939
2758110117	196.767	0	-Inf	5e-05	0.000149051
2758110158	78.3878	0	-Inf	0.00685	0.01414
2758110159	8906.6	0	-Inf	0.00135	0.00323725
2758110288	17.273	0	-Inf	5e-05	0.000149051
2758110449	516.029	0	-Inf	0.00135	0.00323725
2758110687	591.764	0	-Inf	5e-05	0.000149051
2758110729	10.9983	0	-Inf	5e-05	0.000149051
2758110800	35.2125	0	-Inf	5e-05	0.000149051
2758111093	55.5118	0	-Inf	0.00135	0.00323725
2758111311	2258.13	0	-Inf	5e-05	0.000149051
2758111336	10.194	0	-Inf	5e-05	0.000149051
2758111513	22.357	0	-Inf	5e-05	0.000149051
2758111655	22.6106	0	-Inf	5e-05	0.000149051
2758111816	648.789	0	-Inf	5e-05	0.000149051
2758111917	66.0672	0	-Inf	0.00135	0.00323725
2758112150	89401.3	0	-Inf	5e-05	0.000149051
2758112248	29.1055	0	-Inf	0.00135	0.00323725
2758112524	46.8865	0	-Inf	0.00035	0.000936129
2758112739	2288.93	0	-Inf	5e-05	0.000149051
2758113039	42.0105	0	-Inf	0.0001	0.000287009
2758113059	2306.14	0	-Inf	5e-05	0.000149051
2758113180	41.3688	0	-Inf	0.02285	0.0414939
2758113285	697.199	0	-Inf	5e-05	0.000149051
2758113343	410.828	0	-Inf	5e-05	0.000149051

## Sheet: Xvh in Grassl_cluture_up
Gene	FPKM_Xvh culture	FPKM_Xvh in Grassl	log2 fold change Xvh in Grassl - Xanh culture	p_value Xvh in Grassl - Xanh culture	q_value Xvh in Grassl - Xanh culture
2758109016	57.3431	229.505	2.00083	0.0002	0.000552704
2758111490	16.8355	67.4731	2.0028	5e-05	0.000149051
2758110207	97.8018	392.845	2.00603	5e-05	0.000149051
2758109256	241.574	971.488	2.00773	5e-05	0.000149051
2758109597	22.048	88.9462	2.01228	5e-05	0.000149051
2758109937	33.0077	133.232	2.01306	5e-05	0.000149051
2758112277	88.1805	356.775	2.01648	5e-05	0.000149051
2758108975	38.4759	156.265	2.02196	5e-05	0.000149051
2758111457	34.9762	142.151	2.02298	5e-05	0.000149051
2758110411	37.6999	153.452	2.02515	5e-05	0.000149051
2758110571	186.219	759.949	2.02891	5e-05	0.000149051
2758109979	97.0042	396.686	2.03188	5e-05	0.000149051
2758110530	185.719	762.604	2.03782	5e-05	0.000149051
2758112508	7.52943	31.1064	2.0466	5e-05	0.000149051
2758110451	212.44	881.085	2.05222	5e-05	0.000149051
2758111988	15.4767	64.2205	2.05293	5e-05	0.000149051
2758112652	52.0014	216.503	2.05776	5e-05	0.000149051
2758111327	27.7692	115.791	2.05997	5e-05	0.000149051
2758112748	34.416	143.898	2.06389	5e-05	0.000149051
2758113134	55.2949	231.597	2.06639	5e-05	0.000149051
2758109044	8.25728	34.6929	2.0709	5e-05	0.000149051
2758110961	1752.07	7372.99	2.07319	5e-05	0.000149051
2758111187	44.4187	186.995	2.07376	5e-05	0.000149051
2758112838	10.0269	42.3536	2.07861	5e-05	0.000149051
2758113136	128.269	542.126	2.07945	5e-05	0.000149051
2758113226	141.476	598.576	2.08097	5e-05	0.000149051
2758110331	103.032	435.972	2.08114	5e-05	0.000149051
2758109715	75.1798	318.24	2.0817	5e-05	0.000149051
2758113203	26.1111	110.623	2.08291	5e-05	0.000149051
2758112581	54.6299	231.667	2.08429	5e-05	0.000149051
2758112569	80.7207	342.672	2.08582	5e-05	0.000149051
2758109431	163.15	693.945	2.08863	5e-05	0.000149051
2758110830	15.3496	65.3571	2.09015	5e-05	0.000149051
2758111140	64.1819	273.522	2.09142	5e-05	0.000149051
2758109439	108.115	461.974	2.09525	5e-05	0.000149051
2758110198	72.1295	308.309	2.09571	5e-05	0.000149051
2758110445	436.281	1866.16	2.09674	5e-05	0.000149051
2758109710	82.1784	353.108	2.10328	0.0055	0.0115386
2758111126	11.7783	50.6545	2.10456	5e-05	0.000149051
2758112025	17.0932	73.8204	2.1106	5e-05	0.000149051
2758111306	143.138	619.448	2.11357	5e-05	0.000149051
2758113122	102.578	444.464	2.11534	5e-05	0.000149051
2758109406	62.8421	272.392	2.11588	5e-05	0.000149051
2758112043	55.548	241.789	2.12194	5e-05	0.000149051
2758112303	617.024	2696.53	2.12771	5e-05	0.000149051
2758110479	5.38486	23.5462	2.12852	5e-05	0.000149051
2758111210	25.3609	110.912	2.12873	5e-05	0.000149051
2758113027	86.6964	379.673	2.13071	5e-05	0.000149051
2758113215	31.9868	140.345	2.13343	5e-05	0.000149051
2758111158	37.6412	165.446	2.13597	5e-05	0.000149051
2758112310	1895.83	8368.99	2.14223	5e-05	0.000149051
2758109835	19.8972	88.0317	2.14546	5e-05	0.000149051
2758109929	1218.09	5401.37	2.14871	5e-05	0.000149051
2758110591	92.5362	410.762	2.15021	5e-05	0.000149051
2758112117	12.0992	53.8811	2.15486	0.0152	0.0290968
2758108978	57.3612	256.134	2.15875	5e-05	0.000149051
2758109062	31.5978	141.343	2.16131	5e-05	0.000149051
2758112208	26.7211	119.758	2.16407	5e-05	0.000149051
2758110467	189.28	851.086	2.16878	5e-05	0.000149051
2758109522	189.657	854.216	2.17121	5e-05	0.000149051
2758109023	87.3832	393.881	2.17233	5e-05	0.000149051
2758112929	25.664	115.737	2.17304	0.0035	0.00770472
2758111354	198.218	894.802	2.17448	5e-05	0.000149051
2758110444	583.731	2636.1	2.17503	5e-05	0.000149051
2758112293	978.124	4438.67	2.18204	5e-05	0.000149051
2758112505	139.897	635.673	2.18392	5e-05	0.000149051
2758113131	72.5292	330.245	2.1869	5e-05	0.000149051
2758110230	30.7354	140.195	2.18946	5e-05	0.000149051
2758110819	18.8241	85.8647	2.18948	0.00035	0.000936129
2758111921	244.178	1114.56	2.19047	5e-05	0.000149051
2758111355	183.388	837.154	2.19059	5e-05	0.000149051
2758112542	35.821	163.559	2.19094	5e-05	0.000149051
2758110811	43.5215	198.751	2.19116	5e-05	0.000149051
2758111880	91.7081	420.207	2.19598	5e-05	0.000149051
2758108972	83.4018	384.744	2.20575	5e-05	0.000149051
2758113175	5.59673	25.8486	2.20743	5e-05	0.000149051
2758113082	10.9267	50.6319	2.21219	5e-05	0.000149051
2758109716	284.698	1322.59	2.21586	5e-05	0.000149051
2758112320	1014.75	4773.83	2.23403	5e-05	0.000149051
2758109613	13.7416	64.6716	2.23459	5e-05	0.000149051
2758111279	8.88059	41.9997	2.24165	5e-05	0.000149051
2758113085	33.9021	160.408	2.24229	5e-05	0.000149051
2758111344	17.5388	82.9952	2.24247	5e-05	0.000149051
2758112103	35.9908	170.883	2.24731	5e-05	0.000149051
2758111007	30.4876	144.875	2.24851	0.00415	0.00896349
2758111656	35.975	171.253	2.25106	5e-05	0.000149051
2758112318	713.466	3398.72	2.25208	5e-05	0.000149051
2758113030	26.581	126.924	2.2555	5e-05	0.000149051
2758112954	18.0265	86.8142	2.26781	5e-05	0.000149051
2758112326	102.395	494.222	2.27102	5e-05	0.000149051
2758109569	63.5508	306.976	2.27214	5e-05	0.000149051
2758110825	26.8797	129.926	2.2731	5e-05	0.000149051
2758112361	57.037	276.615	2.27791	5e-05	0.000149051
2758110231	31.1052	151.014	2.27946	5e-05	0.000149051
2758111444	10.7017	52.0676	2.28254	5e-05	0.000149051
2758111642	41.5679	202.934	2.28747	5e-05	0.000149051
2758109518	3.29548	16.113	2.28967	5e-05	0.000149051
2758110469	176.538	865.352	2.29331	5e-05	0.000149051
2758112809	361.063	1770.32	2.29369	5e-05	0.000149051
2758111129	13.7618	67.4974	2.29416	5e-05	0.000149051
2758110233	14.2085	70.3871	2.30856	0.0067	0.0138506
2758109980	45.4791	225.825	2.31193	5e-05	0.000149051
2758113083	9.8332	48.8783	2.31346	5e-05	0.000149051
2758112305	958.372	4767.59	2.3146	5e-05	0.000149051
2758110931	296.016	1478.28	2.32017	5e-05	0.000149051
2758112834	26.3417	131.693	2.32176	5e-05	0.000149051
2758112992	554.05	2770.99	2.32231	5e-05	0.000149051
2758109086	128.24	642.588	2.32504	5e-05	0.000149051
2758109793	160.737	811.086	2.33515	5e-05	0.000149051
2758111725	5.91438	29.877	2.33674	0.00085	0.00213229
2758112640	31.0305	157.391	2.3426	5e-05	0.000149051
2758111601	25.886	131.415	2.34389	5e-05	0.000149051
2758111435	38.5709	197.62	2.35714	5e-05	0.000149051
2758112743	18.7986	96.6896	2.36273	5e-05	0.000149051
2758110983	148.653	765.728	2.36489	5e-05	0.000149051
2758110378	315.262	1625.46	2.36622	5e-05	0.000149051
2758109450	57.2075	294.998	2.36643	5e-05	0.000149051
2758112294	915.978	4730.79	2.36869	5e-05	0.000149051
2758112094	15.3023	79.0974	2.36988	5e-05	0.000149051
2758111888	55.638	288.76	2.37573	5e-05	0.000149051
2758109022	680.22	3536.39	2.3782	5e-05	0.000149051
2758111381	492.656	2582.61	2.39018	5e-05	0.000149051
2758111839	31.0294	163.271	2.39556	5e-05	0.000149051
2758112306	993.617	5253.21	2.40244	5e-05	0.000149051
2758111726	15.6378	82.9367	2.40697	5e-05	0.000149051
2758110190	1042.33	5529.91	2.40745	5e-05	0.000149051
2758113099	5.4833	29.4848	2.42686	5e-05	0.000149051
2758110263	402.795	2166.18	2.42704	5e-05	0.000149051
2758112884	22.0894	119.457	2.43507	5e-05	0.000149051
2758111061	9.81158	53.45	2.44563	5e-05	0.000149051
2758112302	957.622	5227.04	2.44847	5e-05	0.000149051
2758111234	99.0759	541.326	2.44989	5e-05	0.000149051
2758112276	71.9348	394.462	2.45512	5e-05	0.000149051
2758111071	154.669	850.223	2.45866	5e-05	0.000149051
2758110319	51.1783	281.347	2.45875	5e-05	0.000149051
2758113133	60.1486	332.417	2.46639	5e-05	0.000149051
2758112535	234.306	1297.25	2.46899	5e-05	0.000149051
2758110352	4.39828	24.5015	2.47786	5e-05	0.000149051
2758110879	142.081	792.631	2.47993	5e-05	0.000149051
2758113096	10	56.1719	2.48985	5e-05	0.000149051
2758113214	30.7388	173.272	2.4949	5e-05	0.000149051
2758113216	34.308	193.42	2.49512	5e-05	0.000149051
2758109400	58.0356	329.354	2.50463	5e-05	0.000149051
2758111298	164.106	940.046	2.5181	5e-05	0.000149051
2758112959	565.937	3242.55	2.51842	5e-05	0.000149051
2758112953	21.795	125.101	2.52102	5e-05	0.000149051
2758111072	28.7265	165.101	2.52289	5e-05	0.000149051
2758110196	195.81	1125.69	2.52328	5e-05	0.000149051
2758111212	51.3807	295.486	2.52379	5e-05	0.000149051
2758112311	1351.77	7789.33	2.52665	5e-05	0.000149051
2758111128	10.7198	62.0714	2.53365	5e-05	0.000149051
2758113130	60.9097	353.59	2.53733	5e-05	0.000149051
2758112984	32.3067	188.593	2.54537	5e-05	0.000149051
2758109558	103.182	604.434	2.55039	0.01185	0.023413
2758112274	122.854	719.871	2.55079	5e-05	0.000149051
2758110425	31.5124	185.07	2.55408	5e-05	0.000149051
2758111345	11.9465	70.3385	2.55773	5e-05	0.000149051
2758110483	42.1786	248.906	2.56102	5e-05	0.000149051
2758112836	35.8152	211.574	2.56252	5e-05	0.000149051
2758112534	7.14325	42.445	2.57094	5e-05	0.000149051
2758110264	293.137	1742.01	2.5711	5e-05	0.000149051
2758112332	215.73	1285.24	2.57473	5e-05	0.000149051
2758112635	122.21	729.882	2.5783	5e-05	0.000149051
2758112300	946.949	5666.6	2.58113	5e-05	0.000149051
2758111625	7.39528	44.4004	2.5859	5e-05	0.000149051
2758110330	48.9585	295.111	2.59163	5e-05	0.000149051
2758112319	239.359	1463.68	2.61235	5e-05	0.000149051
2758112956	67.0728	410.93	2.61509	5e-05	0.000149051
2758112095	20.8847	128.311	2.61912	5e-05	0.000149051
2758112754	44.6435	274.552	2.62056	5e-05	0.000149051
2758111902	49.709	306.213	2.62296	5e-05	0.000149051
2758113093	3.01116	18.5824	2.62555	5e-05	0.000149051
2758109123	84.1227	520.126	2.62829	5e-05	0.000149051
2758109596	6.34697	39.7062	2.64522	5e-05	0.000149051
2758111409	58.3697	365.834	2.6479	5e-05	0.000149051
2758112835	20.7082	130.895	2.66014	5e-05	0.000149051
2758113128	325.62	2062.72	2.66329	5e-05	0.000149051
2758110486	20.1348	127.929	2.66758	5e-05	0.000149051
2758111380	505.142	3211.81	2.66862	5e-05	0.000149051
2758113104	2.8921	18.4526	2.67363	5e-05	0.000149051
2758111980	15.3425	98.1141	2.67693	5e-05	0.000149051
2758110450	212.344	1362.49	2.68177	5e-05	0.000149051
2758112290	414.761	2675.82	2.68963	5e-05	0.000149051
2758109519	39.1517	255.937	2.70864	5e-05	0.000149051
2758112023	16.0004	106.091	2.72912	5e-05	0.000149051
2758112314	545.899	3619.97	2.72927	5e-05	0.000149051
2758110623	335.82	2232.6	2.73297	5e-05	0.000149051
2758111096	35.4187	235.726	2.73453	5e-05	0.000149051
2758109565	72.7095	484.097	2.73508	5e-05	0.000149051
2758112955	15.535	103.839	2.74076	5e-05	0.000149051
2758111990	40.2971	270.87	2.74885	5e-05	0.000149051
2758110926	730.682	4912.51	2.74914	5e-05	0.000149051
2758110104	44.9884	307.062	2.7709	0.00135	0.00323725
2758111602	6.12601	42.217	2.78481	5e-05	0.000149051
2758110664	40.9784	282.448	2.78505	5e-05	0.000149051
2758111125	26.3362	181.662	2.78614	5e-05	0.000149051
2758108970	49.2157	339.977	2.78825	5e-05	0.000149051
2758110193	231.777	1610.53	2.79673	5e-05	0.000149051
2758110228	8.73523	60.8601	2.80058	5e-05	0.000149051
2758111443	16.904	118.176	2.8055	5e-05	0.000149051
2758112304	665.299	4664.85	2.80976	5e-05	0.000149051
2758110813	58.9458	413.542	2.81057	5e-05	0.000149051
2758110466	125.561	884.092	2.81581	5e-05	0.000149051
2758111235	79.0178	563.015	2.83292	5e-05	0.000149051
2758110612	193.092	1376.04	2.83317	5e-05	0.000149051
2758111379	348.563	2508.25	2.84719	5e-05	0.000149051
2758110880	38.4489	281.133	2.87024	5e-05	0.000149051
2758113119	444.905	3256.93	2.87194	5e-05	0.000149051
2758113106	1.73337	12.7347	2.87712	5e-05	0.000149051
2758112484	189.759	1397.05	2.88015	5e-05	0.000149051
2758110195	129.207	952.431	2.88194	5e-05	0.000149051
2758111979	8.74136	65.2551	2.90016	5e-05	0.000149051
2758110174	87.405	652.524	2.90024	5e-05	0.000149051
2758113126	280.092	2104.94	2.9098	5e-05	0.000149051
2758111107	4.87181	36.6234	2.91024	5e-05	0.000149051
2758111894	11.468	86.5961	2.91669	5e-05	0.000149051
2758112994	387.772	2972.3	2.9383	5e-05	0.000149051
2758111546	107.721	834.737	2.95402	5e-05	0.000149051
2758110712	29.6839	230.184	2.95503	5e-05	0.000149051
2758110408	40.6365	315.405	2.95636	5e-05	0.000149051
2758112591	1696.46	13184.3	2.95823	5e-05	0.000149051
2758111031	189.836	1480.78	2.96353	5e-05	0.000149051
2758112592	29.86	233.035	2.96426	5e-05	0.000149051
2758110361	10.0656	79.3026	2.97794	5e-05	0.000149051
2758109869	40.8051	322.827	2.98394	5e-05	0.000149051
2758110575	153.034	1257.84	3.03902	5e-05	0.000149051
2758111236	137.344	1129.76	3.04015	5e-05	0.000149051
2758113087	15.7096	129.31	3.04111	5e-05	0.000149051
2758111624	4.7084	39.3579	3.06334	5e-05	0.000149051
2758112554	106.625	891.311	3.06339	5e-05	0.000149051
2758110966	21.4164	179.652	3.06842	5e-05	0.000149051
2758110532	549.53	4664.92	3.08558	5e-05	0.000149051
2758113092	4.34638	37.095	3.09334	5e-05	0.000149051
2758113129	70.4455	606.832	3.10672	5e-05	0.000149051
2758112485	48.1378	416.221	3.11211	5e-05	0.000149051
2758111099	32.459	282.093	3.11948	5e-05	0.000149051
2758110927	243.813	2127.38	3.12523	5e-05	0.000149051
2758109438	146.189	1278.13	3.12813	5e-05	0.000149051
2758110245	76.3706	669.272	3.1315	5e-05	0.000149051
2758111510	45.5956	399.665	3.13182	5e-05	0.000149051
2758110613	625.695	5528.36	3.14332	5e-05	0.000149051
2758109879	42.6903	377.455	3.14432	5e-05	0.000149051
2758112299	730.24	6593.31	3.17456	5e-05	0.000149051
2758112289	310.834	2826.05	3.18457	5e-05	0.000149051
2758108942	44.4096	405.907	3.19221	5e-05	0.000149051
2758111159	5.4081	50.1198	3.21219	5e-05	0.000149051
2758110662	31.5119	294.8	3.22577	5e-05	0.000149051
2758109868	34.8731	327.335	3.23058	5e-05	0.000149051
2758109373	23.1709	217.577	3.23114	5e-05	0.000149051
2758112164	18.1463	172.683	3.25037	5e-05	0.000149051
2758111023	32.6205	311.081	3.25344	5e-05	0.000149051
2758109562	28.6516	273.544	3.25509	5e-05	0.000149051
2758111440	35.3824	341.18	3.26943	5e-05	0.000149051
2758111032	82.829	801.463	3.27443	5e-05	0.000149051
2758111124	39.3885	382.236	3.27862	5e-05	0.000149051
2758113091	5.28565	51.9005	3.2956	5e-05	0.000149051
2758108971	37.635	370.884	3.30082	5e-05	0.000149051
2758110439	36.5872	365.352	3.31988	5e-05	0.000149051
2758111837	27.3403	274.341	3.32687	5e-05	0.000149051
2758112323	386.1	3875.33	3.32727	5e-05	0.000149051
2758110034	10.0984	101.433	3.32834	5e-05	0.000149051
2758110067	78.2763	798.089	3.3499	5e-05	0.000149051
2758111265	75.493	771.452	3.35316	5e-05	0.000149051
2758112321	673.936	6921.11	3.36032	5e-05	0.000149051
2758112497	100.791	1039.37	3.36627	5e-05	0.000149051
2758113088	6.18453	63.8205	3.36728	5e-05	0.000149051
2758111119	10.8438	112.221	3.3714	0.00775	0.015836
2758109836	8.89161	92.9006	3.38517	5e-05	0.000149051
2758111792	6.19266	65.286	3.39814	5e-05	0.000149051
2758109757	23.3847	247.827	3.40569	5e-05	0.000149051
2758109564	31.3872	332.677	3.40588	5e-05	0.000149051
2758112287	427.797	4573.66	3.41835	5e-05	0.000149051
2758108969	49.6496	531.615	3.42053	5e-05	0.000149051
2758112536	45.4232	488.732	3.42754	5e-05	0.000149051
2758111322	152.522	1641.12	3.42759	5e-05	0.000149051
2758110191	210.047	2266.22	3.4315	5e-05	0.000149051
2758110948	13.7684	149.377	3.43952	0.00265	0.0059826
2758110247	82.3076	894.405	3.44183	5e-05	0.000149051
2758111011	46.8487	509.137	3.44198	5e-05	0.000149051
2758111458	12.569	138.268	3.45952	5e-05	0.000149051
2758110965	35.3011	397.732	3.49401	5e-05	0.000149051
2758112833	9.32106	105.421	3.49952	5e-05	0.000149051
2758112301	415.294	4731.14	3.50998	5e-05	0.000149051
2758110116	12.144	139.675	3.52375	5e-05	0.000149051
2758110869	107.989	1246.63	3.52907	5e-05	0.000149051
2758111266	85.9049	999.137	3.53987	5e-05	0.000149051
2758108965	75.4266	885.244	3.55293	5e-05	0.000149051
2758109837	8.7243	103.082	3.56261	5e-05	0.000149051
2758113127	130.023	1551.12	3.57647	5e-05	0.000149051
2758110120	24.1955	290.125	3.58387	5e-05	0.000149051
2758111565	14.796	181.263	3.6148	5e-05	0.000149051
2758112825	54.9966	710.782	3.69199	5e-05	0.000149051
2758110111	20.9754	276.41	3.72004	0.00225	0.0051816
2758110246	38.5829	511.456	3.72858	5e-05	0.000149051
2758110895	13.1502	178.843	3.76554	5e-05	0.000149051
2758111010	22.3482	304.922	3.77021	5e-05	0.000149051
2758109838	5.2996	73.2079	3.78804	5e-05	0.000149051
2758111009	14.6623	203.367	3.7939	5e-05	0.000149051
2758110194	107.863	1541.44	3.83701	5e-05	0.000149051
2758112207	23.7741	346.243	3.86433	5e-05	0.000149051
2758110321	18.0868	264.554	3.87055	5e-05	0.000149051
2758112322	332.031	5064.36	3.93099	5e-05	0.000149051
2758110210	46.1499	709.065	3.94152	5e-05	0.000149051
2758112206	32.2553	499.995	3.9543	5e-05	0.000149051
2758110209	107.403	1748.27	4.02482	5e-05	0.000149051
2758110663	11.3878	191.478	4.07161	5e-05	0.000149051
2758112175	6.51875	109.905	4.07551	5e-05	0.000149051
2758111018	10.1587	175.461	4.11037	5e-05	0.000149051
2758110069	35.8326	619.528	4.11182	5e-05	0.000149051
2758110320	19.8977	348.933	4.13227	5e-05	0.000149051
2758111211	13.0225	236.029	4.17989	5e-05	0.000149051
2758108966	67.8689	1230.14	4.17993	5e-05	0.000149051
2758108968	29.1558	530.901	4.18659	5e-05	0.000149051
2758110068	59.4511	1092.97	4.20041	5e-05	0.000149051
2758110192	97.7064	1800.4	4.20372	5e-05	0.000149051
2758111019	8.18552	153.404	4.22812	5e-05	0.000149051
2758111705	14.333	269.466	4.23269	5e-05	0.000149051
2758112651	114.46	2184.97	4.25469	5e-05	0.000149051
2758113094	1.7743	33.9494	4.25807	5e-05	0.000149051
2758110914	49.4616	956.577	4.2735	5e-05	0.000149051
2758110713	6.63168	130.771	4.30152	5e-05	0.000149051
2758111021	14.5251	291.348	4.32612	5e-05	0.000149051
2758110485	14.8539	324.903	4.45109	5e-05	0.000149051
2758109878	56.1719	1242.91	4.46773	5e-05	0.000149051
2758110248	14.6506	330.567	4.49591	5e-05	0.000149051
2758113089	1.36533	31.1362	4.51127	5e-05	0.000149051
2758111991	178.425	4095.95	4.52081	5e-05	0.000149051
2758108967	27.0817	625.638	4.52994	5e-05	0.000149051
2758111460	46.0209	1088.36	4.56372	5e-05	0.000149051
2758111026	3883.33	92159.9	4.56877	5e-05	0.000149051
2758111008	30.6046	740.821	4.5973	5e-05	0.000149051
2758110714	11.2526	275.362	4.613	5e-05	0.000149051
2758111704	22.9031	564.438	4.6232	5e-05	0.000149051
2758112553	42.8721	1098.19	4.67895	5e-05	0.000149051
2758110484	14.1108	372.071	4.72071	5e-05	0.000149051
2758109865	28.2765	756.949	4.74252	5e-05	0.000149051
2758111012	21.8447	587.996	4.75045	5e-05	0.000149051
2758111014	35.0229	979.265	4.80533	5e-05	0.000149051
2758110876	24.9679	725.774	4.86137	5e-05	0.000149051
2758111020	14.1154	412.616	4.86946	5e-05	0.000149051
2758110984	86.4772	2534.52	4.87325	5e-05	0.000149051
2758111017	13.8501	415.36	4.9064	5e-05	0.000149051
2758110985	6.97881	210.523	4.91485	5e-05	0.000149051
2758111025	55.8478	1693.61	4.92246	5e-05	0.000149051
2758113090	1.8849	57.3704	4.92774	5e-05	0.000149051
2758110715	20.7821	672.608	5.01636	5e-05	0.000149051
2758110881	77.4561	2576	5.05561	5e-05	0.000149051
2758111901	398.94	13617.8	5.09318	5e-05	0.000149051
2758111024	26.0827	893.005	5.09751	5e-05	0.000149051
2758112177	5.80069	205.233	5.1449	5e-05	0.000149051
2758111992	188.496	6680.81	5.14742	5e-05	0.000149051
2758112824	42.6333	1516.43	5.15255	5e-05	0.000149051
2758110232	3.58401	133.891	5.22334	5e-05	0.000149051
2758112176	7.25241	287.44	5.30866	5e-05	0.000149051
2758109866	11.2603	460.817	5.35488	5e-05	0.000149051
2758111013	16.33	751.908	5.52496	5e-05	0.000149051
2758111005	13.7742	643.983	5.54698	5e-05	0.000149051
2758111029	3.72385	188.096	5.65853	0.0001	0.000287009
2758112178	9.02273	544.768	5.91593	5e-05	0.000149051
2758111027	7.07053	449.031	5.98885	5e-05	0.000149051
2758111015	15.422	989.138	6.00311	5e-05	0.000149051
2758111016	48.6426	3494.52	6.16673	5e-05	0.000149051
2758111004	17.8241	1491.27	6.38657	5e-05	0.000149051
2758109891	27.0706	4878.32	7.49351	5e-05	0.000149051
2758111006	9.7255	5781.99	9.21558	5e-05	0.000149051

## Sheet: Xvh in NTJ2_cluture_whole
Gene	FPKM_Xvh culture	FPKM_Xvh in NTJ2	log2 fold change Xvh in NTJ2 - Xanh culture	p_value Xvh in NTJ2 - Xanh culture	q_value Xvh in NTJ2 - Xanh culture
2758109353	1058.9	32.7765	-5.01376	5e-05	0.00020205
2758110693	8567.33	342.845	-4.64322	5e-05	0.00020205
2758109484	189.569	7.7286	-4.61637	5e-05	0.00020205
2758110691	1719.01	74.3122	-4.53183	5e-05	0.00020205
2758111163	929.65	42.4575	-4.4526	5e-05	0.00020205
2758112561	1549.5	71.8417	-4.43084	5e-05	0.00020205
2758111580	469.805	23.2006	-4.33983	5e-05	0.00020205
2758109964	1161.39	67.9336	-4.09559	5e-05	0.00020205
2758112662	1717.81	107.757	-3.99472	5e-05	0.00020205
2758110690	1366.84	85.7886	-3.99392	5e-05	0.00020205
2758110688	1322.98	89.6311	-3.88365	5e-05	0.00020205
2758108954	3815.93	264.136	-3.85268	5e-05	0.00020205
2758111575	19868.5	1502.76	-3.72479	5e-05	0.00020205
2758111582	511.55	38.7414	-3.72293	5e-05	0.00020205
2758109397	621.399	57.6186	-3.43091	5e-05	0.00020205
2758111871	1935.92	193.912	-3.31955	5e-05	0.00020205
2758110700	558.145	56.5482	-3.30309	5e-05	0.00020205
2758109907	1190.85	123.203	-3.27288	5e-05	0.00020205
2758113182	477.51	50.4969	-3.24127	5e-05	0.00020205
2758112560	1612.69	171.503	-3.23316	5e-05	0.00020205
2758110697	220.09	23.6124	-3.22048	5e-05	0.00020205
2758109914	167.577	17.9993	-3.21881	0.0031	0.00861698
2758110892	1597.97	177.544	-3.16999	5e-05	0.00020205
2758113073	1435.04	161.978	-3.14722	5e-05	0.00020205
2758109341	128425	14778.4	-3.11936	5e-05	0.00020205
2758109487	302.665	34.9181	-3.11567	5e-05	0.00020205
2758111814	31202	3698.27	-3.07672	5e-05	0.00020205
2758109676	2198.52	264.378	-3.05586	5e-05	0.00020205
2758110805	395.888	47.7126	-3.05265	5e-05	0.00020205
2758109824	6520.5	797.728	-3.03101	0.0001	0.000387832
2758111706	6244.96	792.648	-2.97794	0.0002	0.000732757
2758111868	353.402	46.9036	-2.91354	5e-05	0.00020205
2758112215	556.367	74.1048	-2.9084	5e-05	0.00020205
2758111982	79.4511	10.6154	-2.90391	0.00055	0.00184742
2758109354	175.265	23.6034	-2.89247	5e-05	0.00020205
2758109905	164.791	22.2858	-2.88644	0.0056	0.0145012
2758108955	967.102	130.844	-2.88582	0.0112	0.0267626
2758111891	16163.3	2187.46	-2.88539	5e-05	0.00020205
2758111576	718.285	98.3669	-2.86831	5e-05	0.00020205
2758110656	448.128	61.458	-2.86624	5e-05	0.00020205
2758111874	1188.39	163.386	-2.86265	5e-05	0.00020205
2758109860	350.347	49.1612	-2.83319	0.00265	0.00748391
2758111687	564.412	79.3016	-2.83133	5e-05	0.00020205
2758113168	123.028	18.0908	-2.76566	5e-05	0.00020205
2758110218	99.0337	14.5924	-2.7627	5e-05	0.00020205
2758109802	2464.02	364.468	-2.75715	5e-05	0.00020205
2758109355	5059.5	751.798	-2.75058	0.0118	0.0280225
2758109482	137.493	20.4637	-2.74822	0.0002	0.000732757
2758109500	258.007	38.9712	-2.72693	0.00115	0.00359502
2758109744	1015.15	156.038	-2.70173	5e-05	0.00020205
2758110699	14650	2272.63	-2.68847	0.00845	0.0208496
2758113270	1355.83	210.557	-2.68689	5e-05	0.00020205
2758110107	200.391	31.6326	-2.66333	5e-05	0.00020205
2758113170	95.2916	15.481	-2.62185	0.0004	0.00138303
2758109909	494.547	80.8204	-2.61332	5e-05	0.00020205
2758109351	193.276	31.5895	-2.61314	5e-05	0.00020205
2758109499	310.652	50.8736	-2.61031	5e-05	0.00020205
2758111783	20093.1	3292.89	-2.60928	5e-05	0.00020205
2758109993	52223	8594.59	-2.60318	5e-05	0.00020205
2758110799	175.375	28.8992	-2.60135	5e-05	0.00020205
2758113165	757.377	127.114	-2.57489	5e-05	0.00020205
2758111309	306.491	51.7252	-2.56691	5e-05	0.00020205
2758109476	1219.47	208.427	-2.54864	5e-05	0.00020205
2758111692	849.834	146.529	-2.53599	5e-05	0.00020205
2758110696	657.942	113.499	-2.53528	5e-05	0.00020205
2758112053	220.845	38.7005	-2.51261	0.0018	0.00528773
2758111520	1368.49	241.037	-2.50526	5e-05	0.00020205
2758113161	300.096	53.4149	-2.49011	0.00095	0.00303014
2758112264	173.281	30.9253	-2.48625	0.0002	0.000732757
2758109479	384.205	68.8482	-2.48039	5e-05	0.00020205
2758109477	914.702	165.542	-2.4661	0.00015	0.0005652
2758109340	3302.31	606.866	-2.44403	5e-05	0.00020205
2758112151	345.583	64.3416	-2.42521	5e-05	0.00020205
2758110702	115.553	21.528	-2.42427	5e-05	0.00020205
2758109210	515.672	96.3226	-2.42051	5e-05	0.00020205
2758111819	463.88	87.8018	-2.40143	5e-05	0.00020205
2758109874	240.934	46.2615	-2.38076	5e-05	0.00020205
2758112859	10335.5	1984.97	-2.38042	5e-05	0.00020205
2758111516	232.529	45.0492	-2.36784	5e-05	0.00020205
2758112577	3315.22	644.714	-2.36237	5e-05	0.00020205
2758109742	525.691	102.268	-2.36187	5e-05	0.00020205
2758111873	930.527	181.759	-2.35602	0.01455	0.0336117
2758112493	1664.5	325.396	-2.35482	0.00805	0.0199555
2758110219	58.7963	11.52	-2.35159	0.00985	0.0238459
2758109859	299.395	59.1568	-2.33943	5e-05	0.00020205
2758109473	574.846	115.517	-2.31507	5e-05	0.00020205
2758111150	790.694	159.749	-2.30731	5e-05	0.00020205
2758113164	205.698	42.1039	-2.2885	0.0007	0.00230023
2758113190	9096.16	1876.41	-2.27729	5e-05	0.00020205
2758109908	421.727	87.4592	-2.26963	5e-05	0.00020205
2758111259	674.461	140.168	-2.26658	5e-05	0.00020205
2758111778	859.877	178.918	-2.26483	5e-05	0.00020205
2758109534	290.02	60.3906	-2.26376	5e-05	0.00020205
2758111998	258.02	53.8788	-2.25969	5e-05	0.00020205
2758110495	207.643	43.5345	-2.25388	0.0009	0.00289242
2758110373	1216.86	255.221	-2.25334	0.00375	0.010203
2758111501	1131.82	237.63	-2.25186	5e-05	0.00020205
2758109903	66.0733	13.8805	-2.25101	0.0003	0.00106152
2758111269	1342.78	282.802	-2.24736	5e-05	0.00020205
2758109082	413.669	87.4777	-2.24149	5e-05	0.00020205
2758110689	241.587	51.3295	-2.23468	5e-05	0.00020205
2758109857	1543.17	329.985	-2.22542	5e-05	0.00020205
2758109483	68.3463	14.8677	-2.20069	5e-05	0.00020205
2758109324	97.1432	21.1549	-2.19912	0.00505	0.0132633
2758110893	172.469	37.6752	-2.19465	0.0035	0.00960913
2758111796	183.738	40.208	-2.19209	5e-05	0.00020205
2758109743	280.634	61.5323	-2.18927	5e-05	0.00020205
2758109336	2827.12	621.239	-2.18611	5e-05	0.00020205
2758111865	7.37048	1.62163	-2.18431	0.01685	0.0381759
2758109915	64.5811	14.2308	-2.18209	0.00025	0.000900382
2758109413	1534.52	338.628	-2.18002	5e-05	0.00020205
2758112152	444.976	98.4078	-2.17688	5e-05	0.00020205
2758111057	280.463	62.0307	-2.17676	0.006	0.0153309
2758110305	239.781	53.3255	-2.16882	5e-05	0.00020205
2758109750	1928.93	432.989	-2.1554	5e-05	0.00020205
2758110616	3573.86	803.398	-2.1533	5e-05	0.00020205
2758110701	268.876	60.4956	-2.15204	5e-05	0.00020205
2758113167	200.397	45.1335	-2.15059	0.0062	0.0158038
2758108994	242.696	54.7158	-2.14912	0.00025	0.000900382
2758113183	299.178	67.7672	-2.14234	5e-05	0.00020205
2758111589	10225.4	2332.16	-2.13241	5e-05	0.00020205
2758110037	258.719	59.0951	-2.13027	5e-05	0.00020205
2758109501	194.931	44.7791	-2.12207	5e-05	0.00020205
2758108981	192.241	44.1902	-2.12112	5e-05	0.00020205
2758111870	1214.94	280.036	-2.1172	5e-05	0.00020205
2758113279	264.291	61.1323	-2.11212	0.0001	0.000387832
2758113155	153.884	35.887	-2.10031	5e-05	0.00020205
2758113333	673.338	158.256	-2.08907	0.0224	0.0487191
2758112413	1245.74	295.601	-2.07528	5e-05	0.00020205
2758110041	69.6741	16.5469	-2.07406	0.01585	0.0362396
2758111069	1454.04	346.757	-2.06807	5e-05	0.00020205
2758111869	3058.3	730.163	-2.06644	5e-05	0.00020205
2758112667	206.658	49.6683	-2.05685	5e-05	0.00020205
2758111663	1304.25	313.793	-2.05533	5e-05	0.00020205
2758111777	183.005	44.0773	-2.05378	5e-05	0.00020205
2758110312	681.145	164.082	-2.05355	5e-05	0.00020205
2758111363	2610.29	631.507	-2.04734	5e-05	0.00020205
2758111245	462.577	112.651	-2.03783	5e-05	0.00020205
2758110978	538.275	132.86	-2.01843	5e-05	0.00020205
2758109485	67.894	16.8902	-2.0071	5e-05	0.00020205
2758109237	22.9154	5.70464	-2.00611	0.01005	0.0242746
2758111830	619.495	154.336	-2.00502	0.0022	0.00635272
2758109677	1735.27	432.434	-2.00461	5e-05	0.00020205
2758110806	62.1624	15.4929	-2.00443	0.00395	0.0106854
2758111220	183.157	45.778	-2.00035	0.0056	0.0145012
2758112347	33.9428	136.126	2.00377	5e-05	0.00020205
2758110279	36.2915	145.769	2.00598	5e-05	0.00020205
2758110931	296.016	1189.14	2.00617	5e-05	0.00020205
2758109022	680.22	2741.34	2.01081	5e-05	0.00020205
2758109978	106.085	427.907	2.01208	5e-05	0.00020205
2758111296	53.8879	217.825	2.01514	5e-05	0.00020205
2758113101	12.0641	49.1062	2.02518	0.0002	0.000732757
2758113130	60.9097	247.959	2.02536	5e-05	0.00020205
2758109438	146.189	595.658	2.02665	5e-05	0.00020205
2758110830	15.3496	62.6918	2.03008	5e-05	0.00020205
2758112635	122.21	501.507	2.0369	5e-05	0.00020205
2758113082	10.9267	44.8722	2.03797	5e-05	0.00020205
2758111921	244.178	1003.89	2.03959	5e-05	0.00020205
2758112338	18.3813	75.7279	2.04259	5e-05	0.00020205
2758113205	52.154	215.477	2.04668	5e-05	0.00020205
2758112267	20.5365	84.9456	2.04835	0.0004	0.00138303
2758112846	61.7498	256.29	2.05327	5e-05	0.00020205
2758109622	10.7251	44.8102	2.06283	5e-05	0.00020205
2758111565	14.796	61.9172	2.06513	5e-05	0.00020205
2758112994	387.772	1623.42	2.06576	5e-05	0.00020205
2758110612	193.092	809.395	2.06756	5e-05	0.00020205
2758110466	125.561	527.109	2.06972	5e-05	0.00020205
2758110249	83.3435	350.145	2.07081	5e-05	0.00020205
2758113345	99.5448	418.672	2.0724	0.0045	0.0119521
2758111391	147.978	622.844	2.07349	5e-05	0.00020205
2758111355	183.388	772.678	2.07497	5e-05	0.00020205
2758109264	28.3136	119.392	2.07614	5e-05	0.00020205
2758109256	241.574	1019.15	2.07684	5e-05	0.00020205
2758110780	60.1749	253.87	2.07686	5e-05	0.00020205
2758112984	32.3067	136.534	2.07935	5e-05	0.00020205
2758109565	72.7095	308.978	2.08729	5e-05	0.00020205
2758111642	41.5679	177.019	2.09036	5e-05	0.00020205
2758109957	109.965	469.966	2.09552	5e-05	0.00020205
2758113178	39.7708	170.316	2.09844	5e-05	0.00020205
2758113133	60.1486	257.887	2.10014	5e-05	0.00020205
2758112332	215.73	925.438	2.10091	5e-05	0.00020205
2758109979	97.0042	416.324	2.10159	5e-05	0.00020205
2758113062	128.07	550.189	2.103	5e-05	0.00020205
2758110783	566.428	2435.49	2.10425	5e-05	0.00020205
2758112753	203.757	876.446	2.10482	5e-05	0.00020205
2758110263	402.795	1734.86	2.1067	5e-05	0.00020205
2758110174	87.405	376.568	2.10712	5e-05	0.00020205
2758110114	24.1378	104.843	2.11886	5e-05	0.00020205
2758112484	189.759	825.303	2.12076	5e-05	0.00020205
2758109044	8.25728	36.4059	2.14043	0.0001	0.000387832
2758110230	30.7354	135.763	2.14311	5e-05	0.00020205
2758112499	113.528	502.038	2.14475	5e-05	0.00020205
2758111157	612.565	2712.29	2.14658	5e-05	0.00020205
2758110115	29.7346	131.711	2.14716	5e-05	0.00020205
2758113181	11.9134	53.1325	2.15701	5e-05	0.00020205
2758109519	39.1517	174.642	2.15726	5e-05	0.00020205
2758110250	45.6139	203.715	2.159	5e-05	0.00020205
2758111097	71.9151	322.229	2.16372	5e-05	0.00020205
2758110972	65.4388	293.711	2.16618	5e-05	0.00020205
2758111214	46.0848	207.021	2.16741	5e-05	0.00020205
2758109368	71.9889	323.478	2.16782	5e-05	0.00020205
2758110068	59.4511	267.624	2.17043	5e-05	0.00020205
2758113083	9.8332	44.4556	2.17663	0.0003	0.00106152
2758110711	20.8956	95.266	2.18876	5e-05	0.00020205
2758111140	64.1819	293.831	2.19475	5e-05	0.00020205
2758111380	505.142	2336.43	2.20955	5e-05	0.00020205
2758111837	27.3403	127.007	2.21581	5e-05	0.00020205
2758111726	15.6378	72.7468	2.21785	0.0001	0.000387832
2758110228	8.73523	40.9837	2.23013	0.0017	0.0050429
2758111064	9.05536	42.6	2.23401	0.00545	0.014182
2758111186	19.5456	91.9871	2.23458	5e-05	0.00020205
2758110264	293.137	1383.35	2.23852	5e-05	0.00020205
2758113129	70.4455	333.799	2.2444	5e-05	0.00020205
2758112095	20.8847	99.1223	2.24676	0.0024	0.00688802
2758109980	45.4791	216.881	2.25363	5e-05	0.00020205
2758110417	37.1994	177.824	2.2571	5e-05	0.00020205
2758110613	625.695	3008.21	2.26537	5e-05	0.00020205
2758110662	31.5119	151.545	2.26578	5e-05	0.00020205
2758113254	14.4987	70.1827	2.27519	0.00035	0.00122616
2758111320	5.50792	26.7136	2.27799	0.0012	0.00373206
2758110927	243.813	1182.94	2.27853	5e-05	0.00020205
2758111839	31.0294	150.867	2.28158	5e-05	0.00020205
2758112398	188.405	918.299	2.28513	5e-05	0.00020205
2758111358	177.73	866.888	2.28616	5e-05	0.00020205
2758113175	5.59673	27.3135	2.28696	5e-05	0.00020205
2758112845	342.256	1676.44	2.29225	5e-05	0.00020205
2758109457	113.509	557.857	2.29709	5e-05	0.00020205
2758112336	41.2992	203.209	2.29878	5e-05	0.00020205
2758112593	29.2183	144.472	2.30584	5e-05	0.00020205
2758112652	52.0014	258.352	2.31272	5e-05	0.00020205
2758113108	40.3451	203.681	2.33584	5e-05	0.00020205
2758112836	35.8152	181.869	2.34425	5e-05	0.00020205
2758111623	10.932	55.5295	2.34469	5e-05	0.00020205
2758110352	4.39828	22.3619	2.34603	5e-05	0.00020205
2758111457	34.9762	178.514	2.3516	5e-05	0.00020205
2758110453	377.859	1956.79	2.37257	5e-05	0.00020205
2758112156	30.703	159.203	2.37442	5e-05	0.00020205
2758110480	21.4094	111.069	2.37515	5e-05	0.00020205
2758110425	31.5124	163.625	2.3764	5e-05	0.00020205
2758111978	34.0789	177.218	2.37858	5e-05	0.00020205
2758113085	33.9021	176.709	2.38193	5e-05	0.00020205
2758108968	29.1558	152.67	2.38856	5e-05	0.00020205
2758111994	114.697	601.208	2.39004	5e-05	0.00020205
2758111379	348.563	1827.3	2.39022	5e-05	0.00020205
2758111234	99.0759	519.845	2.39147	5e-05	0.00020205
2758113343	410.828	2179.54	2.40742	0.00955	0.0232658
2758111888	55.638	296.46	2.41369	5e-05	0.00020205
2758112323	386.1	2069.39	2.42216	5e-05	0.00020205
2758111900	126.97	681.407	2.42403	5e-05	0.00020205
2758112326	102.395	549.641	2.42435	5e-05	0.00020205
2758112107	44.2088	237.532	2.42571	5e-05	0.00020205
2758110804	11.2195	60.8229	2.43861	5e-05	0.00020205
2758112533	44.7263	243.146	2.44263	0.0006	0.00199796
2758109558	103.182	562.18	2.44584	0.01815	0.0406433
2758108966	67.8689	371.441	2.45231	5e-05	0.00020205
2758112287	427.797	2348.47	2.45672	5e-05	0.00020205
2758111556	14.4365	79.6156	2.46333	0.00045	0.00154208
2758108940	31.0342	172.127	2.47154	5e-05	0.00020205
2758113179	41.0776	228.533	2.47598	5e-05	0.00020205
2758112838	10.0269	55.8982	2.47893	5e-05	0.00020205
2758111342	33.7042	189.629	2.49218	5e-05	0.00020205
2758110081	117.016	663.299	2.50295	5e-05	0.00020205
2758112321	673.936	3823.16	2.50408	5e-05	0.00020205
2758112299	730.24	4148.94	2.5063	5e-05	0.00020205
2758113106	1.73337	9.92321	2.51723	0.00745	0.0186867
2758112953	21.795	125.261	2.52287	5e-05	0.00020205
2758110190	1042.33	6006.71	2.52677	5e-05	0.00020205
2758111622	9.46745	55.6525	2.5554	5e-05	0.00020205
2758109562	28.6516	169.219	2.56221	5e-05	0.00020205
2758111132	98.4579	584.991	2.57083	5e-05	0.00020205
2758112301	415.294	2467.54	2.57087	0.0042	0.0112825
2758110654	168.129	1000.83	2.57356	5e-05	0.00020205
2758109518	3.29548	19.6176	2.57359	5e-05	0.00020205
2758113084	19.5929	117.104	2.57938	5e-05	0.00020205
2758109367	63.4801	380.709	2.58431	5e-05	0.00020205
2758113126	280.092	1685.59	2.58928	5e-05	0.00020205
2758113211	281.402	1718.18	2.61018	0.0141	0.0327506
2758108942	44.4096	272.477	2.61719	5e-05	0.00020205
2758110231	31.1052	191.134	2.61936	5e-05	0.00020205
2758111127	12.5302	77.0786	2.62092	5e-05	0.00020205
2758111128	10.7198	66.1241	2.6249	5e-05	0.00020205
2758111444	10.7017	66.3557	2.63238	5e-05	0.00020205
2758112581	54.6299	338.843	2.63285	5e-05	0.00020205
2758109757	23.3847	145.426	2.63665	5e-05	0.00020205
2758110627	105.295	655.216	2.63754	5e-05	0.00020205
2758110287	34.3381	213.909	2.63912	5e-05	0.00020205
2758113091	5.28565	32.9693	2.64097	0.0002	0.000732757
2758110275	0.636416	3.97317	2.64225	0.0084	0.0207503
2758112582	36.426	227.777	2.64458	5e-05	0.00020205
2758112743	18.7986	117.649	2.64579	5e-05	0.00020205
2758110196	195.81	1245.86	2.66962	5e-05	0.00020205
2758111138	50.0291	320.62	2.68003	0.0001	0.000387832
2758109958	682.287	4484.86	2.71661	5e-05	0.00020205
2758113119	444.905	2928.88	2.71878	0.0003	0.00106152
2758110408	40.6365	267.697	2.71975	5e-05	0.00020205
2758111508	28.9087	191.429	2.72724	5e-05	0.00020205
2758112497	100.791	672.433	2.73803	5e-05	0.00020205
2758110451	212.44	1427.42	2.74828	5e-05	0.00020205
2758111435	38.5709	262.186	2.76501	5e-05	0.00020205
2758110947	67.4899	459.162	2.76626	5e-05	0.00020205
2758110235	33.9578	231.814	2.77116	5e-05	0.00020205
2758111559	24.7856	170.64	2.78338	5e-05	0.00020205
2758112537	47.8591	331.403	2.79172	5e-05	0.00020205
2758111152	86.6408	607.21	2.80908	5e-05	0.00020205
2758111990	40.2971	283.745	2.81585	5e-05	0.00020205
2758111792	6.19266	43.6317	2.81674	5e-05	0.00020205
2758109597	22.048	156.47	2.82716	5e-05	0.00020205
2758113224	119.702	853.069	2.83321	5e-05	0.00020205
2758111880	91.7081	663.482	2.85494	5e-05	0.00020205
2758113215	31.9868	233.03	2.86497	5e-05	0.00020205
2758109879	42.6903	315.175	2.88417	5e-05	0.00020205
2758111211	13.0225	96.3148	2.88676	5e-05	0.00020205
2758112259	6.54826	48.4815	2.88825	0.00305	0.00848356
2758112959	565.937	4240.03	2.90536	5e-05	0.00020205
2758113104	2.8921	21.8241	2.91573	5e-05	0.00020205
2758110193	231.777	1755.37	2.92097	5e-05	0.00020205
2758109937	33.0077	250.295	2.92275	5e-05	0.00020205
2758110983	148.653	1129.56	2.92574	5e-05	0.00020205
2758110034	10.0984	77.207	2.93461	5e-05	0.00020205
2758110813	58.9458	453.181	2.94263	5e-05	0.00020205
2758110483	42.1786	327.62	2.95744	5e-05	0.00020205
2758110532	549.53	4307.09	2.97045	5e-05	0.00020205
2758110623	335.82	2640.7	2.97516	5e-05	0.00020205
2758112625	224.636	1772.2	2.97988	5e-05	0.00020205
2758110782	102.847	811.914	2.98083	5e-05	0.00020205
2758109596	6.34697	50.4132	2.98966	5e-05	0.00020205
2758110069	35.8326	285.352	2.9934	5e-05	0.00020205
2758110858	18.6764	149.504	3.0009	5e-05	0.00020205
2758109259	68.216	551.887	3.01619	5e-05	0.00020205
2758111345	11.9465	96.6547	3.01626	5e-05	0.00020205
2758112929	25.664	207.755	3.01707	0.00225	0.00648385
2758113214	30.7388	249.653	3.02179	5e-05	0.00020205
2758113127	130.023	1067.05	3.03679	5e-05	0.00020205
2758110961	1752.07	14411.2	3.04006	5e-05	0.00020205
2758111443	16.904	139.745	3.04736	5e-05	0.00020205
2758108967	27.0817	225.517	3.05785	5e-05	0.00020205
2758110450	212.344	1774.46	3.06291	5e-05	0.00020205
2758109930	56.2977	472.244	3.06838	5e-05	0.00020205
2758109564	31.3872	263.537	3.06976	5e-05	0.00020205
2758110486	20.1348	169.082	3.06997	5e-05	0.00020205
2758112106	26.3806	222.559	3.07664	5e-05	0.00020205
2758112164	18.1463	155.835	3.10227	5e-05	0.00020205
2758113225	150.36	1292.51	3.10368	5e-05	0.00020205
2758110195	129.207	1111.55	3.10482	5e-05	0.00020205
2758112534	7.14325	61.4652	3.10512	5e-05	0.00020205
2758110456	120.903	1044.41	3.11076	5e-05	0.00020205
2758109929	1218.09	10522.4	3.11078	5e-05	0.00020205
2758110245	76.3706	666.689	3.12592	5e-05	0.00020205
2758110439	36.5872	322.068	3.13796	5e-05	0.00020205
2758112322	332.031	2937.86	3.14538	5e-05	0.00020205
2758113087	15.7096	140.774	3.16366	5e-05	0.00020205
2758113099	5.4833	49.4831	3.17382	5e-05	0.00020205
2758112206	32.2553	298.238	3.20885	5e-05	0.00020205
2758112105	44.9582	415.699	3.20888	5e-05	0.00020205
2758113216	34.308	317.317	3.20931	5e-05	0.00020205
2758113096	10	92.9912	3.21709	5e-05	0.00020205
2758110663	11.3878	106.486	3.2251	5e-05	0.00020205
2758110575	153.034	1446.27	3.24041	5e-05	0.00020205
2758110876	24.9679	240.061	3.26525	5e-05	0.00020205
2758112592	29.86	287.844	3.269	5e-05	0.00020205
2758110857	34.8894	338.432	3.278	5e-05	0.00020205
2758110811	43.5215	424.211	3.28498	5e-05	0.00020205
2758111235	79.0178	770.805	3.28612	5e-05	0.00020205
2758111071	154.669	1513.3	3.29044	5e-05	0.00020205
2758111158	37.6412	369.518	3.29526	5e-05	0.00020205
2758110868	187.035	1872.29	3.32342	5e-05	0.00020205
2758113027	86.6964	882.219	3.34709	5e-05	0.00020205
2758109793	160.737	1668.61	3.37587	5e-05	0.00020205
2758113226	141.476	1501.27	3.40755	5e-05	0.00020205
2758113030	26.581	283.346	3.4141	5e-05	0.00020205
2758110966	21.4164	229.378	3.42094	5e-05	0.00020205
2758112535	234.306	2535.52	3.43581	5e-05	0.00020205
2758110191	210.047	2290.95	3.44716	5e-05	0.00020205
2758110879	142.081	1550.27	3.44772	5e-05	0.00020205
2758110247	82.3076	906.128	3.46062	5e-05	0.00020205
2758110712	29.6839	333.333	3.48921	5e-05	0.00020205
2758111541	52.9645	595.686	3.49145	5e-05	0.00020205
2758111133	38.128	434.057	3.50896	5e-05	0.00020205
2758111126	11.7783	136.541	3.53513	5e-05	0.00020205
2758110209	107.403	1256.36	3.54814	5e-05	0.00020205
2758111980	15.3425	179.81	3.55087	5e-05	0.00020205
2758111135	74.3909	885.544	3.57337	5e-05	0.00020205
2758110210	46.1499	553.52	3.58423	5e-05	0.00020205
2758111894	11.468	138.4	3.59316	5e-05	0.00020205
2758112825	54.9966	680.09	3.62831	5e-05	0.00020205
2758112103	35.9908	449.692	3.64324	5e-05	0.00020205
2758111099	32.459	411.073	3.66271	5e-05	0.00020205
2758111187	44.4187	565.352	3.66991	5e-05	0.00020205
2758113093	3.01116	38.67	3.68283	5e-05	0.00020205
2758111265	75.493	971.09	3.68519	5e-05	0.00020205
2758111134	48.4246	629.001	3.69925	5e-05	0.00020205
2758111096	35.4187	460.107	3.69938	5e-05	0.00020205
2758110080	49.9096	660.988	3.72723	5e-05	0.00020205
2758113092	4.34638	57.852	3.73448	5e-05	0.00020205
2758112554	106.625	1422.44	3.73775	5e-05	0.00020205
2758111902	49.709	669.662	3.75185	5e-05	0.00020205
2758111705	14.333	194.327	3.76107	5e-05	0.00020205
2758113203	26.1111	355.884	3.76867	5e-05	0.00020205
2758110194	107.863	1477.12	3.77552	5e-05	0.00020205
2758111704	22.9031	321.657	3.81191	5e-05	0.00020205
2758111991	178.425	2565.63	3.84592	5e-05	0.00020205
2758113088	6.18453	89.205	3.85039	5e-05	0.00020205
2758110880	38.4489	557.87	3.85892	5e-05	0.00020205
2758110320	19.8977	293.619	3.88327	5e-05	0.00020205
2758110246	38.5829	583.951	3.91981	5e-05	0.00020205
2758112485	48.1378	731.789	3.92619	5e-05	0.00020205
2758111236	137.344	2089.95	3.9276	5e-05	0.00020205
2758112207	23.7741	365.095	3.94081	5e-05	0.00020205
2758112835	20.7082	318.088	3.94115	5e-05	0.00020205
2758111409	58.3697	911.409	3.96481	5e-05	0.00020205
2758110895	13.1502	207.958	3.98314	5e-05	0.00020205
2758109835	19.8972	322.691	4.01952	5e-05	0.00020205
2758110321	18.0868	294.613	4.02581	5e-05	0.00020205
2758111625	7.39528	122.655	4.05186	5e-05	0.00020205
2758112834	26.3417	448.292	4.08902	5e-05	0.00020205
2758111510	45.5956	806.625	4.14493	5e-05	0.00020205
2758109373	23.1709	421.712	4.18587	5e-05	0.00020205
2758111298	164.106	3010.06	4.19709	5e-05	0.00020205
2758112175	6.51875	120.028	4.20263	5e-05	0.00020205
2758110479	5.38486	103.976	4.2712	5e-05	0.00020205
2758110192	97.7064	1915.3	4.29297	5e-05	0.00020205
2758111979	8.74136	175.709	4.32919	5e-05	0.00020205
2758112591	1696.46	34810.5	4.35893	5e-05	0.00020205
2758111125	26.3362	560.426	4.4114	5e-05	0.00020205
2758112833	9.32106	200.098	4.42407	5e-05	0.00020205
2758109878	56.1719	1206.58	4.42494	5e-05	0.00020205
2758111322	152.522	3282.3	4.42762	5e-05	0.00020205
2758112536	45.4232	1005.6	4.46848	5e-05	0.00020205
2758112879	19.063	424.775	4.47785	5e-05	0.00020205
2758112877	37.8439	845.87	4.4823	5e-05	0.00020205
2758110248	14.6506	330.797	4.49692	5e-05	0.00020205
2758112651	114.46	2599.58	4.50536	5e-05	0.00020205
2758112878	25.3388	576.52	4.50795	5e-05	0.00020205
2758111440	35.3824	811.522	4.51953	5e-05	0.00020205
2758111032	82.829	1906.15	4.52438	5e-05	0.00020205
2758112824	42.6333	1015.02	4.57339	5e-05	0.00020205
2758111031	189.836	4679.88	4.62365	5e-05	0.00020205
2758111124	39.3885	982.638	4.64082	5e-05	0.00020205
2758109869	40.8051	1025.16	4.65095	5e-05	0.00020205
2758112881	33.7758	853.821	4.65987	5e-05	0.00020205
2758110120	24.1955	625.257	4.69164	5e-05	0.00020205
2758110869	107.989	2810.57	4.7019	5e-05	0.00020205
2758113089	1.36533	38.1247	4.8034	5e-05	0.00020205
2758111458	12.569	355.125	4.82039	5e-05	0.00020205
2758112880	35.3035	1014.23	4.84444	5e-05	0.00020205
2758110481	9.68571	283.033	4.86897	5e-05	0.00020205
2758113094	1.7743	51.8536	4.86912	5e-05	0.00020205
2758112177	5.80069	170.29	4.87562	5e-05	0.00020205
2758111992	188.496	5563.1	4.88328	5e-05	0.00020205
2758111159	5.4081	160.338	4.88985	5e-05	0.00020205
2758110232	3.58401	107.355	4.90468	5e-05	0.00020205
2758109868	34.8731	1060.56	4.92657	5e-05	0.00020205
2758110484	14.1108	434.263	4.9437	5e-05	0.00020205
2758110914	49.4616	1527.73	4.94894	5e-05	0.00020205
2758111624	4.7084	148.794	4.98193	5e-05	0.00020205
2758110965	35.3011	1131.16	5.00195	5e-05	0.00020205
2758111011	46.8487	1523.39	5.02313	5e-05	0.00020205
2758111023	32.6205	1077.45	5.0457	5e-05	0.00020205
2758111266	85.9049	2845.58	5.04984	5e-05	0.00020205
2758112178	9.02273	303.881	5.0738	5e-05	0.00020205
2758113090	1.8849	63.911	5.0835	5e-05	0.00020205
2758110948	13.7684	502.532	5.18978	5e-05	0.00020205
2758111008	30.6046	1205.64	5.29991	5e-05	0.00020205
2758111026	3883.33	153339	5.30329	5e-05	0.00020205
2758111009	14.6623	602.909	5.36175	5e-05	0.00020205
2758111901	398.94	17029	5.41568	5e-05	0.00020205
2758111007	30.4876	1305.57	5.42031	5e-05	0.00020205
2758110984	86.4772	3789.33	5.45348	5e-05	0.00020205
2758111010	22.3482	1008.33	5.49567	5e-05	0.00020205
2758110713	6.63168	303.004	5.51382	5e-05	0.00020205
2758112176	7.25241	332.092	5.51698	5e-05	0.00020205
2758111025	55.8478	2594.59	5.53786	5e-05	0.00020205
2758111018	10.1587	477.904	5.55594	5e-05	0.00020205
2758109865	28.2765	1401.68	5.63141	5e-05	0.00020205
2758110985	6.97881	354.21	5.66548	5e-05	0.00020205
2758112553	42.8721	2212.25	5.68933	5e-05	0.00020205
2758109866	11.2603	586.002	5.70159	5e-05	0.00020205
2758110485	14.8539	776.018	5.70718	5e-05	0.00020205
2758110881	77.4561	4179.41	5.75378	5e-05	0.00020205
2758109836	8.89161	498.944	5.81029	5e-05	0.00020205
2758110714	11.2526	647.456	5.84645	5e-05	0.00020205
2758111021	14.5251	837.458	5.84939	5e-05	0.00020205
2758110715	20.7821	1292.78	5.959	5e-05	0.00020205
2758111029	3.72385	240.093	6.01065	0.0002	0.000732757
2758111460	46.0209	2988.08	6.02079	5e-05	0.00020205
2758111019	8.18552	552.204	6.07598	5e-05	0.00020205
2758111012	21.8447	1555.32	6.15379	5e-05	0.00020205
2758109837	8.7243	633.979	6.18325	5e-05	0.00020205
2758111017	13.8501	1016.19	6.19713	5e-05	0.00020205
2758110116	12.144	901.406	6.21386	5e-05	0.00020205
2758111014	35.0229	2649.48	6.24127	5e-05	0.00020205
2758111020	14.1154	1122.96	6.3139	5e-05	0.00020205
2758111024	26.0827	2207.03	6.40287	5e-05	0.00020205
2758109838	5.2996	523.52	6.62622	5e-05	0.00020205
2758111004	17.8241	2153.73	6.91686	5e-05	0.00020205
2758111013	16.33	2022.53	6.95249	5e-05	0.00020205
2758111005	13.7742	1921.28	7.12395	5e-05	0.00020205
2758111015	15.422	2470.37	7.32359	5e-05	0.00020205
2758111027	7.07053	1157.69	7.35522	5e-05	0.00020205
2758109891	27.0706	4685.16	7.43523	5e-05	0.00020205
2758111016	48.6426	8460.1	7.44231	5e-05	0.00020205
2758111006	9.7255	12216.9	10.2948	5e-05	0.00020205
2758108997	392.318	0	-Inf	0.02205	0.0480072
2758109037	27.066	0	-Inf	0.00135	0.0041111
2758109079	57.4082	0	-Inf	0.0001	0.000387832
2758109081	418.994	0	-Inf	5e-05	0.00020205
2758109105	2756.92	0	-Inf	5e-05	0.00020205
2758109229	152.343	0	-Inf	5e-05	0.00020205
2758109270	1902.77	0	-Inf	0.00135	0.0041111
2758109271	34.9644	0	-Inf	5e-05	0.00020205
2758109272	34.1282	0	-Inf	5e-05	0.00020205
2758109283	3638.03	0	-Inf	0.0001	0.000387832
2758109287	42.1872	0	-Inf	5e-05	0.00020205
2758109288	65.7623	0	-Inf	5e-05	0.00020205
2758109294	135.237	0	-Inf	5e-05	0.00020205
2758109296	15.3183	0	-Inf	5e-05	0.00020205
2758109313	39.1626	0	-Inf	0.02285	0.0492932
2758109348	15.1011	0	-Inf	5e-05	0.00020205
2758109352	190.023	0	-Inf	5e-05	0.00020205
2758109396	17.7644	0	-Inf	0.02285	0.0492932
2758109398	32.8333	0	-Inf	5e-05	0.00020205
2758109471	73.198	0	-Inf	5e-05	0.00020205
2758109601	769.247	0	-Inf	5e-05	0.00020205
2758109756	46.1226	0	-Inf	0.00695	0.0175677
2758109777	112.028	0	-Inf	0.00135	0.0041111
2758109831	6.22269	0	-Inf	0.02285	0.0492932
2758109856	207.575	0	-Inf	5e-05	0.00020205
2758109893	59.7538	0	-Inf	0.02285	0.0492932
2758110026	482.592	0	-Inf	5e-05	0.00020205
2758110086	24.7722	0	-Inf	0.02285	0.0492932
2758110090	7.35101	0	-Inf	5e-05	0.00020205
2758110104	44.9884	0	-Inf	5e-05	0.00020205
2758110112	9.88549	0	-Inf	5e-05	0.00020205
2758110117	196.767	0	-Inf	5e-05	0.00020205
2758110158	78.3878	0	-Inf	0.00505	0.0132633
2758110159	8906.6	0	-Inf	0.00135	0.0041111
2758110163	131.227	0	-Inf	5e-05	0.00020205
2758110288	17.273	0	-Inf	5e-05	0.00020205
2758110327	107.148	0	-Inf	0.0001	0.000387832
2758110449	516.029	0	-Inf	0.00135	0.0041111
2758110474	20.8732	0	-Inf	5e-05	0.00020205
2758110659	15.6622	0	-Inf	5e-05	0.00020205
2758110777	225.576	0	-Inf	5e-05	0.00020205
2758110826	1.85331	0	-Inf	0.00135	0.0041111
2758111044	5.57321	0	-Inf	5e-05	0.00020205
2758111093	55.5118	0	-Inf	0.00135	0.0041111
2758111336	10.194	0	-Inf	5e-05	0.00020205
2758111655	22.6106	0	-Inf	0.00135	0.0041111
2758111717	39.255	0	-Inf	5e-05	0.00020205
2758111719	9.08862	0	-Inf	0.00015	0.0005652
2758111720	41.9554	0	-Inf	5e-05	0.00020205
2758111721	55.5143	0	-Inf	0.0001	0.000387832
2758111722	29.3363	0	-Inf	5e-05	0.00020205
2758111739	14.048	0	-Inf	5e-05	0.00020205
2758111816	648.789	0	-Inf	5e-05	0.00020205
2758111826	980.069	0	-Inf	5e-05	0.00020205
2758111899	57.5108	0	-Inf	0.00045	0.00154208
2758111917	66.0672	0	-Inf	0.00135	0.0041111
2758112150	89401.3	0	-Inf	5e-05	0.00020205
2758112222	86.9682	0	-Inf	5e-05	0.00020205
2758112248	29.1055	0	-Inf	0.00135	0.0041111
2758112386	55.0852	0	-Inf	5e-05	0.00020205
2758112387	34.9339	0	-Inf	5e-05	0.00020205
2758112388	25.9559	0	-Inf	0.02285	0.0492932
2758112394	18.8935	0	-Inf	5e-05	0.00020205
2758112424	23.8215	0	-Inf	5e-05	0.00020205
2758112524	46.8865	0	-Inf	0.0003	0.00106152
2758112739	2288.93	0	-Inf	5e-05	0.00020205
2758112755	117.393	0	-Inf	0.02285	0.0492932
2758112759	137.212	0	-Inf	5e-05	0.00020205
2758112812	88.6069	0	-Inf	5e-05	0.00020205
2758112830	32.9666	0	-Inf	5e-05	0.00020205
2758112842	4667.74	0	-Inf	5e-05	0.00020205
2758112918	65.4209	0	-Inf	5e-05	0.00020205
2758113008	21.9259	0	-Inf	5e-05	0.00020205
2758113039	42.0105	0	-Inf	0.0001	0.000387832
2758113059	2306.14	0	-Inf	5e-05	0.00020205
2758113180	41.3688	0	-Inf	0.02285	0.0492932
2758113223	21.9111	0	-Inf	0.02285	0.0492932
2758113229	132.925	0	-Inf	5e-05	0.00020205
2758113267	541.595	0	-Inf	5e-05	0.00020205
2758113285	697.199	0	-Inf	5e-05	0.00020205
2758113305	92.0683	0	-Inf	5e-05	0.00020205
2758113338	1622.75	0	-Inf	0.0001	0.000387832

## Sheet: Xvh in NTJ2_cluture_down
Gene	FPKM_Xvh culture	FPKM_Xvh in NTJ2	log2 fold change Xvh in NTJ2 - Xanh culture	p_value Xvh in NTJ2 - Xanh culture	q_value Xvh in NTJ2 - Xanh culture
2758109353	1058.9	32.7765	-5.01376	5e-05	0.00020205
2758110693	8567.33	342.845	-4.64322	5e-05	0.00020205
2758109484	189.569	7.7286	-4.61637	5e-05	0.00020205
2758110691	1719.01	74.3122	-4.53183	5e-05	0.00020205
2758111163	929.65	42.4575	-4.4526	5e-05	0.00020205
2758112561	1549.5	71.8417	-4.43084	5e-05	0.00020205
2758111580	469.805	23.2006	-4.33983	5e-05	0.00020205
2758109964	1161.39	67.9336	-4.09559	5e-05	0.00020205
2758112662	1717.81	107.757	-3.99472	5e-05	0.00020205
2758110690	1366.84	85.7886	-3.99392	5e-05	0.00020205
2758110688	1322.98	89.6311	-3.88365	5e-05	0.00020205
2758108954	3815.93	264.136	-3.85268	5e-05	0.00020205
2758111575	19868.5	1502.76	-3.72479	5e-05	0.00020205
2758111582	511.55	38.7414	-3.72293	5e-05	0.00020205
2758109397	621.399	57.6186	-3.43091	5e-05	0.00020205
2758111871	1935.92	193.912	-3.31955	5e-05	0.00020205
2758110700	558.145	56.5482	-3.30309	5e-05	0.00020205
2758109907	1190.85	123.203	-3.27288	5e-05	0.00020205
2758113182	477.51	50.4969	-3.24127	5e-05	0.00020205
2758112560	1612.69	171.503	-3.23316	5e-05	0.00020205
2758110697	220.09	23.6124	-3.22048	5e-05	0.00020205
2758109914	167.577	17.9993	-3.21881	0.0031	0.00861698
2758110892	1597.97	177.544	-3.16999	5e-05	0.00020205
2758113073	1435.04	161.978	-3.14722	5e-05	0.00020205
2758109341	128425	14778.4	-3.11936	5e-05	0.00020205
2758109487	302.665	34.9181	-3.11567	5e-05	0.00020205
2758111814	31202	3698.27	-3.07672	5e-05	0.00020205
2758109676	2198.52	264.378	-3.05586	5e-05	0.00020205
2758110805	395.888	47.7126	-3.05265	5e-05	0.00020205
2758109824	6520.5	797.728	-3.03101	0.0001	0.000387832
2758111706	6244.96	792.648	-2.97794	0.0002	0.000732757
2758111868	353.402	46.9036	-2.91354	5e-05	0.00020205
2758112215	556.367	74.1048	-2.9084	5e-05	0.00020205
2758111982	79.4511	10.6154	-2.90391	0.00055	0.00184742
2758109354	175.265	23.6034	-2.89247	5e-05	0.00020205
2758109905	164.791	22.2858	-2.88644	0.0056	0.0145012
2758108955	967.102	130.844	-2.88582	0.0112	0.0267626
2758111891	16163.3	2187.46	-2.88539	5e-05	0.00020205
2758111576	718.285	98.3669	-2.86831	5e-05	0.00020205
2758110656	448.128	61.458	-2.86624	5e-05	0.00020205
2758111874	1188.39	163.386	-2.86265	5e-05	0.00020205
2758109860	350.347	49.1612	-2.83319	0.00265	0.00748391
2758111687	564.412	79.3016	-2.83133	5e-05	0.00020205
2758113168	123.028	18.0908	-2.76566	5e-05	0.00020205
2758110218	99.0337	14.5924	-2.7627	5e-05	0.00020205
2758109802	2464.02	364.468	-2.75715	5e-05	0.00020205
2758109355	5059.5	751.798	-2.75058	0.0118	0.0280225
2758109482	137.493	20.4637	-2.74822	0.0002	0.000732757
2758109500	258.007	38.9712	-2.72693	0.00115	0.00359502
2758109744	1015.15	156.038	-2.70173	5e-05	0.00020205
2758110699	14650	2272.63	-2.68847	0.00845	0.0208496
2758113270	1355.83	210.557	-2.68689	5e-05	0.00020205
2758110107	200.391	31.6326	-2.66333	5e-05	0.00020205
2758113170	95.2916	15.481	-2.62185	0.0004	0.00138303
2758109909	494.547	80.8204	-2.61332	5e-05	0.00020205
2758109351	193.276	31.5895	-2.61314	5e-05	0.00020205
2758109499	310.652	50.8736	-2.61031	5e-05	0.00020205
2758111783	20093.1	3292.89	-2.60928	5e-05	0.00020205
2758109993	52223	8594.59	-2.60318	5e-05	0.00020205
2758110799	175.375	28.8992	-2.60135	5e-05	0.00020205
2758113165	757.377	127.114	-2.57489	5e-05	0.00020205
2758111309	306.491	51.7252	-2.56691	5e-05	0.00020205
2758109476	1219.47	208.427	-2.54864	5e-05	0.00020205
2758111692	849.834	146.529	-2.53599	5e-05	0.00020205
2758110696	657.942	113.499	-2.53528	5e-05	0.00020205
2758112053	220.845	38.7005	-2.51261	0.0018	0.00528773
2758111520	1368.49	241.037	-2.50526	5e-05	0.00020205
2758113161	300.096	53.4149	-2.49011	0.00095	0.00303014
2758112264	173.281	30.9253	-2.48625	0.0002	0.000732757
2758109479	384.205	68.8482	-2.48039	5e-05	0.00020205
2758109477	914.702	165.542	-2.4661	0.00015	0.0005652
2758109340	3302.31	606.866	-2.44403	5e-05	0.00020205
2758112151	345.583	64.3416	-2.42521	5e-05	0.00020205
2758110702	115.553	21.528	-2.42427	5e-05	0.00020205
2758109210	515.672	96.3226	-2.42051	5e-05	0.00020205
2758111819	463.88	87.8018	-2.40143	5e-05	0.00020205
2758109874	240.934	46.2615	-2.38076	5e-05	0.00020205
2758112859	10335.5	1984.97	-2.38042	5e-05	0.00020205
2758111516	232.529	45.0492	-2.36784	5e-05	0.00020205
2758112577	3315.22	644.714	-2.36237	5e-05	0.00020205
2758109742	525.691	102.268	-2.36187	5e-05	0.00020205
2758111873	930.527	181.759	-2.35602	0.01455	0.0336117
2758112493	1664.5	325.396	-2.35482	0.00805	0.0199555
2758110219	58.7963	11.52	-2.35159	0.00985	0.0238459
2758109859	299.395	59.1568	-2.33943	5e-05	0.00020205
2758109473	574.846	115.517	-2.31507	5e-05	0.00020205
2758111150	790.694	159.749	-2.30731	5e-05	0.00020205
2758113164	205.698	42.1039	-2.2885	0.0007	0.00230023
2758113190	9096.16	1876.41	-2.27729	5e-05	0.00020205
2758109908	421.727	87.4592	-2.26963	5e-05	0.00020205
2758111259	674.461	140.168	-2.26658	5e-05	0.00020205
2758111778	859.877	178.918	-2.26483	5e-05	0.00020205
2758109534	290.02	60.3906	-2.26376	5e-05	0.00020205
2758111998	258.02	53.8788	-2.25969	5e-05	0.00020205
2758110495	207.643	43.5345	-2.25388	0.0009	0.00289242
2758110373	1216.86	255.221	-2.25334	0.00375	0.010203
2758111501	1131.82	237.63	-2.25186	5e-05	0.00020205
2758109903	66.0733	13.8805	-2.25101	0.0003	0.00106152
2758111269	1342.78	282.802	-2.24736	5e-05	0.00020205
2758109082	413.669	87.4777	-2.24149	5e-05	0.00020205
2758110689	241.587	51.3295	-2.23468	5e-05	0.00020205
2758109857	1543.17	329.985	-2.22542	5e-05	0.00020205
2758109483	68.3463	14.8677	-2.20069	5e-05	0.00020205
2758109324	97.1432	21.1549	-2.19912	0.00505	0.0132633
2758110893	172.469	37.6752	-2.19465	0.0035	0.00960913
2758111796	183.738	40.208	-2.19209	5e-05	0.00020205
2758109743	280.634	61.5323	-2.18927	5e-05	0.00020205
2758109336	2827.12	621.239	-2.18611	5e-05	0.00020205
2758111865	7.37048	1.62163	-2.18431	0.01685	0.0381759
2758109915	64.5811	14.2308	-2.18209	0.00025	0.000900382
2758109413	1534.52	338.628	-2.18002	5e-05	0.00020205
2758112152	444.976	98.4078	-2.17688	5e-05	0.00020205
2758111057	280.463	62.0307	-2.17676	0.006	0.0153309
2758110305	239.781	53.3255	-2.16882	5e-05	0.00020205
2758109750	1928.93	432.989	-2.1554	5e-05	0.00020205
2758110616	3573.86	803.398	-2.1533	5e-05	0.00020205
2758110701	268.876	60.4956	-2.15204	5e-05	0.00020205
2758113167	200.397	45.1335	-2.15059	0.0062	0.0158038
2758108994	242.696	54.7158	-2.14912	0.00025	0.000900382
2758113183	299.178	67.7672	-2.14234	5e-05	0.00020205
2758111589	10225.4	2332.16	-2.13241	5e-05	0.00020205
2758110037	258.719	59.0951	-2.13027	5e-05	0.00020205
2758109501	194.931	44.7791	-2.12207	5e-05	0.00020205
2758108981	192.241	44.1902	-2.12112	5e-05	0.00020205
2758111870	1214.94	280.036	-2.1172	5e-05	0.00020205
2758113279	264.291	61.1323	-2.11212	0.0001	0.000387832
2758113155	153.884	35.887	-2.10031	5e-05	0.00020205
2758113333	673.338	158.256	-2.08907	0.0224	0.0487191
2758112413	1245.74	295.601	-2.07528	5e-05	0.00020205
2758110041	69.6741	16.5469	-2.07406	0.01585	0.0362396
2758111069	1454.04	346.757	-2.06807	5e-05	0.00020205
2758111869	3058.3	730.163	-2.06644	5e-05	0.00020205
2758112667	206.658	49.6683	-2.05685	5e-05	0.00020205
2758111663	1304.25	313.793	-2.05533	5e-05	0.00020205
2758111777	183.005	44.0773	-2.05378	5e-05	0.00020205
2758110312	681.145	164.082	-2.05355	5e-05	0.00020205
2758111363	2610.29	631.507	-2.04734	5e-05	0.00020205
2758111245	462.577	112.651	-2.03783	5e-05	0.00020205
2758110978	538.275	132.86	-2.01843	5e-05	0.00020205
2758109485	67.894	16.8902	-2.0071	5e-05	0.00020205
2758109237	22.9154	5.70464	-2.00611	0.01005	0.0242746
2758111830	619.495	154.336	-2.00502	0.0022	0.00635272
2758109677	1735.27	432.434	-2.00461	5e-05	0.00020205
2758110806	62.1624	15.4929	-2.00443	0.00395	0.0106854
2758111220	183.157	45.778	-2.00035	0.0056	0.0145012
2758108997	392.318	0	-Inf	0.02205	0.0480072
2758109037	27.066	0	-Inf	0.00135	0.0041111
2758109079	57.4082	0	-Inf	0.0001	0.000387832
2758109081	418.994	0	-Inf	5e-05	0.00020205
2758109105	2756.92	0	-Inf	5e-05	0.00020205
2758109229	152.343	0	-Inf	5e-05	0.00020205
2758109270	1902.77	0	-Inf	0.00135	0.0041111
2758109271	34.9644	0	-Inf	5e-05	0.00020205
2758109272	34.1282	0	-Inf	5e-05	0.00020205
2758109283	3638.03	0	-Inf	0.0001	0.000387832
2758109287	42.1872	0	-Inf	5e-05	0.00020205
2758109288	65.7623	0	-Inf	5e-05	0.00020205
2758109294	135.237	0	-Inf	5e-05	0.00020205
2758109296	15.3183	0	-Inf	5e-05	0.00020205
2758109313	39.1626	0	-Inf	0.02285	0.0492932
2758109348	15.1011	0	-Inf	5e-05	0.00020205
2758109352	190.023	0	-Inf	5e-05	0.00020205
2758109396	17.7644	0	-Inf	0.02285	0.0492932
2758109398	32.8333	0	-Inf	5e-05	0.00020205
2758109471	73.198	0	-Inf	5e-05	0.00020205
2758109601	769.247	0	-Inf	5e-05	0.00020205
2758109756	46.1226	0	-Inf	0.00695	0.0175677
2758109777	112.028	0	-Inf	0.00135	0.0041111
2758109831	6.22269	0	-Inf	0.02285	0.0492932
2758109856	207.575	0	-Inf	5e-05	0.00020205
2758109893	59.7538	0	-Inf	0.02285	0.0492932
2758110026	482.592	0	-Inf	5e-05	0.00020205
2758110086	24.7722	0	-Inf	0.02285	0.0492932
2758110090	7.35101	0	-Inf	5e-05	0.00020205
2758110104	44.9884	0	-Inf	5e-05	0.00020205
2758110112	9.88549	0	-Inf	5e-05	0.00020205
2758110117	196.767	0	-Inf	5e-05	0.00020205
2758110158	78.3878	0	-Inf	0.00505	0.0132633
2758110159	8906.6	0	-Inf	0.00135	0.0041111
2758110163	131.227	0	-Inf	5e-05	0.00020205
2758110288	17.273	0	-Inf	5e-05	0.00020205
2758110327	107.148	0	-Inf	0.0001	0.000387832
2758110449	516.029	0	-Inf	0.00135	0.0041111
2758110474	20.8732	0	-Inf	5e-05	0.00020205
2758110659	15.6622	0	-Inf	5e-05	0.00020205
2758110777	225.576	0	-Inf	5e-05	0.00020205
2758110826	1.85331	0	-Inf	0.00135	0.0041111
2758111044	5.57321	0	-Inf	5e-05	0.00020205
2758111093	55.5118	0	-Inf	0.00135	0.0041111
2758111336	10.194	0	-Inf	5e-05	0.00020205
2758111655	22.6106	0	-Inf	0.00135	0.0041111
2758111717	39.255	0	-Inf	5e-05	0.00020205
2758111719	9.08862	0	-Inf	0.00015	0.0005652
2758111720	41.9554	0	-Inf	5e-05	0.00020205
2758111721	55.5143	0	-Inf	0.0001	0.000387832
2758111722	29.3363	0	-Inf	5e-05	0.00020205
2758111739	14.048	0	-Inf	5e-05	0.00020205
2758111816	648.789	0	-Inf	5e-05	0.00020205
2758111826	980.069	0	-Inf	5e-05	0.00020205
2758111899	57.5108	0	-Inf	0.00045	0.00154208
2758111917	66.0672	0	-Inf	0.00135	0.0041111
2758112150	89401.3	0	-Inf	5e-05	0.00020205
2758112222	86.9682	0	-Inf	5e-05	0.00020205
2758112248	29.1055	0	-Inf	0.00135	0.0041111
2758112386	55.0852	0	-Inf	5e-05	0.00020205
2758112387	34.9339	0	-Inf	5e-05	0.00020205
2758112388	25.9559	0	-Inf	0.02285	0.0492932
2758112394	18.8935	0	-Inf	5e-05	0.00020205
2758112424	23.8215	0	-Inf	5e-05	0.00020205
2758112524	46.8865	0	-Inf	0.0003	0.00106152
2758112739	2288.93	0	-Inf	5e-05	0.00020205
2758112755	117.393	0	-Inf	0.02285	0.0492932
2758112759	137.212	0	-Inf	5e-05	0.00020205
2758112812	88.6069	0	-Inf	5e-05	0.00020205
2758112830	32.9666	0	-Inf	5e-05	0.00020205
2758112842	4667.74	0	-Inf	5e-05	0.00020205
2758112918	65.4209	0	-Inf	5e-05	0.00020205
2758113008	21.9259	0	-Inf	5e-05	0.00020205
2758113039	42.0105	0	-Inf	0.0001	0.000387832
2758113059	2306.14	0	-Inf	5e-05	0.00020205
2758113180	41.3688	0	-Inf	0.02285	0.0492932
2758113223	21.9111	0	-Inf	0.02285	0.0492932
2758113229	132.925	0	-Inf	5e-05	0.00020205
2758113267	541.595	0	-Inf	5e-05	0.00020205
2758113285	697.199	0	-Inf	5e-05	0.00020205
2758113305	92.0683	0	-Inf	5e-05	0.00020205
2758113338	1622.75	0	-Inf	0.0001	0.000387832

## Sheet: Xvh in NTJ2_cluture_up
Gene	FPKM_Xvh culture	FPKM_Xvh in NTJ2	log2 fold change Xvh in NTJ2 - Xanh culture	p_value Xvh in NTJ2 - Xanh culture	q_value Xvh in NTJ2 - Xanh culture
2758112347	33.9428	136.126	2.00377	5e-05	0.00020205
2758110279	36.2915	145.769	2.00598	5e-05	0.00020205
2758110931	296.016	1189.14	2.00617	5e-05	0.00020205
2758109022	680.22	2741.34	2.01081	5e-05	0.00020205
2758109978	106.085	427.907	2.01208	5e-05	0.00020205
2758111296	53.8879	217.825	2.01514	5e-05	0.00020205
2758113101	12.0641	49.1062	2.02518	0.0002	0.000732757
2758113130	60.9097	247.959	2.02536	5e-05	0.00020205
2758109438	146.189	595.658	2.02665	5e-05	0.00020205
2758110830	15.3496	62.6918	2.03008	5e-05	0.00020205
2758112635	122.21	501.507	2.0369	5e-05	0.00020205
2758113082	10.9267	44.8722	2.03797	5e-05	0.00020205
2758111921	244.178	1003.89	2.03959	5e-05	0.00020205
2758112338	18.3813	75.7279	2.04259	5e-05	0.00020205
2758113205	52.154	215.477	2.04668	5e-05	0.00020205
2758112267	20.5365	84.9456	2.04835	0.0004	0.00138303
2758112846	61.7498	256.29	2.05327	5e-05	0.00020205
2758109622	10.7251	44.8102	2.06283	5e-05	0.00020205
2758111565	14.796	61.9172	2.06513	5e-05	0.00020205
2758112994	387.772	1623.42	2.06576	5e-05	0.00020205
2758110612	193.092	809.395	2.06756	5e-05	0.00020205
2758110466	125.561	527.109	2.06972	5e-05	0.00020205
2758110249	83.3435	350.145	2.07081	5e-05	0.00020205
2758113345	99.5448	418.672	2.0724	0.0045	0.0119521
2758111391	147.978	622.844	2.07349	5e-05	0.00020205
2758111355	183.388	772.678	2.07497	5e-05	0.00020205
2758109264	28.3136	119.392	2.07614	5e-05	0.00020205
2758109256	241.574	1019.15	2.07684	5e-05	0.00020205
2758110780	60.1749	253.87	2.07686	5e-05	0.00020205
2758112984	32.3067	136.534	2.07935	5e-05	0.00020205
2758109565	72.7095	308.978	2.08729	5e-05	0.00020205
2758111642	41.5679	177.019	2.09036	5e-05	0.00020205
2758109957	109.965	469.966	2.09552	5e-05	0.00020205
2758113178	39.7708	170.316	2.09844	5e-05	0.00020205
2758113133	60.1486	257.887	2.10014	5e-05	0.00020205
2758112332	215.73	925.438	2.10091	5e-05	0.00020205
2758109979	97.0042	416.324	2.10159	5e-05	0.00020205
2758113062	128.07	550.189	2.103	5e-05	0.00020205
2758110783	566.428	2435.49	2.10425	5e-05	0.00020205
2758112753	203.757	876.446	2.10482	5e-05	0.00020205
2758110263	402.795	1734.86	2.1067	5e-05	0.00020205
2758110174	87.405	376.568	2.10712	5e-05	0.00020205
2758110114	24.1378	104.843	2.11886	5e-05	0.00020205
2758112484	189.759	825.303	2.12076	5e-05	0.00020205
2758109044	8.25728	36.4059	2.14043	0.0001	0.000387832
2758110230	30.7354	135.763	2.14311	5e-05	0.00020205
2758112499	113.528	502.038	2.14475	5e-05	0.00020205
2758111157	612.565	2712.29	2.14658	5e-05	0.00020205
2758110115	29.7346	131.711	2.14716	5e-05	0.00020205
2758113181	11.9134	53.1325	2.15701	5e-05	0.00020205
2758109519	39.1517	174.642	2.15726	5e-05	0.00020205
2758110250	45.6139	203.715	2.159	5e-05	0.00020205
2758111097	71.9151	322.229	2.16372	5e-05	0.00020205
2758110972	65.4388	293.711	2.16618	5e-05	0.00020205
2758111214	46.0848	207.021	2.16741	5e-05	0.00020205
2758109368	71.9889	323.478	2.16782	5e-05	0.00020205
2758110068	59.4511	267.624	2.17043	5e-05	0.00020205
2758113083	9.8332	44.4556	2.17663	0.0003	0.00106152
2758110711	20.8956	95.266	2.18876	5e-05	0.00020205
2758111140	64.1819	293.831	2.19475	5e-05	0.00020205
2758111380	505.142	2336.43	2.20955	5e-05	0.00020205
2758111837	27.3403	127.007	2.21581	5e-05	0.00020205
2758111726	15.6378	72.7468	2.21785	0.0001	0.000387832
2758110228	8.73523	40.9837	2.23013	0.0017	0.0050429
2758111064	9.05536	42.6	2.23401	0.00545	0.014182
2758111186	19.5456	91.9871	2.23458	5e-05	0.00020205
2758110264	293.137	1383.35	2.23852	5e-05	0.00020205
2758113129	70.4455	333.799	2.2444	5e-05	0.00020205
2758112095	20.8847	99.1223	2.24676	0.0024	0.00688802
2758109980	45.4791	216.881	2.25363	5e-05	0.00020205
2758110417	37.1994	177.824	2.2571	5e-05	0.00020205
2758110613	625.695	3008.21	2.26537	5e-05	0.00020205
2758110662	31.5119	151.545	2.26578	5e-05	0.00020205
2758113254	14.4987	70.1827	2.27519	0.00035	0.00122616
2758111320	5.50792	26.7136	2.27799	0.0012	0.00373206
2758110927	243.813	1182.94	2.27853	5e-05	0.00020205
2758111839	31.0294	150.867	2.28158	5e-05	0.00020205
2758112398	188.405	918.299	2.28513	5e-05	0.00020205
2758111358	177.73	866.888	2.28616	5e-05	0.00020205
2758113175	5.59673	27.3135	2.28696	5e-05	0.00020205
2758112845	342.256	1676.44	2.29225	5e-05	0.00020205
2758109457	113.509	557.857	2.29709	5e-05	0.00020205
2758112336	41.2992	203.209	2.29878	5e-05	0.00020205
2758112593	29.2183	144.472	2.30584	5e-05	0.00020205
2758112652	52.0014	258.352	2.31272	5e-05	0.00020205
2758113108	40.3451	203.681	2.33584	5e-05	0.00020205
2758112836	35.8152	181.869	2.34425	5e-05	0.00020205
2758111623	10.932	55.5295	2.34469	5e-05	0.00020205
2758110352	4.39828	22.3619	2.34603	5e-05	0.00020205
2758111457	34.9762	178.514	2.3516	5e-05	0.00020205
2758110453	377.859	1956.79	2.37257	5e-05	0.00020205
2758112156	30.703	159.203	2.37442	5e-05	0.00020205
2758110480	21.4094	111.069	2.37515	5e-05	0.00020205
2758110425	31.5124	163.625	2.3764	5e-05	0.00020205
2758111978	34.0789	177.218	2.37858	5e-05	0.00020205
2758113085	33.9021	176.709	2.38193	5e-05	0.00020205
2758108968	29.1558	152.67	2.38856	5e-05	0.00020205
2758111994	114.697	601.208	2.39004	5e-05	0.00020205
2758111379	348.563	1827.3	2.39022	5e-05	0.00020205
2758111234	99.0759	519.845	2.39147	5e-05	0.00020205
2758113343	410.828	2179.54	2.40742	0.00955	0.0232658
2758111888	55.638	296.46	2.41369	5e-05	0.00020205
2758112323	386.1	2069.39	2.42216	5e-05	0.00020205
2758111900	126.97	681.407	2.42403	5e-05	0.00020205
2758112326	102.395	549.641	2.42435	5e-05	0.00020205
2758112107	44.2088	237.532	2.42571	5e-05	0.00020205
2758110804	11.2195	60.8229	2.43861	5e-05	0.00020205
2758112533	44.7263	243.146	2.44263	0.0006	0.00199796
2758109558	103.182	562.18	2.44584	0.01815	0.0406433
2758108966	67.8689	371.441	2.45231	5e-05	0.00020205
2758112287	427.797	2348.47	2.45672	5e-05	0.00020205
2758111556	14.4365	79.6156	2.46333	0.00045	0.00154208
2758108940	31.0342	172.127	2.47154	5e-05	0.00020205
2758113179	41.0776	228.533	2.47598	5e-05	0.00020205
2758112838	10.0269	55.8982	2.47893	5e-05	0.00020205
2758111342	33.7042	189.629	2.49218	5e-05	0.00020205
2758110081	117.016	663.299	2.50295	5e-05	0.00020205
2758112321	673.936	3823.16	2.50408	5e-05	0.00020205
2758112299	730.24	4148.94	2.5063	5e-05	0.00020205
2758113106	1.73337	9.92321	2.51723	0.00745	0.0186867
2758112953	21.795	125.261	2.52287	5e-05	0.00020205
2758110190	1042.33	6006.71	2.52677	5e-05	0.00020205
2758111622	9.46745	55.6525	2.5554	5e-05	0.00020205
2758109562	28.6516	169.219	2.56221	5e-05	0.00020205
2758111132	98.4579	584.991	2.57083	5e-05	0.00020205
2758112301	415.294	2467.54	2.57087	0.0042	0.0112825
2758110654	168.129	1000.83	2.57356	5e-05	0.00020205
2758109518	3.29548	19.6176	2.57359	5e-05	0.00020205
2758113084	19.5929	117.104	2.57938	5e-05	0.00020205
2758109367	63.4801	380.709	2.58431	5e-05	0.00020205
2758113126	280.092	1685.59	2.58928	5e-05	0.00020205
2758113211	281.402	1718.18	2.61018	0.0141	0.0327506
2758108942	44.4096	272.477	2.61719	5e-05	0.00020205
2758110231	31.1052	191.134	2.61936	5e-05	0.00020205
2758111127	12.5302	77.0786	2.62092	5e-05	0.00020205
2758111128	10.7198	66.1241	2.6249	5e-05	0.00020205
2758111444	10.7017	66.3557	2.63238	5e-05	0.00020205
2758112581	54.6299	338.843	2.63285	5e-05	0.00020205
2758109757	23.3847	145.426	2.63665	5e-05	0.00020205
2758110627	105.295	655.216	2.63754	5e-05	0.00020205
2758110287	34.3381	213.909	2.63912	5e-05	0.00020205
2758113091	5.28565	32.9693	2.64097	0.0002	0.000732757
2758110275	0.636416	3.97317	2.64225	0.0084	0.0207503
2758112582	36.426	227.777	2.64458	5e-05	0.00020205
2758112743	18.7986	117.649	2.64579	5e-05	0.00020205
2758110196	195.81	1245.86	2.66962	5e-05	0.00020205
2758111138	50.0291	320.62	2.68003	0.0001	0.000387832
2758109958	682.287	4484.86	2.71661	5e-05	0.00020205
2758113119	444.905	2928.88	2.71878	0.0003	0.00106152
2758110408	40.6365	267.697	2.71975	5e-05	0.00020205
2758111508	28.9087	191.429	2.72724	5e-05	0.00020205
2758112497	100.791	672.433	2.73803	5e-05	0.00020205
2758110451	212.44	1427.42	2.74828	5e-05	0.00020205
2758111435	38.5709	262.186	2.76501	5e-05	0.00020205
2758110947	67.4899	459.162	2.76626	5e-05	0.00020205
2758110235	33.9578	231.814	2.77116	5e-05	0.00020205
2758111559	24.7856	170.64	2.78338	5e-05	0.00020205
2758112537	47.8591	331.403	2.79172	5e-05	0.00020205
2758111152	86.6408	607.21	2.80908	5e-05	0.00020205
2758111990	40.2971	283.745	2.81585	5e-05	0.00020205
2758111792	6.19266	43.6317	2.81674	5e-05	0.00020205
2758109597	22.048	156.47	2.82716	5e-05	0.00020205
2758113224	119.702	853.069	2.83321	5e-05	0.00020205
2758111880	91.7081	663.482	2.85494	5e-05	0.00020205
2758113215	31.9868	233.03	2.86497	5e-05	0.00020205
2758109879	42.6903	315.175	2.88417	5e-05	0.00020205
2758111211	13.0225	96.3148	2.88676	5e-05	0.00020205
2758112259	6.54826	48.4815	2.88825	0.00305	0.00848356
2758112959	565.937	4240.03	2.90536	5e-05	0.00020205
2758113104	2.8921	21.8241	2.91573	5e-05	0.00020205
2758110193	231.777	1755.37	2.92097	5e-05	0.00020205
2758109937	33.0077	250.295	2.92275	5e-05	0.00020205
2758110983	148.653	1129.56	2.92574	5e-05	0.00020205
2758110034	10.0984	77.207	2.93461	5e-05	0.00020205
2758110813	58.9458	453.181	2.94263	5e-05	0.00020205
2758110483	42.1786	327.62	2.95744	5e-05	0.00020205
2758110532	549.53	4307.09	2.97045	5e-05	0.00020205
2758110623	335.82	2640.7	2.97516	5e-05	0.00020205
2758112625	224.636	1772.2	2.97988	5e-05	0.00020205
2758110782	102.847	811.914	2.98083	5e-05	0.00020205
2758109596	6.34697	50.4132	2.98966	5e-05	0.00020205
2758110069	35.8326	285.352	2.9934	5e-05	0.00020205
2758110858	18.6764	149.504	3.0009	5e-05	0.00020205
2758109259	68.216	551.887	3.01619	5e-05	0.00020205
2758111345	11.9465	96.6547	3.01626	5e-05	0.00020205
2758112929	25.664	207.755	3.01707	0.00225	0.00648385
2758113214	30.7388	249.653	3.02179	5e-05	0.00020205
2758113127	130.023	1067.05	3.03679	5e-05	0.00020205
2758110961	1752.07	14411.2	3.04006	5e-05	0.00020205
2758111443	16.904	139.745	3.04736	5e-05	0.00020205
2758108967	27.0817	225.517	3.05785	5e-05	0.00020205
2758110450	212.344	1774.46	3.06291	5e-05	0.00020205
2758109930	56.2977	472.244	3.06838	5e-05	0.00020205
2758109564	31.3872	263.537	3.06976	5e-05	0.00020205
2758110486	20.1348	169.082	3.06997	5e-05	0.00020205
2758112106	26.3806	222.559	3.07664	5e-05	0.00020205
2758112164	18.1463	155.835	3.10227	5e-05	0.00020205
2758113225	150.36	1292.51	3.10368	5e-05	0.00020205
2758110195	129.207	1111.55	3.10482	5e-05	0.00020205
2758112534	7.14325	61.4652	3.10512	5e-05	0.00020205
2758110456	120.903	1044.41	3.11076	5e-05	0.00020205
2758109929	1218.09	10522.4	3.11078	5e-05	0.00020205
2758110245	76.3706	666.689	3.12592	5e-05	0.00020205
2758110439	36.5872	322.068	3.13796	5e-05	0.00020205
2758112322	332.031	2937.86	3.14538	5e-05	0.00020205
2758113087	15.7096	140.774	3.16366	5e-05	0.00020205
2758113099	5.4833	49.4831	3.17382	5e-05	0.00020205
2758112206	32.2553	298.238	3.20885	5e-05	0.00020205
2758112105	44.9582	415.699	3.20888	5e-05	0.00020205
2758113216	34.308	317.317	3.20931	5e-05	0.00020205
2758113096	10	92.9912	3.21709	5e-05	0.00020205
2758110663	11.3878	106.486	3.2251	5e-05	0.00020205
2758110575	153.034	1446.27	3.24041	5e-05	0.00020205
2758110876	24.9679	240.061	3.26525	5e-05	0.00020205
2758112592	29.86	287.844	3.269	5e-05	0.00020205
2758110857	34.8894	338.432	3.278	5e-05	0.00020205
2758110811	43.5215	424.211	3.28498	5e-05	0.00020205
2758111235	79.0178	770.805	3.28612	5e-05	0.00020205
2758111071	154.669	1513.3	3.29044	5e-05	0.00020205
2758111158	37.6412	369.518	3.29526	5e-05	0.00020205
2758110868	187.035	1872.29	3.32342	5e-05	0.00020205
2758113027	86.6964	882.219	3.34709	5e-05	0.00020205
2758109793	160.737	1668.61	3.37587	5e-05	0.00020205
2758113226	141.476	1501.27	3.40755	5e-05	0.00020205
2758113030	26.581	283.346	3.4141	5e-05	0.00020205
2758110966	21.4164	229.378	3.42094	5e-05	0.00020205
2758112535	234.306	2535.52	3.43581	5e-05	0.00020205
2758110191	210.047	2290.95	3.44716	5e-05	0.00020205
2758110879	142.081	1550.27	3.44772	5e-05	0.00020205
2758110247	82.3076	906.128	3.46062	5e-05	0.00020205
2758110712	29.6839	333.333	3.48921	5e-05	0.00020205
2758111541	52.9645	595.686	3.49145	5e-05	0.00020205
2758111133	38.128	434.057	3.50896	5e-05	0.00020205
2758111126	11.7783	136.541	3.53513	5e-05	0.00020205
2758110209	107.403	1256.36	3.54814	5e-05	0.00020205
2758111980	15.3425	179.81	3.55087	5e-05	0.00020205
2758111135	74.3909	885.544	3.57337	5e-05	0.00020205
2758110210	46.1499	553.52	3.58423	5e-05	0.00020205
2758111894	11.468	138.4	3.59316	5e-05	0.00020205
2758112825	54.9966	680.09	3.62831	5e-05	0.00020205
2758112103	35.9908	449.692	3.64324	5e-05	0.00020205
2758111099	32.459	411.073	3.66271	5e-05	0.00020205
2758111187	44.4187	565.352	3.66991	5e-05	0.00020205
2758113093	3.01116	38.67	3.68283	5e-05	0.00020205
2758111265	75.493	971.09	3.68519	5e-05	0.00020205
2758111134	48.4246	629.001	3.69925	5e-05	0.00020205
2758111096	35.4187	460.107	3.69938	5e-05	0.00020205
2758110080	49.9096	660.988	3.72723	5e-05	0.00020205
2758113092	4.34638	57.852	3.73448	5e-05	0.00020205
2758112554	106.625	1422.44	3.73775	5e-05	0.00020205
2758111902	49.709	669.662	3.75185	5e-05	0.00020205
2758111705	14.333	194.327	3.76107	5e-05	0.00020205
2758113203	26.1111	355.884	3.76867	5e-05	0.00020205
2758110194	107.863	1477.12	3.77552	5e-05	0.00020205
2758111704	22.9031	321.657	3.81191	5e-05	0.00020205
2758111991	178.425	2565.63	3.84592	5e-05	0.00020205
2758113088	6.18453	89.205	3.85039	5e-05	0.00020205
2758110880	38.4489	557.87	3.85892	5e-05	0.00020205
2758110320	19.8977	293.619	3.88327	5e-05	0.00020205
2758110246	38.5829	583.951	3.91981	5e-05	0.00020205
2758112485	48.1378	731.789	3.92619	5e-05	0.00020205
2758111236	137.344	2089.95	3.9276	5e-05	0.00020205
2758112207	23.7741	365.095	3.94081	5e-05	0.00020205
2758112835	20.7082	318.088	3.94115	5e-05	0.00020205
2758111409	58.3697	911.409	3.96481	5e-05	0.00020205
2758110895	13.1502	207.958	3.98314	5e-05	0.00020205
2758109835	19.8972	322.691	4.01952	5e-05	0.00020205
2758110321	18.0868	294.613	4.02581	5e-05	0.00020205
2758111625	7.39528	122.655	4.05186	5e-05	0.00020205
2758112834	26.3417	448.292	4.08902	5e-05	0.00020205
2758111510	45.5956	806.625	4.14493	5e-05	0.00020205
2758109373	23.1709	421.712	4.18587	5e-05	0.00020205
2758111298	164.106	3010.06	4.19709	5e-05	0.00020205
2758112175	6.51875	120.028	4.20263	5e-05	0.00020205
2758110479	5.38486	103.976	4.2712	5e-05	0.00020205
2758110192	97.7064	1915.3	4.29297	5e-05	0.00020205
2758111979	8.74136	175.709	4.32919	5e-05	0.00020205
2758112591	1696.46	34810.5	4.35893	5e-05	0.00020205
2758111125	26.3362	560.426	4.4114	5e-05	0.00020205
2758112833	9.32106	200.098	4.42407	5e-05	0.00020205
2758109878	56.1719	1206.58	4.42494	5e-05	0.00020205
2758111322	152.522	3282.3	4.42762	5e-05	0.00020205
2758112536	45.4232	1005.6	4.46848	5e-05	0.00020205
2758112879	19.063	424.775	4.47785	5e-05	0.00020205
2758112877	37.8439	845.87	4.4823	5e-05	0.00020205
2758110248	14.6506	330.797	4.49692	5e-05	0.00020205
2758112651	114.46	2599.58	4.50536	5e-05	0.00020205
2758112878	25.3388	576.52	4.50795	5e-05	0.00020205
2758111440	35.3824	811.522	4.51953	5e-05	0.00020205
2758111032	82.829	1906.15	4.52438	5e-05	0.00020205
2758112824	42.6333	1015.02	4.57339	5e-05	0.00020205
2758111031	189.836	4679.88	4.62365	5e-05	0.00020205
2758111124	39.3885	982.638	4.64082	5e-05	0.00020205
2758109869	40.8051	1025.16	4.65095	5e-05	0.00020205
2758112881	33.7758	853.821	4.65987	5e-05	0.00020205
2758110120	24.1955	625.257	4.69164	5e-05	0.00020205
2758110869	107.989	2810.57	4.7019	5e-05	0.00020205
2758113089	1.36533	38.1247	4.8034	5e-05	0.00020205
2758111458	12.569	355.125	4.82039	5e-05	0.00020205
2758112880	35.3035	1014.23	4.84444	5e-05	0.00020205
2758110481	9.68571	283.033	4.86897	5e-05	0.00020205
2758113094	1.7743	51.8536	4.86912	5e-05	0.00020205
2758112177	5.80069	170.29	4.87562	5e-05	0.00020205
2758111992	188.496	5563.1	4.88328	5e-05	0.00020205
2758111159	5.4081	160.338	4.88985	5e-05	0.00020205
2758110232	3.58401	107.355	4.90468	5e-05	0.00020205
2758109868	34.8731	1060.56	4.92657	5e-05	0.00020205
2758110484	14.1108	434.263	4.9437	5e-05	0.00020205
2758110914	49.4616	1527.73	4.94894	5e-05	0.00020205
2758111624	4.7084	148.794	4.98193	5e-05	0.00020205
2758110965	35.3011	1131.16	5.00195	5e-05	0.00020205
2758111011	46.8487	1523.39	5.02313	5e-05	0.00020205
2758111023	32.6205	1077.45	5.0457	5e-05	0.00020205
2758111266	85.9049	2845.58	5.04984	5e-05	0.00020205
2758112178	9.02273	303.881	5.0738	5e-05	0.00020205
2758113090	1.8849	63.911	5.0835	5e-05	0.00020205
2758110948	13.7684	502.532	5.18978	5e-05	0.00020205
2758111008	30.6046	1205.64	5.29991	5e-05	0.00020205
2758111026	3883.33	153339	5.30329	5e-05	0.00020205
2758111009	14.6623	602.909	5.36175	5e-05	0.00020205
2758111901	398.94	17029	5.41568	5e-05	0.00020205
2758111007	30.4876	1305.57	5.42031	5e-05	0.00020205
2758110984	86.4772	3789.33	5.45348	5e-05	0.00020205
2758111010	22.3482	1008.33	5.49567	5e-05	0.00020205
2758110713	6.63168	303.004	5.51382	5e-05	0.00020205
2758112176	7.25241	332.092	5.51698	5e-05	0.00020205
2758111025	55.8478	2594.59	5.53786	5e-05	0.00020205
2758111018	10.1587	477.904	5.55594	5e-05	0.00020205
2758109865	28.2765	1401.68	5.63141	5e-05	0.00020205
2758110985	6.97881	354.21	5.66548	5e-05	0.00020205
2758112553	42.8721	2212.25	5.68933	5e-05	0.00020205
2758109866	11.2603	586.002	5.70159	5e-05	0.00020205
2758110485	14.8539	776.018	5.70718	5e-05	0.00020205
2758110881	77.4561	4179.41	5.75378	5e-05	0.00020205
2758109836	8.89161	498.944	5.81029	5e-05	0.00020205
2758110714	11.2526	647.456	5.84645	5e-05	0.00020205
2758111021	14.5251	837.458	5.84939	5e-05	0.00020205
2758110715	20.7821	1292.78	5.959	5e-05	0.00020205
2758111029	3.72385	240.093	6.01065	0.0002	0.000732757
2758111460	46.0209	2988.08	6.02079	5e-05	0.00020205
2758111019	8.18552	552.204	6.07598	5e-05	0.00020205
2758111012	21.8447	1555.32	6.15379	5e-05	0.00020205
2758109837	8.7243	633.979	6.18325	5e-05	0.00020205
2758111017	13.8501	1016.19	6.19713	5e-05	0.00020205
2758110116	12.144	901.406	6.21386	5e-05	0.00020205
2758111014	35.0229	2649.48	6.24127	5e-05	0.00020205
2758111020	14.1154	1122.96	6.3139	5e-05	0.00020205
2758111024	26.0827	2207.03	6.40287	5e-05	0.00020205
2758109838	5.2996	523.52	6.62622	5e-05	0.00020205
2758111004	17.8241	2153.73	6.91686	5e-05	0.00020205
2758111013	16.33	2022.53	6.95249	5e-05	0.00020205
2758111005	13.7742	1921.28	7.12395	5e-05	0.00020205
2758111015	15.422	2470.37	7.32359	5e-05	0.00020205
2758111027	7.07053	1157.69	7.35522	5e-05	0.00020205
2758109891	27.0706	4685.16	7.43523	5e-05	0.00020205
2758111016	48.6426	8460.1	7.44231	5e-05	0.00020205
2758111006	9.7255	12216.9	10.2948	5e-05	0.00020205
