# Supplementary material for: Escalation in the host-pathogen arms race: A host resistance response corresponds to a heightened bacterial virulence response
Source: PLoS Pathog. 2021 Jan 11;17(1):e1009175. doi: 10.1371/journal.ppat.1009175 (PMC7822516; doi:10.1371/journal.ppat.1009175)
Supplement: S8 Table — (XLSX) [file ppat.1009175.s019.xlsx]

## Sheet: Xvh in BS_cluture_down
Selected statistical test : Hypergeometric test
Selected correction : Benjamini & Hochberg False Discovery Rate (FDR) correction
Selected significance level : 0.05
Testing option : Use whole annotation as reference set
The selected cluster :
2758112514	2758110697	2758110216	2758109860	2758110699	2758112755	2758110693	2758111782	2758110696	2758111783	2758110690	2758109904	2758113165	2758112230	2758110691	2758113164	2758109907	2758111260	2758113161	2758109353	2758110218	2758110977	2758109352	2758110217	2758109351	2758111823	2758110219	2758110978	2758112759	2758112900	2758112227	2758111259	2758110721	2758111655	2758112741	2758109579	2758109859	2758113276	2758111891	2758113153	2758111093	2758112905	2758111814	2758110449	2758110327	2758112901	2758112902	2758112627	2758110159	2758110158
No annotations were retrieved for the following entities:
2758112514	2758110697	2758110216	2758110699	2758112755	2758110655	2758110776	2758110892	2758110891	2758110253	2758111782	2758110696	2758111783	2758110690	2758109904	2758113165	2758112230	2758110691	2758113164	2758109824	2758112150	2758109907	2758111260	2758112393	2758113161	2758111907	2758109353	2758110218	2758109352	2758110217	2758112759	2758112427	2758110721	2758111655	2758112662	2758109777	2758111692	2758111891	2758113153	2758111093	2758112905	2758111814	2758110449	2758110327	2758110649	2758112627	2758110648	2758110159	2758110158	2758109884
GO-ID	p-value	corr p-value	x	n	X	N	Description	Genes in test set
6457	8.6902e-07	0.00031198	6	17	46	2078	protein folding	2758112900|2758110226|2758113187|2758110076|2758112901|2758112902
51082	1.3813e-05	0.0024795	4	8	46	2078	unfolded protein binding	2758113187|2758110076|2758112901|2758112902
[truncated: 81 more columns]

## Sheet: Xvh in BS_cluture_up
Selected statistical test : Hypergeometric test
Selected correction : Benjamini & Hochberg False Discovery Rate (FDR) correction
Selected significance level : 0.05
Testing option : Use whole annotation as reference set
The selected cluster :
2758112635	2758111546	2758109466	2758109465	2758112994	2758110331	2758110210	2758110330	2758112992	2758112993	2758110571	2758110450	2758111306	2758111307	2758110445	2758110444	2758111899	2758112501	2758111894	2758110320	2758112984	2758110321	2758111099	2758110207	2758109583	2758110209	2758112748	2758109565	2758112732	2758109564	2758109322	2758109321	2758109569	2758112299	2758112178	2758112176	2758111880	2758112177	2758112175	2758112293	2758111084	2758112294	2758111409	2758111405	2758111889	2758110319	2758110439	2758110318	2758109552	2758111510
2758110417	2758112836	2758111855	2758113119	2758110881	2758109656	2758110408	2758112824	2758112825	2758111601	2758111602	2758110876	2758110633	2758112810	2758110078	2758112499	2758112497	2758110079	2758110195	2758110194	2758110197	2758110196	2758110191	2758110190	2758110193	2758110192	2758110636	2758109891	2758111725	2758110863	2758110984	2758110623	2758111159	2758113217	2758113216	2758110985	2758109757	2758109878	2758110067	2758113215	2758113214	2758112365	2758110069	2758110068	2758109519	2758112484	2758112361	2758109879	2758112809	2758111839
No annotations were retrieved for the following entities:
2758111546	2758111029	2758109466	2758109465	2758111027	2758110853	2758110210	2758111025	2758111026	2758109866	2758109623	2758109865	2758111024	2758109628	2758110571	2758111380	2758111381	2758110855	2758111306	2758111307	2758111899	2758111379	2758111016	2758111894	2758112984	2758111013	2758111490	2758109063	2758110849	2758109062	2758110207	2758110965	2758110209	2758112748	2758111007	2758110830	2758110951	2758112732	2758111006	2758110034	2758111004	2758112299	2758112178	2758112212	2758111880	2758112177	2758111361	2758111084	2758111409	2758110713
GO-ID	p-value	corr p-value	x	n	X	N	Description	Genes in test set
3735	1.6696e-11	6.2763e-09	22	52	174	2078	structural constituent of ribosome	2758112305|2758112306|2758113119|2758112314|2758112303|2758112304|2758112810|2758112994|2758112301|2758112302|2758112992|2758112310|2758112321|2758112993|2758112311|2758112300|2758112322|2758112320|2758110926|2758110927|2758109022|2758112318
8652	1.7507e-11	6.2763e-09	25	67	174	2078	cellular amino acid biosynthetic process	2758108972|2758109621|2758109565|2758108971|2758109564|2758110331|2758108976|2758108975|2758110450|2758110197|2758110196|2758109551|2758109550|2758110445|2758110225|2758110444|2758111236|2758109552|2758108965|2758109757|2758110069|2758108969|2758108966|2758109562|2758112824
5840	2.6508e-11	6.3355e-09	22	53	174	2078	ribosome	2758112305|2758112306|2758113119|2758112314|2758112303|2758112304|2758112810|2758112994|2758112301|2758112302|2758112992|2758112310|2758112321|2758112993|2758112311|2758112300|2758112322|2758112320|2758110926|2758110927|2758109022|2758112318
30529	4.1539e-11	7.4459e-09	22	54	174	2078	ribonucleoprotein complex	2758112305|2758112306|2758113119|2758112314|2758112303|2758112304|2758112810|2758112994|2758112301|2758112302|2758112992|2758112310|2758112321|2758112993|2758112311|2758112300|2758112322|2758112320|2758110926|2758110927|2758109022|2758112318
9309	7.7699e-11	1.1142e-08	25	71	174	2078	amine biosynthetic process	2758108972|2758109621|2758109565|2758108971|2758109564|2758110331|2758108976|2758108975|2758110450|2758110197|2758110196|2758109551|2758109550|2758110445|2758110225|2758110444|2758111236|2758109552|2758108965|2758109757|2758110069|2758108969|2758108966|2758109562|2758112824
44445	1.4869e-10	1.523e-08	22	57	174	2078	cytosolic part	2758112305|2758112306|2758113119|2758112314|2758112303|2758112304|2758112810|2758112994|2758112323|2758112302|2758112992|2758112310|2758112321|2758112993|2758112289|2758112300|2758112322|2758112320|2758112290|2758110927|2758109022|2758112318
5829	1.4869e-10	1.523e-08	22	57	174	2078	cytosol	2758112305|2758112306|2758113119|2758112314|2758112303|2758112304|2758112810|2758112994|2758112323|2758112302|2758112992|2758112310|2758112321|2758112993|2758112289|2758112300|2758112322|2758112320|2758112290|2758110927|2758109022|2758112318
44444	1.0609e-09	9.5085e-08	28	97	174	2078	cytoplasmic part	2758112314|2758110612|2758112810|2758112994|2758112992|2758112310|2758112993|2758112311|2758110613|2758112318|2758110445|2758112305|2758112306|2758113119|2758112303|2758112304|2758112301|2758112323|2758112302|2758112321|2758112289|2758112300|2758112322|2758112320|2758112290|2758110926|2758110927|2758109022
44446	1.6338e-09	1.2824e-07	21	58	174	2078	intracellular organelle part	2758112305|2758112306|2758113119|2758112314|2758112303|2758110612|2758112304|2758112810|2758112994|2758112302|2758112992|2758112310|2758112321|2758112993|2758112300|2758112322|2758112320|2758110927|2758109022|2758110613|2758112318
33279	1.7886e-09	1.2824e-07	19	48	174	2078	ribosomal subunit	2758112305|2758112306|2758113119|2758112314|2758112303|2758112304|2758112810|2758112994|2758112302|2758112992|2758112310|2758112321|2758112993|2758112300|2758112322|2758112320|2758110927|2758109022|2758112318
22626	2.711e-09	1.7671e-07	19	49	174	2078	cytosolic ribosome	2758112305|2758112306|2758113119|2758112314|2758112303|2758112304|2758112810|2758112994|2758112302|2758112992|2758112310|2758112321|2758112993|2758112300|2758112322|2758112320|2758110927|2758109022|2758112318
5198	4.6037e-09	2.3578e-07	24	78	174	2078	structural molecule activity	2758112305|2758112306|2758113119|2758112314|2758112303|2758112304|2758112810|2758112994|2758112301|2758112302|2758112992|2758112310|2758112321|2758112993|2758112311|2758112300|2758112322|2758112320|2758110926|2758110927|2758109980|2758109022|2758112318|2758112407
43226	4.6037e-09	2.3578e-07	24	78	174	2078	organelle	2758112305|2758112306|2758113119|2758112314|2758112303|2758110612|2758112304|2758112810|2758112994|2758112301|2758112302|2758112992|2758112310|2758112321|2758112993|2758112311|2758112300|2758112322|2758112320|2758110926|2758110927|2758109022|2758110613|2758112318
43229	4.6037e-09	2.3578e-07	24	78	174	2078	intracellular organelle	2758112305|2758112306|2758113119|2758112314|2758112303|2758110612|2758112304|2758112810|2758112994|2758112301|2758112302|2758112992|2758112310|2758112321|2758112993|2758112311|2758112300|2758112322|2758112320|2758110926|2758110927|2758109022|2758110613|2758112318
43228	1.0288e-08	4.459e-07	22	69	174	2078	non-membrane-bounded organelle	2758112305|2758112306|2758113119|2758112314|2758112303|2758112304|2758112810|2758112994|2758112301|2758112302|2758112992|2758112310|2758112321|2758112993|2758112311|2758112300|2758112322|2758112320|2758110926|2758110927|2758109022|2758112318
43232	1.0288e-08	4.459e-07	22	69	174	2078	intracellular non-membrane-bounded organelle	2758112305|2758112306|2758113119|2758112314|2758112303|2758112304|2758112810|2758112994|2758112301|2758112302|2758112992|2758112310|2758112321|2758112993|2758112311|2758112300|2758112322|2758112320|2758110926|2758110927|2758109022|2758112318
46394	1.1194e-08	4.459e-07	27	100	174	2078	carboxylic acid biosynthetic process	2758108972|2758109621|2758109565|2758108971|2758109564|2758110876|2758110331|2758108976|2758108975|2758110450|2758110197|2758110196|2758109551|2758109550|2758110445|2758110225|2758110444|2758111236|2758109552|2758108965|2758109757|2758110069|2758108969|2758112484|2758108966|2758109562|2758112824
16053	1.1194e-08	4.459e-07	27	100	174	2078	organic acid biosynthetic process	2758108972|2758109621|2758109565|2758108971|2758109564|2758110876|2758110331|2758108976|2758108975|2758110450|2758110197|2758110196|2758109551|2758109550|2758110445|2758110225|2758110444|2758111236|2758109552|2758108965|2758109757|2758110069|2758108969|2758112484|2758108966|2758109562|2758112824
6412	1.2414e-08	4.6847e-07	26	94	174	2078	translation	2758112314|2758112810|2758112994|2758112992|2758112310|2758112332|2758112993|2758112311|2758112293|2758112294|2758112318|2758112305|2758112306|2758113119|2758112303|2758112304|2758112301|2758112302|2758112321|2758112300|2758112322|2758112320|2758110926|2758112809|2758110927|2758109022
32991	1.7678e-08	6.3376e-07	37	173	174	2078	macromolecular complex	2758112314|2758110612|2758109321|2758109123|2758112810|2758112994|2758112992|2758112310|2758112993|2758112311|2758111020|2758110613|2758112318|2758110445|2758112305|2758112306|2758113119|2758112303|2758112347|2758112304|2758110320|2758112301|2758112345|2758112323|2758112302|2758112346|2758111015|2758112321|2758112289|2758112300|2758112322|2758112320|2758112290|2758110926|2758110927|2758110229|275…
44422	2.3984e-08	8.1887e-07	21	66	174	2078	organelle part	2758112305|2758112306|2758113119|2758112314|2758112303|2758110612|2758112304|2758112810|2758112994|2758112302|2758112992|2758112310|2758112321|2758112993|2758112300|2758112322|2758112320|2758110927|2758109022|2758110613|2758112318
44249	6.0792e-07	1.9813e-05	67	471	174	2078	cellular biosynthetic process	2758108972|2758110852|2758109621|2758108971|2758110851|2758112314|2758110612|2758112994|2758110331|2758108976|2758110330|2758108975|2758112992|2758112310|2758112993|2758112311|2758110450|2758109551|2758110613|2758109550|2758112318|2758110445|2758112305|2758110444|2758112306|2758111855|2758113119|2758112303|2758112304|2758108965|2758112301|2758112302|2758112300|2758108969|2758109979|2758108966|275…
9084	7.6634e-07	2.389e-05	8	12	174	2078	glutamine family amino acid biosynthetic process	2758108972|2758109621|2758111236|2758108976|2758108965|2758108975|2758110197|2758108966
9058	1.2002e-06	3.5855e-05	67	479	174	2078	biosynthetic process	2758108972|2758110852|2758109621|2758108971|2758110851|2758112314|2758110612|2758112994|2758110331|2758108976|2758110330|2758108975|2758112992|2758112310|2758112993|2758112311|2758110450|2758109551|2758110613|2758109550|2758112318|2758110445|2758112305|2758110444|2758112306|2758111855|2758113119|2758112303|2758112304|2758108965|2758112301|2758112302|2758112300|2758108969|2758109979|2758108966|275…
313	2.3551e-06	6.7543e-05	14	41	174	2078	organellar ribosome	2758112305|2758112306|2758112303|2758112304|2758112810|2758112994|2758112302|2758112992|2758112310|2758112993|2758112322|2758110927|2758109022|2758112318
6520	2.7709e-06	7.6412e-05	27	128	174	2078	cellular amino acid metabolic process	2758108972|2758109621|2758109565|2758108971|2758109564|2758110331|2758108976|2758108975|2758109622|2758110450|2758110197|2758110196|2758109551|2758109550|2758110445|2758110225|2758110444|2758111236|2758109552|2758108965|2758109757|2758110067|2758110069|2758108969|2758108966|2758109562|2758112824
44106	5.2038e-06	0.00013819	27	132	174	2078	cellular amine metabolic process	2758108972|2758109621|2758109565|2758108971|2758109564|2758110331|2758108976|2758108975|2758109622|2758110450|2758110197|2758110196|2758109551|2758109550|2758110445|2758110225|2758110444|2758111236|2758109552|2758108965|2758109757|2758110067|2758110069|2758108969|2758108966|2758109562|2758112824
22627	7.328e-06	0.00018118	9	19	174	2078	cytosolic small ribosomal subunit	2758112305|2758112303|2758112810|2758112992|2758112321|2758112993|2758112322|2758112320|2758109022
15935	7.328e-06	0.00018118	9	19	174	2078	small ribosomal subunit	2758112305|2758112303|2758112810|2758112992|2758112321|2758112993|2758112322|2758112320|2758109022
9064	1.4837e-05	0.0003546	8	16	174	2078	glutamine family amino acid metabolic process	2758108972|2758109621|2758111236|2758108976|2758108965|2758108975|2758110197|2758108966
6591	2.1829e-05	0.00049365	5	6	174	2078	ornithine metabolic process	2758108972|2758108971|2758108965|2758108969|2758108966
6519	2.2032e-05	0.00049365	27	142	174	2078	cellular amino acid and derivative metabolic process	2758108972|2758109621|2758109565|2758108971|2758109564|2758110331|2758108976|2758108975|2758109622|2758110450|2758110197|2758110196|2758109551|2758109550|2758110445|2758110225|2758110444|2758111236|2758109552|2758108965|2758109757|2758110067|2758110069|2758108969|2758108966|2758109562|2758112824
10467	3.3925e-05	0.00073711	30	170	174	2078	gene expression	2758111921|2758112314|2758112810|2758112994|2758112992|2758112310|2758112332|2758112993|2758112311|2758112293|2758112294|2758112318|2758112305|2758112306|2758113119|2758112303|2758112304|2758112301|2758112323|2758112302|2758112321|2758112289|2758112300|2758112322|2758112320|2758112290|2758110926|2758112809|2758110927|2758109022
44267	5.4707e-05	0.0011537	27	149	174	2078	cellular protein metabolic process	2758110852|2758112314|2758112810|2758112994|2758112992|2758112310|2758112332|2758112993|2758112311|2758112293|2758112294|2758112318|2758112305|2758112306|2758113119|2758112303|2758112304|2758112301|2758112302|2758112321|2758112300|2758112322|2758112320|2758110926|2758112809|2758110927|2758109022
22625	6.4532e-05	0.0012853	10	29	174	2078	cytosolic large ribosomal subunit	2758112306|2758113119|2758112314|2758112304|2758112994|2758112302|2758112310|2758112300|2758110927|2758112318
15934	6.4532e-05	0.0012853	10	29	174	2078	large ribosomal subunit	2758112306|2758113119|2758112314|2758112304|2758112994|2758112302|2758112310|2758112300|2758110927|2758112318
9059	7.0967e-05	0.0013752	31	185	174	2078	macromolecule biosynthetic process	2758110852|2758111921|2758112314|2758112810|2758112994|2758112992|2758112310|2758112332|2758112993|2758112311|2758112293|2758112294|2758112318|2758112305|2758112306|2758113119|2758112303|2758112304|2758112301|2758112323|2758112302|2758112321|2758112289|2758112300|2758112322|2758112320|2758112290|2758110926|2758112809|2758110927|2758109022
314	9.2624e-05	0.0017477	7	15	174	2078	organellar small ribosomal subunit	2758112305|2758112303|2758112810|2758112992|2758112993|2758112322|2758109022
9308	9.5356e-05	0.0017531	28	162	174	2078	amine metabolic process	2758108972|2758109621|2758109565|2758108971|2758109564|2758110331|2758108976|2758108975|2758111265|2758109622|2758110450|2758110197|2758110196|2758109551|2758109550|2758110445|2758110225|2758110444|2758111236|2758109552|2758108965|2758109757|2758110067|2758110069|2758108969|2758108966|2758109562|2758112824
5737	0.00010518	0.0018854	30	180	174	2078	cytoplasm	2758112314|2758110612|2758112810|2758112994|2758112992|2758112310|2758112993|2758112311|2758110613|2758112318|2758110445|2758112305|2758112306|2758113119|2758112303|2758113217|2758112304|2758112301|2758112323|2758112302|2758112321|2758109656|2758112289|2758112300|2758112322|2758112320|2758112290|2758110926|2758110927|2758109022
34645	0.00011703	0.0020466	30	181	174	2078	cellular macromolecule biosynthetic process	2758111921|2758112314|2758112810|2758112994|2758112992|2758112310|2758112332|2758112993|2758112311|2758112293|2758112294|2758112318|2758112305|2758112306|2758113119|2758112303|2758112304|2758112301|2758112323|2758112302|2758112321|2758112289|2758112300|2758112322|2758112320|2758112290|2758110926|2758112809|2758110927|2758109022
19538	0.00018057	0.0030825	31	194	174	2078	protein metabolic process	2758110852|2758112314|2758112810|2758112994|2758112992|2758112310|2758112332|2758112993|2758112311|2758112293|2758112294|2758109891|2758112318|2758112305|2758112306|2758113119|2758112303|2758112304|2758112301|2758109878|2758112302|2758110663|2758112640|2758112321|2758112300|2758112322|2758112320|2758110926|2758112809|2758110927|2758109022
44271	0.00038687	0.0064508	31	202	174	2078	cellular nitrogen compound biosynthetic process	2758108972|2758109621|2758109565|2758108971|2758109564|2758110612|2758110331|2758108976|2758110330|2758108975|2758110450|2758110197|2758110196|2758112095|2758109551|2758110613|2758109550|2758110439|2758110445|2758110225|2758110444|2758111855|2758111236|2758109552|2758108965|2758109757|2758110069|2758108969|2758108966|2758109562|2758112824
19752	0.00046656	0.0073391	30	195	174	2078	carboxylic acid metabolic process	2758108972|2758109621|2758109565|2758108971|2758109564|2758110876|2758110331|2758108976|2758112499|2758108975|2758109622|2758110450|2758110197|2758110196|2758109551|2758109550|2758110445|2758110225|2758110444|2758111236|2758109552|2758108965|2758109757|2758110067|2758110069|2758108969|2758112484|2758108966|2758109562|2758112824
43436	0.00046656	0.0073391	30	195	174	2078	oxoacid metabolic process	2758108972|2758109621|2758109565|2758108971|2758109564|2758110876|2758110331|2758108976|2758112499|2758108975|2758109622|2758110450|2758110197|2758110196|2758109551|2758109550|2758110445|2758110225|2758110444|2758111236|2758109552|2758108965|2758109757|2758110067|2758110069|2758108969|2758112484|2758108966|2758109562|2758112824
5622	0.00047085	0.0073391	37	260	174	2078	intracellular	2758112833|2758110972|2758110931|2758112314|2758110612|2758109123|2758112810|2758112994|2758112992|2758112310|2758112993|2758112311|2758111460|2758110613|2758112318|2758110445|2758112305|2758112306|2758113119|2758112303|2758113217|2758112304|2758110320|2758112301|2758112323|2758112302|2758112321|2758109656|2758112289|2758112300|2758112322|2758112320|2758112290|2758110926|2758112809|2758110927|275…
6526	0.00057785	0.0084555	3	3	174	2078	arginine biosynthetic process	2758108972|2758108965|2758108966
42450	0.00057785	0.0084555	3	3	174	2078	arginine biosynthetic process via ornithine	2758108972|2758108965|2758108966
9088	0.00057785	0.0084555	3	3	174	2078	threonine biosynthetic process	2758109564|2758109757|2758109562
6082	0.00061187	0.0087742	30	198	174	2078	organic acid metabolic process	2758108972|2758109621|2758109565|2758108971|2758109564|2758110876|2758110331|2758108976|2758112499|2758108975|2758109622|2758110450|2758110197|2758110196|2758109551|2758109550|2758110445|2758110225|2758110444|2758111236|2758109552|2758108965|2758109757|2758110067|2758110069|2758108969|2758112484|2758108966|2758109562|2758112824
42180	0.00079584	0.011189	30	201	174	2078	cellular ketone metabolic process	2758108972|2758109621|2758109565|2758108971|2758109564|2758110876|2758110331|2758108976|2758112499|2758108975|2758109622|2758110450|2758110197|2758110196|2758109551|2758109550|2758110445|2758110225|2758110444|2758111236|2758109552|2758108965|2758109757|2758110067|2758110069|2758108969|2758112484|2758108966|2758109562|2758112824
44283	0.00097616	0.013366	32	222	174	2078	small molecule biosynthetic process	2758108972|2758109621|2758109565|2758108971|2758109564|2758110612|2758110876|2758110331|2758108976|2758108975|2758110450|2758110197|2758110196|2758112095|2758109551|2758110613|2758109550|2758110439|2758110445|2758110225|2758110444|2758111855|2758111236|2758109552|2758108965|2758109757|2758110069|2758108969|2758112484|2758108966|2758109562|2758112824
44459	0.00098799	0.013366	13	60	174	2078	plasma membrane part	2758110612|2758112347|2758109123|2758112345|2758112346|2758112640|2758111791|2758110174|2758110229|2758109583|2758110613|2758112319|2758112836
44424	0.0013385	0.017773	32	226	174	2078	intracellular part	2758112314|2758110612|2758109123|2758112810|2758112994|2758112992|2758112310|2758112993|2758112311|2758110613|2758112318|2758110445|2758112305|2758112306|2758113119|2758112303|2758113217|2758112304|2758110320|2758112301|2758112323|2758112302|2758112321|2758109656|2758112289|2758112300|2758112322|2758112320|2758112290|2758110926|2758110927|2758109022
9067	0.0014784	0.019273	7	22	174	2078	aspartate family amino acid biosynthetic process	2758110225|2758109564|2758109757|2758110069|2758110196|2758109562|2758112824
15419	0.0021685	0.023399	3	4	174	2078	sulfate transmembrane-transporting ATPase activity	2758112347|2758112345|2758112346
8272	0.0021685	0.023399	3	4	174	2078	sulfate transport	2758112347|2758112345|2758112346
103	0.0021685	0.023399	3	4	174	2078	sulfate assimilation	2758110321|2758110319|2758110318
30880	0.0021685	0.023399	3	4	174	2078	RNA polymerase complex	2758112290|2758112323|2758112289
345	0.0021685	0.023399	3	4	174	2078	cytosolic DNA-directed RNA polymerase complex	2758112290|2758112323|2758112289
6525	0.0021685	0.023399	3	4	174	2078	arginine metabolic process	2758108972|2758108965|2758108966
6549	0.0021685	0.023399	3	4	174	2078	isoleucine metabolic process	2758110445|2758110444|2758109757
428	0.0021685	0.023399	3	4	174	2078	DNA-directed RNA polymerase complex	2758112290|2758112323|2758112289
19202	0.0021685	0.023399	3	4	174	2078	amino acid kinase activity	2758109565|2758109564|2758108975
15116	0.0021685	0.023399	3	4	174	2078	sulfate transmembrane transporter activity	2758112347|2758112345|2758112346
9097	0.0021685	0.023399	3	4	174	2078	isoleucine biosynthetic process	2758110445|2758110444|2758109757
6790	0.0021865	0.023399	10	43	174	2078	sulfur metabolic process	2758110225|2758110331|2758110320|2758109757|2758110069|2758110321|2758110196|2758110319|2758110439|2758110318
46356	0.0025039	0.025286	6	18	174	2078	acetyl-CoA catabolic process	2758110378|2758112501|2758109123|2758109504|2758110264|2758110263
9109	0.0025039	0.025286	6	18	174	2078	coenzyme catabolic process	2758110378|2758112501|2758109123|2758109504|2758110264|2758110263
6099	0.0025039	0.025286	6	18	174	2078	tricarboxylic acid cycle	2758110378|2758112501|2758109123|2758109504|2758110264|2758110263
51187	0.0025039	0.025286	6	18	174	2078	cofactor catabolic process	2758110378|2758112501|2758109123|2758109504|2758110264|2758110263
5886	0.0025539	0.025433	14	74	174	2078	plasma membrane	2758110227|2758110612|2758112347|2758109123|2758112345|2758112346|2758112640|2758111791|2758110174|2758110229|2758109583|2758110613|2758112319|2758112836
45333	0.0033571	0.032973	7	25	174	2078	cellular respiration	2758110378|2758112501|2758109123|2758109504|2758110264|2758113089|2758110263
9060	0.0034091	0.033032	6	19	174	2078	aerobic respiration	2758110378|2758112501|2758109123|2758109504|2758110264|2758110263
44464	0.0040963	0.036993	64	576	174	2078	cell part	2758112833|2758110972|2758112834|2758110931|2758112314|2758110612|2758112994|2758112992|2758112310|2758112993|2758112311|2758113089|2758111460|2758111020|2758110174|2758110170|2758110613|2758112318|2758112319|2758112836|2758110445|2758112305|2758112306|2758113119|2758112303|2758112347|2758112304|2758110320|2758112301|2758112345|2758112302|2758112346|2758109613|2758111015|2758109612|2758109656|275…
5623	0.0040963	0.036993	64	576	174	2078	cell	2758112833|2758110972|2758112834|2758110931|2758112314|2758110612|2758112994|2758112992|2758112310|2758112993|2758112311|2758113089|2758111460|2758111020|2758110174|2758110170|2758110613|2758112318|2758112319|2758112836|2758110445|2758112305|2758112306|2758113119|2758112303|2758112347|2758112304|2758110320|2758112301|2758112345|2758112302|2758112346|2758109613|2758111015|2758109612|2758109656|275…
96	0.0041678	0.036993	5	14	174	2078	sulfur amino acid metabolic process	2758110225|2758110331|2758109757|2758110069|2758110196
97	0.0041678	0.036993	5	14	174	2078	sulfur amino acid biosynthetic process	2758110225|2758110331|2758109757|2758110069|2758110196
315	0.0042753	0.036993	7	26	174	2078	organellar large ribosomal subunit	2758112306|2758112304|2758112994|2758112302|2758112310|2758110927|2758112318
9066	0.0042753	0.036993	7	26	174	2078	aspartate family amino acid metabolic process	2758110225|2758109564|2758109757|2758110069|2758110196|2758109562|2758112824
51287	0.0042823	0.036993	4	9	174	2078	NAD or NADH binding	2758108971|2758109757|2758110465|2758110450
30254	0.0042823	0.036993	4	9	174	2078	protein secretion by the type III secretion system	2758111017|2758111014|2758111015|2758111020
9082	0.0042823	0.036993	4	9	174	2078	branched chain family amino acid biosynthetic process	2758110445|2758110444|2758109757|2758110450
31226	0.0046088	0.03934	9	40	174	2078	intrinsic to plasma membrane	2758112347|2758112345|2758112346|2758112640|2758111791|2758110174|2758109583|2758112319|2758112836
16774	0.0050876	0.041929	3	5	174	2078	phosphotransferase activity, carboxyl group as acceptor	2758109565|2758108975|2758108969
6566	0.0050876	0.041929	3	5	174	2078	threonine metabolic process	2758109564|2758109757|2758109562
46912	0.0050876	0.041929	3	5	174	2078	transferase activity, transferring acyl groups, acyl groups converted into alkyl on transfer	2758110378|2758112501|2758110263
9987	0.0057483	0.046836	99	986	174	2078	cellular process	2758112635|2758110852|2758109621|2758110851|2758110612|2758112994|2758110331|2758109504|2758110330|2758112992|2758112993|2758109622|2758110450|2758111020|2758110174|2758110613|2758110445|2758110444|2758112501|2758111017|2758110320|2758111014|2758111015|2758110321|2758109979|2758109980|2758109583|2758109565|2758111921|2758109564|2758109322|2758109321|2758112332|2758112293|2758112294|2758110712|275…
[truncated: 205 more columns]

## Sheet: Xvh in Grassl_cluture_down
Selected statistical test : Hypergeometric test
Selected correction : Benjamini & Hochberg False Discovery Rate (FDR) correction
Selected significance level : 0.05
Testing option : Use whole annotation as reference set
The selected cluster :
2758109742	2758112514	2758110697	2758109741	2758110216	2758111269	2758109860	2758110699	2758109343	2758109867	2758109229	2758110693	2758110696	2758109744	2758109985	2758110332	2758111783	2758113168	2758110690	2758113167	2758113165	2758113286	2758110691	2758113164	2758112230	2758113285	2758109907	2758113162	2758113161	2758109905	2758113170	2758109190	2758111706	2758109353	2758110218	2758110977	2758111309	2758110217	2758109352	2758109351	2758110616	2758110219	2758110978	2758110687	2758112900	2758112227	2758111259	2758111655	2758113039	2758111254
No annotations were retrieved for the following entities:
2758109742	2758112514	2758110697	2758109741	2758110216	2758110699	2758109867	2758109229	2758110696	2758109744	2758110332	2758111783	2758113168	2758110690	2758113167	2758113165	2758110691	2758113164	2758112230	2758113285	2758109907	2758113162	2758113161	2758109905	2758113170	2758111706	2758109353	2758110218	2758110217	2758109352	2758110616	2758110687	2758111655	2758113039	2758109336	2758110288	2758111891	2758109857	2758113153	2758111093	2758111816	2758110729	2758111814	2758110449	2758109341	2758110159	2758110158	2758112215	2758111520	2758108997
GO-ID	p-value	corr p-value	x	n	X	N	Description	Genes in test set
46914	1.2859e-05	0.0040633	9	57	56	2078	transition metal ion binding	2758111269|2758109354|2758109985|2758110805|2758109859|2758109084|2758109083|2758109351|2758113270
46872	0.00027989	0.033692	10	102	56	2078	metal ion binding	2758111269|2758111259|2758109354|2758109985|2758110805|2758109859|2758109084|2758109083|2758109351|2758113270
43169	0.00056111	0.033692	10	111	56	2078	cation binding	2758111269|2758111259|2758109354|2758109985|2758110805|2758109859|2758109084|2758109083|2758109351|2758113270
6302	0.00071362	0.033692	2	2	56	2078	double-strand break repair	2758113286|2758111309
6303	0.00071362	0.033692	2	2	56	2078	double-strand break repair via nonhomologous end joining	2758113286|2758111309
726	0.00071362	0.033692	2	2	56	2078	non-recombinational repair	2758113286|2758111309
43167	0.00074634	0.033692	10	115	56	2078	ion binding	2758111269|2758111259|2758109354|2758109985|2758110805|2758109859|2758109084|2758109083|2758109351|2758113270
[truncated: 116 more columns]

## Sheet: Xvh in Grassl_cluture_up
File created with bingo (c) on 2019-2-10 at 21:07:07
ontology: namespace
curator: bingo
Selected ontology file : bundle://112.0:1/data/GO_Full
Selected annotation file : D:\Dual RNAseq_sorghum Xanh data_from Adam 20190122\Data analysis_cuffdiff_classicfpkm_dispersionpercondition\go term\binggo file\xanh go import\Final version_all go including tigr_20181121\Xanh_all_go.gaf
Discarded evidence codes :
Overrepresentation
Selected statistical test : Hypergeometric test
Selected correction : Benjamini & Hochberg False Discovery Rate (FDR) correction
Selected significance level : 0.05
Testing option : Use whole annotation as reference set
The selected cluster :
2758112635	2758111546	2758112754	2758110331	2758112994	2758110210	2758110451	2758110330	2758112992	2758110575	2758110571	2758110450	2758111306	2758110445	2758111656	2758110444	2758112743	2758111894	2758110320	2758112984	2758110321	2758111099	2758111096	2758113030	2758110207	2758112508	2758112505	2758110209	2758112748	2758111888	2758109565	2758109564	2758113027	2758109569	2758111642	2758112299	2758112178	2758112176	2758111880	2758112177	2758112175	2758112293	2758112294	2758111409	2758109450	2758110319	2758110439	2758110664	2758110425	2758109431
2758112321	2758109710	2758111354	2758112322	2758109838	2758109716	2758112320	2758109837	2758109715	2758113099	2758110263	2758109836	2758109835	2758113096	2758113094	2758110948	2758109044	2758112208	2758110825	2758111119	2758112954	2758112833	2758110411	2758112834	2758112955	2758111624	2758110532	2758110895	2758113129	2758112953	2758113128	2758113127	2758113126	2758112277	2758111980	2758110530	2758111187	2758113122	2758112276	2758112274	2758111061	2758109793	2758112838	2758112959	2758111988	2758111625	2758112956	2758112835	2758112836	2758113119
No annotations were retrieved for the following entities:
2758111546	2758111029	2758112754	2758111027	2758112117	2758110210	2758111025	2758110451	2758113203	2758111026	2758109866	2758111023	2758109865	2758111266	2758111024	2758110571	2758111140	2758112592	2758109869	2758111380	2758111381	2758112591	2758111306	2758111018	2758110961	2758111019	2758112743	2758111379	2758111016	2758111894	2758112984	2758111013	2758111010	2758111096	2758112581	2758111490	2758113030	2758109062	2758110207	2758110966	2758110965	2758112505	2758110209	2758112748	2758110830	2758111007	2758111128	2758111126	2758111005	2758111006
GO-ID	p-value	corr p-value	x	n	X	N	Description	Genes in test set
32991	4.6291e-09	1.5629e-06	40	173	189	2078	macromolecular complex	2758112954|2758109522|2758112955|2758112314|2758110612|2758109123|2758112953|2758112994|2758112992|2758112310|2758112311|2758111021|2758113122|2758111020|2758110613|2758112318|2758112956|2758110445|2758112305|2758112306|2758113119|2758112303|2758112304|2758110320|2758112301|2758112323|2758112302|2758111015|2758111279|2758111012|2758112321|2758112289|2758112300|2758112322|2758111011|2758112320|275…
3735	5.342e-09	1.5629e-06	20	52	189	2078	structural constituent of ribosome	2758112305|2758112306|2758113119|2758112314|2758112303|2758112304|2758112994|2758112301|2758112302|2758112992|2758112310|2758112321|2758112311|2758112300|2758112322|2758112320|2758110926|2758110927|2758109022|2758112318
44444	7.6638e-09	1.5629e-06	28	97	189	2078	cytoplasmic part	2758109522|2758112314|2758110612|2758112994|2758112992|2758112310|2758112311|2758113122|2758110613|2758112318|2758110445|2758112305|2758112306|2758113119|2758112303|2758112304|2758112301|2758112323|2758112302|2758112321|2758112289|2758112300|2758112322|2758112320|2758112290|2758110926|2758110927|2758109022
5840	7.9034e-09	1.5629e-06	20	53	189	2078	ribosome	2758112305|2758112306|2758113119|2758112314|2758112303|2758112304|2758112994|2758112301|2758112302|2758112992|2758112310|2758112321|2758112311|2758112300|2758112322|2758112320|2758110926|2758110927|2758109022|2758112318
30529	1.1563e-08	1.8292e-06	20	54	189	2078	ribonucleoprotein complex	2758112305|2758112306|2758113119|2758112314|2758112303|2758112304|2758112994|2758112301|2758112302|2758112992|2758112310|2758112321|2758112311|2758112300|2758112322|2758112320|2758110926|2758110927|2758109022|2758112318
43226	2.5506e-08	2.6919e-06	24	78	189	2078	organelle	2758112305|2758112306|2758113119|2758109400|2758112314|2758112303|2758110612|2758112304|2758112994|2758112301|2758112302|2758112992|2758112310|2758112321|2758112311|2758112300|2758112322|2758112320|2758109439|2758110926|2758110927|2758109022|2758110613|2758112318
43229	2.5506e-08	2.6919e-06	24	78	189	2078	intracellular organelle	2758112305|2758112306|2758113119|2758109400|2758112314|2758112303|2758110612|2758112304|2758112994|2758112301|2758112302|2758112992|2758112310|2758112321|2758112311|2758112300|2758112322|2758112320|2758109439|2758110926|2758110927|2758109022|2758110613|2758112318
30254	3.3907e-08	2.6919e-06	8	9	189	2078	protein secretion by the type III secretion system	2758111017|2758111014|2758111015|2758111012|2758111021|2758111011|2758111020|2758111009
44445	3.4032e-08	2.6919e-06	20	57	189	2078	cytosolic part	2758112305|2758112306|2758113119|2758112314|2758112303|2758112304|2758112994|2758112323|2758112302|2758112992|2758112310|2758112321|2758112289|2758112300|2758112322|2758112320|2758112290|2758110927|2758109022|2758112318
5829	3.4032e-08	2.6919e-06	20	57	189	2078	cytosol	2758112305|2758112306|2758113119|2758112314|2758112303|2758112304|2758112994|2758112323|2758112302|2758112992|2758112310|2758112321|2758112289|2758112300|2758112322|2758112320|2758112290|2758110927|2758109022|2758112318
43228	4.9877e-08	3.2877e-06	22	69	189	2078	non-membrane-bounded organelle	2758112305|2758112306|2758113119|2758109400|2758112314|2758112303|2758112304|2758112994|2758112301|2758112302|2758112992|2758112310|2758112321|2758112311|2758112300|2758112322|2758112320|2758109439|2758110926|2758110927|2758109022|2758112318
43232	4.9877e-08	3.2877e-06	22	69	189	2078	intracellular non-membrane-bounded organelle	2758112305|2758112306|2758113119|2758109400|2758112314|2758112303|2758112304|2758112994|2758112301|2758112302|2758112992|2758112310|2758112321|2758112311|2758112300|2758112322|2758112320|2758109439|2758110926|2758110927|2758109022|2758112318
6412	7.4633e-08	4.5411e-06	26	94	189	2078	translation	2758112314|2758112994|2758112992|2758112310|2758112332|2758112311|2758113122|2758112276|2758112293|2758112294|2758112318|2758112305|2758112306|2758113119|2758112303|2758112304|2758112301|2758112302|2758112321|2758112300|2758112322|2758112320|2758110926|2758112809|2758110927|2758109022
5198	1.25e-07	7.0623e-06	23	78	189	2078	structural molecule activity	2758112305|2758112306|2758113119|2758109400|2758112314|2758112303|2758109431|2758112304|2758112994|2758112301|2758112302|2758112992|2758112310|2758112321|2758112311|2758112300|2758112322|2758112320|2758110926|2758110927|2758109980|2758109022|2758112318
44446	2.7152e-07	1.4318e-05	19	58	189	2078	intracellular organelle part	2758112305|2758112306|2758113119|2758112314|2758112303|2758110612|2758112304|2758112994|2758112302|2758112992|2758112310|2758112321|2758112300|2758112322|2758112320|2758110927|2758109022|2758110613|2758112318
33279	3.3574e-07	1.6598e-05	17	48	189	2078	ribosomal subunit	2758112305|2758112306|2758113119|2758112314|2758112303|2758112304|2758112994|2758112302|2758112992|2758112310|2758112321|2758112300|2758112322|2758112320|2758110927|2758109022|2758112318
22626	4.7339e-07	2.2026e-05	17	49	189	2078	cytosolic ribosome	2758112305|2758112306|2758113119|2758112314|2758112303|2758112304|2758112994|2758112302|2758112992|2758112310|2758112321|2758112300|2758112322|2758112320|2758110927|2758109022|2758112318
44422	5.4539e-07	2.3967e-05	20	66	189	2078	organelle part	2758112305|2758112306|2758113119|2758109400|2758112314|2758112303|2758110612|2758112304|2758112994|2758112302|2758112992|2758112310|2758112321|2758112300|2758112322|2758112320|2758110927|2758109022|2758110613|2758112318
30257	5.9294e-06	0.00024685	5	5	189	2078	type III protein secretion system complex	2758111015|2758111012|2758111021|2758111011|2758111020
10467	9.5379e-06	0.00037722	33	170	189	2078	gene expression	2758111921|2758112314|2758112994|2758112992|2758112310|2758112332|2758112311|2758113122|2758112276|2758112293|2758112294|2758113085|2758112318|2758112305|2758112306|2758113119|2758112303|2758112304|2758112301|2758112323|2758112302|2758112321|2758112289|2758112300|2758112322|2758109716|2758112320|2758109715|2758112290|2758110926|2758112809|2758110927|2758109022
8652	1.407e-05	0.00052998	18	67	189	2078	cellular amino acid biosynthetic process	2758110445|2758108972|2758110444|2758109565|2758108971|2758109564|2758111236|2758110331|2758108965|2758109757|2758108975|2758110069|2758108969|2758110450|2758108966|2758110196|2758109562|2758112824
19538	2.7101e-05	0.00097439	35	194	189	2078	protein metabolic process	2758112314|2758112534|2758112994|2758112992|2758112310|2758112332|2758112311|2758113122|2758112276|2758109868|2758112293|2758112294|2758113083|2758109891|2758112318|2758112305|2758110664|2758112306|2758113119|2758112303|2758112304|2758112301|2758109878|2758112302|2758110663|2758112640|2758112321|2758112300|2758112322|2758112320|2758113175|2758110926|2758112809|2758110927|2758109022
6591	3.2945e-05	0.0011059	5	6	189	2078	ornithine metabolic process	2758108972|2758108971|2758108965|2758108969|2758108966
9309	3.3554e-05	0.0011059	18	71	189	2078	amine biosynthetic process	2758110445|2758108972|2758110444|2758109565|2758108971|2758109564|2758111236|2758110331|2758108965|2758109757|2758108975|2758110069|2758108969|2758110450|2758108966|2758110196|2758109562|2758112824
22625	0.0001318	0.0040097	10	29	189	2078	cytosolic large ribosomal subunit	2758112306|2758113119|2758112314|2758112304|2758112994|2758112302|2758112310|2758112300|2758110927|2758112318
15934	0.0001318	0.0040097	10	29	189	2078	large ribosomal subunit	2758112306|2758113119|2758112314|2758112304|2758112994|2758112302|2758112310|2758112300|2758110927|2758112318
51179	0.00014712	0.0043102	43	278	189	2078	localization	2758112954|2758111107|2758111327|2758112834|2758112955|2758109400|2758110612|2758112953|2758111344|2758113027|2758111021|2758112175|2758110174|2758111020|2758110613|2758110712|2758109450|2758111009|2758112956|2758112319|2758112836|2758111656|2758111458|2758110469|2758109431|2758111457|2758111017|2758111014|2758111234|2758113215|2758109613|2758111015|2758111279|2758112640|2758111012|2758109838|275…
313	0.00016853	0.0047608	12	41	189	2078	organellar ribosome	2758112305|2758112306|2758112303|2758112304|2758112994|2758112302|2758112992|2758112310|2758112322|2758110927|2758109022|2758112318
51234	0.00021204	0.0055907	40	256	189	2078	establishment of localization	2758112954|2758111107|2758111327|2758112834|2758112955|2758110612|2758112953|2758111344|2758113027|2758111021|2758112175|2758110174|2758111020|2758110613|2758110712|2758109450|2758111009|2758112956|2758112319|2758112836|2758111656|2758111458|2758110469|2758111457|2758111017|2758111014|2758111234|2758113215|2758109613|2758111015|2758111279|2758112640|2758111012|2758109838|2758111099|2758111011|275…
6810	0.00021204	0.0055907	40	256	189	2078	transport	2758112954|2758111107|2758111327|2758112834|2758112955|2758110612|2758112953|2758111344|2758113027|2758111021|2758112175|2758110174|2758111020|2758110613|2758110712|2758109450|2758111009|2758112956|2758112319|2758112836|2758111656|2758111458|2758110469|2758111457|2758111017|2758111014|2758111234|2758113215|2758109613|2758111015|2758111279|2758112640|2758111012|2758109838|2758111099|2758111011|275…
34645	0.00023364	0.0058977	31	181	189	2078	cellular macromolecule biosynthetic process	2758111921|2758112314|2758112994|2758112992|2758112310|2758112332|2758112311|2758113122|2758112276|2758112293|2758112294|2758113085|2758112318|2758112305|2758112306|2758113119|2758112303|2758112304|2758112301|2758112323|2758112302|2758112321|2758112289|2758112300|2758112322|2758112320|2758112290|2758110926|2758112809|2758110927|2758109022
44267	0.00023859	0.0058977	27	149	189	2078	cellular protein metabolic process	2758112314|2758112534|2758112994|2758112992|2758112310|2758112332|2758112311|2758113122|2758112276|2758112293|2758112294|2758112318|2758112305|2758112306|2758113119|2758112303|2758112304|2758112301|2758112302|2758112321|2758112300|2758112322|2758112320|2758110926|2758112809|2758110927|2758109022
15114	0.00030865	0.0071806	4	5	189	2078	phosphate transmembrane transporter activity	2758112954|2758112955|2758112953|2758112956
15415	0.00030865	0.0071806	4	5	189	2078	phosphate transmembrane-transporting ATPase activity	2758112954|2758112955|2758112953|2758112956
9059	0.00035272	0.0079716	31	185	189	2078	macromolecule biosynthetic process	2758111921|2758112314|2758112994|2758112992|2758112310|2758112332|2758112311|2758113122|2758112276|2758112293|2758112294|2758113085|2758112318|2758112305|2758112306|2758113119|2758112303|2758112304|2758112301|2758112323|2758112302|2758112321|2758112289|2758112300|2758112322|2758112320|2758112290|2758110926|2758112809|2758110927|2758109022
46394	0.00043459	0.0092909	20	100	189	2078	carboxylic acid biosynthetic process	2758110445|2758108972|2758110444|2758109565|2758108971|2758109564|2758111236|2758110876|2758110331|2758108965|2758109757|2758108975|2758110069|2758108969|2758112484|2758110450|2758108966|2758110196|2758109562|2758112824
16053	0.00043459	0.0092909	20	100	189	2078	organic acid biosynthetic process	2758110445|2758108972|2758110444|2758109565|2758108971|2758109564|2758111236|2758110876|2758110331|2758108965|2758109757|2758108975|2758110069|2758108969|2758112484|2758110450|2758108966|2758110196|2758109562|2758112824
44249	0.00051175	0.010653	62	471	189	2078	cellular biosynthetic process	2758108972|2758108971|2758112314|2758110612|2758110331|2758112994|2758110330|2758108975|2758112992|2758112310|2758112311|2758113122|2758112276|2758110450|2758112274|2758113085|2758110613|2758112318|2758110445|2758112305|2758110444|2758112306|2758113119|2758112303|2758112304|2758112301|2758108965|2758112302|2758112300|2758108969|2758109979|2758108966|2758110926|2758110927|2758109980|2758111979|275…
6526	0.00074157	0.014307	3	3	189	2078	arginine biosynthetic process	2758108972|2758108965|2758108966
9088	0.00074157	0.014307	3	3	189	2078	threonine biosynthetic process	2758109564|2758109757|2758109562
42450	0.00074157	0.014307	3	3	189	2078	arginine biosynthetic process via ornithine	2758108972|2758108965|2758108966
9058	0.00083194	0.015668	62	479	189	2078	biosynthetic process	2758108972|2758108971|2758112314|2758110612|2758110331|2758112994|2758110330|2758108975|2758112992|2758112310|2758112311|2758113122|2758112276|2758110450|2758112274|2758113085|2758110613|2758112318|2758110445|2758112305|2758110444|2758112306|2758113119|2758112303|2758112304|2758112301|2758108965|2758112302|2758112300|2758108969|2758109979|2758108966|2758110926|2758110927|2758109980|2758111979|275…
22627	0.00090147	0.016206	7	19	189	2078	cytosolic small ribosomal subunit	2758112305|2758112303|2758112992|2758112321|2758112322|2758112320|2758109022
15935	0.00090147	0.016206	7	19	189	2078	small ribosomal subunit	2758112305|2758112303|2758112992|2758112321|2758112322|2758112320|2758109022
6817	0.0018644	0.03206	4	7	189	2078	phosphate transport	2758112954|2758112955|2758112953|2758112956
19843	0.0018644	0.03206	4	7	189	2078	rRNA binding	2758112314|2758112992|2758112322|2758109716
44459	0.0021442	0.035977	13	60	189	2078	plasma membrane part	2758112954|2758111327|2758112955|2758110469|2758110612|2758109123|2758112953|2758112640|2758110174|2758110613|2758112956|2758112319|2758112836
15075	0.0021832	0.035977	16	82	189	2078	ion transmembrane transporter activity	2758111656|2758112954|2758111327|2758112955|2758110469|2758110612|2758112953|2758111234|2758113215|2758111099|2758111011|2758110174|2758110613|2758110712|2758112956|2758112836
5737	0.0023408	0.037787	28	180	189	2078	cytoplasm	2758109522|2758112314|2758110612|2758112994|2758112992|2758112310|2758112311|2758113122|2758110613|2758112318|2758110445|2758112305|2758112306|2758113119|2758112303|2758112304|2758112301|2758112323|2758112302|2758112321|2758112289|2758112300|2758112322|2758112320|2758112290|2758110926|2758110927|2758109022
9084	0.0027513	0.038396	5	12	189	2078	glutamine family amino acid biosynthetic process	2758108972|2758111236|2758108965|2758108975|2758108966
30880	0.0027669	0.038396	3	4	189	2078	RNA polymerase complex	2758112290|2758112323|2758112289
345	0.0027669	0.038396	3	4	189	2078	cytosolic DNA-directed RNA polymerase complex	2758112290|2758112323|2758112289
6525	0.0027669	0.038396	3	4	189	2078	arginine metabolic process	2758108972|2758108965|2758108966
6549	0.0027669	0.038396	3	4	189	2078	isoleucine metabolic process	2758110445|2758110444|2758109757
428	0.0027669	0.038396	3	4	189	2078	DNA-directed RNA polymerase complex	2758112290|2758112323|2758112289
19202	0.0027669	0.038396	3	4	189	2078	amino acid kinase activity	2758109565|2758109564|2758108975
9097	0.0027669	0.038396	3	4	189	2078	isoleucine biosynthetic process	2758110445|2758110444|2758109757
22857	0.0030666	0.041822	26	166	189	2078	transmembrane transporter activity	2758112954|2758111107|2758111327|2758112834|2758112955|2758110612|2758112953|2758111344|2758113027|2758110174|2758110613|2758110712|2758112956|2758112319|2758112836|2758111656|2758110469|2758111457|2758111234|2758113215|2758109613|2758109838|2758111099|2758111011|2758112023|2758112508
[truncated: 205 more columns]

## Sheet: Xvh in NTJ2_cluture_down
Selected statistical test : Hypergeometric test
Selected correction : Benjamini & Hochberg False Discovery Rate (FDR) correction
Selected significance level : 0.05
Testing option : Use whole annotation as reference set
The selected cluster :
2758110697	2758110699	2758112755	2758111663	2758109229	2758110693	2758110696	2758109348	2758113168	2758111783	2758109105	2758110690	2758113167	2758109903	2758113165	2758110691	2758113164	2758113285	2758109908	2758109907	2758113161	2758109905	2758113170	2758109909	2758109353	2758110218	2758111309	2758109473	2758109352	2758109351	2758110219	2758109471	2758112759	2758111777	2758111778	2758111899	2758110689	2758110688	2758111655	2758113039	2758113279	2758109336	2758111891	2758113155	2758113270	2758111093	2758110449	2758109341	2758110327	2758109340
No annotations were retrieved for the following entities:
2758109500	2758109742	2758110697	2758110699	2758112755	2758111663	2758109229	2758110696	2758109348	2758109744	2758113168	2758111783	2758109105	2758110690	2758113167	2758109903	2758113165	2758110691	2758113164	2758113285	2758109908	2758109907	2758113161	2758109905	2758113170	2758111706	2758109353	2758110218	2758109473	2758109352	2758111826	2758110616	2758109471	2758112759	2758111777	2758111778	2758111899	2758110689	2758110688	2758111655	2758113039	2758109856	2758112222	2758109336	2758110288	2758111891	2758113155	2758109857	2758110163	2758111093
GO-ID	p-value	corr p-value	x	n	X	N	Description	Genes in test set
60089	1.2643e-05	0.0018965	16	159	64	2078	molecular transducer activity	2758109477|2758110799|2758109487|2758112667|2758110693|2758113279|2758109479|2758109743|2758109501|2758109915|2758109914|2758113073|2758109397|2758109485|2758109483|2758109482
4871	1.2643e-05	0.0018965	16	159	64	2078	signal transducer activity	2758109477|2758110799|2758109487|2758112667|2758110693|2758113279|2758109479|2758109743|2758109501|2758109915|2758109914|2758113073|2758109397|2758109485|2758109483|2758109482
23046	5.7623e-05	0.0039713	16	179	64	2078	signaling process	2758109477|2758110799|2758109487|2758112667|2758110693|2758113279|2758109479|2758109743|2758109501|2758109915|2758109914|2758113073|2758109397|2758109485|2758109483|2758109482
23060	5.7623e-05	0.0039713	16	179	64	2078	signal transmission	2758109477|2758110799|2758109487|2758112667|2758110693|2758113279|2758109479|2758109743|2758109501|2758109915|2758109914|2758113073|2758109397|2758109485|2758109483|2758109482
23052	6.6189e-05	0.0039713	16	181	64	2078	signaling	2758109477|2758110799|2758109487|2758112667|2758110693|2758113279|2758109479|2758109743|2758109501|2758109915|2758109914|2758113073|2758109397|2758109485|2758109483|2758109482
6935	0.00014889	0.004963	5	18	64	2078	chemotaxis	2758110656|2758113279|2758109501|2758109914|2758109397
42330	0.00014889	0.004963	5	18	64	2078	taxis	2758110656|2758113279|2758109501|2758109914|2758109397
7610	0.00014889	0.004963	5	18	64	2078	behavior	2758110656|2758113279|2758109501|2758109914|2758109397
7626	0.00014889	0.004963	5	18	64	2078	locomotory behavior	2758110656|2758113279|2758109501|2758109914|2758109397
9605	0.0005189	0.015567	5	23	64	2078	response to external stimulus	2758110656|2758113279|2758109501|2758109914|2758109397
7165	0.00087892	0.022333	11	121	64	2078	signal transduction	2758110799|2758109487|2758112667|2758113279|2758109479|2758109743|2758109914|2758109397|2758109485|2758109483|2758109482
15002	0.00089332	0.022333	3	7	64	2078	heme-copper terminal oxidase activity	2758111874|2758111870|2758111871
40011	0.0011371	0.026241	6	40	64	2078	locomotion	2758110656|2758113279|2758109501|2758109413|2758109914|2758109397
46914	0.0014773	0.031656	7	57	64	2078	transition metal ion binding	2758111269|2758109354|2758111870|2758110805|2758109859|2758109351|2758113270
[truncated: 177 more columns]

## Sheet: Xvh in NTJ2_cluture_up
Selected statistical test : Hypergeometric test
Selected correction : Benjamini & Hochberg False Discovery Rate (FDR) correction
Selected significance level : 0.05
Testing option : Use whole annotation as reference set
The selected cluster :
2758112635	2758110456	2758112877	2758112878	2758112994	2758110210	2758112753	2758110451	2758110575	2758110453	2758111541	2758110450	2758112879	2758112625	2758112743	2758111894	2758110320	2758112984	2758109457	2758110321	2758111099	2758111096	2758111097	2758113030	2758110209	2758109565	2758111888	2758109564	2758111642	2758113027	2758112299	2758112178	2758112176	2758111880	2758112177	2758112175	2758111409	2758110439	2758112845	2758110425	2758109438	2758110782	2758111994	2758109558	2758111510	2758110663	2758111991	2758110783	2758110662	2758111992
2758109957	2758110263	2758113099	2758109836	2758109835	2758113096	2758113094	2758110948	2758110947	2758109044	2758111623	2758110654	2758112833	2758110532	2758110895	2758112834	2758111624	2758113129	2758112953	2758111622	2758113127	2758113126	2758112398	2758112156	2758111980	2758111186	2758111187	2758111064	2758111508	2758109793	2758112838	2758112959	2758112835	2758111625	2758110417	2758112836	2758113119	2758110881	2758110880	2758111298	2758112267	2758111296	2758110081	2758110080	2758110408	2758111979	2758112824	2758111978	2758112825	2758113108
No annotations were retrieved for the following entities:
2758112877	2758110210	2758112753	2758110451	2758112625	2758112743	2758111894	2758112984	2758109457	2758111096	2758111097	2758113030	2758110209	2758111642	2758112299	2758112178	2758111880	2758112177	2758111409	2758110425	2758109438	2758110782	2758111994	2758111510	2758110783	2758110662	2758111992	2758113133	2758112287	2758111990	2758110780	2758113130	2758111071	2758112846	2758112554	2758112553	2758113088	2758113084	2758113093	2758113092	2758113090	2758110811	2758111900	2758110813	2758110247	2758110246	2758110248	2758110484	2758110245	2758111211
GO-ID	p-value	corr p-value	x	n	X	N	Description	Genes in test set
30254	9.752e-09	6.4071e-06	8	9	162	2078	protein secretion by the type III secretion system	2758111017|2758111014|2758111015|2758111012|2758111021|2758111011|2758111020|2758111009
30257	2.7188e-06	0.00089313	5	5	162	2078	type III protein secretion system complex	2758111015|2758111012|2758111021|2758111011|2758111020
51234	0.00016231	0.02666	36	256	162	2078	establishment of localization	2758112878|2758112834|2758113108|2758110612|2758112953|2758113027|2758113225|2758113224|2758111021|2758112175|2758110174|2758111020|2758110613|2758110712|2758112879|2758111009|2758112836|2758111458|2758112107|2758112347|2758112105|2758111457|2758112106|2758111017|2758111014|2758111234|2758113215|2758111015|2758111012|2758109838|2758111099|2758113254|2758112881|2758111011|2758109836|2758110228
6810	0.00016231	0.02666	36	256	162	2078	transport	2758112878|2758112834|2758113108|2758110612|2758112953|2758113027|2758113225|2758113224|2758111021|2758112175|2758110174|2758111020|2758110613|2758110712|2758112879|2758111009|2758112836|2758111458|2758112107|2758112347|2758112105|2758111457|2758112106|2758111017|2758111014|2758111234|2758113215|2758111015|2758111012|2758109838|2758111099|2758113254|2758112881|2758111011|2758109836|2758110228
31004	0.00046575	0.03825	3	3	162	2078	potassium ion-transporting ATPase complex	2758112107|2758112105|2758112106
15662	0.00046575	0.03825	3	3	162	2078	ATPase activity, coupled to transmembrane movement of ions, phosphorylative mechanism	2758112107|2758112105|2758112106
8556	0.00046575	0.03825	3	3	162	2078	potassium-transporting ATPase activity	2758112107|2758112105|2758112106
9088	0.00046575	0.03825	3	3	162	2078	threonine biosynthetic process	2758109564|2758109757|2758109562
[truncated: 205 more columns]
