# Supplementary material for: Escalation in the host-pathogen arms race: A host resistance response corresponds to a heightened bacterial virulence response
Source: PLoS Pathog. 2021 Jan 11;17(1):e1009175. doi: 10.1371/journal.ppat.1009175 (PMC7822516; doi:10.1371/journal.ppat.1009175)
Supplement: S9 Table — (XLSX) [file ppat.1009175.s020.xlsx]

## Sheet: include exclusively xvh_bs
Selected statistical test : Hypergeometric test
Selected correction : Benjamini & Hochberg False Discovery Rate (FDR) correction
Selected significance level : 0.05
Testing option : Use whole annotation as reference set
The selected cluster :
2758109621	2758110852	2758109466	2758110851	2758109465	2758110854	2758110853	2758109504	2758109623	2758110850	2758111782	2758112993	2758109904	2758109628	2758111260	2758110170	2758110856	2758110855	2758111823	2758111307	2758110169	2758112501	2758110721	2758112345	2758112741	2758112346	2758109579	2758109612	2758112340	2758109063	2758110849	2758110848	2758112905	2758109583	2758112901	2758112627	2758112902	2758110951	2758109322	2758112732	2758109321	2758112458	2758113301	2758112212	2758111361	2758112172	2758111084	2758111405	2758111889	2758110318
No annotations were retrieved for the following entities:
2758109466	2758109465	2758110853	2758110776	2758110253	2758110891	2758109623	2758111782	2758108973	2758109904	2758109628	2758111260	2758112393	2758111907	2758110855	2758111307	2758112427	2758110721	2758109497	2758111570	2758109063	2758110849	2758112905	2758110649	2758112627	2758111219	2758110951	2758109884	2758112732	2758112458	2758110633	2758110078	2758113301	2758111166	2758112212	2758111442	2758111361	2758112172	2758111084	2758110636	2758111405	2758109951	2758110863	2758109598	2758112405	2758112766	2758111399	2758110025	2758110300	2758112365
GO-ID	p-value	corr p-value	x	n	X	N	Description	Genes in test set
51082	4.3146e-05	0.018337	4	8	61	2078	unfolded protein binding	2758110076|2758113187|2758112901|2758112902
6457	8.7209e-05	0.018532	5	17	61	2078	protein folding	2758110226|2758110076|2758113187|2758112901|2758112902
[truncated: 67 more columns]

## Sheet: include exclusively xvh_grassl
Selected statistical test : Hypergeometric test
Selected correction : Benjamini & Hochberg False Discovery Rate (FDR) correction
Selected significance level : 0.05
Testing option : Use whole annotation as reference set
The selected cluster :
2758112954	2758109741	2758110411	2758111107	2758112955	2758112754	2758109343	2758112117	2758109867	2758111344	2758112277	2758109985	2758110332	2758112276	2758113122	2758108978	2758113286	2758112274	2758111061	2758113162	2758109828	2758109190	2758110819	2758111988	2758112956	2758110687	2758111656	2758111578	2758111212	2758111210	2758111254	2758112025	2758111693	2758112023	2758112661	2758110729	2758112508	2758112505	2758111615	2758109522	2758109400	2758111129	2758111327	2758112656	2758110111	2758110198	2758110036	2758110751	2758110591	2758110073
No annotations were retrieved for the following entities:
2758109741	2758112754	2758112117	2758109867	2758110111	2758110198	2758110036	2758110751	2758110332	2758110073	2758113067	2758108978	2758109406	2758113162	2758109828	2758112094	2758110819	2758109172	2758109098	2758110687	2758111513	2758112569	2758109873	2758111875	2758111212	2758111311	2758109877	2758111210	2758111595	2758112025	2758113134	2758111693	2758112043	2758113131	2758109281	2758110729	2758112505	2758112208	2758111615
GO-ID	p-value	corr p-value	x	n	X	N	Description	Genes in test set
51179	8.5018e-05	0.010731	16	278	44	2078	localization	2758112954|2758111656|2758111107|2758112955|2758109400|2758111327|2758110469|2758109431|2758110303|2758111344|2758111279|2758112023|2758109439|2758112508|2758112956|2758109450
15415	8.6079e-05	0.010731	3	5	44	2078	phosphate transmembrane-transporting ATPase activity	2758112954|2758112955|2758112956
15114	8.6079e-05	0.010731	3	5	44	2078	phosphate transmembrane transporter activity	2758112954|2758112955|2758112956
6817	0.00029243	0.027342	3	7	44	2078	phosphate transport	2758112954|2758112955|2758112956
22857	0.00045505	0.030523	11	166	44	2078	transmembrane transporter activity	2758112954|2758111656|2758111107|2758112955|2758111327|2758110469|2758110303|2758111344|2758112023|2758112508|2758112956
43167	0.00048968	0.030523	9	115	44	2078	ion binding	2758109522|2758109985|2758110591|2758113122|2758109084|2758109083|2758112274|2758111061|2758112956
1539	0.00080564	0.035455	4	21	44	2078	ciliary or flagellar motility	2758109400|2758109431|2758109439|2758109450
46872	0.0010406	0.035455	8	102	44	2078	metal ion binding	2758109522|2758109985|2758110591|2758113122|2758109084|2758109083|2758112274|2758111061
40011	0.0012799	0.035455	5	40	44	2078	locomotion	2758109400|2758109431|2758109439|2758109450|2758109917
31226	0.0012799	0.035455	5	40	44	2078	intrinsic to plasma membrane	2758112954|2758112955|2758111327|2758110469|2758112956
48870	0.0013655	0.035455	4	24	44	2078	cell motility	2758109400|2758109431|2758109439|2758109450
6928	0.0013655	0.035455	4	24	44	2078	cellular component movement	2758109400|2758109431|2758109439|2758109450
51674	0.0013655	0.035455	4	24	44	2078	localization of cell	2758109400|2758109431|2758109439|2758109450
5215	0.0014806	0.035455	12	221	44	2078	transporter activity	2758112954|2758111656|2758111107|2758112955|2758111327|2758110469|2758110303|2758111344|2758111279|2758112023|2758112508|2758112956
51234	0.0016759	0.035455	13	256	44	2078	establishment of localization	2758112954|2758111656|2758111107|2758112955|2758111327|2758110469|2758110303|2758111344|2758111279|2758112023|2758112508|2758112956|2758109450
6810	0.0016759	0.035455	13	256	44	2078	transport	2758112954|2758111656|2758111107|2758112955|2758111327|2758110469|2758110303|2758111344|2758111279|2758112023|2758112508|2758112956|2758109450
43225	0.0017064	0.035455	3	12	44	2078	anion transmembrane-transporting ATPase activity	2758112954|2758112955|2758112956
15103	0.0017064	0.035455	3	12	44	2078	inorganic anion transmembrane transporter activity	2758112954|2758112955|2758112956
43169	0.001816	0.035747	8	111	44	2078	cation binding	2758109522|2758109985|2758110591|2758113122|2758109084|2758109083|2758112274|2758111061
55052	0.0021856	0.038925	3	13	44	2078	ATP-binding cassette (ABC) transporter complex, substrate-binding subunit-containing	2758112954|2758112955|2758112956
8509	0.0021856	0.038925	3	13	44	2078	anion transmembrane transporter activity	2758112954|2758112955|2758112956
6820	0.0027407	0.044567	3	14	44	2078	anion transport	2758112954|2758112955|2758112956
15698	0.0027407	0.044567	3	14	44	2078	inorganic anion transport	2758112954|2758112955|2758112956
[truncated: 33 more columns]

## Sheet: include exclusively xvh_ntj2
Selected statistical test : Hypergeometric test
Selected correction : Benjamini & Hochberg False Discovery Rate (FDR) correction
Selected significance level : 0.05
Testing option : Use whole annotation as reference set
The selected cluster :
2758110456	2758112877	2758112878	2758111663	2758112753	2758109348	2758109105	2758110453	2758111541	2758109903	2758109908	2758109909	2758109473	2758112879	2758109471	2758111777	2758111778	2758112625	2758110689	2758110688	2758113279	2758109457	2758113155	2758111097	2758109340	2758109324	2758110312	2758113267	2758112053	2758109313	2758111998	2758112845	2758112842	2758110782	2758111994	2758111870	2758109677	2758110783	2758113254	2758110780	2758110305	2758112846	2758110495	2758111342	2758110250	2758111220	2758110373	2758113084	2758109272	2758109397
No annotations were retrieved for the following entities:
2758112877	2758109500	2758111663	2758112753	2758109348	2758109105	2758109903	2758112593	2758109908	2758109473	2758111826	2758109471	2758110857	2758111777	2758111778	2758112625	2758110689	2758110688	2758111138	2758109856	2758111133	2758112222	2758109457	2758111134	2758113155	2758111132	2758111097	2758110163	2758112582	2758111819	2758109340	2758112338	2758110312	2758110711	2758112336	2758113305	2758109288	2758111127	2758111245	2758110275	2758113267	2758112053	2758109294	2758109296	2758109313	2758111998	2758112842	2758109398	2758110782	2758111994
GO-ID	p-value	corr p-value	x	n	X	N	Description	Genes in test set
31004	3.356e-05	0.0033783	3	3	68	2078	potassium ion-transporting ATPase complex	2758112107|2758112105|2758112106
15662	3.356e-05	0.0033783	3	3	68	2078	ATPase activity, coupled to transmembrane movement of ions, phosphorylative mechanism	2758112107|2758112105|2758112106
8556	3.356e-05	0.0033783	3	3	68	2078	potassium-transporting ATPase activity	2758112107|2758112105|2758112106
15079	0.00013109	0.0075225	3	4	68	2078	potassium ion transmembrane transporter activity	2758112107|2758112105|2758112106
6935	0.00019927	0.0075225	5	18	68	2078	chemotaxis	2758110656|2758113279|2758109501|2758109914|2758109397
42330	0.00019927	0.0075225	5	18	68	2078	taxis	2758110656|2758113279|2758109501|2758109914|2758109397
7610	0.00019927	0.0075225	5	18	68	2078	behavior	2758110656|2758113279|2758109501|2758109914|2758109397
7626	0.00019927	0.0075225	5	18	68	2078	locomotory behavior	2758110656|2758113279|2758109501|2758109914|2758109397
60089	0.000429	0.012956	14	159	68	2078	molecular transducer activity	2758109477|2758110279|2758111214|2758112667|2758113279|2758109479|2758109501|2758109743|2758109915|2758109914|2758109397|2758109485|2758109483|2758109482
4871	0.000429	0.012956	14	159	68	2078	signal transducer activity	2758109477|2758110279|2758111214|2758112667|2758113279|2758109479|2758109501|2758109743|2758109915|2758109914|2758109397|2758109485|2758109483|2758109482
9605	0.00068889	0.018913	5	23	68	2078	response to external stimulus	2758110656|2758113279|2758109501|2758109914|2758109397
44425	0.00094332	0.02374	13	152	68	2078	membrane part	2758112107|2758110279|2758111214|2758112105|2758112106|2758111870|2758113224|2758109479|2758109743|2758109485|2758112879|2758109483|2758109482
6813	0.0010682	0.024816	3	7	68	2078	potassium ion transport	2758112107|2758112105|2758112106
23046	0.0014352	0.026866	14	179	68	2078	signaling process	2758109477|2758110279|2758111214|2758112667|2758113279|2758109479|2758109501|2758109743|2758109915|2758109914|2758109397|2758109485|2758109483|2758109482
23060	0.0014352	0.026866	14	179	68	2078	signal transmission	2758109477|2758110279|2758111214|2758112667|2758113279|2758109479|2758109501|2758109743|2758109915|2758109914|2758109397|2758109485|2758109483|2758109482
7165	0.0014837	0.026866	11	121	68	2078	signal transduction	2758110279|2758111214|2758112667|2758113279|2758109479|2758109743|2758109914|2758109397|2758109485|2758109483|2758109482
40011	0.0015682	0.026866	6	40	68	2078	locomotion	2758110656|2758113279|2758109501|2758109413|2758109914|2758109397
23052	0.0016013	0.026866	14	181	68	2078	signaling	2758109477|2758110279|2758111214|2758112667|2758113279|2758109479|2758109501|2758109743|2758109915|2758109914|2758109397|2758109485|2758109483|2758109482
42221	0.0023051	0.03664	6	43	68	2078	response to chemical stimulus	2758110654|2758110656|2758113279|2758109501|2758109914|2758109397
[truncated: 146 more columns]
