# Supplementary material for: Escalation in the host-pathogen arms race: A host resistance response corresponds to a heightened bacterial virulence response
Source: PLoS Pathog. 2021 Jan 11;17(1):e1009175. doi: 10.1371/journal.ppat.1009175 (PMC7822516; doi:10.1371/journal.ppat.1009175)
Supplement: S10 Table — (XLSX) [file ppat.1009175.s021.xlsx]

## Sheet: include exclusively sorg_bs
Selected statistical test : Hypergeometric test
Selected correction : Benjamini & Hochberg False Discovery Rate (FDR) correction
Selected significance level : 0.05
Testing option : Use whole annotation as reference set
The selected cluster :
SOBIC.010G150800	SOBIC.009G182500	SOBIC.002G419600	SOBIC.003G039700	SOBIC.003G297600	SOBIC.007G089400	SOBIC.004G320300	SOBIC.006G147101	SOBIC.009G190000	SOBIC.001G109100	SOBIC.009G230900	SOBIC.001G258000	SOBIC.010G001900	SOBIC.004G181000	SOBIC.001G200000	SOBIC.001G508600	SOBIC.005G229900	SOBIC.008G185600	SOBIC.006G034400	SOBIC.003G065300	SOBIC.001G063000	SOBIC.001G401900	SOBIC.009G100300	SOBIC.007G176600	SOBIC.001G325600	SOBIC.008G094700	SOBIC.002G220000	SOBIC.003G339200	SOBIC.003G350100	SOBIC.002G192000	SOBIC.001G104900	SOBIC.003G190100	SOBIC.001G062500	SOBIC.003G148600	SOBIC.001G282000	SOBIC.001G081100	SOBIC.009G081100	SOBIC.001G223900	SOBIC.003G096750	SOBIC.001G288100	SOBIC.010G102150	SOBIC.004G351700	SOBIC.001G189900	SOBIC.008G131400	SOBIC.001G319500	SOBIC.002G009900	SOBIC.010G081600	SOBIC.001G447100	SOBIC.003G156900	SOBIC.001G353400
SOBIC.003G280500	SOBIC.002G261700	SOBIC.001G390700	SOBIC.008G076500	SOBIC.004G189500	SOBIC.005G217200	SOBIC.002G361100	SOBIC.004G213100	SOBIC.001G302200	SOBIC.004G008800	SOBIC.004G283500	SOBIC.007G174800	SOBIC.008G098400
No annotations were retrieved for the following entities:
SOBIC.010G150800	SOBIC.004G064900	SOBIC.009G182500	SOBIC.009G128700	SOBIC.007G089400	SOBIC.004G320300	SOBIC.006G147101	SOBIC.009G190000	SOBIC.003G049900	SOBIC.004G265200	SOBIC.001G109100	SOBIC.009G230900	SOBIC.005G133166	SOBIC.004G181000	SOBIC.002G078500	SOBIC.001G508600	SOBIC.005G229900	SOBIC.010G204100	SOBIC.008G185600	SOBIC.002G092801	SOBIC.002G369400	SOBIC.004G011700	SOBIC.001G063000	SOBIC.001G401900	SOBIC.009G100300	SOBIC.007G176600	SOBIC.002G220000	SOBIC.003G339200	SOBIC.001G432700	SOBIC.005G096101	SOBIC.009G241500	SOBIC.001G104900	SOBIC.009G081100	SOBIC.009G235500	SOBIC.001G223900	SOBIC.001G288100	SOBIC.010G102150	SOBIC.004G351700	SOBIC.001G189900	SOBIC.004G112400	SOBIC.008G131400	SOBIC.003G357800	SOBIC.003G156900	SOBIC.004G063400	SOBIC.001G418400	SOBIC.001G143000	SOBIC.001G321700	SOBIC.007G026400	SOBIC.001G309600	SOBIC.004G028200
GO-ID	p-value	corr p-value	x	n	X	N	Description	Genes in test set
[truncated: 205 more columns]

## Sheet: include exclusively sorg_grassl
Selected statistical test : Hypergeometric test
Selected correction : Benjamini & Hochberg False Discovery Rate (FDR) correction
Selected significance level : 0.05
Testing option : Use whole annotation as reference set
The selected cluster :
SOBIC.002G087500	SOBIC.004G058500	SOBIC.007G138100	SOBIC.004G127600	SOBIC.002G270766	SOBIC.010G053900	SOBIC.002G376900	SOBIC.003G349800	SOBIC.003G074700	SOBIC.002G305700	SOBIC.009G043400	SOBIC.002G225700	SOBIC.002G282500	SOBIC.002G110600	SOBIC.006G246300	SOBIC.009G137800	SOBIC.010G038500	SOBIC.006G193900	SOBIC.007G185100	SOBIC.002G141100	SOBIC.002G279100	SOBIC.004G060832	SOBIC.003G139300	SOBIC.010G084400	SOBIC.010G143700	SOBIC.003G197200	SOBIC.002G182900	SOBIC.002G250900	SOBIC.003G210500	SOBIC.007G143700	SOBIC.004G344400	SOBIC.002G388900	SOBIC.009G250400	SOBIC.001G077400	SOBIC.002G349300	SOBIC.003G321000	SOBIC.003G129500	SOBIC.001G182600	SOBIC.006G157800	SOBIC.002G312000	SOBIC.002G089700	SOBIC.002G335100	SOBIC.004G276600	SOBIC.009G098100	SOBIC.001G284425	SOBIC.002G064400	SOBIC.005G110472	SOBIC.010G087700	SOBIC.003G016600	SOBIC.004G335900
SOBIC.001G527000	SOBIC.003G254100	SOBIC.010G193300	SOBIC.004G317900	SOBIC.005G149700	SOBIC.001G252800	SOBIC.005G063100	SOBIC.002G363400	SOBIC.001G134500	SOBIC.002G354700	SOBIC.001G075600	SOBIC.004G327700	SOBIC.004G241100	SOBIC.006G159800	SOBIC.007G077300	SOBIC.005G085600	SOBIC.003G249400	SOBIC.001G349800	SOBIC.001G108800	SOBIC.004G158901	SOBIC.004G020800	SOBIC.001G424000	SOBIC.004G072000	SOBIC.007G227500	SOBIC.010G191100	SOBIC.007G217700	SOBIC.001G380200	SOBIC.007G149800	SOBIC.002G291900	SOBIC.003G328200	SOBIC.004G214800	SOBIC.002G138500	SOBIC.003G331600	SOBIC.001G390000	SOBIC.004G096200	SOBIC.006G203000	SOBIC.007G079500	SOBIC.001G526000	SOBIC.001G475600	SOBIC.002G278700	SOBIC.007G157200	SOBIC.008G077800	SOBIC.001G425300	SOBIC.003G272400	SOBIC.007G218800	SOBIC.001G308000	SOBIC.004G234200	SOBIC.010G035900	SOBIC.004G074400	SOBIC.009G177800
SOBIC.002G415000	SOBIC.001G196900	SOBIC.001G336050	SOBIC.001G282100	SOBIC.004G035500	SOBIC.003G400266	SOBIC.002G083266	SOBIC.003G383600	SOBIC.009G212000	SOBIC.002G360200	SOBIC.009G126800	SOBIC.007G154701	SOBIC.002G370000	SOBIC.006G156600	SOBIC.009G196900	SOBIC.002G269400	SOBIC.003G177700	SOBIC.001G017000	SOBIC.003G149000	SOBIC.008G114300	SOBIC.003G393400	SOBIC.001G092700	SOBIC.001G120000	SOBIC.002G065600	SOBIC.002G317800	SOBIC.003G162200	SOBIC.006G267100	SOBIC.001G510100	SOBIC.001G184900	SOBIC.003G143700	SOBIC.003G107600	SOBIC.006G273800	SOBIC.010G105300	SOBIC.007G030900	SOBIC.001G098000	SOBIC.002G006600	SOBIC.001G082900	SOBIC.008G033200	SOBIC.010G178700	SOBIC.009G091850	SOBIC.003G039800	SOBIC.004G308200	SOBIC.001G343601	SOBIC.004G113100	SOBIC.003G440500	SOBIC.002G117100	SOBIC.007G069101	SOBIC.002G376800	SOBIC.004G239100	SOBIC.004G187800
SOBIC.007G009500	SOBIC.004G191600	SOBIC.004G065600	SOBIC.002G369800	SOBIC.009G120800	SOBIC.008G108400	SOBIC.002G356500	SOBIC.003G091850	SOBIC.006G241400	SOBIC.008G153200	SOBIC.003G079700	SOBIC.004G281300	SOBIC.002G000500	SOBIC.008G073100	SOBIC.003G207900	SOBIC.007G077200	SOBIC.005G121800	SOBIC.006G062900	SOBIC.002G035600	SOBIC.009G161100	SOBIC.001G140400	SOBIC.002G255901	SOBIC.004G236500	SOBIC.004G346000	SOBIC.003G019200	SOBIC.002G393900	SOBIC.001G395800	SOBIC.003G150800	SOBIC.001G508700	SOBIC.002G208700	SOBIC.008G074400	SOBIC.003G067700	SOBIC.001G451700	SOBIC.004G267000	SOBIC.008G141200	SOBIC.002G328000	SOBIC.004G199100	SOBIC.005G096600	SOBIC.003G396000	SOBIC.002G260000	SOBIC.002G184500	SOBIC.002G321600	SOBIC.003G331700	SOBIC.001G115001	SOBIC.004G004400	SOBIC.001G071200	SOBIC.010G042300	SOBIC.003G260300	SOBIC.003G228600	SOBIC.005G092000
SOBIC.004G204500	SOBIC.003G416500	SOBIC.002G011600	SOBIC.001G009000	SOBIC.004G157700	SOBIC.003G260100	SOBIC.001G368000	SOBIC.002G406400	SOBIC.010G178600	SOBIC.001G358200	SOBIC.001G209300
No annotations were retrieved for the following entities:
SOBIC.003G282901	SOBIC.004G297200	SOBIC.002G415000	SOBIC.001G336050	SOBIC.003G400266	SOBIC.004G127600	SOBIC.002G083266	SOBIC.003G383600	SOBIC.002G270766	SOBIC.002G360200	SOBIC.009G126800	SOBIC.007G154701	SOBIC.002G370000	SOBIC.003G349800	SOBIC.003G074700	SOBIC.009G043400	SOBIC.003G177700	SOBIC.003G149000	SOBIC.002G110600	SOBIC.001G092700	SOBIC.006G193900	SOBIC.002G279100	SOBIC.004G060832	SOBIC.002G317800	SOBIC.006G267100	SOBIC.010G143700	SOBIC.001G510100	SOBIC.002G182900	SOBIC.002G250900	SOBIC.001G184900	SOBIC.004G344400	SOBIC.007G030900	SOBIC.002G349300	SOBIC.003G321000	SOBIC.001G082900	SOBIC.008G033200	SOBIC.009G091850	SOBIC.002G335100	SOBIC.004G276600	SOBIC.003G039800	SOBIC.001G284425	SOBIC.002G064400	SOBIC.001G343601	SOBIC.005G110472	SOBIC.010G087700	SOBIC.004G113100	SOBIC.004G335900	SOBIC.009G067400	SOBIC.004G216300	SOBIC.007G069101
SOBIC.004G191600	SOBIC.001G380200	SOBIC.002G369800	SOBIC.009G120800	SOBIC.008G108400	SOBIC.002G138500	SOBIC.003G331600	SOBIC.002G356500	SOBIC.003G091850	SOBIC.006G241400	SOBIC.008G153200	SOBIC.001G390000	SOBIC.002G000500	SOBIC.004G096200	SOBIC.007G079500	SOBIC.003G207900	SOBIC.001G526000	SOBIC.005G121800	SOBIC.006G062900	SOBIC.007G157200	SOBIC.001G425300	SOBIC.009G161100	SOBIC.003G272400	SOBIC.001G140400	SOBIC.001G308000	SOBIC.002G255901	SOBIC.010G035900	SOBIC.009G177800	SOBIC.003G019200	SOBIC.001G116200	SOBIC.003G286800	SOBIC.002G393900	SOBIC.007G001900	SOBIC.001G395800	SOBIC.001G508700	SOBIC.006G158000	SOBIC.003G067700	SOBIC.004G267000	SOBIC.008G141200	SOBIC.008G168866	SOBIC.002G403600	SOBIC.004G199100	SOBIC.007G090300	SOBIC.003G396000	SOBIC.002G321600	SOBIC.003G331700	SOBIC.010G260300	SOBIC.001G115001	SOBIC.003G023800	SOBIC.005G042900
SOBIC.009G147800	SOBIC.003G300500	SOBIC.004G157700	SOBIC.003G260100	SOBIC.001G408400	SOBIC.006G021000	SOBIC.002G406400	SOBIC.004G006500	SOBIC.004G281200	SOBIC.010G224200	SOBIC.001G358200	SOBIC.001G209300	SOBIC.007G002800
GO-ID	p-value	corr p-value	x	n	X	N	Description	Genes in test set
9654	6.0091e-05	0.025871	6	22	508	15371	oxygen evolving complex	SOBIC.001G527000|SOBIC.006G084500|SOBIC.009G130800|SOBIC.002G032700|SOBIC.008G131700|SOBIC.003G328200
5509	7.1964e-05	0.025871	14	126	508	15371	calcium ion binding	SOBIC.001G527000|SOBIC.006G084500|SOBIC.002G419700|SOBIC.003G328200|SOBIC.002G376800|SOBIC.002G376900|SOBIC.007G169200|SOBIC.006G148500|SOBIC.005G049600|SOBIC.001G368000|SOBIC.002G184500|SOBIC.009G130800|SOBIC.002G223100|SOBIC.008G131700
[truncated: 205 more columns]

## Sheet: include exclusively sorg_ntj2
Selected statistical test : Hypergeometric test
Selected correction : Benjamini & Hochberg False Discovery Rate (FDR) correction
Selected significance level : 0.05
Testing option : Use whole annotation as reference set
The selected cluster :
SOBIC.003G060300	SOBIC.003G064901	SOBIC.006G008800	SOBIC.001G284400	SOBIC.005G169400	SOBIC.001G146400	SOBIC.004G198800	SOBIC.009G012900	SOBIC.010G165500	SOBIC.003G230100	SOBIC.002G109500	SOBIC.008G057300	SOBIC.003G057366	SOBIC.006G158900	SOBIC.007G131700	SOBIC.003G086700	SOBIC.006G005400	SOBIC.002G214800	SOBIC.006G086400	SOBIC.008G009200	SOBIC.007G015600	SOBIC.009G215400	SOBIC.004G252400	SOBIC.003G293900	SOBIC.009G065300	SOBIC.002G193900	SOBIC.004G146000	SOBIC.003G337800	SOBIC.009G182400	SOBIC.005G109000	SOBIC.007G050600	SOBIC.003G230000	SOBIC.003G436000	SOBIC.002G372200	SOBIC.002G026200	SOBIC.010G026500	SOBIC.004G101000	SOBIC.002G269500	SOBIC.002G005300	SOBIC.006G074200	SOBIC.004G229300	SOBIC.001G240800	SOBIC.008G026800	SOBIC.004G355500	SOBIC.001G076100	SOBIC.003G057100	SOBIC.003G093000	SOBIC.010G116300	SOBIC.003G034000	SOBIC.001G019500
SOBIC.005G171500	SOBIC.008G118400	SOBIC.010G137400	SOBIC.004G118700	SOBIC.001G137900	SOBIC.007G059100	SOBIC.006G263600	SOBIC.001G038200	SOBIC.010G210600	SOBIC.001G422366	SOBIC.003G277200	SOBIC.005G193500	SOBIC.004G161751	SOBIC.002G080000	SOBIC.002G328200	SOBIC.003G408200	SOBIC.005G182500	SOBIC.001G438700	SOBIC.003G127100	SOBIC.007G063700	SOBIC.002G321800	SOBIC.001G096400	SOBIC.001G203200	SOBIC.007G052000	SOBIC.007G058900	SOBIC.009G241000	SOBIC.009G247900	SOBIC.008G075400	SOBIC.004G064500	SOBIC.008G029500	SOBIC.010G104900	SOBIC.007G192300	SOBIC.007G214300	SOBIC.009G144900	SOBIC.004G348200	SOBIC.009G231200	SOBIC.002G221900	SOBIC.002G239200	SOBIC.006G124100	SOBIC.008G062200	SOBIC.006G024600	SOBIC.001G464800	SOBIC.004G280200	SOBIC.003G202200	SOBIC.004G141100	SOBIC.007G057800	SOBIC.001G504000	SOBIC.005G061500	SOBIC.002G082600	SOBIC.006G277600
SOBIC.003G287700	SOBIC.001G224700	SOBIC.004G203200	SOBIC.003G264600	SOBIC.006G220200	SOBIC.003G085300	SOBIC.001G236900	SOBIC.001G125000	SOBIC.006G194100	SOBIC.002G255700	SOBIC.003G219800	SOBIC.006G152500	SOBIC.003G284300	SOBIC.001G431500	SOBIC.008G043500	SOBIC.001G391000	SOBIC.003G424100	SOBIC.001G298100	SOBIC.002G372800	SOBIC.001G208200	SOBIC.003G097400	SOBIC.004G147900	SOBIC.003G208800	SOBIC.007G036900	SOBIC.001G071800	SOBIC.003G122200	SOBIC.003G065600	SOBIC.009G028300	SOBIC.009G198000	SOBIC.010G168800	SOBIC.009G181800	SOBIC.002G134250	SOBIC.003G396050	SOBIC.010G075800	SOBIC.010G212100	SOBIC.001G474200	SOBIC.001G499600	SOBIC.010G143400	SOBIC.004G155400	SOBIC.002G323300	SOBIC.001G224800	SOBIC.002G350901	SOBIC.004G285800	SOBIC.007G000500	SOBIC.002G052000	SOBIC.001G337400
No annotations were retrieved for the following entities:
SOBIC.007G058900	SOBIC.003G064901	SOBIC.009G247900	SOBIC.008G075400	SOBIC.001G284400	SOBIC.004G064500	SOBIC.004G198800	SOBIC.008G029500	SOBIC.010G104900	SOBIC.003G230100	SOBIC.009G231200	SOBIC.002G109500	SOBIC.006G024600	SOBIC.004G280200	SOBIC.003G057366	SOBIC.006G158900	SOBIC.007G131700	SOBIC.003G202200	SOBIC.007G057800	SOBIC.006G005400	SOBIC.002G214800	SOBIC.008G009200	SOBIC.002G082600	SOBIC.007G015600	SOBIC.002G345850	SOBIC.009G215400	SOBIC.003G293900	SOBIC.001G243400	SOBIC.001G224900	SOBIC.009G065300	SOBIC.002G193900	SOBIC.009G155800	SOBIC.002G241400	SOBIC.003G204750	SOBIC.003G224000	SOBIC.010G102700	SOBIC.005G161100	SOBIC.010G201388	SOBIC.003G436000	SOBIC.002G372200	SOBIC.002G026200	SOBIC.010G026500	SOBIC.003G240600	SOBIC.003G410600	SOBIC.002G005300	SOBIC.009G038401	SOBIC.006G074200	SOBIC.004G229300	SOBIC.004G355500	SOBIC.001G076100
SOBIC.004G155400	SOBIC.002G323300	SOBIC.001G224800	SOBIC.003G408200	SOBIC.001G438700	SOBIC.007G063700	SOBIC.004G285800	SOBIC.007G000500	SOBIC.002G052000	SOBIC.001G096400	SOBIC.001G337400	SOBIC.001G203200
GO-ID	p-value	corr p-value	x	n	X	N	Description	Genes in test set
30246	8.1485e-07	0.00041394	16	194	289	15371	carbohydrate binding	SOBIC.001G236900|SOBIC.002G169200|SOBIC.001G150200|SOBIC.007G214300|SOBIC.008G016900|SOBIC.002G107800|SOBIC.003G097100|SOBIC.008G067500|SOBIC.002G024300|SOBIC.002G350901|SOBIC.001G032400|SOBIC.001G074800|SOBIC.006G132300|SOBIC.004G190800|SOBIC.006G007800|SOBIC.001G075000
3824	1.7015e-05	0.0043219	166	6950	289	15371	catalytic activity	SOBIC.003G251200|SOBIC.003G060300|SOBIC.009G241000|SOBIC.007G192300|SOBIC.007G214300|SOBIC.009G144900|SOBIC.005G186700|SOBIC.010G165500|SOBIC.003G068300|SOBIC.004G348200|SOBIC.002G221900|SOBIC.006G124100|SOBIC.008G062200|SOBIC.004G338000|SOBIC.004G190800|SOBIC.004G141100|SOBIC.003G296000|SOBIC.010G172200|SOBIC.005G080200|SOBIC.005G061500|SOBIC.006G086400|SOBIC.006G277600|SOBIC.004G309000|SOBIC.00…
5975	0.00020737	0.035114	26	643	289	15371	carbohydrate metabolic process	SOBIC.010G255500|SOBIC.009G113800|SOBIC.001G284600|SOBIC.002G194700|SOBIC.007G050600|SOBIC.008G016900|SOBIC.003G364600|SOBIC.006G126300|SOBIC.001G372100|SOBIC.004G190800|SOBIC.002G261600|SOBIC.004G141100|SOBIC.003G296000|SOBIC.001G071800|SOBIC.008G053600|SOBIC.010G168800|SOBIC.003G363100|SOBIC.004G309000|SOBIC.001G293800|SOBIC.002G328300|SOBIC.002G328200|SOBIC.002G186900|SOBIC.007G090463|SOBIC.00…
[truncated: 205 more columns]
