# Supplementary material for: Escalation in the host-pathogen arms race: A host resistance response corresponds to a heightened bacterial virulence response
Source: PLoS Pathog. 2021 Jan 11;17(1):e1009175. doi: 10.1371/journal.ppat.1009175 (PMC7822516; doi:10.1371/journal.ppat.1009175)
Supplement: S11 Table — (XLSX) [file ppat.1009175.s022.xlsx]

## Sheet: sorghum significant
gene	cluster
Sobic.001G225200	VI
Sobic.010G054000	VI
Sobic.001G400101	VI
Sobic.002G323300	VI
Sobic.003G182800	VI
Sobic.004G301000	VI
Sobic.002G214800	VI
Sobic.001G509300	VI
Sobic.007G195800	VI
Sobic.002G356800	VI
Sobic.001G312600	VI
Sobic.006G278100	VI
Sobic.003G424100	VI
Sobic.003G064300	VI
Sobic.001G137900	VI
Sobic.001G512200	VI
Sobic.002G323700	VI
Sobic.009G187100	VI
Sobic.007G091100	VI
Sobic.008G030600	VI
Sobic.004G228100	VI
Sobic.006G193900	VI
Sobic.010G074600	VI
Sobic.002G045700	VI
Sobic.004G016500	VI
Sobic.003G383600	VI
Sobic.008G141600	VI
Sobic.003G286800	VI
Sobic.004G256200	VI
Sobic.001G515600	VI
Sobic.005G110436	VI
Sobic.008G072300	VI
Sobic.008G048501	VI
Sobic.001G228300	VI
Sobic.002G312200	VI
Sobic.008G136500	VI
Sobic.009G156900	VI
Sobic.003G048000	VI
Sobic.010G060600	VI
Sobic.001G316100	VI
Sobic.007G170800	VI
Sobic.004G315100	VI
Sobic.004G284200	VI
Sobic.006G265400	VI
Sobic.006G217900	VI
Sobic.002G360500	VI
Sobic.004G141100	VI
Sobic.009G034500	VI
Sobic.007G116500	VI
Sobic.010G058300	VI
Sobic.010G143400	VI
Sobic.004G343000	VI
Sobic.004G253800	VI
Sobic.006G077400	VI
Sobic.006G077500	VI
Sobic.007G179400	VI
Sobic.003G292300	VI
Sobic.009G010900	VI
Sobic.004G013400	VI
Sobic.001G429900	VI
Sobic.004G182700	VI
Sobic.003G014100	VI
Sobic.004G109000	VI
Sobic.003G150800	VI
Sobic.001G383900	VI
Sobic.010G072900	VI
Sobic.009G130800	VI
Sobic.001G423000	VI
Sobic.006G218900	VI
Sobic.006G011100	VI
Sobic.004G231800	VI
Sobic.001G127700	VI
Sobic.001G138000	VI
Sobic.007G125600	VI
Sobic.001G309900	VI
Sobic.004G279200	VI
Sobic.009G254000	VI
Sobic.006G184100	VI
Sobic.005G100300	VI
Sobic.002G031600	VI
Sobic.001G203000	VI
Sobic.008G073100	VI
Sobic.010G026925	VI
Sobic.003G202300	VI
Sobic.004G191200	VI
Sobic.001G541800	VI
Sobic.003G276400	VI
Sobic.004G287800	VI
Sobic.002G247200	VI
Sobic.009G212000	VI
Sobic.004G246800	VI
Sobic.004G319800	VI
Sobic.002G406400	VI
Sobic.001G069500	VI
Sobic.008G133200	VI
Sobic.003G309500	VI
Sobic.007G018900	VI
Sobic.008G190500	VI
Sobic.006G232400	VI
Sobic.004G070200	VI
Sobic.002G360200	VI
Sobic.002G190100	VI
Sobic.002G357300	VI
Sobic.001G531800	VI
Sobic.001G061600	VI
Sobic.003G358600	VI
Sobic.010G050600	VI
Sobic.003G223700	VI
Sobic.006G208700	VI
Sobic.003G100200	VI
Sobic.002G342600	VI
Sobic.001G142400	VI
Sobic.002G064400	VI
Sobic.005G183300	VI
Sobic.007G001900	VI
Sobic.004G017200	VI
Sobic.006G057866	VI
Sobic.008G075400	VI
Sobic.007G109800	VI
Sobic.009G055500	VI
Sobic.002G109500	VI
Sobic.001G530350	VI
Sobic.003G177700	VI
Sobic.003G010600	VI
Sobic.003G191000	VI
Sobic.008G080900	VI
Sobic.004G285800	VI
Sobic.003G428300	VI
Sobic.002G148700	VI
Sobic.007G137300	VI
Sobic.002G116000	VI
Sobic.006G073600	VI
Sobic.003G089600	VI
Sobic.003G188000	VI
Sobic.006G078500	VI
Sobic.008G082400	VI
Sobic.006G208050	VI
Sobic.008G189500	VI
Sobic.010G108500	VI
Sobic.004G245900	VI
Sobic.002G421600	VI
Sobic.001G341100	VI
Sobic.001G197400	VI
Sobic.007G022900	VI
Sobic.002G010700	VI
Sobic.001G071200	VI
Sobic.003G091850	VI
Sobic.001G140400	VI
Sobic.004G344400	VI
Sobic.005G152600	VI
Sobic.007G043100	VI
Sobic.004G096200	VI
Sobic.007G103500	VI
Sobic.004G107700	VI
Sobic.001G009000	VI
Sobic.001G225300	VI
Sobic.003G277200	VI
Sobic.008G143600	VI
Sobic.002G300000	VI
Sobic.001G480400	VI
Sobic.010G123500	VI
Sobic.009G161100	VI
Sobic.003G230000	VI
Sobic.001G362800	VI
Sobic.010G159700	VI
Sobic.007G005900	VI
Sobic.008G049300	VI
Sobic.002G242600	VI
Sobic.005G227000	VI
Sobic.002G070800	VI
Sobic.004G302000	VI
Sobic.004G302100	VI
Sobic.009G043400	VI
Sobic.009G072500	VI
Sobic.002G045200	VI
Sobic.002G194600	VI
Sobic.003G374600	VI
Sobic.004G020800	VI
Sobic.006G181600	VI
Sobic.003G333700	VI
Sobic.009G179800	VI
Sobic.004G038300	VI
Sobic.006G097800	VI
Sobic.002G064000	VI
Sobic.002G278900	VI
Sobic.001G215300	VI
Sobic.004G288300	VI
Sobic.008G001300	VI
Sobic.010G215500	VI
Sobic.004G255550	VI
Sobic.007G116950	VI
Sobic.005G201100	VI
Sobic.001G346100	VI
Sobic.004G016600	VI
Sobic.002G368000	VI
Sobic.010G255600	VI
Sobic.004G346000	VI
Sobic.003G328200	VI
Sobic.004G338100	VI
Sobic.009G091850	VI
Sobic.001G527000	VI
Sobic.005G200600	VI
Sobic.010G188300	VI
Sobic.009G238300	VI
Sobic.005G192600	VI
Sobic.005G134100	VI
Sobic.007G185100	VI
Sobic.003G114100	VI
Sobic.001G150600	VI
Sobic.003G197100	VI
Sobic.002G145500	VI
Sobic.003G239300	VI
Sobic.004G151900	VI
Sobic.003G099400	VI
Sobic.003G094500	VI
Sobic.004G127600	VI
Sobic.006G025500	VI
Sobic.005G090200	VI
Sobic.001G308000	VI
Sobic.003G309700	VI
Sobic.010G238100	VI
Sobic.006G084500	VI
Sobic.003G022200	VI
Sobic.002G141100	VI
Sobic.001G277000	VI
Sobic.010G038500	VI
Sobic.002G186600	VI
Sobic.001G398300	VI
Sobic.003G010800	VI
Sobic.003G132300	VI
Sobic.008G069300	VI
Sobic.003G211500	VI
Sobic.009G141900	VI
Sobic.003G371100	VI
Sobic.002G105101	VI
Sobic.007G095600	VI
Sobic.003G260100	VI
Sobic.004G176300	VI
Sobic.002G219300	VI
Sobic.005G016400	VI
Sobic.010G264500	VI
Sobic.004G224766	VI
Sobic.007G036500	VI
Sobic.007G036550	VI
Sobic.009G030600	VI
Sobic.003G335900	VI
Sobic.007G062200	VI
Sobic.006G017800	VI
Sobic.004G276600	VI
Sobic.008G143901	VI
Sobic.004G110400	V
Sobic.004G122200	V
Sobic.010G165200	V
Sobic.003G300500	V
Sobic.010G173400	V
Sobic.003G445800	V
Sobic.010G027900	V
Sobic.010G143700	V
Sobic.002G370000	V
Sobic.006G149700	V
Sobic.002G370500	V
Sobic.001G489900	V
Sobic.002G312300	V
Sobic.004G216300	V
Sobic.005G122900	V
Sobic.006G032500	V
Sobic.006G206900	V
Sobic.008G024700	V
Sobic.009G212100	V
Sobic.010G207700	V
Sobic.008G059400	V
Sobic.003G229700	V
Sobic.004G298700	V
Sobic.008G159901	V
Sobic.010G267000	V
Sobic.002G282500	V
Sobic.002G299900	V
Sobic.004G075800	V
Sobic.010G205000	V
Sobic.006G163600	V
Sobic.008G052000	V
Sobic.005G099500	V
Sobic.005G085600	V
Sobic.006G163100	V
Sobic.002G082900	V
Sobic.003G185100	V
Sobic.010G006800	V
Sobic.010G006900	V
Sobic.003G023800	V
Sobic.002G034500	V
Sobic.002G043400	V
Sobic.004G217800	V
Sobic.001G365700	V
Sobic.003G374200	V
Sobic.010G095000	V
Sobic.003G139300	V
Sobic.008G081200	V
Sobic.010G208800	V
Sobic.005G102300	V
Sobic.009G009800	V
Sobic.009G107080	V
Sobic.009G121900	V
Sobic.005G096101	V
Sobic.009G006600	V
Sobic.009G126800	V
Sobic.009G183700	V
Sobic.002G207900	V
Sobic.004G300800	V
Sobic.006G100900	V
Sobic.007G038100	V
Sobic.001G321100	V
Sobic.006G186700	V
Sobic.001G093000	V
Sobic.001G260800	V
Sobic.005G042000	V
Sobic.003G136600	V
Sobic.003G340800	V
Sobic.003G085400	V
Sobic.005G036000	V
Sobic.009G234500	V
Sobic.003G317100	V
Sobic.008G080400	V
Sobic.008G117900	V
Sobic.004G180066	V
Sobic.005G228100	V
Sobic.002G030575	V
Sobic.010G023700	V
Sobic.003G036300	V
Sobic.001G012300	V
Sobic.005G186100	V
Sobic.001G382700	V
Sobic.005G110472	V
Sobic.008G061701	V
Sobic.002G256100	V
Sobic.001G116400	V
Sobic.002G120300	V
Sobic.010G126600	V
Sobic.005G083866	V
Sobic.004G351700	V
Sobic.002G201000	V
Sobic.002G030650	V
Sobic.009G059100	V
Sobic.003G149000	V
Sobic.005G056400	V
Sobic.003G247600	V
Sobic.001G475600	V
Sobic.002G233300	V
Sobic.007G171600	V
Sobic.001G115800	V
Sobic.003G443601	V
Sobic.001G461800	V
Sobic.001G023300	V
Sobic.001G116200	V
Sobic.004G285700	V
Sobic.009G250700	V
Sobic.003G214800	V
Sobic.004G252200	V
Sobic.008G105500	V
Sobic.001G141600	V
Sobic.002G107000	V
Sobic.002G176500	V
Sobic.007G139500	V
Sobic.002G279100	V
Sobic.001G534532	V
Sobic.004G096900	V
Sobic.002G369800	V
Sobic.008G033400	V
Sobic.002G255200	V
Sobic.009G230000	V
Sobic.006G206800	V
Sobic.001G377200	V
Sobic.002G225000	V
Sobic.001G225500	V
Sobic.004G098000	V
Sobic.002G354700	V
Sobic.006G158000	V
Sobic.010G183600	V
Sobic.006G218600	V
Sobic.008G012150	V
Sobic.002G306201	V
Sobic.003G153500	V
Sobic.002G172800	V
Sobic.001G012400	V
Sobic.004G314800	V
Sobic.001G340600	V
Sobic.001G134800	V
Sobic.003G393800	V
Sobic.004G204500	V
Sobic.002G199000	V
Sobic.004G274800	V
Sobic.001G069700	V
Sobic.008G100300	V
Sobic.001G120000	V
Sobic.008G073200	V
Sobic.004G329800	V
Sobic.009G031000	V
Sobic.002G357600	V
Sobic.010G154150	V
Sobic.005G190800	V
Sobic.004G325000	V
Sobic.008G148500	V
Sobic.010G278700	V
Sobic.001G336050	V
Sobic.001G016100	V
Sobic.008G072400	V
Sobic.009G250800	V
Sobic.004G060900	V
Sobic.001G017000	V
Sobic.004G076000	V
Sobic.006G153000	V
Sobic.010G219500	V
Sobic.010G173800	V
Sobic.009G098100	V
Sobic.007G034500	V
Sobic.001G437801	V
Sobic.002G305700	V
Sobic.006G166000	V
Sobic.002G081500	V
Sobic.004G164100	V
Sobic.001G188600	V
Sobic.008G167700	V
Sobic.002G215000	V
Sobic.001G435201	V
Sobic.002G000500	V
Sobic.002G329500	V
Sobic.007G226100	V
Sobic.006G231266	V
Sobic.009G091800	V
Sobic.002G264800	V
Sobic.003G345100	V
Sobic.001G390000	V
Sobic.007G111500	V
Sobic.003G305300	V
Sobic.004G239100	V
Sobic.005G044000	V
Sobic.002G430100	V
Sobic.004G114800	V
Sobic.001G415400	V
Sobic.007G219100	V
Sobic.003G074700	V
Sobic.010G171400	V
Sobic.006G093800	V
Sobic.003G174100	V
Sobic.004G142700	V
Sobic.004G191600	V
Sobic.004G044100	V
Sobic.010G011800	V
Sobic.008G159250	V
Sobic.009G196900	V
Sobic.009G248801	V
Sobic.004G190900	V
Sobic.001G363700	V
Sobic.001G372600	V
Sobic.003G307200	V
Sobic.003G431900	V
Sobic.006G192200	V
Sobic.009G196300	V
Sobic.002G357000	V
Sobic.003G042100	V
Sobic.001G012200	V
Sobic.008G112300	V
Sobic.004G273100	V
Sobic.005G110532	V
Sobic.005G033100	V
Sobic.010G211800	V
Sobic.010G102800	V
Sobic.002G218100	V
Sobic.002G284901	V
Sobic.004G035500	V
Sobic.006G060200	V
Sobic.003G257100	V
Sobic.001G225400	V
Sobic.003G266600	V
Sobic.002G415000	V
Sobic.004G116400	V
Sobic.006G272100	V
Sobic.008G072600	V
Sobic.008G108400	V
Sobic.001G037033	V
Sobic.002G009500	V
Sobic.003G217700	V
Sobic.001G377300	V
Sobic.009G232100	V
Sobic.001G505100	V
Sobic.009G074500	V
Sobic.004G094100	V
Sobic.006G192100	V
Sobic.001G252800	V
Sobic.007G177100	V
Sobic.004G354800	V
Sobic.003G393700	V
Sobic.004G359600	V
Sobic.010G277600	V
Sobic.004G335900	V
Sobic.008G051000	V
Sobic.004G036800	V
Sobic.004G272100	V
Sobic.010G146700	V
Sobic.006G116000	V
Sobic.001G532900	V
Sobic.005G168700	V
Sobic.002G366600	V
Sobic.006G021000	V
Sobic.009G214600	V
Sobic.009G128800	V
Sobic.001G453200	V
Sobic.009G232200	V
Sobic.001G524200	V
Sobic.003G356500	V
Sobic.006G191600	V
Sobic.006G157800	V
Sobic.005G063100	V
Sobic.001G197000	V
Sobic.009G080900	V
Sobic.003G402300	V
Sobic.001G372100	V
Sobic.010G131200	V
Sobic.001G440200	V
Sobic.003G296600	V
Sobic.009G250100	V
Sobic.002G373600	V
Sobic.009G154200	V
Sobic.008G117400	V
Sobic.002G164400	V
Sobic.004G255600	V
Sobic.001G038200	V
Sobic.009G197600	V
Sobic.006G211400	V
Sobic.007G186100	V
Sobic.001G480800	V
Sobic.006G179500	V
Sobic.003G050400	V
Sobic.001G264700	V
Sobic.001G437500	V
Sobic.003G399000	V
Sobic.007G144600	V
Sobic.001G032100	V
Sobic.002G426700	V
Sobic.003G068300	V
Sobic.008G141200	V
Sobic.001G383400	V
Sobic.006G053000	V
Sobic.001G243400	V
Sobic.002G142350	V
Sobic.001G535600	V
Sobic.002G142300	V
Sobic.010G165100	V
Sobic.003G309600	V
Sobic.002G082600	V
Sobic.005G130100	V
Sobic.009G147000	V
Sobic.003G357600	V
Sobic.003G009900	V
Sobic.003G078300	V
Sobic.006G184300	V
Sobic.004G317900	V
Sobic.008G153200	V
Sobic.004G249100	V
Sobic.007G050600	V
Sobic.002G388600	V
Sobic.004G118700	V
Sobic.006G160700	V
Sobic.009G247900	V
Sobic.001G044800	V
Sobic.001G113800	V
Sobic.003G440500	V
Sobic.009G130700	V
Sobic.003G157400	V
Sobic.002G172700	V
Sobic.005G200200	V
Sobic.010G109500	V
Sobic.003G403800	V
Sobic.007G166300	V
Sobic.002G152800	V
Sobic.007G064800	V
Sobic.003G179600	V
Sobic.007G143700	V
Sobic.001G453300	V
Sobic.009G226900	V
Sobic.001G122400	V
Sobic.007G211100	V
Sobic.003G433900	V
Sobic.003G132600	V
Sobic.008G131700	V
Sobic.008G078400	V
Sobic.001G084600	V
Sobic.009G113800	V
Sobic.001G362601	V
Sobic.004G257700	V
Sobic.003G050300	V
Sobic.007G069101	V
Sobic.004G082200	V
Sobic.008G019100	V
Sobic.004G327700	V
Sobic.004G274100	V
Sobic.001G023700	V
Sobic.001G525300	V
Sobic.003G234400	V
Sobic.004G234200	V
Sobic.002G198600	V
Sobic.007G219900	V
Sobic.004G072000	V
Sobic.010G033000	V
Sobic.001G040000	V
Sobic.003G290600	V
Sobic.007G090463	V
Sobic.002G387400	V
Sobic.008G088000	V
Sobic.009G197500	V
Sobic.004G326500	V
Sobic.001G012500	V
Sobic.001G192100	V
Sobic.009G010700	V
Sobic.001G168250	V
Sobic.009G197400	V
Sobic.010G156100	V
Sobic.009G198000	V
Sobic.006G220200	V
Sobic.002G189000	V
Sobic.004G267600	V
Sobic.001G295600	V
Sobic.003G085300	V
Sobic.001G125000	V
Sobic.008G016900	V
Sobic.006G165400	V
Sobic.009G155800	V
Sobic.001G181300	VII
Sobic.003G410600	VII
Sobic.003G321200	VII
Sobic.003G410700	VII
Sobic.004G074900	VII
Sobic.004G229300	VII
Sobic.009G251100	VII
Sobic.002G405600	VII
Sobic.006G263600	VII
Sobic.009G022600	VII
Sobic.001G424400	VII
Sobic.001G155300	VII
Sobic.009G038401	VII
Sobic.002G269500	VII
Sobic.003G284300	VII
Sobic.004G313300	VII
Sobic.010G116300	VII
Sobic.010G137400	VII
Sobic.006G074200	VII
Sobic.001G518700	VII
Sobic.006G262100	VII
Sobic.008G119400	VII
Sobic.009G065300	VII
Sobic.001G415200	VII
Sobic.010G084600	VII
Sobic.001G061900	VII
Sobic.006G203400	VII
Sobic.001G316900	VII
Sobic.001G499600	VII
Sobic.004G308900	VII
Sobic.003G425850	VII
Sobic.004G334000	VII
Sobic.009G215400	VII
Sobic.006G131600	VII
Sobic.002G080000	VII
Sobic.008G163800	VII
Sobic.003G277700	VII
Sobic.003G314200	VII
Sobic.008G047600	VII
Sobic.009G195800	VII
Sobic.002G354900	VII
Sobic.001G190100	VII
Sobic.003G337800	VII
Sobic.004G074700	VII
Sobic.004G268700	VII
Sobic.003G296000	VII
Sobic.004G245850	VII
Sobic.007G036900	VII
Sobic.005G109000	VII
Sobic.002G282300	VII
Sobic.008G036900	VII
Sobic.003G365600	VII
Sobic.004G227400	VII
Sobic.010G201388	VII
Sobic.001G078900	VII
Sobic.003G258600	VII
Sobic.004G261200	VII
Sobic.007G202700	VII
Sobic.009G104850	VII
Sobic.001G129700	VII
Sobic.007G213800	VII
Sobic.004G108001	VII
Sobic.002G044700	VII
Sobic.008G180800	VII
Sobic.007G057800	VII
Sobic.009G033300	VII
Sobic.007G051800	VII
Sobic.002G323600	VII
Sobic.005G080200	VII
Sobic.007G156700	VII
Sobic.004G147900	VII
Sobic.004G148100	VII
Sobic.004G247700	VII
Sobic.004G287700	VII
Sobic.009G144900	VII
Sobic.007G051900	VII
Sobic.005G102401	VII
Sobic.003G347200	VII
Sobic.001G019500	VII
Sobic.006G218000	VII
Sobic.003G049700	VII
Sobic.006G217950	VII
Sobic.004G203200	VII
Sobic.008G135600	VII
Sobic.003G094600	VII
Sobic.003G153800	VII
Sobic.003G355700	VII
Sobic.010G172200	VII
Sobic.001G464800	VII
Sobic.002G184300	VII
Sobic.010G084100	VII
Sobic.003G294400	VII
Sobic.010G084700	VII
Sobic.006G124000	VII
Sobic.003G406600	VII
Sobic.001G391500	VII
Sobic.001G481100	VII
Sobic.001G531100	VII
Sobic.008G057300	VII
Sobic.002G020200	VII
Sobic.005G087800	VII
Sobic.010G099400	VII
Sobic.004G319700	VII
Sobic.006G220300	VII
Sobic.005G037000	VII
Sobic.001G322200	VII
Sobic.003G207900	VII
Sobic.007G158200	VII
Sobic.008G030700	VII
Sobic.001G409100	VII
Sobic.010G212100	VII
Sobic.001G224900	VII
Sobic.003G281200	VII
Sobic.003G281300	VII
Sobic.004G280200	VII
Sobic.001G203200	VII
Sobic.003G145100	VII
Sobic.001G461200	VII
Sobic.001G224700	VII
Sobic.006G184700	VII
Sobic.001G356800	VII
Sobic.003G034000	VII
Sobic.010G175800	VII
Sobic.001G378550	VII
Sobic.006G007800	VII
Sobic.007G215100	VII
Sobic.003G321101	VII
Sobic.001G089000	VII
Sobic.008G061401	VII
Sobic.002G052100	VII
Sobic.004G310100	VII
Sobic.001G224800	VII
Sobic.002G338800	VII
Sobic.001G217700	VII
Sobic.006G024600	VII
Sobic.002G052000	VII
Sobic.001G383000	VII
Sobic.004G236000	VII
Sobic.003G263300	VII
Sobic.003G382800	VII
Sobic.010G117800	VII
Sobic.002G385300	VII
Sobic.003G250600	VII
Sobic.010G082600	VII
Sobic.001G298100	VII
Sobic.003G335300	VII
Sobic.004G064400	VII
Sobic.003G127100	VII
Sobic.002G026200	VII
Sobic.002G229700	VII
Sobic.004G191400	VII
Sobic.003G323700	VII
Sobic.009G192600	VII
Sobic.010G076700	VII
Sobic.002G388800	VII
Sobic.009G122400	VII
Sobic.001G482600	VII
Sobic.010G174300	VII
Sobic.003G268900	VII
Sobic.001G153200	VII
Sobic.002G389000	VII
Sobic.004G283201	VII
Sobic.010G076600	VII
Sobic.001G074400	VII
Sobic.003G293900	VII
Sobic.002G269100	VII
Sobic.009G154300	VII
Sobic.003G290100	VII
Sobic.010G164400	VII
Sobic.002G330300	VII
Sobic.003G410800	VII
Sobic.003G018150	VII
Sobic.001G267600	VII
Sobic.004G293500	VII
Sobic.003G339100	VII
Sobic.001G532200	VII
Sobic.001G259600	VII
Sobic.010G210600	VII
Sobic.001G056500	VII
Sobic.001G295700	VII
Sobic.004G025200	VII
Sobic.007G051300	VII
Sobic.009G184000	VII
Sobic.003G224000	VII
Sobic.001G488000	VII
Sobic.008G059000	VII
Sobic.003G273000	VII
Sobic.006G194100	VII
Sobic.006G168300	VII
Sobic.006G198500	VII
Sobic.003G267900	VII
Sobic.004G184800	VII
Sobic.004G304300	VII
Sobic.005G186700	VII
Sobic.001G531000	VII
Sobic.002G335100	VII
Sobic.004G097100	VII
Sobic.003G265150	VII
Sobic.010G101400	VII
Sobic.006G263300	VII
Sobic.007G175200	VII
Sobic.001G259700	VII
Sobic.010G016500	VII
Sobic.006G184800	VII
Sobic.002G225700	VII
Sobic.008G036000	VII
Sobic.009G215350	VII
Sobic.007G052000	VII
Sobic.009G234300	VII
Sobic.003G202200	VII
Sobic.001G095750	I
Sobic.007G024500	I
Sobic.001G482800	I
Sobic.005G099000	I
Sobic.009G142200	I
Sobic.001G399300	I
Sobic.001G107400	I
Sobic.001G063600	I
Sobic.007G061300	I
Sobic.003G385000	I
Sobic.004G283300	I
Sobic.003G376700	I
Sobic.007G196800	I
Sobic.001G431500	I
Sobic.004G229200	I
Sobic.004G305000	I
Sobic.002G371800	I
Sobic.002G270000	I
Sobic.007G169200	I
Sobic.001G138600	I
Sobic.004G117600	I
Sobic.006G184400	I
Sobic.001G284400	I
Sobic.004G273200	I
Sobic.001G476400	I
Sobic.010G246000	I
Sobic.010G259300	I
Sobic.003G365500	I
Sobic.007G196400	I
Sobic.004G025000	I
Sobic.003G424400	I
Sobic.003G434200	I
Sobic.001G492800	I
Sobic.002G269400	I
Sobic.003G337100	I
Sobic.009G169400	I
Sobic.002G388900	I
Sobic.004G086800	I
Sobic.010G053900	I
Sobic.007G212200	I
Sobic.003G141000	I
Sobic.001G034100	I
Sobic.002G118600	I
Sobic.001G476100	I
Sobic.003G371250	I
Sobic.007G057700	I
Sobic.007G074000	I
Sobic.004G278100	I
Sobic.009G054500	I
Sobic.009G157100	I
Sobic.003G361100	I
Sobic.009G190900	I
Sobic.002G207300	I
Sobic.002G245800	I
Sobic.002G326100	I
Sobic.003G268700	I
Sobic.003G043600	I
Sobic.001G287600	I
Sobic.001G526000	I
Sobic.004G219900	I
Sobic.001G288100	I
Sobic.005G064600	I
Sobic.004G065900	I
Sobic.001G148000	I
Sobic.002G269300	I
Sobic.008G181300	I
Sobic.004G219800	I
Sobic.006G114200	I
Sobic.001G393500	I
Sobic.002G182800	I
Sobic.004G031600	I
Sobic.002G080100	I
Sobic.004G297600	I
Sobic.003G396000	I
Sobic.004G052000	I
Sobic.004G141200	I
Sobic.006G123000	I
Sobic.001G284425	I
Sobic.004G257350	I
Sobic.008G040800	I
Sobic.007G201100	I
Sobic.001G095700	I
Sobic.004G280900	I
Sobic.006G146500	I
Sobic.004G051166	I
Sobic.002G036100	I
Sobic.003G250340	I
Sobic.010G023300	I
Sobic.003G272400	I
Sobic.008G018600	I
Sobic.003G225900	I
Sobic.003G428700	I
Sobic.001G321800	I
Sobic.003G331500	I
Sobic.006G069200	I
Sobic.003G061900	I
Sobic.008G071300	I
Sobic.005G139700	I
Sobic.004G244300	I
Sobic.006G259201	I
Sobic.004G064500	I
Sobic.006G008800	I
Sobic.002G107800	I
Sobic.009G231200	I
Sobic.003G093000	I
Sobic.001G096400	I
Sobic.009G208400	I
Sobic.010G246400	I
Sobic.010G118200	I
Sobic.009G217500	I
Sobic.010G105300	I
Sobic.001G040200	I
Sobic.001G438800	I
Sobic.001G489500	I
Sobic.007G011200	I
Sobic.006G095600	I
Sobic.002G217100	I
Sobic.002G341900	I
Sobic.001G219200	I
Sobic.007G122500	I
Sobic.010G107200	I
Sobic.009G144600	I
Sobic.001G470000	I
Sobic.003G102200	I
Sobic.004G006500	I
Sobic.010G209200	I
Sobic.002G418900	I
Sobic.003G150400	I
Sobic.006G073400	I
Sobic.010G064000	I
Sobic.009G204100	I
Sobic.002G269032	I
Sobic.003G310000	I
Sobic.010G209100	I
Sobic.001G381700	I
Sobic.001G481300	I
Sobic.002G037400	I
Sobic.001G432600	I
Sobic.005G111400	I
Sobic.003G057650	I
Sobic.008G129000	I
Sobic.003G272200	I
Sobic.003G341100	I
Sobic.005G098200	I
Sobic.004G157700	I
Sobic.004G281200	I
Sobic.003G026300	I
Sobic.001G100501	I
Sobic.010G023066	I
Sobic.002G323900	I
Sobic.003G392200	I
Sobic.008G029300	I
Sobic.003G098700	I
Sobic.008G185600	I
Sobic.008G028600	I
Sobic.002G021900	I
Sobic.003G161700	I
Sobic.002G209100	I
Sobic.002G371900	I
Sobic.006G062900	I
Sobic.005G217900	I
Sobic.009G105500	I
Sobic.010G136000	I
Sobic.010G272200	I
Sobic.004G032300	I
Sobic.006G178500	I
Sobic.001G084700	I
Sobic.003G411200	I
Sobic.007G055500	I
Sobic.008G182700	I
Sobic.002G013400	I
Sobic.004G089300	I
Sobic.001G209300	I
Sobic.008G168866	I
Sobic.005G031400	I
Sobic.006G039700	I
Sobic.006G230300	I
Sobic.003G286600	I
Sobic.005G041000	I
Sobic.001G146400	I
Sobic.002G210800	I
Sobic.005G137300	I
Sobic.001G310500	I
Sobic.001G077600	I
Sobic.005G101800	I
Sobic.010G047800	I
Sobic.006G279400	I
Sobic.006G009000	I
Sobic.010G230800	I
Sobic.001G218400	I
Sobic.009G151900	I
Sobic.006G267000	I
Sobic.009G111800	I
Sobic.009G208000	I
Sobic.003G234000	I
Sobic.003G216166	I
Sobic.003G083200	I
Sobic.001G101600	I
Sobic.010G175200	I
Sobic.002G216400	I
Sobic.005G225700	I
Sobic.003G258700	I
Sobic.003G430400	I
Sobic.009G224500	I
Sobic.004G109300	I
Sobic.009G216800	I
Sobic.006G113000	I
Sobic.008G146700	I
Sobic.009G174500	I
Sobic.004G109100	I
Sobic.007G138100	I
Sobic.005G217700	I
Sobic.003G156000	I
Sobic.008G099600	I
Sobic.004G091900	I
Sobic.004G035100	I
Sobic.006G228400	I
Sobic.006G226800	I
Sobic.005G049600	I
Sobic.006G227750	I
Sobic.004G091700	I
Sobic.004G214800	I
Sobic.003G210500	I
Sobic.008G039700	I
Sobic.002G065800	I
Sobic.003G320900	I
Sobic.002G050400	I
Sobic.001G114300	I
Sobic.009G129000	I
Sobic.006G187900	I
Sobic.001G092700	I
Sobic.004G288900	I
Sobic.001G077400	I
Sobic.009G171600	I
Sobic.002G087500	I
Sobic.007G110366	I
Sobic.003G400266	I
Sobic.006G169000	I
Sobic.003G249000	I
Sobic.005G226100	I
Sobic.001G032300	I
Sobic.007G079500	I
Sobic.009G224200	I
Sobic.003G319200	I
Sobic.002G064500	I
Sobic.002G064700	I
Sobic.004G200900	I
Sobic.007G172100	I
Sobic.001G115001	I
Sobic.010G093400	I
Sobic.008G168800	I
Sobic.002G186100	I
Sobic.004G201100	I
Sobic.003G079700	I
Sobic.002G065600	I
Sobic.005G101600	I
Sobic.005G101700	I
Sobic.006G239100	I
Sobic.003G197200	I
Sobic.001G216500	I
Sobic.001G343601	I
Sobic.008G183300	I
Sobic.002G238600	I
Sobic.009G178850	I
Sobic.003G296700	I
Sobic.001G082900	I
Sobic.009G067400	I
Sobic.002G419700	I
Sobic.009G242700	I
Sobic.003G037500	I
Sobic.003G092900	I
Sobic.007G035500	I
Sobic.001G209800	I
Sobic.002G140500	I
Sobic.004G229500	I
Sobic.002G359700	I
Sobic.003G382600	I
Sobic.001G050800	I
Sobic.003G031500	I
Sobic.002G361500	I
Sobic.001G481201	I
Sobic.009G217600	I
Sobic.010G102000	I
Sobic.007G077001	I
Sobic.002G356500	I
Sobic.009G173300	I
Sobic.003G095400	I
Sobic.006G087900	I
Sobic.001G079500	I
Sobic.010G023200	I
Sobic.001G131200	I
Sobic.004G181200	I
Sobic.001G501100	I
Sobic.001G538866	I
Sobic.001G292400	I
Sobic.001G533900	I
Sobic.001G196900	I
Sobic.002G321600	I
Sobic.004G191300	I
Sobic.003G331700	I
Sobic.004G195700	I
Sobic.004G323200	I
Sobic.010G044700	I
Sobic.004G243100	I
Sobic.001G230100	I
Sobic.010G224200	I
Sobic.003G156600	I
Sobic.001G295100	I
Sobic.010G193100	I
Sobic.001G330925	I
Sobic.002G294600	I
Sobic.001G358300	I
Sobic.008G126700	I
Sobic.006G148500	I
Sobic.008G162201	I
Sobic.002G358300	I
Sobic.006G066200	I
Sobic.006G273800	I
Sobic.003G387200	I
Sobic.001G226800	I
Sobic.002G174300	I
Sobic.007G158500	I
Sobic.006G140100	I
Sobic.004G199100	I
Sobic.007G175900	I
Sobic.004G167300	I
Sobic.002G224100	I
Sobic.003G417200	I
Sobic.005G075900	I
Sobic.002G270766	I
Sobic.001G423600	I
Sobic.006G148400	I
Sobic.001G432500	I
Sobic.006G216500	I
Sobic.001G398500	I
Sobic.004G186300	I
Sobic.007G149300	I
Sobic.001G075600	I
Sobic.006G165100	I
Sobic.006G154500	I
Sobic.009G027900	I
Sobic.002G245100	I
Sobic.009G148100	I
Sobic.002G274500	I
Sobic.006G163401	I
Sobic.002G384000	I
Sobic.001G285400	I
Sobic.002G031100	I
Sobic.002G140300	I
Sobic.010G036800	I
Sobic.010G131950	I
Sobic.006G207100	I
Sobic.009G071800	I
Sobic.001G084000	I
Sobic.002G155800	I
Sobic.004G236500	I
Sobic.002G040600	I
Sobic.003G146100	I
Sobic.001G075500	I
Sobic.002G321500	I
Sobic.010G196600	I
Sobic.001G035000	I
Sobic.003G311800	I
Sobic.003G146000	I
Sobic.003G337900	I
Sobic.004G244600	I
Sobic.006G274300	I
Sobic.010G083600	I
Sobic.006G148000	I
Sobic.010G234000	I
Sobic.007G145700	I
Sobic.003G352400	I
Sobic.008G159100	I
Sobic.004G267300	I
Sobic.007G143400	I
Sobic.007G009500	I
Sobic.007G227500	I
Sobic.007G189300	I
Sobic.001G138200	I
Sobic.006G274933	I
Sobic.004G207300	I
Sobic.001G441100	I
Sobic.001G406300	I
Sobic.003G364500	I
Sobic.004G244100	I
Sobic.004G181400	I
Sobic.003G282901	I
Sobic.004G228700	I
Sobic.001G064900	I
Sobic.001G442600	I
Sobic.007G118301	I
Sobic.004G340800	I
Sobic.008G147800	I
Sobic.009G028500	I
Sobic.003G233200	I
Sobic.001G098000	I
Sobic.003G353800	I
Sobic.006G149600	I
Sobic.009G092300	I
Sobic.001G463000	I
Sobic.002G197600	I
Sobic.001G075800	I
Sobic.002G353400	I
Sobic.001G482700	I
Sobic.003G032900	I
Sobic.008G042900	I
Sobic.010G045700	I
Sobic.001G328500	I
Sobic.004G084100	I
Sobic.004G181300	I
Sobic.007G218800	I
Sobic.009G100500	I
Sobic.003G019200	I
Sobic.004G114500	I
Sobic.002G202100	I
Sobic.003G416500	I
Sobic.001G192400	I
Sobic.002G250900	I
Sobic.002G394400	I
Sobic.007G196600	I
Sobic.004G169900	I
Sobic.002G050900	I
Sobic.003G393500	I
Sobic.003G040600	I
Sobic.009G135100	I
Sobic.006G257700	I
Sobic.004G241100	I
Sobic.008G043500	I
Sobic.004G176900	I
Sobic.006G007450	I
Sobic.006G038800	I
Sobic.001G022100	I
Sobic.007G154701	I
Sobic.009G147800	I
Sobic.008G044300	I
Sobic.004G053400	I
Sobic.006G156600	I
Sobic.001G313000	I
Sobic.005G031100	I
Sobic.001G341600	I
Sobic.002G401600	I
Sobic.009G227800	I
Sobic.007G123300	I
Sobic.009G184400	I
Sobic.001G462800	I
Sobic.004G058500	I
Sobic.001G153900	I
Sobic.001G192800	I
Sobic.002G367900	I
Sobic.008G126200	I
Sobic.002G068800	I
Sobic.002G427400	I
Sobic.010G272000	I
Sobic.002G417201	I
Sobic.004G297200	I
Sobic.002G140400	I
Sobic.004G312100	I
Sobic.001G040400	I
Sobic.003G373000	I
Sobic.003G310200	I
Sobic.009G150000	I
Sobic.006G006700	I
Sobic.006G014700	I
Sobic.001G080800	I
Sobic.007G145600	I
Sobic.003G425500	I
Sobic.003G349800	I
Sobic.005G195600	I
Sobic.001G459800	I
Sobic.001G030600	I
Sobic.004G144150	I
Sobic.006G031200	I
Sobic.006G137900	I
Sobic.010G115000	I
Sobic.004G111400	I
Sobic.005G065000	I
Sobic.008G076500	I
Sobic.005G175900	I
Sobic.007G030900	I
Sobic.005G029200	I
Sobic.001G428900	I
Sobic.005G136200	I
Sobic.002G004700	I
Sobic.006G039600	I
Sobic.009G115600	I
Sobic.005G121800	I
Sobic.002G381400	I
Sobic.010G128000	I
Sobic.002G210901	I
Sobic.002G376900	I
Sobic.001G022400	I
Sobic.003G384700	I
Sobic.005G137000	I
Sobic.003G431100	I
Sobic.003G157600	I
Sobic.001G353700	I
Sobic.006G229100	I
Sobic.001G115300	I
Sobic.004G192100	I
Sobic.002G138500	I
Sobic.009G181300	I
Sobic.001G331301	I
Sobic.007G155000	I
Sobic.001G050100	I
Sobic.009G000200	I
Sobic.006G113200	I
Sobic.010G102050	I
Sobic.006G021900	I
Sobic.009G155200	I
Sobic.001G319200	I
Sobic.003G104600	I
Sobic.002G134400	I
Sobic.003G324300	I
Sobic.009G136400	I
Sobic.001G368000	I
Sobic.007G157200	I
Sobic.001G234900	I
Sobic.001G130400	I
Sobic.001G145900	I
Sobic.004G095700	I
Sobic.003G121800	I
Sobic.005G037100	I
Sobic.001G038900	I
Sobic.001G097700	I
Sobic.001G393600	I
Sobic.005G093000	I
Sobic.005G176000	I
Sobic.001G403600	I
Sobic.003G253700	I
Sobic.002G319500	I
Sobic.001G513300	I
Sobic.006G087300	I
Sobic.003G116300	I
Sobic.003G312400	I
Sobic.001G293600	I
Sobic.002G312000	I
Sobic.001G331000	I
Sobic.006G053651	I
Sobic.003G357900	I
Sobic.001G223550	I
Sobic.007G137000	I
Sobic.002G327201	I
Sobic.002G322900	I
Sobic.007G198100	I
Sobic.007G023000	I
Sobic.003G275900	I
Sobic.006G104300	I
Sobic.002G184500	I
Sobic.005G133200	I
Sobic.002G201900	I
Sobic.003G425200	I
Sobic.001G231400	I
Sobic.004G192200	I
Sobic.009G092100	I
Sobic.004G243000	I
Sobic.004G268900	I
Sobic.001G314800	I
Sobic.003G262100	I
Sobic.006G128200	I
Sobic.009G034300	I
Sobic.006G131400	I
Sobic.001G180900	I
Sobic.003G412700	I
Sobic.001G390700	I
Sobic.001G502900	I
Sobic.004G259900	I
Sobic.006G130000	I
Sobic.010G273700	I
Sobic.003G276000	I
Sobic.004G065600	I
Sobic.006G024200	I
Sobic.003G147301	I
Sobic.009G247300	I
Sobic.004G165200	I
Sobic.001G235500	I
Sobic.006G098600	I
Sobic.002G011600	I
Sobic.008G188000	I
Sobic.003G230100	I
Sobic.008G088803	I
Sobic.004G086400	I
Sobic.003G199600	I
Sobic.005G046700	I
Sobic.005G222100	I
Sobic.005G222200	I
Sobic.001G424000	I
Sobic.008G013800	I
Sobic.006G159800	I
Sobic.001G146500	I
Sobic.010G071000	I
Sobic.001G358366	I
Sobic.001G424066	I
Sobic.007G107600	I
Sobic.010G219800	I
Sobic.004G182300	I
Sobic.003G215800	I
Sobic.001G018400	I
Sobic.001G218500	I
Sobic.003G188100	I
Sobic.004G061500	I
Sobic.010G231000	I
Sobic.005G122300	I
Sobic.008G160600	I
Sobic.008G182800	I
Sobic.002G214200	I
Sobic.009G257100	I
Sobic.010G097900	I
Sobic.004G340700	I
Sobic.002G372800	I
Sobic.007G025900	I
Sobic.002G018300	I
Sobic.010G099000	I
Sobic.003G312300	I
Sobic.004G088551	I
Sobic.005G117400	I
Sobic.001G314300	I
Sobic.006G054900	I
Sobic.008G123100	I
Sobic.007G119800	I
Sobic.008G042300	I
Sobic.002G249700	I
Sobic.004G008200	I
Sobic.001G305800	I
Sobic.001G395800	I
Sobic.003G316300	I
Sobic.010G268400	I
Sobic.006G200000	I
Sobic.003G325100	I
Sobic.001G471200	I
Sobic.002G302300	I
Sobic.007G225300	I
Sobic.004G052401	I
Sobic.002G322800	I
Sobic.002G042100	I
Sobic.002G321300	I
Sobic.007G110600	I
Sobic.001G483600	I
Sobic.006G026900	I
Sobic.008G191600	I
Sobic.005G021800	I
Sobic.001G424200	I
Sobic.001G350300	I
Sobic.002G241250	I
Sobic.008G060500	I
Sobic.007G120000	I
Sobic.004G330600	I
Sobic.002G327300	I
Sobic.001G201800	I
Sobic.009G041400	I
Sobic.004G267500	I
Sobic.002G216500	I
Sobic.002G253500	I
Sobic.005G175800	I
Sobic.007G025000	I
Sobic.006G259000	I
Sobic.002G232800	I
Sobic.001G094400	I
Sobic.007G194400	I
Sobic.002G407100	I
Sobic.002G225300	I
Sobic.003G192100	I
Sobic.010G117900	I
Sobic.001G362001	I
Sobic.009G212800	I
Sobic.001G297200	I
Sobic.005G097800	I
Sobic.003G221800	I
Sobic.005G126800	I
Sobic.010G161450	I
Sobic.001G386400	I
Sobic.005G119100	I
Sobic.001G319000	I
Sobic.006G093700	I
Sobic.001G510100	I
Sobic.004G111200	I
Sobic.008G182900	I
Sobic.006G104200	I
Sobic.007G110400	I
Sobic.010G230900	I
Sobic.007G148300	I
Sobic.002G024100	I
Sobic.005G131700	I
Sobic.002G208700	I
Sobic.005G082700	I
Sobic.001G401300	I
Sobic.005G136300	I
Sobic.006G211300	I
Sobic.003G255900	I
Sobic.003G143700	I
Sobic.008G075600	I
Sobic.010G259600	I
Sobic.005G187900	I
Sobic.001G075900	I
Sobic.010G210200	I
Sobic.004G281300	I
Sobic.009G223400	I
Sobic.002G228000	I
Sobic.004G258300	I
Sobic.001G318500	I
Sobic.001G284600	I
Sobic.002G256601	I
Sobic.003G097800	I
Sobic.010G193000	I
Sobic.009G044000	I
Sobic.008G142000	I
Sobic.008G142100	I
Sobic.002G253400	I
Sobic.006G148900	I
Sobic.010G045400	I
Sobic.008G115500	I
Sobic.009G115500	I
Sobic.002G373100	I
Sobic.003G291600	I
Sobic.009G068900	I
Sobic.007G043400	I
Sobic.001G314700	I
Sobic.002G348500	I
Sobic.002G186900	I
Sobic.007G089400	I
Sobic.002G249600	I
Sobic.009G036000	I
Sobic.009G204900	I
Sobic.007G089300	I
Sobic.010G205700	I
Sobic.007G068500	I
Sobic.001G185400	I
Sobic.010G098350	I
Sobic.003G198400	I
Sobic.001G032400	I
Sobic.002G137100	I
Sobic.002G153600	I
Sobic.002G092801	I
Sobic.008G060300	I
Sobic.002G327100	I
Sobic.004G348400	I
Sobic.001G516000	I
Sobic.003G199400	I
Sobic.007G070400	I
Sobic.003G105000	I
Sobic.006G105000	I
Sobic.003G329300	I
Sobic.009G014600	I
Sobic.004G158500	I
Sobic.010G224501	I
Sobic.004G273400	I
Sobic.010G124001	I
Sobic.002G353200	I
Sobic.010G042300	I
Sobic.001G182600	I
Sobic.010G054400	I
Sobic.004G169600	I
Sobic.001G196950	I
Sobic.010G069900	I
Sobic.006G009100	I
Sobic.002G094600	I
Sobic.009G243400	I
Sobic.002G290400	I
Sobic.010G030900	I
Sobic.007G005600	I
Sobic.001G052300	I
Sobic.002G328400	I
Sobic.001G399900	I
Sobic.002G113500	I
Sobic.010G008600	I
Sobic.007G200200	I
Sobic.003G226600	I
Sobic.004G121200	I
Sobic.006G207900	I
Sobic.010G182966	I
Sobic.001G425300	I
Sobic.002G117100	I
Sobic.001G118300	I
Sobic.006G118400	I
Sobic.003G284600	I
Sobic.006G192900	I
Sobic.002G349300	I
Sobic.005G018700	I
Sobic.005G127800	I
Sobic.003G018800	I
Sobic.003G336700	I
Sobic.002G376800	I
Sobic.003G379800	I
Sobic.007G144300	I
Sobic.009G038000	I
Sobic.003G417350	I
Sobic.010G112401	I
Sobic.009G240400	I
Sobic.002G183100	I
Sobic.004G289000	I
Sobic.010G078600	I
Sobic.004G195800	I
Sobic.007G125100	I
Sobic.003G158600	I
Sobic.007G212700	I
Sobic.005G152100	I
Sobic.006G007300	I
Sobic.006G174000	I
Sobic.004G032800	I
Sobic.010G095400	I
Sobic.008G065200	I
Sobic.005G095900	I
Sobic.010G057633	I
Sobic.001G322832	I
Sobic.001G487600	I
Sobic.009G112200	I
Sobic.002G182900	I
Sobic.003G162200	I
Sobic.009G177000	I
Sobic.003G158500	I
Sobic.002G248100	I
Sobic.009G202501	I
Sobic.003G393400	I
Sobic.008G164201	I
Sobic.006G267100	I
Sobic.002G420800	I
Sobic.004G112300	I
Sobic.007G158600	I
Sobic.004G092000	I
Sobic.008G133900	I
Sobic.005G096600	I
Sobic.003G357700	I
Sobic.001G339200	I
Sobic.003G189200	I
Sobic.002G065700	I
Sobic.005G064200	I
Sobic.001G059300	I
Sobic.001G059400	I
Sobic.001G464900	I
Sobic.002G224400	I
Sobic.006G231100	I
Sobic.003G321000	I
Sobic.010G120900	I
Sobic.004G028600	I
Sobic.004G304200	I
Sobic.001G432700	I
Sobic.003G193000	I
Sobic.004G312500	I
Sobic.007G141700	I
Sobic.005G082600	III
Sobic.005G131600	III
Sobic.004G187300	III
Sobic.005G103300	III
Sobic.001G372900	III
Sobic.003G349100	III
Sobic.002G318000	III
Sobic.009G120800	III
Sobic.010G170300	III
Sobic.009G185301	III
Sobic.005G165900	III
Sobic.006G225200	III
Sobic.003G068200	III
Sobic.004G255200	III
Sobic.001G410200	III
Sobic.001G319500	III
Sobic.006G228000	III
Sobic.001G347901	III
Sobic.004G286400	III
Sobic.010G163150	III
Sobic.003G242800	III
Sobic.001G432550	III
Sobic.002G214500	III
Sobic.007G077300	III
Sobic.002G255901	III
Sobic.003G016600	III
Sobic.003G016800	III
Sobic.010G117300	III
Sobic.010G117200	III
Sobic.001G349800	III
Sobic.004G297100	III
Sobic.010G089700	III
Sobic.002G185200	III
Sobic.003G245201	III
Sobic.004G158901	III
Sobic.005G131400	III
Sobic.005G042900	III
Sobic.002G146200	III
Sobic.003G344200	III
Sobic.003G362700	III
Sobic.010G066601	III
Sobic.003G021900	III
Sobic.005G092000	III
Sobic.007G090300	III
Sobic.004G233400	III
Sobic.010G117100	III
Sobic.002G220300	III
Sobic.003G067700	III
Sobic.004G341800	III
Sobic.007G151400	III
Sobic.003G067600	III
Sobic.003G422000	III
Sobic.004G037000	III
Sobic.002G190500	III
Sobic.010G253200	III
Sobic.010G162900	III
Sobic.002G024400	III
Sobic.003G436000	III
Sobic.008G007200	III
Sobic.005G076301	III
Sobic.009G252100	III
Sobic.001G416800	III
Sobic.005G169400	III
Sobic.009G172950	III
Sobic.001G456500	III
Sobic.009G130100	III
Sobic.007G149900	III
Sobic.008G188100	III
Sobic.002G261600	III
Sobic.007G081701	III
Sobic.003G056800	III
Sobic.001G136300	III
Sobic.001G400700	III
Sobic.003G047900	III
Sobic.004G220500	III
Sobic.004G355500	III
Sobic.006G117800	III
Sobic.001G071000	III
Sobic.005G126200	III
Sobic.003G349600	III
Sobic.002G013000	III
Sobic.008G129200	III
Sobic.001G475500	III
Sobic.003G036700	III
Sobic.005G085000	III
Sobic.007G000500	III
Sobic.005G216100	III
Sobic.001G401100	III
Sobic.009G087000	III
Sobic.003G264500	III
Sobic.008G029000	III
Sobic.003G118000	III
Sobic.010G127300	III
Sobic.002G193900	III
Sobic.001G007700	III
Sobic.008G182300	III
Sobic.003G144800	III
Sobic.001G523000	III
Sobic.010G066700	III
Sobic.010G193300	III
Sobic.008G188400	III
Sobic.006G187401	III
Sobic.007G105800	III
Sobic.004G220700	III
Sobic.004G209500	III
Sobic.003G429200	III
Sobic.006G176600	III
Sobic.003G047800	III
Sobic.005G026600	III
Sobic.002G386200	III
Sobic.009G064400	III
Sobic.010G131600	III
Sobic.005G076600	III
Sobic.003G047700	III
Sobic.001G297900	III
Sobic.002G351400	III
Sobic.010G249000	III
Sobic.003G214900	III
Sobic.005G216200	III
Sobic.006G124100	III
Sobic.009G073800	III
Sobic.004G004500	III
Sobic.006G155000	III
Sobic.005G215900	III
Sobic.001G542600	III
Sobic.003G064901	III
Sobic.001G523932	III
Sobic.002G122700	III
Sobic.001G523866	III
Sobic.002G255600	III
Sobic.003G366100	III
Sobic.002G261700	III
Sobic.005G039100	III
Sobic.K043400	III
Sobic.004G011700	III
Sobic.009G230600	III
Sobic.003G192400	III
Sobic.002G064200	III
Sobic.005G041200	III
Sobic.001G306600	III
Sobic.003G097200	III
Sobic.001G247200	III
Sobic.004G177000	III
Sobic.007G072133	III
Sobic.001G209200	III
Sobic.003G111200	III
Sobic.003G328400	III
Sobic.003G422600	III
Sobic.007G151300	III
Sobic.009G181200	III
Sobic.008G007400	III
Sobic.002G000400	III
Sobic.007G011700	III
Sobic.009G241801	III
Sobic.010G178000	III
Sobic.001G319300	III
Sobic.002G261800	III
Sobic.003G244600	III
Sobic.004G223500	III
Sobic.007G157100	III
Sobic.001G076100	III
Sobic.003G112600	III
Sobic.009G019000	III
Sobic.007G048200	III
Sobic.004G118000	III
Sobic.009G157700	III
Sobic.002G013300	III
Sobic.002G361200	III
Sobic.008G076600	III
Sobic.001G482000	III
Sobic.008G055200	III
Sobic.009G108300	III
Sobic.010G137300	III
Sobic.001G401000	III
Sobic.007G077832	III
Sobic.010G194100	III
Sobic.001G096800	III
Sobic.004G013000	III
Sobic.010G023800	III
Sobic.010G275001	III
Sobic.004G304700	III
Sobic.002G023300	III
Sobic.010G195800	III
Sobic.008G183900	III
Sobic.001G205700	III
Sobic.006G068800	III
Sobic.001G400900	III
Sobic.006G030700	III
Sobic.001G296300	III
Sobic.002G097400	III
Sobic.005G169200	III
Sobic.003G111300	III
Sobic.008G189200	III
Sobic.002G252900	III
Sobic.003G184900	III
Sobic.001G337400	III
Sobic.002G222200	III
Sobic.001G318200	III
Sobic.007G025700	III
Sobic.002G195300	III
Sobic.002G327900	III
Sobic.010G102700	III
Sobic.003G386000	III
Sobic.007G161400	III
Sobic.010G236500	III
Sobic.007G188500	III
Sobic.003G204600	III
Sobic.003G178800	III
Sobic.004G195000	III
Sobic.006G190000	III
Sobic.001G201100	III
Sobic.007G123500	III
Sobic.004G088100	III
Sobic.005G053700	III
Sobic.005G053900	III
Sobic.004G220400	III
Sobic.002G355200	III
Sobic.007G227300	III
Sobic.007G074400	III
Sobic.009G248500	III
Sobic.001G146200	III
Sobic.007G001100	III
Sobic.003G413700	III
Sobic.003G438600	III
Sobic.001G006201	III
Sobic.005G205100	III
Sobic.006G041700	III
Sobic.009G181800	III
Sobic.006G100332	III
Sobic.003G265100	III
Sobic.008G067500	III
Sobic.001G401800	III
Sobic.001G196300	III
Sobic.007G187700	III
Sobic.002G196000	III
Sobic.002G275500	III
Sobic.001G495164	III
Sobic.002G377100	III
Sobic.010G130700	III
Sobic.006G078400	III
Sobic.008G053600	III
Sobic.004G071000	III
Sobic.007G148800	III
Sobic.007G179900	III
Sobic.007G180300	III
Sobic.001G236200	III
Sobic.010G007200	III
Sobic.002G153000	III
Sobic.004G220000	III
Sobic.006G076800	III
Sobic.010G072300	III
Sobic.002G368100	III
Sobic.006G228200	III
Sobic.002G319900	III
Sobic.003G409300	III
Sobic.004G088600	III
Sobic.005G110535	III
Sobic.001G198000	III
Sobic.010G018600	III
Sobic.006G007100	III
Sobic.010G224600	III
Sobic.003G376000	III
Sobic.001G329600	III
Sobic.004G331600	III
Sobic.010G023500	III
Sobic.004G052500	III
Sobic.009G162500	III
Sobic.003G038400	III
Sobic.008G191200	III
Sobic.002G305600	III
Sobic.001G401200	III
Sobic.003G055600	III
Sobic.010G001300	III
Sobic.010G020200	III
Sobic.001G145700	III
Sobic.008G030100	III
Sobic.003G413600	III
Sobic.010G023600	III
Sobic.001G400800	III
Sobic.003G031100	III
Sobic.002G020800	III
Sobic.002G024300	III
Sobic.010G013100	III
Sobic.001G354400	III
Sobic.003G082401	III
Sobic.007G218300	III
Sobic.003G222101	III
Sobic.004G101000	III
Sobic.002G195066	III
Sobic.010G052200	III
Sobic.004G190800	III
Sobic.002G195100	III
Sobic.006G132500	III
Sobic.006G174500	III
Sobic.001G322100	III
Sobic.008G109700	III
Sobic.001G391000	III
Sobic.002G108400	III
Sobic.001G111000	III
Sobic.003G289900	III
Sobic.004G053300	III
Sobic.008G175600	III
Sobic.001G205900	III
Sobic.002G046100	III
Sobic.004G245800	III
Sobic.010G093100	III
Sobic.002G023000	III
Sobic.003G138400	III
Sobic.009G205700	III
Sobic.003G086200	III
Sobic.002G009600	III
Sobic.002G024000	III
Sobic.001G148900	III
Sobic.004G245200	III
Sobic.001G012000	III
Sobic.005G065500	III
Sobic.005G022200	III
Sobic.003G291700	III
Sobic.005G017900	III
Sobic.010G272300	III
Sobic.001G471100	III
Sobic.002G195200	III
Sobic.007G141200	III
Sobic.009G203600	III
Sobic.006G146000	III
[truncated: 953 more rows]

## Sheet: GO_term cluster I
File created with bingo (c) on 2019-10-29 at 17:26:05
ontology: namespace
curator: bingo
Selected ontology file : bundle://115.0:1/data/GO_Full
Selected annotation file : D:\Dual RNAseq_sorghum Xanh data_from Adam 20190122\!!!Data analysis_cuffdiff_classicfpkm_dispersionpercondition\go term\binggo file\sorghum go import\Sorg.gaf
Discarded evidence codes :
Overrepresentation
Selected statistical test : Hypergeometric test
Selected correction : Benjamini & Hochberg False Discovery Rate (FDR) correction
Selected significance level : 0.05
Testing option : Use whole annotation as reference set
The selected cluster :
SOBIC.002G087500	SOBIC.006G008800	SOBIC.004G058500	SOBIC.007G138100	SOBIC.001G284400	SOBIC.007G023000	SOBIC.003G230100	SOBIC.002G270766	SOBIC.007G107600	SOBIC.010G053900	SOBIC.002G376900	SOBIC.003G349800	SOBIC.003G095400	SOBIC.007G137000	SOBIC.008G185600	SOBIC.009G181300	SOBIC.003G197200	SOBIC.002G250900	SOBIC.002G182900	SOBIC.003G210500	SOBIC.005G217700	SOBIC.002G388900	SOBIC.001G077400	SOBIC.002G349300	SOBIC.003G321000	SOBIC.001G182600	SOBIC.009G169400	SOBIC.002G021900	SOBIC.002G312000	SOBIC.001G339200	SOBIC.003G037500	SOBIC.003G083200	SOBIC.001G284425	SOBIC.005G029200	SOBIC.001G146500	SOBIC.009G067400	SOBIC.005G217900	SOBIC.001G441100	SOBIC.003G093000	SOBIC.001G386400	SOBIC.003G336700	SOBIC.007G005600	SOBIC.005G195600	SOBIC.003G199600	SOBIC.004G219800	SOBIC.009G177000	SOBIC.005G126800	SOBIC.003G268700	SOBIC.003G098700	SOBIC.001G482700
SOBIC.010G230900	SOBIC.001G034100	SOBIC.009G208400	SOBIC.010G045700	SOBIC.007G074000	SOBIC.001G393500	SOBIC.010G099000	SOBIC.002G210901	SOBIC.004G141200	SOBIC.004G032800	SOBIC.008G168866	SOBIC.006G009100	SOBIC.003G417350	SOBIC.003G275900	SOBIC.010G054400	SOBIC.004G052401	SOBIC.002G323900	SOBIC.001G095750	SOBIC.003G379800	SOBIC.003G192100	SOBIC.008G075600	SOBIC.004G169600	SOBIC.007G144300	SOBIC.010G057633	SOBIC.006G069200	SOBIC.003G156000	SOBIC.002G183100	SOBIC.003G371250	SOBIC.003G284600	SOBIC.004G267300	SOBIC.007G110366	SOBIC.003G376700	SOBIC.006G114200	SOBIC.003G311800	SOBIC.003G147301	SOBIC.008G164201	SOBIC.004G330600	SOBIC.008G168800	SOBIC.002G321300	SOBIC.002G214200	SOBIC.008G142000	SOBIC.005G037100	SOBIC.001G094400	SOBIC.004G243100	SOBIC.008G042900	SOBIC.001G331000	SOBIC.001G209800	SOBIC.001G471200	SOBIC.009G111800	SOBIC.006G031200
SOBIC.002G341900	SOBIC.001G423600	SOBIC.003G310000	SOBIC.004G312500	SOBIC.002G241250	SOBIC.001G032400	SOBIC.001G502900	SOBIC.004G229500	SOBIC.004G288900	SOBIC.006G200000	SOBIC.002G361500	SOBIC.003G040600	SOBIC.005G187900	SOBIC.005G101600	SOBIC.010G161450	SOBIC.002G182800	SOBIC.010G231000	SOBIC.001G476100	SOBIC.005G065000	SOBIC.007G172100	SOBIC.008G044300	SOBIC.001G287600	SOBIC.010G209100	SOBIC.005G111400	SOBIC.006G039600	SOBIC.002G394400	SOBIC.001G223550	SOBIC.006G006700	SOBIC.006G087900	SOBIC.001G310500	SOBIC.002G140300	SOBIC.001G381700	SOBIC.001G030600	SOBIC.001G481300	SOBIC.002G290400	SOBIC.004G181400	SOBIC.010G193000	SOBIC.004G195800	SOBIC.002G367900	SOBIC.009G135100	SOBIC.007G145600	SOBIC.010G124001	SOBIC.001G084000	SOBIC.002G373100	SOBIC.001G075500	SOBIC.006G227750	SOBIC.009G092300	SOBIC.003G061900	SOBIC.002G153600	SOBIC.010G023300
SOBIC.010G107200	SOBIC.003G262100	SOBIC.002G201900	SOBIC.010G224501	SOBIC.001G153900	SOBIC.005G222200	SOBIC.001G442600	SOBIC.005G018700	SOBIC.001G330925	SOBIC.009G144600	SOBIC.010G259600	SOBIC.003G341100	SOBIC.007G149300	SOBIC.006G229100	SOBIC.005G095900	SOBIC.003G221800	SOBIC.006G279400	SOBIC.009G041400	SOBIC.005G152100	SOBIC.001G022400	SOBIC.007G024500	SOBIC.001G114300	SOBIC.009G038000	SOBIC.009G240400	SOBIC.003G250340	SOBIC.009G178850	SOBIC.009G129000	SOBIC.008G181300	SOBIC.006G024200	SOBIC.005G101800	SOBIC.003G296700	SOBIC.006G104300	SOBIC.002G348500	SOBIC.006G207100	SOBIC.003G157600	SOBIC.009G142200	SOBIC.001G406300	SOBIC.004G283300	SOBIC.001G297200	SOBIC.002G358300	SOBIC.003G337900	SOBIC.003G031500	SOBIC.009G036000	SOBIC.006G066200	SOBIC.007G068500	SOBIC.004G028600	SOBIC.003G189200	SOBIC.006G038800	SOBIC.002G210800	SOBIC.002G042100
No annotations were retrieved for the following entities:
SOBIC.003G282901	SOBIC.004G297200	SOBIC.003G312400	SOBIC.001G284400	SOBIC.007G023000	SOBIC.003G400266	SOBIC.003G198400	SOBIC.003G230100	SOBIC.002G270766	SOBIC.007G154701	SOBIC.006G211300	SOBIC.010G102050	SOBIC.003G349800	SOBIC.001G092700	SOBIC.007G137000	SOBIC.008G185600	SOBIC.008G183300	SOBIC.006G267100	SOBIC.005G122300	SOBIC.001G510100	SOBIC.002G250900	SOBIC.002G182900	SOBIC.005G217700	SOBIC.007G030900	SOBIC.002G349300	SOBIC.003G321000	SOBIC.001G482800	SOBIC.001G082900	SOBIC.001G339200	SOBIC.001G284425	SOBIC.001G343601	SOBIC.005G029200	SOBIC.002G417201	SOBIC.009G067400	SOBIC.005G217900	SOBIC.003G093000	SOBIC.007G005600	SOBIC.003G116300	SOBIC.005G195600	SOBIC.003G199600	SOBIC.004G219800	SOBIC.007G212700	SOBIC.003G098700	SOBIC.001G482700	SOBIC.006G178500	SOBIC.005G046700	SOBIC.003G392200	SOBIC.009G224200	SOBIC.005G031100	SOBIC.006G053651
SOBIC.003G092900	SOBIC.008G168800	SOBIC.008G142000	SOBIC.004G278100	SOBIC.001G130400	SOBIC.001G094400	SOBIC.004G243100	SOBIC.002G113500	SOBIC.008G042900	SOBIC.010G008600	SOBIC.001G331000	SOBIC.001G209800	SOBIC.003G417200	SOBIC.004G091900	SOBIC.006G274300	SOBIC.001G314800	SOBIC.006G031200	SOBIC.006G239100	SOBIC.001G292400	SOBIC.009G150000	SOBIC.009G190900	SOBIC.005G093000	SOBIC.002G353200	SOBIC.004G191300	SOBIC.002G248100	SOBIC.001G145900	SOBIC.008G018600	SOBIC.007G123300	SOBIC.001G293600	SOBIC.003G234000	SOBIC.003G331500	SOBIC.004G228700	SOBIC.004G035100	SOBIC.003G249000	SOBIC.006G039700	SOBIC.010G093400	SOBIC.003G434200	SOBIC.004G158500	SOBIC.002G418900	SOBIC.010G083600	SOBIC.002G118600	SOBIC.009G204100	SOBIC.003G319200	SOBIC.002G256601	SOBIC.005G225700	SOBIC.002G092801	SOBIC.001G038900	SOBIC.001G476400	SOBIC.006G104200	SOBIC.008G160600
GO-ID	p-value	corr p-value	x	n	X	N	Description	Genes in test set
6464	3.4186e-12	1.7018e-09	95	1568	451	15371	protein modification process	SOBIC.006G192900|SOBIC.001G341600|SOBIC.006G087900|SOBIC.006G230300|SOBIC.009G105500|SOBIC.010G102000|SOBIC.001G399300|SOBIC.001G483600|SOBIC.004G219900|SOBIC.002G290400|SOBIC.001G032300|SOBIC.004G028600|SOBIC.009G204900|SOBIC.009G173300|SOBIC.008G060500|SOBIC.004G267300|SOBIC.008G099600|SOBIC.001G487600|SOBIC.001G063600|SOBIC.001G424200|SOBIC.009G181300|SOBIC.003G141000|SOBIC.008G013800|SOBIC.00…
43687	6.5832e-12	1.7018e-09	91	1488	451	15371	post-translational protein modification	SOBIC.006G192900|SOBIC.001G341600|SOBIC.006G087900|SOBIC.006G230300|SOBIC.009G105500|SOBIC.010G102000|SOBIC.001G399300|SOBIC.001G483600|SOBIC.004G219900|SOBIC.002G290400|SOBIC.001G032300|SOBIC.004G028600|SOBIC.009G204900|SOBIC.009G173300|SOBIC.008G060500|SOBIC.004G267300|SOBIC.008G099600|SOBIC.001G487600|SOBIC.001G063600|SOBIC.001G424200|SOBIC.009G181300|SOBIC.003G141000|SOBIC.008G013800|SOBIC.00…
43412	1.3936e-11	2.4016e-09	95	1607	451	15371	macromolecule modification	SOBIC.006G192900|SOBIC.001G341600|SOBIC.006G087900|SOBIC.006G230300|SOBIC.009G105500|SOBIC.010G102000|SOBIC.001G399300|SOBIC.001G483600|SOBIC.004G219900|SOBIC.002G290400|SOBIC.001G032300|SOBIC.004G028600|SOBIC.009G204900|SOBIC.009G173300|SOBIC.008G060500|SOBIC.004G267300|SOBIC.008G099600|SOBIC.001G487600|SOBIC.001G063600|SOBIC.001G424200|SOBIC.009G181300|SOBIC.003G141000|SOBIC.008G013800|SOBIC.00…
6468	5.8697e-10	5.0809e-08	74	1198	451	15371	protein amino acid phosphorylation	SOBIC.006G192900|SOBIC.001G341600|SOBIC.006G087900|SOBIC.006G230300|SOBIC.009G105500|SOBIC.001G483600|SOBIC.004G219900|SOBIC.002G290400|SOBIC.001G032300|SOBIC.004G028600|SOBIC.009G204900|SOBIC.008G060500|SOBIC.008G099600|SOBIC.001G487600|SOBIC.001G063600|SOBIC.001G424200|SOBIC.009G181300|SOBIC.008G013800|SOBIC.002G137100|SOBIC.003G291600|SOBIC.008G065200|SOBIC.009G174500|SOBIC.006G148500|SOBIC.00…
6793	5.8966e-10	5.0809e-08	81	1368	451	15371	phosphorus metabolic process	SOBIC.006G192900|SOBIC.001G341600|SOBIC.006G087900|SOBIC.006G230300|SOBIC.009G105500|SOBIC.001G399300|SOBIC.001G483600|SOBIC.004G219900|SOBIC.002G290400|SOBIC.001G032300|SOBIC.004G028600|SOBIC.009G204900|SOBIC.008G060500|SOBIC.008G099600|SOBIC.001G487600|SOBIC.001G063600|SOBIC.001G424200|SOBIC.009G181300|SOBIC.003G141000|SOBIC.008G013800|SOBIC.002G137100|SOBIC.003G291600|SOBIC.008G065200|SOBIC.00…
6796	5.8966e-10	5.0809e-08	81	1368	451	15371	phosphate metabolic process	SOBIC.006G192900|SOBIC.001G341600|SOBIC.006G087900|SOBIC.006G230300|SOBIC.009G105500|SOBIC.001G399300|SOBIC.001G483600|SOBIC.004G219900|SOBIC.002G290400|SOBIC.001G032300|SOBIC.004G028600|SOBIC.009G204900|SOBIC.008G060500|SOBIC.008G099600|SOBIC.001G487600|SOBIC.001G063600|SOBIC.001G424200|SOBIC.009G181300|SOBIC.003G141000|SOBIC.008G013800|SOBIC.002G137100|SOBIC.003G291600|SOBIC.008G065200|SOBIC.00…
4672	1.0224e-09	7.5514e-08	74	1213	451	15371	protein kinase activity	SOBIC.006G192900|SOBIC.001G341600|SOBIC.006G087900|SOBIC.006G230300|SOBIC.009G105500|SOBIC.001G483600|SOBIC.004G219900|SOBIC.002G290400|SOBIC.001G032300|SOBIC.004G028600|SOBIC.009G204900|SOBIC.008G060500|SOBIC.008G099600|SOBIC.001G487600|SOBIC.001G063600|SOBIC.001G424200|SOBIC.009G181300|SOBIC.008G013800|SOBIC.002G137100|SOBIC.003G291600|SOBIC.008G065200|SOBIC.009G174500|SOBIC.006G148500|SOBIC.00…
16773	2.9503e-09	1.9067e-07	78	1341	451	15371	phosphotransferase activity, alcohol group as acceptor	SOBIC.006G192900|SOBIC.001G341600|SOBIC.006G087900|SOBIC.009G071800|SOBIC.006G230300|SOBIC.009G105500|SOBIC.001G483600|SOBIC.004G219900|SOBIC.002G290400|SOBIC.001G032300|SOBIC.004G028600|SOBIC.009G204900|SOBIC.008G060500|SOBIC.008G099600|SOBIC.001G487600|SOBIC.001G063600|SOBIC.001G424200|SOBIC.009G181300|SOBIC.008G013800|SOBIC.002G137100|SOBIC.003G291600|SOBIC.008G065200|SOBIC.001G098000|SOBIC.00…
16310	4.231e-09	2.4305e-07	74	1253	451	15371	phosphorylation	SOBIC.006G192900|SOBIC.001G341600|SOBIC.006G087900|SOBIC.006G230300|SOBIC.009G105500|SOBIC.001G483600|SOBIC.004G219900|SOBIC.002G290400|SOBIC.001G032300|SOBIC.004G028600|SOBIC.009G204900|SOBIC.008G060500|SOBIC.008G099600|SOBIC.001G487600|SOBIC.001G063600|SOBIC.001G424200|SOBIC.009G181300|SOBIC.008G013800|SOBIC.002G137100|SOBIC.003G291600|SOBIC.008G065200|SOBIC.009G174500|SOBIC.006G148500|SOBIC.00…
16301	2.2786e-08	1.178e-06	76	1354	451	15371	kinase activity	SOBIC.006G192900|SOBIC.001G341600|SOBIC.006G087900|SOBIC.009G071800|SOBIC.006G230300|SOBIC.009G105500|SOBIC.001G483600|SOBIC.004G219900|SOBIC.002G290400|SOBIC.001G032300|SOBIC.004G028600|SOBIC.009G204900|SOBIC.008G060500|SOBIC.008G099600|SOBIC.001G487600|SOBIC.001G063600|SOBIC.001G424200|SOBIC.009G181300|SOBIC.008G013800|SOBIC.002G137100|SOBIC.003G291600|SOBIC.008G065200|SOBIC.001G098000|SOBIC.00…
43565	2.6877e-08	1.2632e-06	28	287	451	15371	sequence-specific DNA binding	SOBIC.003G037500|SOBIC.005G117400|SOBIC.003G276000|SOBIC.003G337900|SOBIC.003G341100|SOBIC.009G100500|SOBIC.009G171600|SOBIC.009G068900|SOBIC.008G060300|SOBIC.009G208000|SOBIC.007G118301|SOBIC.002G225300|SOBIC.010G045700|SOBIC.004G065900|SOBIC.008G028600|SOBIC.002G174300|SOBIC.003G199400|SOBIC.001G084000|SOBIC.009G212800|SOBIC.001G075900|SOBIC.009G247300|SOBIC.010G209100|SOBIC.009G092100|SOBIC.01…
16740	3.1684e-08	1.3651e-06	125	2690	451	15371	transferase activity	SOBIC.002G064500|SOBIC.001G230100|SOBIC.005G136200|SOBIC.006G087900|SOBIC.010G230800|SOBIC.001G030600|SOBIC.001G483600|SOBIC.002G290400|SOBIC.009G034300|SOBIC.009G204900|SOBIC.001G424000|SOBIC.004G244100|SOBIC.003G095400|SOBIC.008G099600|SOBIC.001G059300|SOBIC.005G137000|SOBIC.004G086800|SOBIC.009G181300|SOBIC.003G143700|SOBIC.010G107200|SOBIC.003G291600|SOBIC.008G065200|SOBIC.001G098000|SOBIC.01…
3700	5.7177e-07	2.2739e-05	37	518	451	15371	transcription factor activity	SOBIC.003G037500|SOBIC.006G008800|SOBIC.005G117400|SOBIC.003G276000|SOBIC.003G337900|SOBIC.009G184400|SOBIC.002G269032|SOBIC.003G341100|SOBIC.009G100500|SOBIC.009G171600|SOBIC.001G481300|SOBIC.002G269400|SOBIC.009G068900|SOBIC.008G060300|SOBIC.002G269300|SOBIC.009G208000|SOBIC.007G118301|SOBIC.002G225300|SOBIC.010G045700|SOBIC.004G065900|SOBIC.008G028600|SOBIC.002G174300|SOBIC.003G199400|SOBIC.00…
16772	8.4031e-07	3.1031e-05	78	1533	451	15371	transferase activity, transferring phosphorus-containing groups	SOBIC.006G192900|SOBIC.001G341600|SOBIC.006G087900|SOBIC.009G071800|SOBIC.006G230300|SOBIC.009G105500|SOBIC.001G483600|SOBIC.004G219900|SOBIC.002G290400|SOBIC.001G032300|SOBIC.004G028600|SOBIC.009G204900|SOBIC.008G060500|SOBIC.008G099600|SOBIC.001G487600|SOBIC.001G063600|SOBIC.001G424200|SOBIC.009G181300|SOBIC.008G013800|SOBIC.002G137100|SOBIC.003G291600|SOBIC.008G065200|SOBIC.001G098000|SOBIC.00…
30528	1.42e-06	4.8942e-05	37	538	451	15371	transcription regulator activity	SOBIC.003G037500|SOBIC.006G008800|SOBIC.005G117400|SOBIC.003G276000|SOBIC.003G337900|SOBIC.009G184400|SOBIC.002G269032|SOBIC.003G341100|SOBIC.009G100500|SOBIC.009G171600|SOBIC.001G481300|SOBIC.002G269400|SOBIC.009G068900|SOBIC.008G060300|SOBIC.002G269300|SOBIC.009G208000|SOBIC.007G118301|SOBIC.002G225300|SOBIC.010G045700|SOBIC.004G065900|SOBIC.008G028600|SOBIC.002G174300|SOBIC.003G199400|SOBIC.00…
5509	4.2563e-06	0.00013753	15	126	451	15371	calcium ion binding	SOBIC.002G419700|SOBIC.004G025000|SOBIC.006G087300|SOBIC.002G376800|SOBIC.002G376900|SOBIC.003G161700|SOBIC.001G398500|SOBIC.006G148400|SOBIC.007G169200|SOBIC.006G148500|SOBIC.005G049600|SOBIC.001G368000|SOBIC.002G184500|SOBIC.002G021900|SOBIC.001G393500
44267	2.5958e-05	0.00078944	95	2163	451	15371	cellular protein metabolic process	SOBIC.006G192900|SOBIC.001G341600|SOBIC.006G087900|SOBIC.006G230300|SOBIC.009G105500|SOBIC.010G102000|SOBIC.001G399300|SOBIC.001G483600|SOBIC.004G219900|SOBIC.002G290400|SOBIC.001G032300|SOBIC.004G028600|SOBIC.009G204900|SOBIC.009G173300|SOBIC.008G060500|SOBIC.004G267300|SOBIC.008G099600|SOBIC.001G487600|SOBIC.001G063600|SOBIC.001G424200|SOBIC.009G181300|SOBIC.003G141000|SOBIC.008G013800|SOBIC.00…
16567	3.2231e-05	0.00092575	12	99	451	15371	protein ubiquitination	SOBIC.001G305800|SOBIC.004G169900|SOBIC.008G044300|SOBIC.009G173300|SOBIC.004G267300|SOBIC.001G441100|SOBIC.004G289000|SOBIC.004G288900|SOBIC.003G379800|SOBIC.006G274933|SOBIC.010G099000|SOBIC.010G102000
32446	3.9425e-05	0.0010728	12	101	451	15371	protein modification by small protein conjugation	SOBIC.001G305800|SOBIC.004G169900|SOBIC.008G044300|SOBIC.009G173300|SOBIC.004G267300|SOBIC.001G441100|SOBIC.004G289000|SOBIC.004G288900|SOBIC.003G379800|SOBIC.006G274933|SOBIC.010G099000|SOBIC.010G102000
30246	5.9407e-05	0.0015357	17	194	451	15371	carbohydrate binding	SOBIC.006G192900|SOBIC.002G068800|SOBIC.008G013800|SOBIC.001G050800|SOBIC.002G107800|SOBIC.002G024100|SOBIC.003G161700|SOBIC.003G156000|SOBIC.006G148400|SOBIC.006G148500|SOBIC.005G049600|SOBIC.001G032300|SOBIC.001G032400|SOBIC.002G249700|SOBIC.002G249600|SOBIC.003G079700|SOBIC.002G021900
4842	0.00010926	0.0025112	12	112	451	15371	ubiquitin-protein ligase activity	SOBIC.001G305800|SOBIC.004G169900|SOBIC.008G044300|SOBIC.009G173300|SOBIC.004G267300|SOBIC.001G441100|SOBIC.004G289000|SOBIC.004G288900|SOBIC.003G379800|SOBIC.006G274933|SOBIC.010G099000|SOBIC.010G102000
70647	0.00010926	0.0025112	12	112	451	15371	protein modification by small protein conjugation or removal	SOBIC.001G305800|SOBIC.004G169900|SOBIC.008G044300|SOBIC.009G173300|SOBIC.004G267300|SOBIC.001G441100|SOBIC.004G289000|SOBIC.004G288900|SOBIC.003G379800|SOBIC.006G274933|SOBIC.010G099000|SOBIC.010G102000
6355	0.0001305	0.0025112	50	994	451	15371	regulation of transcription, DNA-dependent	SOBIC.006G008800|SOBIC.005G117400|SOBIC.003G337900|SOBIC.009G184400|SOBIC.009G171600|SOBIC.001G481300|SOBIC.002G269400|SOBIC.006G149600|SOBIC.009G068900|SOBIC.008G060300|SOBIC.007G118301|SOBIC.002G225300|SOBIC.002G080100|SOBIC.010G273700|SOBIC.001G084000|SOBIC.003G365500|SOBIC.006G259000|SOBIC.009G212800|SOBIC.001G075900|SOBIC.009G092100|SOBIC.010G209200|SOBIC.001G148000|SOBIC.003G226600|SOBIC.00…
19538	0.00013102	0.0025112	107	2612	451	15371	protein metabolic process	SOBIC.006G087900|SOBIC.001G483600|SOBIC.002G294600|SOBIC.002G290400|SOBIC.009G204900|SOBIC.008G099600|SOBIC.002G367900|SOBIC.001G321800|SOBIC.009G181300|SOBIC.003G141000|SOBIC.003G291600|SOBIC.008G065200|SOBIC.009G169400|SOBIC.004G186300|SOBIC.004G176900|SOBIC.003G079700|SOBIC.004G281300|SOBIC.002G021900|SOBIC.004G111400|SOBIC.006G163401|SOBIC.003G385000|SOBIC.004G091700|SOBIC.002G117100|SOBIC.00…
51252	0.00013373	0.0025112	50	995	451	15371	regulation of RNA metabolic process	SOBIC.006G008800|SOBIC.005G117400|SOBIC.003G337900|SOBIC.009G184400|SOBIC.009G171600|SOBIC.001G481300|SOBIC.002G269400|SOBIC.006G149600|SOBIC.009G068900|SOBIC.008G060300|SOBIC.007G118301|SOBIC.002G225300|SOBIC.002G080100|SOBIC.010G273700|SOBIC.001G084000|SOBIC.003G365500|SOBIC.006G259000|SOBIC.009G212800|SOBIC.001G075900|SOBIC.009G092100|SOBIC.010G209200|SOBIC.001G148000|SOBIC.003G226600|SOBIC.00…
45449	0.00013704	0.0025112	50	996	451	15371	regulation of transcription	SOBIC.006G008800|SOBIC.005G117400|SOBIC.003G337900|SOBIC.009G184400|SOBIC.009G171600|SOBIC.001G481300|SOBIC.002G269400|SOBIC.006G149600|SOBIC.009G068900|SOBIC.008G060300|SOBIC.007G118301|SOBIC.002G225300|SOBIC.002G080100|SOBIC.010G273700|SOBIC.001G084000|SOBIC.003G365500|SOBIC.006G259000|SOBIC.009G212800|SOBIC.001G075900|SOBIC.009G092100|SOBIC.010G209200|SOBIC.001G148000|SOBIC.003G226600|SOBIC.00…
19787	0.00014094	0.0025112	12	115	451	15371	small conjugating protein ligase activity	SOBIC.001G305800|SOBIC.004G169900|SOBIC.008G044300|SOBIC.009G173300|SOBIC.004G267300|SOBIC.001G441100|SOBIC.004G289000|SOBIC.004G288900|SOBIC.003G379800|SOBIC.006G274933|SOBIC.010G099000|SOBIC.010G102000
10556	0.00014572	0.0025112	51	1025	451	15371	regulation of macromolecule biosynthetic process	SOBIC.002G087500|SOBIC.006G008800|SOBIC.005G117400|SOBIC.003G337900|SOBIC.009G184400|SOBIC.009G171600|SOBIC.001G481300|SOBIC.002G269400|SOBIC.006G149600|SOBIC.009G068900|SOBIC.008G060300|SOBIC.007G118301|SOBIC.002G225300|SOBIC.002G080100|SOBIC.010G273700|SOBIC.001G084000|SOBIC.003G365500|SOBIC.006G259000|SOBIC.009G212800|SOBIC.001G075900|SOBIC.009G092100|SOBIC.010G209200|SOBIC.001G148000|SOBIC.00…
31326	0.00014572	0.0025112	51	1025	451	15371	regulation of cellular biosynthetic process	SOBIC.002G087500|SOBIC.006G008800|SOBIC.005G117400|SOBIC.003G337900|SOBIC.009G184400|SOBIC.009G171600|SOBIC.001G481300|SOBIC.002G269400|SOBIC.006G149600|SOBIC.009G068900|SOBIC.008G060300|SOBIC.007G118301|SOBIC.002G225300|SOBIC.002G080100|SOBIC.010G273700|SOBIC.001G084000|SOBIC.003G365500|SOBIC.006G259000|SOBIC.009G212800|SOBIC.001G075900|SOBIC.009G092100|SOBIC.010G209200|SOBIC.001G148000|SOBIC.00…
9889	0.00014572	0.0025112	51	1025	451	15371	regulation of biosynthetic process	SOBIC.002G087500|SOBIC.006G008800|SOBIC.005G117400|SOBIC.003G337900|SOBIC.009G184400|SOBIC.009G171600|SOBIC.001G481300|SOBIC.002G269400|SOBIC.006G149600|SOBIC.009G068900|SOBIC.008G060300|SOBIC.007G118301|SOBIC.002G225300|SOBIC.002G080100|SOBIC.010G273700|SOBIC.001G084000|SOBIC.003G365500|SOBIC.006G259000|SOBIC.009G212800|SOBIC.001G075900|SOBIC.009G092100|SOBIC.010G209200|SOBIC.001G148000|SOBIC.00…
3824	0.00015966	0.0026626	242	6950	451	15371	catalytic activity	SOBIC.002G087500|SOBIC.002G064500|SOBIC.001G230100|SOBIC.006G226800|SOBIC.010G230800|SOBIC.003G216166|SOBIC.002G294600|SOBIC.001G424000|SOBIC.004G244100|SOBIC.003G095400|SOBIC.008G099600|SOBIC.001G059300|SOBIC.007G055500|SOBIC.005G137000|SOBIC.002G065600|SOBIC.001G321800|SOBIC.009G181300|SOBIC.004G065600|SOBIC.003G197200|SOBIC.004G086400|SOBIC.003G143700|SOBIC.002G388900|SOBIC.010G105300|SOBIC.00…
80090	0.0001934	0.003056	51	1037	451	15371	regulation of primary metabolic process	SOBIC.002G087500|SOBIC.006G008800|SOBIC.005G117400|SOBIC.003G337900|SOBIC.009G184400|SOBIC.009G171600|SOBIC.001G481300|SOBIC.002G269400|SOBIC.006G149600|SOBIC.009G068900|SOBIC.008G060300|SOBIC.007G118301|SOBIC.002G225300|SOBIC.002G080100|SOBIC.010G273700|SOBIC.001G084000|SOBIC.003G365500|SOBIC.006G259000|SOBIC.009G212800|SOBIC.001G075900|SOBIC.009G092100|SOBIC.010G209200|SOBIC.001G148000|SOBIC.00…
19219	0.00020098	0.003056	50	1012	451	15371	regulation of nucleobase, nucleoside, nucleotide and nucleic acid metabolic process	SOBIC.006G008800|SOBIC.005G117400|SOBIC.003G337900|SOBIC.009G184400|SOBIC.009G171600|SOBIC.001G481300|SOBIC.002G269400|SOBIC.006G149600|SOBIC.009G068900|SOBIC.008G060300|SOBIC.007G118301|SOBIC.002G225300|SOBIC.002G080100|SOBIC.010G273700|SOBIC.001G084000|SOBIC.003G365500|SOBIC.006G259000|SOBIC.009G212800|SOBIC.001G075900|SOBIC.009G092100|SOBIC.010G209200|SOBIC.001G148000|SOBIC.003G226600|SOBIC.00…
51171	0.00020098	0.003056	50	1012	451	15371	regulation of nitrogen compound metabolic process	SOBIC.006G008800|SOBIC.005G117400|SOBIC.003G337900|SOBIC.009G184400|SOBIC.009G171600|SOBIC.001G481300|SOBIC.002G269400|SOBIC.006G149600|SOBIC.009G068900|SOBIC.008G060300|SOBIC.007G118301|SOBIC.002G225300|SOBIC.002G080100|SOBIC.010G273700|SOBIC.001G084000|SOBIC.003G365500|SOBIC.006G259000|SOBIC.009G212800|SOBIC.001G075900|SOBIC.009G092100|SOBIC.010G209200|SOBIC.001G148000|SOBIC.003G226600|SOBIC.00…
10468	0.00022219	0.0032821	51	1043	451	15371	regulation of gene expression	SOBIC.002G087500|SOBIC.006G008800|SOBIC.005G117400|SOBIC.003G337900|SOBIC.009G184400|SOBIC.009G171600|SOBIC.001G481300|SOBIC.002G269400|SOBIC.006G149600|SOBIC.009G068900|SOBIC.008G060300|SOBIC.007G118301|SOBIC.002G225300|SOBIC.002G080100|SOBIC.010G273700|SOBIC.001G084000|SOBIC.003G365500|SOBIC.006G259000|SOBIC.009G212800|SOBIC.001G075900|SOBIC.009G092100|SOBIC.010G209200|SOBIC.001G148000|SOBIC.00…
60255	0.0002983	0.004284	51	1056	451	15371	regulation of macromolecule metabolic process	SOBIC.002G087500|SOBIC.006G008800|SOBIC.005G117400|SOBIC.003G337900|SOBIC.009G184400|SOBIC.009G171600|SOBIC.001G481300|SOBIC.002G269400|SOBIC.006G149600|SOBIC.009G068900|SOBIC.008G060300|SOBIC.007G118301|SOBIC.002G225300|SOBIC.002G080100|SOBIC.010G273700|SOBIC.001G084000|SOBIC.003G365500|SOBIC.006G259000|SOBIC.009G212800|SOBIC.001G075900|SOBIC.009G092100|SOBIC.010G209200|SOBIC.001G148000|SOBIC.00…
31323	0.00031191	0.0043583	51	1058	451	15371	regulation of cellular metabolic process	SOBIC.002G087500|SOBIC.006G008800|SOBIC.005G117400|SOBIC.003G337900|SOBIC.009G184400|SOBIC.009G171600|SOBIC.001G481300|SOBIC.002G269400|SOBIC.006G149600|SOBIC.009G068900|SOBIC.008G060300|SOBIC.007G118301|SOBIC.002G225300|SOBIC.002G080100|SOBIC.010G273700|SOBIC.001G084000|SOBIC.003G365500|SOBIC.006G259000|SOBIC.009G212800|SOBIC.001G075900|SOBIC.009G092100|SOBIC.010G209200|SOBIC.001G148000|SOBIC.00…
16881	0.00035828	0.0048745	12	127	451	15371	acid-amino acid ligase activity	SOBIC.001G305800|SOBIC.004G169900|SOBIC.008G044300|SOBIC.009G173300|SOBIC.004G267300|SOBIC.001G441100|SOBIC.004G289000|SOBIC.004G288900|SOBIC.003G379800|SOBIC.006G274933|SOBIC.010G099000|SOBIC.010G102000
5516	0.00048614	0.0064445	6	35	451	15371	calmodulin binding	SOBIC.008G126700|SOBIC.003G083200|SOBIC.008G123100|SOBIC.008G126200|SOBIC.001G464900|SOBIC.007G107600
19222	0.00052471	0.0067819	51	1082	451	15371	regulation of metabolic process	SOBIC.002G087500|SOBIC.006G008800|SOBIC.005G117400|SOBIC.003G337900|SOBIC.009G184400|SOBIC.009G171600|SOBIC.001G481300|SOBIC.002G269400|SOBIC.006G149600|SOBIC.009G068900|SOBIC.008G060300|SOBIC.007G118301|SOBIC.002G225300|SOBIC.002G080100|SOBIC.010G273700|SOBIC.001G084000|SOBIC.003G365500|SOBIC.006G259000|SOBIC.009G212800|SOBIC.001G075900|SOBIC.009G092100|SOBIC.010G209200|SOBIC.001G148000|SOBIC.00…
8150	0.0010255	0.012932	311	9528	451	15371	biological_process	SOBIC.002G087500|SOBIC.002G064500|SOBIC.001G230100|SOBIC.006G008800|SOBIC.005G117400|SOBIC.001G196900|SOBIC.001G146400|SOBIC.006G184400|SOBIC.007G107600|SOBIC.010G272200|SOBIC.009G171600|SOBIC.002G294600|SOBIC.006G156600|SOBIC.002G269400|SOBIC.007G043400|SOBIC.003G158500|SOBIC.006G026900|SOBIC.008G099600|SOBIC.003G393400|SOBIC.007G055500|SOBIC.005G137000|SOBIC.002G065600|SOBIC.001G321800|SOBIC.00…
145	0.001161	0.013642	6	41	451	15371	exocyst	SOBIC.007G194400|SOBIC.010G044700|SOBIC.010G272000|SOBIC.003G393400|SOBIC.003G393500|SOBIC.010G272200
44448	0.001161	0.013642	6	41	451	15371	cell cortex part	SOBIC.007G194400|SOBIC.010G044700|SOBIC.010G272000|SOBIC.003G393400|SOBIC.003G393500|SOBIC.010G272200
5938	0.001161	0.013642	6	41	451	15371	cell cortex	SOBIC.007G194400|SOBIC.010G044700|SOBIC.010G272000|SOBIC.003G393400|SOBIC.003G393500|SOBIC.010G272200
8610	0.0019649	0.022574	14	196	451	15371	lipid biosynthetic process	SOBIC.004G008200|SOBIC.005G137000|SOBIC.004G086800|SOBIC.002G064500|SOBIC.005G136200|SOBIC.005G137300|SOBIC.005G136300|SOBIC.004G065600|SOBIC.004G330600|SOBIC.003G233200|SOBIC.009G216800|SOBIC.010G107200|SOBIC.003G286600|SOBIC.009G243400
16747	0.0020605	0.023159	16	241	451	15371	transferase activity, transferring acyl groups other than amino-acyl groups	SOBIC.005G137000|SOBIC.004G086800|SOBIC.009G157100|SOBIC.001G230100|SOBIC.005G136200|SOBIC.005G137300|SOBIC.005G136300|SOBIC.003G043600|SOBIC.010G259300|SOBIC.010G259600|SOBIC.001G470000|SOBIC.010G107200|SOBIC.001G201800|SOBIC.009G034300|SOBIC.001G059400|SOBIC.001G059300
16746	0.0021773	0.02395	18	288	451	15371	transferase activity, transferring acyl groups	SOBIC.005G137000|SOBIC.004G086800|SOBIC.009G157100|SOBIC.001G230100|SOBIC.005G136200|SOBIC.005G137300|SOBIC.005G136300|SOBIC.003G043600|SOBIC.010G259300|SOBIC.003G143700|SOBIC.010G259600|SOBIC.006G104300|SOBIC.001G470000|SOBIC.010G107200|SOBIC.001G201800|SOBIC.009G034300|SOBIC.001G059400|SOBIC.001G059300
50664	0.0025816	0.027806	3	10	451	15371	oxidoreductase activity, acting on NADH or NADPH, with oxygen as acceptor	SOBIC.007G148300|SOBIC.005G139700|SOBIC.002G214200
3677	0.002712	0.028615	56	1310	451	15371	DNA binding	SOBIC.006G008800|SOBIC.005G117400|SOBIC.007G138100|SOBIC.003G337900|SOBIC.009G184400|SOBIC.007G212200|SOBIC.003G156600|SOBIC.009G171600|SOBIC.001G481300|SOBIC.002G269400|SOBIC.006G149600|SOBIC.009G068900|SOBIC.008G060300|SOBIC.007G118301|SOBIC.002G225300|SOBIC.002G080100|SOBIC.010G273700|SOBIC.001G084000|SOBIC.003G365500|SOBIC.002G245800|SOBIC.001G350300|SOBIC.006G259000|SOBIC.009G212800|SOBIC.00…
30247	0.0028634	0.029027	9	101	451	15371	polysaccharide binding	SOBIC.003G161700|SOBIC.003G156000|SOBIC.006G148400|SOBIC.006G148500|SOBIC.005G049600|SOBIC.002G249700|SOBIC.002G249600|SOBIC.003G079700|SOBIC.002G021900
1871	0.0028634	0.029027	9	101	451	15371	pattern binding	SOBIC.003G161700|SOBIC.003G156000|SOBIC.006G148400|SOBIC.006G148500|SOBIC.005G049600|SOBIC.002G249700|SOBIC.002G249600|SOBIC.003G079700|SOBIC.002G021900
6887	0.0029652	0.029481	6	49	451	15371	exocytosis	SOBIC.007G194400|SOBIC.010G044700|SOBIC.010G272000|SOBIC.003G393400|SOBIC.003G393500|SOBIC.010G272200
32940	0.0032878	0.031385	6	50	451	15371	secretion by cell	SOBIC.007G194400|SOBIC.010G044700|SOBIC.010G272000|SOBIC.003G393400|SOBIC.003G393500|SOBIC.010G272200
46903	0.0032878	0.031385	6	50	451	15371	secretion	SOBIC.007G194400|SOBIC.010G044700|SOBIC.010G272000|SOBIC.003G393400|SOBIC.003G393500|SOBIC.010G272200
16651	0.0033388	0.031385	5	35	451	15371	oxidoreductase activity, acting on NADH or NADPH	SOBIC.005G075900|SOBIC.007G148300|SOBIC.002G371800|SOBIC.005G139700|SOBIC.002G214200
[truncated: 205 more columns]

## Sheet: GO_term cluster II
File created with bingo (c) on 2019-10-29 at 17:30:21
ontology: namespace
curator: bingo
Selected ontology file : bundle://115.0:1/data/GO_Full
Selected annotation file : D:\Dual RNAseq_sorghum Xanh data_from Adam 20190122\!!!Data analysis_cuffdiff_classicfpkm_dispersionpercondition\go term\binggo file\sorghum go import\Sorg.gaf
Discarded evidence codes :
Overrepresentation
Selected statistical test : Hypergeometric test
Selected correction : Benjamini & Hochberg False Discovery Rate (FDR) correction
Selected significance level : 0.05
Testing option : Use whole annotation as reference set
The selected cluster :
SOBIC.007G058900	SOBIC.009G073500	SOBIC.001G444400	SOBIC.008G029500	SOBIC.004G198800	SOBIC.007G214300	SOBIC.009G012900	SOBIC.001G108800	SOBIC.002G239200	SOBIC.002G244901	SOBIC.010G047100	SOBIC.002G154300	SOBIC.007G059200	SOBIC.006G158900	SOBIC.008G055800	SOBIC.002G040400	SOBIC.006G086400	SOBIC.008G009200	SOBIC.002G345850	SOBIC.007G149800	SOBIC.001G453100	SOBIC.005G101500	SOBIC.001G401900	SOBIC.006G174600	SOBIC.004G008900	SOBIC.004G146000	SOBIC.010G151200	SOBIC.005G094200	SOBIC.003G204750	SOBIC.002G241400	SOBIC.002G089700	SOBIC.010G255400	SOBIC.001G150200	SOBIC.001G062500	SOBIC.004G245100	SOBIC.005G016800	SOBIC.009G180900	SOBIC.002G372200	SOBIC.006G236700	SOBIC.004G099700	SOBIC.007G149700	SOBIC.010G102150	SOBIC.002G005300	SOBIC.008G055100	SOBIC.001G240800	SOBIC.003G057100	SOBIC.004G249950	SOBIC.001G197901	SOBIC.007G055600	SOBIC.001G403300
No annotations were retrieved for the following entities:
SOBIC.007G058900	SOBIC.007G115500	SOBIC.008G029500	SOBIC.004G198800	SOBIC.002G196100	SOBIC.001G108800	SOBIC.001G187900	SOBIC.004G347500	SOBIC.002G244901	SOBIC.002G400151	SOBIC.006G158900	SOBIC.008G055800	SOBIC.003G204900	SOBIC.008G009200	SOBIC.002G345850	SOBIC.001G453100	SOBIC.005G101500	SOBIC.001G401900	SOBIC.009G167500	SOBIC.001G054700	SOBIC.005G052400	SOBIC.010G151200	SOBIC.003G204750	SOBIC.002G241400	SOBIC.001G418650	SOBIC.008G182400	SOBIC.003G041600	SOBIC.003G029400	SOBIC.005G016800	SOBIC.010G104600	SOBIC.002G372200	SOBIC.010G102150	SOBIC.004G024100	SOBIC.002G005300	SOBIC.008G055100	SOBIC.003G057100	SOBIC.004G249950	SOBIC.004G279601	SOBIC.001G197901	SOBIC.010G038200	SOBIC.001G403300	SOBIC.003G428900	SOBIC.002G403600	SOBIC.002G219200	SOBIC.005G215500	SOBIC.005G098900	SOBIC.010G075200	SOBIC.009G033000	SOBIC.010G075600	SOBIC.003G304500
GO-ID	p-value	corr p-value	x	n	X	N	Description	Genes in test set
30246	2.61e-07	9.8397e-05	12	194	143	15371	carbohydrate binding	SOBIC.001G236900|SOBIC.002G169200|SOBIC.001G150200|SOBIC.001G237000|SOBIC.001G237100|SOBIC.002G350901|SOBIC.001G074800|SOBIC.007G214300|SOBIC.006G132300|SOBIC.003G280400|SOBIC.001G075000|SOBIC.006G132700
3824	2.9416e-06	0.00055449	92	6950	143	15371	catalytic activity	SOBIC.003G251200|SOBIC.002G169200|SOBIC.001G444400|SOBIC.005G186500|SOBIC.002G316800|SOBIC.007G214300|SOBIC.002G041100|SOBIC.006G237300|SOBIC.004G104400|SOBIC.001G272900|SOBIC.009G064300|SOBIC.001G237100|SOBIC.002G154300|SOBIC.007G059200|SOBIC.004G338000|SOBIC.002G334500|SOBIC.010G060400|SOBIC.003G280400|SOBIC.001G261600|SOBIC.005G032200|SOBIC.007G076000|SOBIC.001G195300|SOBIC.005G080400|SOBIC.00…
16491	7.287e-05	0.0051297	29	1468	143	15371	oxidoreductase activity	SOBIC.002G089700|SOBIC.001G062500|SOBIC.002G379000|SOBIC.001G444400|SOBIC.006G237300|SOBIC.004G104400|SOBIC.002G255700|SOBIC.002G416700|SOBIC.009G055100|SOBIC.010G060400|SOBIC.007G076000|SOBIC.002G422500|SOBIC.001G235800|SOBIC.001G195300|SOBIC.004G032400|SOBIC.005G080400|SOBIC.002G040400|SOBIC.001G510300|SOBIC.005G166900|SOBIC.003G182200|SOBIC.004G008900|SOBIC.004G205100|SOBIC.006G243600|SOBIC.00…
16310	8.304e-05	0.0051297	26	1253	143	15371	phosphorylation	SOBIC.003G251200|SOBIC.001G236900|SOBIC.002G169200|SOBIC.001G150200|SOBIC.007G214300|SOBIC.004G099700|SOBIC.007G149700|SOBIC.001G237000|SOBIC.008G060200|SOBIC.001G237100|SOBIC.002G154300|SOBIC.001G074800|SOBIC.004G338000|SOBIC.001G240800|SOBIC.003G280400|SOBIC.005G187700|SOBIC.006G030300|SOBIC.005G193500|SOBIC.007G149800|SOBIC.004G217500|SOBIC.005G182500|SOBIC.002G350901|SOBIC.005G205300|SOBIC.00…
43687	9.271e-05	0.0051297	29	1488	143	15371	post-translational protein modification	SOBIC.003G251200|SOBIC.010G255400|SOBIC.001G236900|SOBIC.002G169200|SOBIC.001G150200|SOBIC.004G245100|SOBIC.007G214300|SOBIC.001G272900|SOBIC.004G099700|SOBIC.007G149700|SOBIC.001G237000|SOBIC.008G060200|SOBIC.001G237100|SOBIC.002G154300|SOBIC.001G074800|SOBIC.004G338000|SOBIC.001G240800|SOBIC.005G187700|SOBIC.006G030300|SOBIC.005G193500|SOBIC.006G086400|SOBIC.007G149800|SOBIC.004G217500|SOBIC.00…
6464	9.5697e-05	0.0051297	30	1568	143	15371	protein modification process	SOBIC.003G251200|SOBIC.010G255400|SOBIC.001G236900|SOBIC.002G169200|SOBIC.001G150200|SOBIC.004G245100|SOBIC.007G214300|SOBIC.001G272900|SOBIC.004G099700|SOBIC.007G149700|SOBIC.001G237000|SOBIC.008G060200|SOBIC.001G237100|SOBIC.002G154300|SOBIC.001G074800|SOBIC.004G338000|SOBIC.001G240800|SOBIC.005G187700|SOBIC.006G030300|SOBIC.005G193500|SOBIC.006G086400|SOBIC.003G363100|SOBIC.007G149800|SOBIC.00…
6468	0.00010627	0.0051297	25	1198	143	15371	protein amino acid phosphorylation	SOBIC.003G251200|SOBIC.001G236900|SOBIC.002G169200|SOBIC.001G150200|SOBIC.007G214300|SOBIC.004G099700|SOBIC.007G149700|SOBIC.001G237000|SOBIC.008G060200|SOBIC.001G237100|SOBIC.002G154300|SOBIC.001G074800|SOBIC.004G338000|SOBIC.001G240800|SOBIC.005G187700|SOBIC.006G030300|SOBIC.005G193500|SOBIC.007G149800|SOBIC.004G217500|SOBIC.005G182500|SOBIC.002G350901|SOBIC.005G205300|SOBIC.003G096900|SOBIC.00…
3674	0.00012318	0.0051297	138	13405	143	15371	molecular_function	SOBIC.003G251200|SOBIC.009G073500|SOBIC.006G081800|SOBIC.001G444400|SOBIC.007G214300|SOBIC.009G012900|SOBIC.002G041100|SOBIC.006G237300|SOBIC.002G239200|SOBIC.004G017000|SOBIC.010G047100|SOBIC.002G154300|SOBIC.007G059200|SOBIC.004G338000|SOBIC.001G195300|SOBIC.002G040400|SOBIC.008G187500|SOBIC.006G086400|SOBIC.007G149800|SOBIC.004G088300|SOBIC.008G174200|SOBIC.006G174600|SOBIC.003G182200|SOBIC.00…
4672	0.00012936	0.0051297	25	1213	143	15371	protein kinase activity	SOBIC.003G251200|SOBIC.001G236900|SOBIC.002G169200|SOBIC.001G150200|SOBIC.007G214300|SOBIC.004G099700|SOBIC.007G149700|SOBIC.001G237000|SOBIC.008G060200|SOBIC.001G237100|SOBIC.002G154300|SOBIC.001G074800|SOBIC.004G338000|SOBIC.001G240800|SOBIC.005G187700|SOBIC.006G030300|SOBIC.005G193500|SOBIC.007G149800|SOBIC.004G217500|SOBIC.005G182500|SOBIC.002G350901|SOBIC.005G205300|SOBIC.003G096900|SOBIC.00…
43412	0.00014875	0.0051297	30	1607	143	15371	macromolecule modification	SOBIC.003G251200|SOBIC.010G255400|SOBIC.001G236900|SOBIC.002G169200|SOBIC.001G150200|SOBIC.004G245100|SOBIC.007G214300|SOBIC.001G272900|SOBIC.004G099700|SOBIC.007G149700|SOBIC.001G237000|SOBIC.008G060200|SOBIC.001G237100|SOBIC.002G154300|SOBIC.001G074800|SOBIC.004G338000|SOBIC.001G240800|SOBIC.005G187700|SOBIC.006G030300|SOBIC.005G193500|SOBIC.006G086400|SOBIC.003G363100|SOBIC.007G149800|SOBIC.00…
8152	0.00014967	0.0051297	82	6459	143	15371	metabolic process	SOBIC.003G251200|SOBIC.010G255500|SOBIC.002G169200|SOBIC.001G444400|SOBIC.005G186500|SOBIC.002G316800|SOBIC.007G214300|SOBIC.002G041100|SOBIC.006G237300|SOBIC.004G104400|SOBIC.001G272900|SOBIC.009G064300|SOBIC.001G237100|SOBIC.002G154300|SOBIC.004G338000|SOBIC.002G334500|SOBIC.010G060400|SOBIC.003G280400|SOBIC.001G261600|SOBIC.005G032200|SOBIC.007G076000|SOBIC.001G195300|SOBIC.005G080400|SOBIC.00…
55114	0.0001668	0.0052404	26	1308	143	15371	oxidation reduction	SOBIC.002G089700|SOBIC.001G062500|SOBIC.001G444400|SOBIC.006G237300|SOBIC.004G104400|SOBIC.002G255700|SOBIC.002G416700|SOBIC.009G055100|SOBIC.010G060400|SOBIC.007G076000|SOBIC.001G235800|SOBIC.001G195300|SOBIC.004G032400|SOBIC.005G080400|SOBIC.002G040400|SOBIC.001G510300|SOBIC.005G166900|SOBIC.003G182200|SOBIC.004G008900|SOBIC.004G205100|SOBIC.006G243600|SOBIC.002G379200|SOBIC.009G155500|SOBIC.00…
16773	0.00024767	0.0071825	26	1341	143	15371	phosphotransferase activity, alcohol group as acceptor	SOBIC.003G251200|SOBIC.001G236900|SOBIC.002G169200|SOBIC.001G150200|SOBIC.007G214300|SOBIC.004G099700|SOBIC.007G149700|SOBIC.001G237000|SOBIC.008G060200|SOBIC.001G237100|SOBIC.002G154300|SOBIC.001G074800|SOBIC.004G338000|SOBIC.001G240800|SOBIC.003G280400|SOBIC.005G187700|SOBIC.006G030300|SOBIC.005G193500|SOBIC.007G149800|SOBIC.004G217500|SOBIC.005G182500|SOBIC.002G350901|SOBIC.005G205300|SOBIC.00…
16301	0.00028809	0.007758	26	1354	143	15371	kinase activity	SOBIC.003G251200|SOBIC.001G236900|SOBIC.002G169200|SOBIC.001G150200|SOBIC.007G214300|SOBIC.004G099700|SOBIC.007G149700|SOBIC.001G237000|SOBIC.008G060200|SOBIC.001G237100|SOBIC.002G154300|SOBIC.001G074800|SOBIC.004G338000|SOBIC.001G240800|SOBIC.003G280400|SOBIC.005G187700|SOBIC.006G030300|SOBIC.005G193500|SOBIC.007G149800|SOBIC.004G217500|SOBIC.005G182500|SOBIC.002G350901|SOBIC.005G205300|SOBIC.00…
6793	0.00033809	0.0079663	26	1368	143	15371	phosphorus metabolic process	SOBIC.003G251200|SOBIC.001G236900|SOBIC.002G169200|SOBIC.001G150200|SOBIC.007G214300|SOBIC.004G099700|SOBIC.007G149700|SOBIC.001G237000|SOBIC.008G060200|SOBIC.001G237100|SOBIC.002G154300|SOBIC.001G074800|SOBIC.004G338000|SOBIC.001G240800|SOBIC.003G280400|SOBIC.005G187700|SOBIC.006G030300|SOBIC.005G193500|SOBIC.007G149800|SOBIC.004G217500|SOBIC.005G182500|SOBIC.002G350901|SOBIC.005G205300|SOBIC.00…
6796	0.00033809	0.0079663	26	1368	143	15371	phosphate metabolic process	SOBIC.003G251200|SOBIC.001G236900|SOBIC.002G169200|SOBIC.001G150200|SOBIC.007G214300|SOBIC.004G099700|SOBIC.007G149700|SOBIC.001G237000|SOBIC.008G060200|SOBIC.001G237100|SOBIC.002G154300|SOBIC.001G074800|SOBIC.004G338000|SOBIC.001G240800|SOBIC.003G280400|SOBIC.005G187700|SOBIC.006G030300|SOBIC.005G193500|SOBIC.007G149800|SOBIC.004G217500|SOBIC.005G182500|SOBIC.002G350901|SOBIC.005G205300|SOBIC.00…
16740	0.00062685	0.013901	41	2690	143	15371	transferase activity	SOBIC.010G066800|SOBIC.003G251200|SOBIC.010G255400|SOBIC.001G236900|SOBIC.002G169200|SOBIC.001G150200|SOBIC.007G058800|SOBIC.007G214300|SOBIC.004G099700|SOBIC.009G064300|SOBIC.007G149700|SOBIC.001G237000|SOBIC.008G060200|SOBIC.001G237100|SOBIC.002G154300|SOBIC.001G074800|SOBIC.007G059200|SOBIC.004G338000|SOBIC.001G240800|SOBIC.002G334500|SOBIC.003G280400|SOBIC.007G059100|SOBIC.005G032200|SOBIC.00…
5506	0.00084198	0.017635	14	568	143	15371	iron ion binding	SOBIC.002G089700|SOBIC.001G235800|SOBIC.001G195300|SOBIC.001G444400|SOBIC.002G040400|SOBIC.001G510300|SOBIC.005G166900|SOBIC.004G008900|SOBIC.002G416700|SOBIC.006G243600|SOBIC.009G055100|SOBIC.009G155500|SOBIC.004G008800|SOBIC.003G337400
6022	0.0010666	0.021163	3	22	143	15371	aminoglycan metabolic process	SOBIC.010G255500|SOBIC.006G132300|SOBIC.006G132700
16772	0.0018269	0.034437	26	1533	143	15371	transferase activity, transferring phosphorus-containing groups	SOBIC.003G251200|SOBIC.001G236900|SOBIC.002G169200|SOBIC.001G150200|SOBIC.007G214300|SOBIC.004G099700|SOBIC.007G149700|SOBIC.001G237000|SOBIC.008G060200|SOBIC.001G237100|SOBIC.002G154300|SOBIC.001G074800|SOBIC.004G338000|SOBIC.001G240800|SOBIC.003G280400|SOBIC.005G187700|SOBIC.006G030300|SOBIC.005G193500|SOBIC.007G149800|SOBIC.004G217500|SOBIC.005G182500|SOBIC.002G350901|SOBIC.005G205300|SOBIC.00…
5488	0.002243	0.040268	93	8143	143	15371	binding	SOBIC.003G251200|SOBIC.002G169200|SOBIC.009G073500|SOBIC.006G081800|SOBIC.001G444400|SOBIC.002G316800|SOBIC.007G214300|SOBIC.009G012900|SOBIC.002G041100|SOBIC.004G104400|SOBIC.001G308100|SOBIC.006G251400|SOBIC.002G239200|SOBIC.007G149600|SOBIC.004G017000|SOBIC.007G208900|SOBIC.002G021132|SOBIC.001G237100|SOBIC.010G047100|SOBIC.002G154300|SOBIC.003G280400|SOBIC.001G261600|SOBIC.007G076000|SOBIC.00…
30247	0.0025171	0.041259	5	101	143	15371	polysaccharide binding	SOBIC.002G169200|SOBIC.001G150200|SOBIC.007G214300|SOBIC.006G132300|SOBIC.006G132700
1871	0.0025171	0.041259	5	101	143	15371	pattern binding	SOBIC.002G169200|SOBIC.001G150200|SOBIC.007G214300|SOBIC.006G132300|SOBIC.006G132700
[truncated: 202 more columns]

## Sheet: GO_term cluster III
File created with bingo (c) on 2019-10-29 at 17:27:36
ontology: namespace
curator: bingo
Selected ontology file : bundle://115.0:1/data/GO_Full
Selected annotation file : D:\Dual RNAseq_sorghum Xanh data_from Adam 20190122\!!!Data analysis_cuffdiff_classicfpkm_dispersionpercondition\go term\binggo file\sorghum go import\Sorg.gaf
Discarded evidence codes :
Overrepresentation
Selected statistical test : Hypergeometric test
Selected correction : Benjamini & Hochberg False Discovery Rate (FDR) correction
Selected significance level : 0.05
Testing option : Use whole annotation as reference set
The selected cluster :
SOBIC.001G400700	SOBIC.007G077300	SOBIC.003G064901	SOBIC.005G169400	SOBIC.010G068600	SOBIC.004G341800	SOBIC.001G349800	SOBIC.001G236200	SOBIC.001G471100	SOBIC.004G158901	SOBIC.006G124100	SOBIC.003G183700	SOBIC.002G326400	SOBIC.001G456500	SOBIC.010G072300	SOBIC.001G401000	SOBIC.010G131600	SOBIC.010G007200	SOBIC.002G020800	SOBIC.002G261800	SOBIC.010G170300	SOBIC.010G013100	SOBIC.010G231900	SOBIC.008G076600	SOBIC.007G001100	SOBIC.007G026500	SOBIC.002G317800	SOBIC.003G229000	SOBIC.001G401100	SOBIC.001G315800	SOBIC.003G067600	SOBIC.005G017900	SOBIC.009G120800	SOBIC.009G087000	SOBIC.003G184900	SOBIC.002G108400	SOBIC.006G146000	SOBIC.004G052500	SOBIC.002G193900	SOBIC.004G037000	SOBIC.001G247200	SOBIC.006G228200	SOBIC.004G245200	SOBIC.003G111300	SOBIC.004G220000	SOBIC.001G482000	SOBIC.001G394600	SOBIC.007G077200	SOBIC.003G016600	SOBIC.007G081701
SOBIC.008G007400	SOBIC.005G082600	SOBIC.001G523000	SOBIC.008G030100	SOBIC.002G252900	SOBIC.001G145700	SOBIC.003G082401	SOBIC.001G495164	SOBIC.003G216232	SOBIC.002G195100	SOBIC.004G233400	SOBIC.003G086200	SOBIC.007G198000	SOBIC.003G429200	SOBIC.003G264500	SOBIC.007G105800	SOBIC.002G368100	SOBIC.006G176600	SOBIC.003G245201	SOBIC.010G130700	SOBIC.004G220500	SOBIC.007G025700	SOBIC.003G413700	SOBIC.010G117100	SOBIC.002G220300	SOBIC.003G289900	SOBIC.010G155300	SOBIC.005G039100	SOBIC.003G021900	SOBIC.003G222101	SOBIC.003G362700	SOBIC.010G253200	SOBIC.002G255600	SOBIC.007G157100	SOBIC.002G146200	SOBIC.005G085000	SOBIC.003G438600	SOBIC.001G475500	SOBIC.001G148900	SOBIC.001G400900	SOBIC.007G218300	SOBIC.008G109700	SOBIC.009G252100	SOBIC.008G175600	SOBIC.002G351400	SOBIC.003G242800	SOBIC.002G024000	SOBIC.006G177900	SOBIC.001G416800	SOBIC.006G076800
No annotations were retrieved for the following entities:
SOBIC.003G064901	SOBIC.004G341800	SOBIC.006G155000	SOBIC.010G236500	SOBIC.001G198000	SOBIC.005G215900	SOBIC.001G007700	SOBIC.005G076600	SOBIC.010G131600	SOBIC.010G007200	SOBIC.002G185200	SOBIC.004G020401	SOBIC.002G020800	SOBIC.002G261800	SOBIC.010G013100	SOBIC.007G001100	SOBIC.007G077832	SOBIC.002G317800	SOBIC.001G315800	SOBIC.010G073800	SOBIC.004G195000	SOBIC.005G017900	SOBIC.009G120800	SOBIC.001G020350	SOBIC.004G011700	SOBIC.003G184900	SOBIC.001G136300	SOBIC.004G052500	SOBIC.002G193900	SOBIC.004G220400	SOBIC.001G247200	SOBIC.004G245200	SOBIC.004G220000	SOBIC.001G482000	SOBIC.004G209500	SOBIC.001G523932	SOBIC.010G102700	SOBIC.002G255901	SOBIC.003G144800	SOBIC.009G107500	SOBIC.003G436000	SOBIC.001G322100	SOBIC.010G035900	SOBIC.004G286400	SOBIC.001G397300	SOBIC.009G230600	SOBIC.005G026600	SOBIC.003G055600	SOBIC.008G189200	SOBIC.003G376000
GO-ID	p-value	corr p-value	x	n	X	N	Description	Genes in test set
9607	1.8112e-10	7.8606e-08	8	20	222	15371	response to biotic stimulus	SOBIC.001G400700|SOBIC.005G169400|SOBIC.001G401200|SOBIC.001G401100|SOBIC.001G401000|SOBIC.005G169200|SOBIC.001G400900|SOBIC.001G400800
6952	1.0582e-07	2.2962e-05	8	41	222	15371	defense response	SOBIC.001G400700|SOBIC.005G169400|SOBIC.001G401200|SOBIC.001G401100|SOBIC.001G401000|SOBIC.005G169200|SOBIC.001G400900|SOBIC.001G400800
30246	8.7464e-07	0.00012653	14	194	222	15371	carbohydrate binding	SOBIC.009G130100|SOBIC.008G007200|SOBIC.010G127300|SOBIC.010G127200|SOBIC.002G023000|SOBIC.002G024200|SOBIC.008G067500|SOBIC.002G024000|SOBIC.002G024300|SOBIC.004G304700|SOBIC.010G093100|SOBIC.004G190800|SOBIC.004G223500|SOBIC.006G132500
6468	3.2851e-06	0.00035643	38	1198	222	15371	protein amino acid phosphorylation	SOBIC.005G004300|SOBIC.003G192400|SOBIC.010G127300|SOBIC.010G272300|SOBIC.003G438600|SOBIC.010G127200|SOBIC.001G236200|SOBIC.010G274700|SOBIC.003G068200|SOBIC.005G131600|SOBIC.002G024200|SOBIC.003G097200|SOBIC.002G326400|SOBIC.002G024000|SOBIC.002G024300|SOBIC.006G076800|SOBIC.001G372900|SOBIC.004G223500|SOBIC.010G137300|SOBIC.008G007400|SOBIC.003G254100|SOBIC.009G181200|SOBIC.008G007200|SOBIC.00…
4672	4.402e-06	0.00038209	38	1213	222	15371	protein kinase activity	SOBIC.005G004300|SOBIC.003G192400|SOBIC.010G127300|SOBIC.010G272300|SOBIC.003G438600|SOBIC.010G127200|SOBIC.001G236200|SOBIC.010G274700|SOBIC.003G068200|SOBIC.005G131600|SOBIC.002G024200|SOBIC.003G097200|SOBIC.002G326400|SOBIC.002G024000|SOBIC.002G024300|SOBIC.006G076800|SOBIC.001G372900|SOBIC.004G223500|SOBIC.010G137300|SOBIC.008G007400|SOBIC.003G254100|SOBIC.009G181200|SOBIC.008G007200|SOBIC.00…
16310	9.3277e-06	0.0006747	38	1253	222	15371	phosphorylation	SOBIC.005G004300|SOBIC.003G192400|SOBIC.010G127300|SOBIC.010G272300|SOBIC.003G438600|SOBIC.010G127200|SOBIC.001G236200|SOBIC.010G274700|SOBIC.003G068200|SOBIC.005G131600|SOBIC.002G024200|SOBIC.003G097200|SOBIC.002G326400|SOBIC.002G024000|SOBIC.002G024300|SOBIC.006G076800|SOBIC.001G372900|SOBIC.004G223500|SOBIC.010G137300|SOBIC.008G007400|SOBIC.003G254100|SOBIC.009G181200|SOBIC.008G007200|SOBIC.00…
6260	2.4043e-05	0.0014907	7	60	222	15371	DNA replication	SOBIC.003G183700|SOBIC.009G172950|SOBIC.001G456500|SOBIC.004G331600|SOBIC.008G129200|SOBIC.005G110535|SOBIC.009G087000
16740	3.692e-05	0.0018359	63	2690	222	15371	transferase activity	SOBIC.010G066700|SOBIC.004G255200|SOBIC.010G127300|SOBIC.003G438600|SOBIC.005G216200|SOBIC.001G236200|SOBIC.010G274700|SOBIC.001G148900|SOBIC.006G124100|SOBIC.002G024200|SOBIC.002G326400|SOBIC.002G024000|SOBIC.010G072300|SOBIC.003G047800|SOBIC.006G076800|SOBIC.001G372900|SOBIC.004G190800|SOBIC.010G137300|SOBIC.010G001300|SOBIC.003G214900|SOBIC.003G328400|SOBIC.003G067600|SOBIC.002G023000|SOBIC.00…
3824	3.9694e-05	0.0018359	130	6950	222	15371	catalytic activity	SOBIC.009G130100|SOBIC.010G066700|SOBIC.010G194100|SOBIC.005G216200|SOBIC.001G349800|SOBIC.006G190000|SOBIC.001G236200|SOBIC.006G124100|SOBIC.002G024200|SOBIC.002G326400|SOBIC.010G072300|SOBIC.001G166401|SOBIC.002G009600|SOBIC.004G190800|SOBIC.010G137300|SOBIC.010G170300|SOBIC.003G229000|SOBIC.003G067600|SOBIC.002G023000|SOBIC.008G067500|SOBIC.002G108400|SOBIC.006G146000|SOBIC.004G037000|SOBIC.00…
16773	4.2303e-05	0.0018359	38	1341	222	15371	phosphotransferase activity, alcohol group as acceptor	SOBIC.005G004300|SOBIC.003G192400|SOBIC.010G127300|SOBIC.010G272300|SOBIC.003G438600|SOBIC.010G127200|SOBIC.001G236200|SOBIC.010G274700|SOBIC.003G068200|SOBIC.005G131600|SOBIC.002G024200|SOBIC.003G097200|SOBIC.002G326400|SOBIC.002G024000|SOBIC.002G024300|SOBIC.006G076800|SOBIC.001G372900|SOBIC.004G223500|SOBIC.010G137300|SOBIC.008G007400|SOBIC.003G254100|SOBIC.009G181200|SOBIC.008G007200|SOBIC.00…
16301	5.2091e-05	0.0020123	38	1354	222	15371	kinase activity	SOBIC.005G004300|SOBIC.003G192400|SOBIC.010G127300|SOBIC.010G272300|SOBIC.003G438600|SOBIC.010G127200|SOBIC.001G236200|SOBIC.010G274700|SOBIC.003G068200|SOBIC.005G131600|SOBIC.002G024200|SOBIC.003G097200|SOBIC.002G326400|SOBIC.002G024000|SOBIC.002G024300|SOBIC.006G076800|SOBIC.001G372900|SOBIC.004G223500|SOBIC.010G137300|SOBIC.008G007400|SOBIC.003G254100|SOBIC.009G181200|SOBIC.008G007200|SOBIC.00…
6464	5.8021e-05	0.0020123	42	1568	222	15371	protein modification process	SOBIC.006G140200|SOBIC.005G004300|SOBIC.003G192400|SOBIC.010G127300|SOBIC.010G272300|SOBIC.003G438600|SOBIC.010G127200|SOBIC.001G236200|SOBIC.010G274700|SOBIC.003G068200|SOBIC.005G131600|SOBIC.002G024200|SOBIC.003G097200|SOBIC.002G326400|SOBIC.002G024000|SOBIC.002G024300|SOBIC.006G076800|SOBIC.001G372900|SOBIC.010G093100|SOBIC.004G190800|SOBIC.004G223500|SOBIC.010G137300|SOBIC.008G007400|SOBIC.00…
6793	6.4913e-05	0.0020123	38	1368	222	15371	phosphorus metabolic process	SOBIC.005G004300|SOBIC.003G192400|SOBIC.010G127300|SOBIC.010G272300|SOBIC.003G438600|SOBIC.010G127200|SOBIC.001G236200|SOBIC.010G274700|SOBIC.003G068200|SOBIC.005G131600|SOBIC.002G024200|SOBIC.003G097200|SOBIC.002G326400|SOBIC.002G024000|SOBIC.002G024300|SOBIC.006G076800|SOBIC.001G372900|SOBIC.004G223500|SOBIC.010G137300|SOBIC.008G007400|SOBIC.003G254100|SOBIC.009G181200|SOBIC.008G007200|SOBIC.00…
6796	6.4913e-05	0.0020123	38	1368	222	15371	phosphate metabolic process	SOBIC.005G004300|SOBIC.003G192400|SOBIC.010G127300|SOBIC.010G272300|SOBIC.003G438600|SOBIC.010G127200|SOBIC.001G236200|SOBIC.010G274700|SOBIC.003G068200|SOBIC.005G131600|SOBIC.002G024200|SOBIC.003G097200|SOBIC.002G326400|SOBIC.002G024000|SOBIC.002G024300|SOBIC.006G076800|SOBIC.001G372900|SOBIC.004G223500|SOBIC.010G137300|SOBIC.008G007400|SOBIC.003G254100|SOBIC.009G181200|SOBIC.008G007200|SOBIC.00…
43412	0.00010119	0.0026222	42	1607	222	15371	macromolecule modification	SOBIC.006G140200|SOBIC.005G004300|SOBIC.003G192400|SOBIC.010G127300|SOBIC.010G272300|SOBIC.003G438600|SOBIC.010G127200|SOBIC.001G236200|SOBIC.010G274700|SOBIC.003G068200|SOBIC.005G131600|SOBIC.002G024200|SOBIC.003G097200|SOBIC.002G326400|SOBIC.002G024000|SOBIC.002G024300|SOBIC.006G076800|SOBIC.001G372900|SOBIC.010G093100|SOBIC.004G190800|SOBIC.004G223500|SOBIC.010G137300|SOBIC.008G007400|SOBIC.00…
30554	0.00010271	0.0026222	46	1823	222	15371	adenyl nucleotide binding	SOBIC.010G253200|SOBIC.010G249000|SOBIC.003G192400|SOBIC.004G331600|SOBIC.010G127300|SOBIC.010G272300|SOBIC.003G438600|SOBIC.010G127200|SOBIC.007G048200|SOBIC.001G236200|SOBIC.010G274700|SOBIC.003G068200|SOBIC.005G131600|SOBIC.003G183700|SOBIC.009G172950|SOBIC.002G024200|SOBIC.003G097200|SOBIC.002G024000|SOBIC.003G409300|SOBIC.002G024300|SOBIC.006G076800|SOBIC.005G076301|SOBIC.001G372900|SOBIC.00…
1883	0.00010271	0.0026222	46	1823	222	15371	purine nucleoside binding	SOBIC.010G253200|SOBIC.010G249000|SOBIC.003G192400|SOBIC.004G331600|SOBIC.010G127300|SOBIC.010G272300|SOBIC.003G438600|SOBIC.010G127200|SOBIC.007G048200|SOBIC.001G236200|SOBIC.010G274700|SOBIC.003G068200|SOBIC.005G131600|SOBIC.003G183700|SOBIC.009G172950|SOBIC.002G024200|SOBIC.003G097200|SOBIC.002G024000|SOBIC.003G409300|SOBIC.002G024300|SOBIC.006G076800|SOBIC.005G076301|SOBIC.001G372900|SOBIC.00…
1882	0.00012	0.0028934	46	1835	222	15371	nucleoside binding	SOBIC.010G253200|SOBIC.010G249000|SOBIC.003G192400|SOBIC.004G331600|SOBIC.010G127300|SOBIC.010G272300|SOBIC.003G438600|SOBIC.010G127200|SOBIC.007G048200|SOBIC.001G236200|SOBIC.010G274700|SOBIC.003G068200|SOBIC.005G131600|SOBIC.003G183700|SOBIC.009G172950|SOBIC.002G024200|SOBIC.003G097200|SOBIC.002G024000|SOBIC.003G409300|SOBIC.002G024300|SOBIC.006G076800|SOBIC.005G076301|SOBIC.001G372900|SOBIC.00…
8152	0.00018235	0.0041652	120	6459	222	15371	metabolic process	SOBIC.009G130100|SOBIC.001G347901|SOBIC.004G331600|SOBIC.010G194100|SOBIC.006G190000|SOBIC.001G236200|SOBIC.001G471100|SOBIC.006G124100|SOBIC.003G183700|SOBIC.002G024200|SOBIC.002G326400|SOBIC.001G074300|SOBIC.001G456500|SOBIC.010G072300|SOBIC.001G166401|SOBIC.002G009600|SOBIC.004G190800|SOBIC.010G137300|SOBIC.010G170300|SOBIC.003G229000|SOBIC.003G067600|SOBIC.009G087000|SOBIC.002G023000|SOBIC.00…
43687	0.00036338	0.0078853	38	1488	222	15371	post-translational protein modification	SOBIC.005G004300|SOBIC.003G192400|SOBIC.010G127300|SOBIC.010G272300|SOBIC.003G438600|SOBIC.010G127200|SOBIC.001G236200|SOBIC.010G274700|SOBIC.003G068200|SOBIC.005G131600|SOBIC.002G024200|SOBIC.003G097200|SOBIC.002G326400|SOBIC.002G024000|SOBIC.002G024300|SOBIC.006G076800|SOBIC.001G372900|SOBIC.004G223500|SOBIC.010G137300|SOBIC.008G007400|SOBIC.003G254100|SOBIC.009G181200|SOBIC.008G007200|SOBIC.00…
5524	0.00040097	0.0082867	37	1442	222	15371	ATP binding	SOBIC.010G253200|SOBIC.003G192400|SOBIC.004G331600|SOBIC.010G127300|SOBIC.010G272300|SOBIC.003G438600|SOBIC.010G127200|SOBIC.001G236200|SOBIC.010G274700|SOBIC.003G068200|SOBIC.005G131600|SOBIC.003G183700|SOBIC.009G172950|SOBIC.002G024200|SOBIC.003G097200|SOBIC.002G024000|SOBIC.002G024300|SOBIC.006G076800|SOBIC.001G372900|SOBIC.004G223500|SOBIC.002G319900|SOBIC.008G129200|SOBIC.008G007200|SOBIC.00…
17076	0.00047408	0.0093524	47	2005	222	15371	purine nucleotide binding	SOBIC.010G253200|SOBIC.010G249000|SOBIC.003G192400|SOBIC.004G331600|SOBIC.010G127300|SOBIC.010G272300|SOBIC.003G438600|SOBIC.010G127200|SOBIC.007G048200|SOBIC.001G236200|SOBIC.010G274700|SOBIC.001G475500|SOBIC.003G068200|SOBIC.005G131600|SOBIC.003G183700|SOBIC.009G172950|SOBIC.002G024200|SOBIC.003G097200|SOBIC.002G024000|SOBIC.003G409300|SOBIC.002G024300|SOBIC.006G076800|SOBIC.005G076301|SOBIC.00…
32559	0.00056424	0.010647	42	1741	222	15371	adenyl ribonucleotide binding	SOBIC.010G253200|SOBIC.010G249000|SOBIC.003G192400|SOBIC.004G331600|SOBIC.010G127300|SOBIC.010G272300|SOBIC.003G438600|SOBIC.010G127200|SOBIC.001G236200|SOBIC.010G274700|SOBIC.003G068200|SOBIC.005G131600|SOBIC.003G183700|SOBIC.009G172950|SOBIC.002G024200|SOBIC.003G097200|SOBIC.002G024000|SOBIC.003G409300|SOBIC.002G024300|SOBIC.006G076800|SOBIC.005G076301|SOBIC.001G372900|SOBIC.004G223500|SOBIC.00…
42555	0.00061706	0.011158	2	3	222	15371	MCM complex	SOBIC.008G129200|SOBIC.005G110535
16772	0.00064665	0.011226	38	1533	222	15371	transferase activity, transferring phosphorus-containing groups	SOBIC.005G004300|SOBIC.003G192400|SOBIC.010G127300|SOBIC.010G272300|SOBIC.003G438600|SOBIC.010G127200|SOBIC.001G236200|SOBIC.010G274700|SOBIC.003G068200|SOBIC.005G131600|SOBIC.002G024200|SOBIC.003G097200|SOBIC.002G326400|SOBIC.002G024000|SOBIC.002G024300|SOBIC.006G076800|SOBIC.001G372900|SOBIC.004G223500|SOBIC.010G137300|SOBIC.008G007400|SOBIC.003G254100|SOBIC.009G181200|SOBIC.008G007200|SOBIC.00…
8150	0.00094815	0.015827	160	9528	222	15371	biological_process	SOBIC.001G400700|SOBIC.007G077300|SOBIC.009G130100|SOBIC.005G169400|SOBIC.001G347901|SOBIC.004G331600|SOBIC.010G089700|SOBIC.010G194100|SOBIC.006G190000|SOBIC.001G236200|SOBIC.001G471100|SOBIC.004G158901|SOBIC.006G124100|SOBIC.003G183700|SOBIC.002G024200|SOBIC.002G326400|SOBIC.001G074300|SOBIC.001G456500|SOBIC.010G072300|SOBIC.001G166401|SOBIC.001G401000|SOBIC.002G009600|SOBIC.004G190800|SOBIC.00…
166	0.0010523	0.016915	48	2137	222	15371	nucleotide binding	SOBIC.010G253200|SOBIC.010G249000|SOBIC.003G192400|SOBIC.004G331600|SOBIC.010G127300|SOBIC.010G272300|SOBIC.003G438600|SOBIC.010G127200|SOBIC.007G048200|SOBIC.001G236200|SOBIC.010G274700|SOBIC.001G475500|SOBIC.003G068200|SOBIC.005G131600|SOBIC.003G183700|SOBIC.009G172950|SOBIC.002G024200|SOBIC.003G097200|SOBIC.002G024000|SOBIC.003G409300|SOBIC.002G024300|SOBIC.006G076800|SOBIC.005G076301|SOBIC.00…
55114	0.0011374	0.017629	33	1308	222	15371	oxidation reduction	SOBIC.003G362700|SOBIC.001G012000|SOBIC.001G196300|SOBIC.010G194100|SOBIC.006G190000|SOBIC.007G048200|SOBIC.008G109700|SOBIC.005G103300|SOBIC.009G064400|SOBIC.001G542600|SOBIC.001G410200|SOBIC.006G181300|SOBIC.001G166401|SOBIC.003G009700|SOBIC.003G112600|SOBIC.009G162500|SOBIC.003G036700|SOBIC.003G229000|SOBIC.005G082600|SOBIC.009G181800|SOBIC.002G126600|SOBIC.002G108400|SOBIC.010G162900|SOBIC.00…
51704	0.0017169	0.025695	6	88	222	15371	multi-organism process	SOBIC.005G169400|SOBIC.006G076800|SOBIC.003G056800|SOBIC.003G438600|SOBIC.006G228200|SOBIC.005G169200
6270	0.0020179	0.027793	2	5	222	15371	DNA-dependent DNA replication initiation	SOBIC.008G129200|SOBIC.005G110535
16491	0.002109	0.027793	35	1468	222	15371	oxidoreductase activity	SOBIC.003G362700|SOBIC.001G012000|SOBIC.001G196300|SOBIC.010G194100|SOBIC.006G190000|SOBIC.007G048200|SOBIC.010G018600|SOBIC.008G109700|SOBIC.005G103300|SOBIC.009G064400|SOBIC.001G542600|SOBIC.001G410200|SOBIC.006G181300|SOBIC.001G166401|SOBIC.003G009700|SOBIC.003G112600|SOBIC.009G162500|SOBIC.003G036700|SOBIC.003G229000|SOBIC.005G082600|SOBIC.009G181800|SOBIC.002G126600|SOBIC.003G429200|SOBIC.00…
32553	0.0021133	0.027793	43	1919	222	15371	ribonucleotide binding	SOBIC.010G253200|SOBIC.010G249000|SOBIC.003G192400|SOBIC.004G331600|SOBIC.010G127300|SOBIC.010G272300|SOBIC.003G438600|SOBIC.010G127200|SOBIC.001G236200|SOBIC.010G274700|SOBIC.001G475500|SOBIC.003G068200|SOBIC.005G131600|SOBIC.003G183700|SOBIC.009G172950|SOBIC.002G024200|SOBIC.003G097200|SOBIC.002G024000|SOBIC.003G409300|SOBIC.002G024300|SOBIC.006G076800|SOBIC.005G076301|SOBIC.001G372900|SOBIC.00…
32555	0.0021133	0.027793	43	1919	222	15371	purine ribonucleotide binding	SOBIC.010G253200|SOBIC.010G249000|SOBIC.003G192400|SOBIC.004G331600|SOBIC.010G127300|SOBIC.010G272300|SOBIC.003G438600|SOBIC.010G127200|SOBIC.001G236200|SOBIC.010G274700|SOBIC.001G475500|SOBIC.003G068200|SOBIC.005G131600|SOBIC.003G183700|SOBIC.009G172950|SOBIC.002G024200|SOBIC.003G097200|SOBIC.002G024000|SOBIC.003G409300|SOBIC.002G024300|SOBIC.006G076800|SOBIC.005G076301|SOBIC.001G372900|SOBIC.00…
9620	0.002998	0.037175	2	6	222	15371	response to fungus	SOBIC.005G169400|SOBIC.005G169200
50832	0.002998	0.037175	2	6	222	15371	defense response to fungus	SOBIC.005G169400|SOBIC.005G169200
9617	0.0041573	0.048764	2	7	222	15371	response to bacterium	SOBIC.005G169400|SOBIC.005G169200
42742	0.0041573	0.048764	2	7	222	15371	defense response to bacterium	SOBIC.005G169400|SOBIC.005G169200
[truncated: 205 more columns]

## Sheet: GO_term cluster IV
File created with bingo (c) on 2019-10-29 at 17:28:15
ontology: namespace
curator: bingo
Selected ontology file : bundle://115.0:1/data/GO_Full
Selected annotation file : D:\Dual RNAseq_sorghum Xanh data_from Adam 20190122\!!!Data analysis_cuffdiff_classicfpkm_dispersionpercondition\go term\binggo file\sorghum go import\Sorg.gaf
Discarded evidence codes :
Overrepresentation
Selected statistical test : Hypergeometric test
Selected correction : Benjamini & Hochberg False Discovery Rate (FDR) correction
Selected significance level : 0.05
Testing option : Use whole annotation as reference set
The selected cluster :
SOBIC.002G203000	SOBIC.009G241000	SOBIC.001G035100	SOBIC.005G224900	SOBIC.003G039700	SOBIC.001G402200	SOBIC.009G142600	SOBIC.001G381300	SOBIC.003G297600	SOBIC.009G167900	SOBIC.002G329000	SOBIC.008G144500	SOBIC.003G270800	SOBIC.001G515800	SOBIC.010G236100	SOBIC.002G221900	SOBIC.003G160700	SOBIC.003G426300	SOBIC.002G202700	SOBIC.009G221400	SOBIC.006G055000	SOBIC.010G267400	SOBIC.006G246300	SOBIC.002G195400	SOBIC.010G191100	SOBIC.006G005400	SOBIC.004G060832	SOBIC.004G245450	SOBIC.006G277600	SOBIC.003G107600	SOBIC.009G250400	SOBIC.007G210500	SOBIC.008G125200	SOBIC.003G331600	SOBIC.008G033200	SOBIC.002G220000	SOBIC.010G178700	SOBIC.001G071300	SOBIC.006G203000	SOBIC.003G350100	SOBIC.004G308200	SOBIC.002G035600	SOBIC.004G304400	SOBIC.002G140600	SOBIC.006G085100	SOBIC.003G096750	SOBIC.001G223900	SOBIC.004G074400	SOBIC.001G303900	SOBIC.001G051600
SOBIC.007G071100	SOBIC.010G221032	SOBIC.003G044700	SOBIC.008G058200	SOBIC.009G247200	SOBIC.003G287700	SOBIC.003G111100	SOBIC.006G096400	SOBIC.003G264600	SOBIC.003G266900	SOBIC.003G232900	SOBIC.003G228400	SOBIC.006G060800	SOBIC.002G041800	SOBIC.003G192600	SOBIC.001G144400	SOBIC.001G385800	SOBIC.006G121200	SOBIC.001G125800	SOBIC.005G210000	SOBIC.005G211200	SOBIC.002G303700	SOBIC.003G219800	SOBIC.001G009900	SOBIC.006G152500	SOBIC.003G047500	SOBIC.001G317000	SOBIC.005G171500	SOBIC.006G208800	SOBIC.002G223100	SOBIC.004G076100	SOBIC.003G254900	SOBIC.001G092600	SOBIC.002G418500	SOBIC.003G334600	SOBIC.008G191300	SOBIC.005G149700	SOBIC.010G103300	SOBIC.005G217200	SOBIC.001G474200	SOBIC.001G302200	SOBIC.001G434100	SOBIC.003G106300	SOBIC.001G108000	SOBIC.010G247300	SOBIC.010G178600	SOBIC.003G285500	SOBIC.001G358200	SOBIC.006G243200	SOBIC.008G115700
No annotations were retrieved for the following entities:
SOBIC.003G255800	SOBIC.001G035100	SOBIC.003G008000	SOBIC.001G402200	SOBIC.008G144500	SOBIC.003G160700	SOBIC.008G070900	SOBIC.004G024200	SOBIC.007G045300	SOBIC.002G158500	SOBIC.005G133166	SOBIC.002G078500	SOBIC.003G193800	SOBIC.006G005400	SOBIC.004G060832	SOBIC.004G245450	SOBIC.002G042300	SOBIC.003G429300	SOBIC.001G410450	SOBIC.003G331600	SOBIC.008G033200	SOBIC.002G220000	SOBIC.001G071300	SOBIC.004G058000	SOBIC.004G262600	SOBIC.009G130000	SOBIC.009G077800	SOBIC.003G366200	SOBIC.001G387900	SOBIC.001G223900	SOBIC.002G208200	SOBIC.010G225500	SOBIC.003G357800	SOBIC.010G065001	SOBIC.001G418400	SOBIC.004G195300	SOBIC.002G291800	SOBIC.005G103700	SOBIC.009G129800	SOBIC.010G260300	SOBIC.009G115400	SOBIC.006G113800	SOBIC.003G356300	SOBIC.003G260300	SOBIC.009G163900	SOBIC.003G339800	SOBIC.010G201200	SOBIC.010G097800	SOBIC.010G018300	SOBIC.010G072500
GO-ID	p-value	corr p-value	x	n	X	N	Description	Genes in test set
6468	2.8673e-09	7.5633e-07	42	1198	201	15371	protein amino acid phosphorylation	SOBIC.007G113300|SOBIC.006G201700|SOBIC.007G111200|SOBIC.001G280300|SOBIC.003G192600|SOBIC.002G035600|SOBIC.001G064700|SOBIC.009G142600|SOBIC.009G167900|SOBIC.002G329000|SOBIC.003G096750|SOBIC.006G152200|SOBIC.001G353900|SOBIC.006G024400|SOBIC.003G410100|SOBIC.001G156600|SOBIC.006G055000|SOBIC.003G263500|SOBIC.004G076100|SOBIC.006G246300|SOBIC.004G227700|SOBIC.006G246200|SOBIC.002G424800|SOBIC.00…
4672	4.1443e-09	7.5633e-07	42	1213	201	15371	protein kinase activity	SOBIC.007G113300|SOBIC.006G201700|SOBIC.007G111200|SOBIC.001G280300|SOBIC.003G192600|SOBIC.002G035600|SOBIC.001G064700|SOBIC.009G142600|SOBIC.009G167900|SOBIC.002G329000|SOBIC.003G096750|SOBIC.006G152200|SOBIC.001G353900|SOBIC.006G024400|SOBIC.003G410100|SOBIC.001G156600|SOBIC.006G055000|SOBIC.003G263500|SOBIC.004G076100|SOBIC.006G246300|SOBIC.004G227700|SOBIC.006G246200|SOBIC.002G424800|SOBIC.00…
16310	1.0712e-08	1.3033e-06	42	1253	201	15371	phosphorylation	SOBIC.007G113300|SOBIC.006G201700|SOBIC.007G111200|SOBIC.001G280300|SOBIC.003G192600|SOBIC.002G035600|SOBIC.001G064700|SOBIC.009G142600|SOBIC.009G167900|SOBIC.002G329000|SOBIC.003G096750|SOBIC.006G152200|SOBIC.001G353900|SOBIC.006G024400|SOBIC.003G410100|SOBIC.001G156600|SOBIC.006G055000|SOBIC.003G263500|SOBIC.004G076100|SOBIC.006G246300|SOBIC.004G227700|SOBIC.006G246200|SOBIC.002G424800|SOBIC.00…
16773	7.4075e-08	6.7199e-06	42	1341	201	15371	phosphotransferase activity, alcohol group as acceptor	SOBIC.007G113300|SOBIC.006G201700|SOBIC.007G111200|SOBIC.001G280300|SOBIC.003G192600|SOBIC.002G035600|SOBIC.001G064700|SOBIC.009G142600|SOBIC.009G167900|SOBIC.002G329000|SOBIC.003G096750|SOBIC.006G152200|SOBIC.001G353900|SOBIC.006G024400|SOBIC.003G410100|SOBIC.001G156600|SOBIC.006G055000|SOBIC.003G263500|SOBIC.004G076100|SOBIC.006G246300|SOBIC.004G227700|SOBIC.006G246200|SOBIC.002G424800|SOBIC.00…
16301	9.6922e-08	6.7199e-06	42	1354	201	15371	kinase activity	SOBIC.007G113300|SOBIC.006G201700|SOBIC.007G111200|SOBIC.001G280300|SOBIC.003G192600|SOBIC.002G035600|SOBIC.001G064700|SOBIC.009G142600|SOBIC.009G167900|SOBIC.002G329000|SOBIC.003G096750|SOBIC.006G152200|SOBIC.001G353900|SOBIC.006G024400|SOBIC.003G410100|SOBIC.001G156600|SOBIC.006G055000|SOBIC.003G263500|SOBIC.004G076100|SOBIC.006G246300|SOBIC.004G227700|SOBIC.006G246200|SOBIC.002G424800|SOBIC.00…
6793	1.2887e-07	6.7199e-06	42	1368	201	15371	phosphorus metabolic process	SOBIC.007G113300|SOBIC.006G201700|SOBIC.007G111200|SOBIC.001G280300|SOBIC.003G192600|SOBIC.002G035600|SOBIC.001G064700|SOBIC.009G142600|SOBIC.009G167900|SOBIC.002G329000|SOBIC.003G096750|SOBIC.006G152200|SOBIC.001G353900|SOBIC.006G024400|SOBIC.003G410100|SOBIC.001G156600|SOBIC.006G055000|SOBIC.003G263500|SOBIC.004G076100|SOBIC.006G246300|SOBIC.004G227700|SOBIC.006G246200|SOBIC.002G424800|SOBIC.00…
6796	1.2887e-07	6.7199e-06	42	1368	201	15371	phosphate metabolic process	SOBIC.007G113300|SOBIC.006G201700|SOBIC.007G111200|SOBIC.001G280300|SOBIC.003G192600|SOBIC.002G035600|SOBIC.001G064700|SOBIC.009G142600|SOBIC.009G167900|SOBIC.002G329000|SOBIC.003G096750|SOBIC.006G152200|SOBIC.001G353900|SOBIC.006G024400|SOBIC.003G410100|SOBIC.001G156600|SOBIC.006G055000|SOBIC.003G263500|SOBIC.004G076100|SOBIC.006G246300|SOBIC.004G227700|SOBIC.006G246200|SOBIC.002G424800|SOBIC.00…
43687	1.7588e-07	8.0247e-06	44	1488	201	15371	post-translational protein modification	SOBIC.007G113300|SOBIC.006G201700|SOBIC.007G111200|SOBIC.001G280300|SOBIC.003G192600|SOBIC.002G035600|SOBIC.001G064700|SOBIC.009G142600|SOBIC.009G167900|SOBIC.002G329000|SOBIC.005G210000|SOBIC.003G096750|SOBIC.006G152200|SOBIC.001G353900|SOBIC.006G024400|SOBIC.003G410100|SOBIC.001G156600|SOBIC.006G055000|SOBIC.003G263500|SOBIC.004G076100|SOBIC.006G246300|SOBIC.004G227700|SOBIC.006G246200|SOBIC.00…
6464	7.5686e-07	3.0695e-05	44	1568	201	15371	protein modification process	SOBIC.007G113300|SOBIC.006G201700|SOBIC.007G111200|SOBIC.001G280300|SOBIC.003G192600|SOBIC.002G035600|SOBIC.001G064700|SOBIC.009G142600|SOBIC.009G167900|SOBIC.002G329000|SOBIC.005G210000|SOBIC.003G096750|SOBIC.006G152200|SOBIC.001G353900|SOBIC.006G024400|SOBIC.003G410100|SOBIC.001G156600|SOBIC.006G055000|SOBIC.003G263500|SOBIC.004G076100|SOBIC.006G246300|SOBIC.004G227700|SOBIC.006G246200|SOBIC.00…
32559	8.7298e-07	3.1864e-05	47	1741	201	15371	adenyl ribonucleotide binding	SOBIC.007G113300|SOBIC.006G201700|SOBIC.007G111200|SOBIC.005G054000|SOBIC.004G087700|SOBIC.003G192600|SOBIC.002G035600|SOBIC.001G064700|SOBIC.003G325300|SOBIC.003G096750|SOBIC.004G128100|SOBIC.004G074400|SOBIC.001G051600|SOBIC.003G267300|SOBIC.006G152200|SOBIC.001G353900|SOBIC.006G024400|SOBIC.003G410100|SOBIC.001G156600|SOBIC.006G055000|SOBIC.005G097500|SOBIC.003G263500|SOBIC.010G267400|SOBIC.00…
16740	1.0659e-06	3.5369e-05	63	2690	201	15371	transferase activity	SOBIC.006G201700|SOBIC.009G241000|SOBIC.002G173900|SOBIC.001G144300|SOBIC.003G442500|SOBIC.001G064700|SOBIC.009G142600|SOBIC.009G167900|SOBIC.002G329000|SOBIC.010G238600|SOBIC.006G152200|SOBIC.001G353900|SOBIC.006G024400|SOBIC.003G410100|SOBIC.001G156600|SOBIC.010G091100|SOBIC.006G055000|SOBIC.003G263500|SOBIC.006G246300|SOBIC.004G227700|SOBIC.006G158266|SOBIC.009G082700|SOBIC.010G120800|SOBIC.00…
43412	1.474e-06	4.4834e-05	44	1607	201	15371	macromolecule modification	SOBIC.007G113300|SOBIC.006G201700|SOBIC.007G111200|SOBIC.001G280300|SOBIC.003G192600|SOBIC.002G035600|SOBIC.001G064700|SOBIC.009G142600|SOBIC.009G167900|SOBIC.002G329000|SOBIC.005G210000|SOBIC.003G096750|SOBIC.006G152200|SOBIC.001G353900|SOBIC.006G024400|SOBIC.003G410100|SOBIC.001G156600|SOBIC.006G055000|SOBIC.003G263500|SOBIC.004G076100|SOBIC.006G246300|SOBIC.004G227700|SOBIC.006G246200|SOBIC.00…
32553	2.4197e-06	6.3086e-05	49	1919	201	15371	ribonucleotide binding	SOBIC.006G201700|SOBIC.004G087700|SOBIC.001G064700|SOBIC.004G128100|SOBIC.003G267300|SOBIC.006G152200|SOBIC.001G353900|SOBIC.006G024400|SOBIC.003G410100|SOBIC.001G156600|SOBIC.006G055000|SOBIC.005G097500|SOBIC.003G263500|SOBIC.010G267400|SOBIC.004G227700|SOBIC.006G158266|SOBIC.009G082700|SOBIC.010G120800|SOBIC.003G235300|SOBIC.001G141800|SOBIC.007G210500|SOBIC.002G002400|SOBIC.002G136800|SOBIC.00…
32555	2.4197e-06	6.3086e-05	49	1919	201	15371	purine ribonucleotide binding	SOBIC.006G201700|SOBIC.004G087700|SOBIC.001G064700|SOBIC.004G128100|SOBIC.003G267300|SOBIC.006G152200|SOBIC.001G353900|SOBIC.006G024400|SOBIC.003G410100|SOBIC.001G156600|SOBIC.006G055000|SOBIC.005G097500|SOBIC.003G263500|SOBIC.010G267400|SOBIC.004G227700|SOBIC.006G158266|SOBIC.009G082700|SOBIC.010G120800|SOBIC.003G235300|SOBIC.001G141800|SOBIC.007G210500|SOBIC.002G002400|SOBIC.002G136800|SOBIC.00…
16772	2.6704e-06	6.498e-05	42	1533	201	15371	transferase activity, transferring phosphorus-containing groups	SOBIC.007G113300|SOBIC.006G201700|SOBIC.007G111200|SOBIC.001G280300|SOBIC.003G192600|SOBIC.002G035600|SOBIC.001G064700|SOBIC.009G142600|SOBIC.009G167900|SOBIC.002G329000|SOBIC.003G096750|SOBIC.006G152200|SOBIC.001G353900|SOBIC.006G024400|SOBIC.003G410100|SOBIC.001G156600|SOBIC.006G055000|SOBIC.003G263500|SOBIC.004G076100|SOBIC.006G246300|SOBIC.004G227700|SOBIC.006G246200|SOBIC.002G424800|SOBIC.00…
30554	3.1796e-06	6.8268e-05	47	1823	201	15371	adenyl nucleotide binding	SOBIC.007G113300|SOBIC.006G201700|SOBIC.007G111200|SOBIC.005G054000|SOBIC.004G087700|SOBIC.003G192600|SOBIC.002G035600|SOBIC.001G064700|SOBIC.003G325300|SOBIC.003G096750|SOBIC.004G128100|SOBIC.004G074400|SOBIC.001G051600|SOBIC.003G267300|SOBIC.006G152200|SOBIC.001G353900|SOBIC.006G024400|SOBIC.003G410100|SOBIC.001G156600|SOBIC.006G055000|SOBIC.005G097500|SOBIC.003G263500|SOBIC.010G267400|SOBIC.00…
1883	3.1796e-06	6.8268e-05	47	1823	201	15371	purine nucleoside binding	SOBIC.007G113300|SOBIC.006G201700|SOBIC.007G111200|SOBIC.005G054000|SOBIC.004G087700|SOBIC.003G192600|SOBIC.002G035600|SOBIC.001G064700|SOBIC.003G325300|SOBIC.003G096750|SOBIC.004G128100|SOBIC.004G074400|SOBIC.001G051600|SOBIC.003G267300|SOBIC.006G152200|SOBIC.001G353900|SOBIC.006G024400|SOBIC.003G410100|SOBIC.001G156600|SOBIC.006G055000|SOBIC.005G097500|SOBIC.003G263500|SOBIC.010G267400|SOBIC.00…
5524	3.608e-06	7.3158e-05	40	1442	201	15371	ATP binding	SOBIC.007G113300|SOBIC.006G201700|SOBIC.007G111200|SOBIC.004G087700|SOBIC.003G192600|SOBIC.002G035600|SOBIC.001G064700|SOBIC.003G096750|SOBIC.004G128100|SOBIC.001G051600|SOBIC.003G267300|SOBIC.006G152200|SOBIC.001G353900|SOBIC.006G024400|SOBIC.003G410100|SOBIC.001G156600|SOBIC.006G055000|SOBIC.003G263500|SOBIC.010G267400|SOBIC.004G227700|SOBIC.006G158200|SOBIC.006G158266|SOBIC.009G082700|SOBIC.01…
1882	3.8082e-06	7.3158e-05	47	1835	201	15371	nucleoside binding	SOBIC.007G113300|SOBIC.006G201700|SOBIC.007G111200|SOBIC.005G054000|SOBIC.004G087700|SOBIC.003G192600|SOBIC.002G035600|SOBIC.001G064700|SOBIC.003G325300|SOBIC.003G096750|SOBIC.004G128100|SOBIC.004G074400|SOBIC.001G051600|SOBIC.003G267300|SOBIC.006G152200|SOBIC.001G353900|SOBIC.006G024400|SOBIC.003G410100|SOBIC.001G156600|SOBIC.006G055000|SOBIC.005G097500|SOBIC.003G263500|SOBIC.010G267400|SOBIC.00…
17076	8.2963e-06	0.00015141	49	2005	201	15371	purine nucleotide binding	SOBIC.006G201700|SOBIC.004G087700|SOBIC.001G064700|SOBIC.004G128100|SOBIC.003G267300|SOBIC.006G152200|SOBIC.001G353900|SOBIC.006G024400|SOBIC.003G410100|SOBIC.001G156600|SOBIC.006G055000|SOBIC.005G097500|SOBIC.003G263500|SOBIC.010G267400|SOBIC.004G227700|SOBIC.006G158266|SOBIC.009G082700|SOBIC.010G120800|SOBIC.003G235300|SOBIC.001G141800|SOBIC.007G210500|SOBIC.002G002400|SOBIC.002G136800|SOBIC.00…
3824	4.2327e-05	0.00073568	119	6950	201	15371	catalytic activity	SOBIC.009G241000|SOBIC.003G228300|SOBIC.002G173900|SOBIC.005G224900|SOBIC.003G039700|SOBIC.003G442500|SOBIC.009G142600|SOBIC.009G167900|SOBIC.002G329000|SOBIC.004G304100|SOBIC.002G221900|SOBIC.001G353900|SOBIC.003G410100|SOBIC.001G156600|SOBIC.010G091100|SOBIC.006G055000|SOBIC.006G246300|SOBIC.002G195400|SOBIC.010G130800|SOBIC.006G277600|SOBIC.003G107600|SOBIC.001G141800|SOBIC.007G210500|SOBIC.00…
166	4.5647e-05	0.00075732	49	2137	201	15371	nucleotide binding	SOBIC.006G201700|SOBIC.004G087700|SOBIC.001G064700|SOBIC.004G128100|SOBIC.003G267300|SOBIC.006G152200|SOBIC.001G353900|SOBIC.006G024400|SOBIC.003G410100|SOBIC.001G156600|SOBIC.006G055000|SOBIC.005G097500|SOBIC.003G263500|SOBIC.010G267400|SOBIC.004G227700|SOBIC.006G158266|SOBIC.009G082700|SOBIC.010G120800|SOBIC.003G235300|SOBIC.001G141800|SOBIC.007G210500|SOBIC.002G002400|SOBIC.002G136800|SOBIC.00…
44267	0.00047918	0.0076043	46	2163	201	15371	cellular protein metabolic process	SOBIC.007G113300|SOBIC.006G201700|SOBIC.007G111200|SOBIC.001G280300|SOBIC.003G192600|SOBIC.002G035600|SOBIC.001G064700|SOBIC.009G142600|SOBIC.009G167900|SOBIC.002G329000|SOBIC.005G210000|SOBIC.003G096750|SOBIC.006G152200|SOBIC.001G353900|SOBIC.006G024400|SOBIC.003G410100|SOBIC.001G156600|SOBIC.006G055000|SOBIC.003G263500|SOBIC.010G267400|SOBIC.004G076100|SOBIC.006G246300|SOBIC.004G227700|SOBIC.00…
3674	0.0011583	0.017616	189	13405	201	15371	molecular_function	SOBIC.002G421400|SOBIC.001G339600|SOBIC.009G241000|SOBIC.003G228300|SOBIC.002G173900|SOBIC.005G224900|SOBIC.003G039700|SOBIC.003G442500|SOBIC.009G142600|SOBIC.001G381300|SOBIC.003G297600|SOBIC.009G167900|SOBIC.002G329000|SOBIC.004G304100|SOBIC.001G272700|SOBIC.001G066000|SOBIC.001G515800|SOBIC.010G236100|SOBIC.002G221900|SOBIC.003G426300|SOBIC.001G353900|SOBIC.003G410100|SOBIC.002G202700|SOBIC.00…
47750	0.0024655	0.03333	2	6	201	15371	cholestenol delta-isomerase activity	SOBIC.003G106300|SOBIC.003G107600
9916	0.0024655	0.03333	2	6	201	15371	alternative oxidase activity	SOBIC.006G202500|SOBIC.006G203000
16125	0.0024655	0.03333	2	6	201	15371	sterol metabolic process	SOBIC.003G106300|SOBIC.003G107600
6865	0.0027808	0.033833	4	45	201	15371	amino acid transport	SOBIC.007G092400|SOBIC.003G422700|SOBIC.006G084600|SOBIC.001G434000
3333	0.0027808	0.033833	4	45	201	15371	amino acid transmembrane transport	SOBIC.007G092400|SOBIC.003G422700|SOBIC.006G084600|SOBIC.001G434000
15837	0.0027808	0.033833	4	45	201	15371	amine transport	SOBIC.007G092400|SOBIC.003G422700|SOBIC.006G084600|SOBIC.001G434000
8152	0.0032462	0.037481	104	6459	201	15371	metabolic process	SOBIC.005G203800|SOBIC.009G241000|SOBIC.003G228300|SOBIC.002G173900|SOBIC.005G224900|SOBIC.003G039700|SOBIC.003G442500|SOBIC.009G142600|SOBIC.009G167900|SOBIC.002G329000|SOBIC.004G304100|SOBIC.002G221900|SOBIC.001G353900|SOBIC.003G410100|SOBIC.001G156600|SOBIC.010G091100|SOBIC.001G433900|SOBIC.006G055000|SOBIC.010G267400|SOBIC.006G246300|SOBIC.002G195400|SOBIC.010G130800|SOBIC.006G277600|SOBIC.00…
5506	0.003286	0.037481	16	568	201	15371	iron ion binding	SOBIC.003G228400|SOBIC.003G228300|SOBIC.003G228200|SOBIC.001G451700|SOBIC.010G203600|SOBIC.006G277600|SOBIC.010G019500|SOBIC.006G185900|SOBIC.009G121600|SOBIC.003G076800|SOBIC.003G109832|SOBIC.005G211400|SOBIC.003G152200|SOBIC.003G436800|SOBIC.007G014200|SOBIC.010G092200
20037	0.0035196	0.038929	15	520	201	15371	heme binding	SOBIC.003G228400|SOBIC.003G228300|SOBIC.003G228200|SOBIC.001G451700|SOBIC.010G203600|SOBIC.006G277600|SOBIC.010G019500|SOBIC.006G185900|SOBIC.009G121600|SOBIC.003G076800|SOBIC.003G109832|SOBIC.005G211400|SOBIC.003G152200|SOBIC.003G436800|SOBIC.007G014200
30246	0.0040402	0.041811	8	194	201	15371	carbohydrate binding	SOBIC.002G025000|SOBIC.006G158200|SOBIC.006G158266|SOBIC.003G079900|SOBIC.006G152200|SOBIC.003G263500|SOBIC.007G098400|SOBIC.004G262500
16860	0.0040983	0.041811	3	25	201	15371	intramolecular oxidoreductase activity	SOBIC.005G176100|SOBIC.003G106300|SOBIC.003G107600
46906	0.0041239	0.041811	15	529	201	15371	tetrapyrrole binding	SOBIC.003G228400|SOBIC.003G228300|SOBIC.003G228200|SOBIC.001G451700|SOBIC.010G203600|SOBIC.006G277600|SOBIC.010G019500|SOBIC.006G185900|SOBIC.009G121600|SOBIC.003G076800|SOBIC.003G109832|SOBIC.005G211400|SOBIC.003G152200|SOBIC.003G436800|SOBIC.007G014200
16863	0.0045235	0.044624	2	8	201	15371	intramolecular oxidoreductase activity, transposing C=C bonds	SOBIC.003G106300|SOBIC.003G107600
16491	0.0051055	0.04904	31	1468	201	15371	oxidoreductase activity	SOBIC.003G228400|SOBIC.003G228300|SOBIC.003G228200|SOBIC.006G134100|SOBIC.010G203600|SOBIC.003G039700|SOBIC.001G475900|SOBIC.004G304400|SOBIC.009G121600|SOBIC.004G304100|SOBIC.001G125800|SOBIC.002G221900|SOBIC.003G076800|SOBIC.005G211400|SOBIC.003G152200|SOBIC.004G326900|SOBIC.010G091000|SOBIC.002G195400|SOBIC.006G202500|SOBIC.001G451700|SOBIC.006G277600|SOBIC.010G019500|SOBIC.006G185900|SOBIC.00…
[truncated: 205 more columns]

## Sheet: GO_term cluster V
File created with bingo (c) on 2019-10-29 at 17:24:26
ontology: namespace
curator: bingo
Selected ontology file : bundle://115.0:1/data/GO_Full
Selected annotation file : D:\Dual RNAseq_sorghum Xanh data_from Adam 20190122\!!!Data analysis_cuffdiff_classicfpkm_dispersionpercondition\go term\binggo file\sorghum go import\Sorg.gaf
Discarded evidence codes :
Overrepresentation
Selected statistical test : Hypergeometric test
Selected correction : Benjamini & Hochberg False Discovery Rate (FDR) correction
Selected significance level : 0.05
Testing option : Use whole annotation as reference set
The selected cluster :
SOBIC.005G085600	SOBIC.009G247900	SOBIC.002G415000	SOBIC.006G186700	SOBIC.001G336050	SOBIC.004G035500	SOBIC.004G329800	SOBIC.009G121900	SOBIC.010G183600	SOBIC.009G126800	SOBIC.010G156100	SOBIC.002G370000	SOBIC.009G196900	SOBIC.003G074700	SOBIC.002G305700	SOBIC.001G017000	SOBIC.003G149000	SOBIC.007G171600	SOBIC.002G282500	SOBIC.003G374200	SOBIC.005G190800	SOBIC.002G152800	SOBIC.004G072000	SOBIC.010G173800	SOBIC.001G120000	SOBIC.006G191600	SOBIC.002G120300	SOBIC.002G279100	SOBIC.004G191600	SOBIC.003G139300	SOBIC.010G143700	SOBIC.002G369800	SOBIC.002G082600	SOBIC.003G305300	SOBIC.008G108400	SOBIC.007G143700	SOBIC.010G006900	SOBIC.001G243400	SOBIC.010G154150	SOBIC.010G023700	SOBIC.008G153200	SOBIC.009G155800	SOBIC.003G153500	SOBIC.001G390000	SOBIC.002G000500	SOBIC.006G157800	SOBIC.009G098100	SOBIC.001G475600	SOBIC.005G110472	SOBIC.003G440500
SOBIC.007G211100	SOBIC.009G197500	SOBIC.005G044000	SOBIC.001G377300	SOBIC.002G082900	SOBIC.005G130100	SOBIC.009G226900	SOBIC.008G117400	SOBIC.002G201000	SOBIC.003G132600	SOBIC.001G168250	SOBIC.009G113800	SOBIC.003G085400	SOBIC.007G186100	SOBIC.010G211800	SOBIC.001G192100	SOBIC.001G012300	SOBIC.001G016100	SOBIC.001G524200	SOBIC.005G083866	SOBIC.010G102800	SOBIC.008G081200	SOBIC.002G306201	SOBIC.004G255600	SOBIC.008G016900	SOBIC.001G532900	SOBIC.001G383400	SOBIC.004G274800	SOBIC.001G435201	SOBIC.001G489900	SOBIC.001G437500	SOBIC.002G107000	SOBIC.008G072600	SOBIC.008G059400	SOBIC.004G060900	SOBIC.004G076000	SOBIC.004G110400	SOBIC.003G229700	SOBIC.003G445800	SOBIC.007G139500	SOBIC.008G112300	SOBIC.005G122900	SOBIC.008G051000	SOBIC.001G069700	SOBIC.007G034500	SOBIC.001G534532	SOBIC.003G296600	SOBIC.001G453300	SOBIC.009G234500	SOBIC.004G252200
No annotations were retrieved for the following entities:
SOBIC.009G247900	SOBIC.002G387400	SOBIC.002G415000	SOBIC.010G165100	SOBIC.001G336050	SOBIC.002G043400	SOBIC.002G299900	SOBIC.002G218100	SOBIC.010G278700	SOBIC.005G102300	SOBIC.009G126800	SOBIC.002G370000	SOBIC.003G074700	SOBIC.003G393800	SOBIC.003G149000	SOBIC.010G267000	SOBIC.003G374200	SOBIC.004G114800	SOBIC.010G131200	SOBIC.006G191600	SOBIC.006G032500	SOBIC.009G154200	SOBIC.002G279100	SOBIC.004G191600	SOBIC.006G206900	SOBIC.010G143700	SOBIC.002G164400	SOBIC.002G369800	SOBIC.002G082600	SOBIC.003G403800	SOBIC.009G250800	SOBIC.003G305300	SOBIC.004G122200	SOBIC.008G108400	SOBIC.003G307200	SOBIC.010G109500	SOBIC.001G243400	SOBIC.010G154150	SOBIC.002G030575	SOBIC.008G153200	SOBIC.009G155800	SOBIC.001G440200	SOBIC.001G390000	SOBIC.002G000500	SOBIC.010G027900	SOBIC.005G096101	SOBIC.001G134800	SOBIC.005G110472	SOBIC.004G335900	SOBIC.006G060200
GO-ID	p-value	corr p-value	x	n	X	N	Description	Genes in test set
[truncated: 205 more columns]

## Sheet: GO_term cluster VI
File created with bingo (c) on 2019-10-29 at 17:23:18
ontology: namespace
curator: bingo
Selected ontology file : bundle://115.0:1/data/GO_Full
Selected annotation file : D:\Dual RNAseq_sorghum Xanh data_from Adam 20190122\!!!Data analysis_cuffdiff_classicfpkm_dispersionpercondition\go term\binggo file\sorghum go import\Sorg.gaf
Discarded evidence codes :
Overrepresentation
Selected statistical test : Hypergeometric test
Selected correction : Benjamini & Hochberg False Discovery Rate (FDR) correction
Selected significance level : 0.05
Testing option : Use whole annotation as reference set
The selected cluster :
SOBIC.008G075400	SOBIC.004G127600	SOBIC.003G383600	SOBIC.009G212000	SOBIC.003G010600	SOBIC.002G360200	SOBIC.002G109500	SOBIC.010G074600	SOBIC.001G309900	SOBIC.009G043400	SOBIC.003G177700	SOBIC.004G020800	SOBIC.001G225300	SOBIC.006G208700	SOBIC.002G242600	SOBIC.008G030600	SOBIC.004G141100	SOBIC.010G038500	SOBIC.006G193900	SOBIC.007G185100	SOBIC.009G055500	SOBIC.002G141100	SOBIC.002G214800	SOBIC.004G256200	SOBIC.004G301000	SOBIC.004G344400	SOBIC.003G328200	SOBIC.003G091850	SOBIC.009G091850	SOBIC.008G073100	SOBIC.004G096200	SOBIC.001G316100	SOBIC.004G276600	SOBIC.002G064400	SOBIC.001G429900	SOBIC.009G161100	SOBIC.001G138000	SOBIC.003G230000	SOBIC.001G140400	SOBIC.004G302100	SOBIC.007G018900	SOBIC.004G346000	SOBIC.001G308000	SOBIC.005G100300	SOBIC.004G279200	SOBIC.003G286800	SOBIC.003G223700	SOBIC.007G001900	SOBIC.003G150800	SOBIC.002G116000
No annotations were retrieved for the following entities:
SOBIC.002G148700	SOBIC.001G203000	SOBIC.001G228300	SOBIC.008G075400	SOBIC.002G194600	SOBIC.004G127600	SOBIC.003G383600	SOBIC.003G010600	SOBIC.002G360200	SOBIC.002G109500	SOBIC.010G074600	SOBIC.007G062200	SOBIC.009G043400	SOBIC.003G177700	SOBIC.004G020800	SOBIC.001G225300	SOBIC.004G246800	SOBIC.006G208700	SOBIC.002G357300	SOBIC.002G242600	SOBIC.008G030600	SOBIC.006G193900	SOBIC.003G309500	SOBIC.009G055500	SOBIC.002G214800	SOBIC.002G219300	SOBIC.004G344400	SOBIC.004G107700	SOBIC.003G091850	SOBIC.009G091850	SOBIC.004G287800	SOBIC.004G096200	SOBIC.001G316100	SOBIC.004G276600	SOBIC.005G192600	SOBIC.001G150600	SOBIC.004G253800	SOBIC.002G064400	SOBIC.002G190100	SOBIC.010G058300	SOBIC.009G161100	SOBIC.003G335900	SOBIC.001G140400	SOBIC.004G302100	SOBIC.001G308000	SOBIC.002G360500	SOBIC.002G064000	SOBIC.010G238100	SOBIC.003G048000	SOBIC.007G103500
GO-ID	p-value	corr p-value	x	n	X	N	Description	Genes in test set
9654	5.5677e-07	0.00015403	5	22	117	15371	oxygen evolving complex	SOBIC.004G191200|SOBIC.001G527000|SOBIC.006G084500|SOBIC.009G130800|SOBIC.003G328200
19898	8.8779e-07	0.00015403	5	24	117	15371	extrinsic to membrane	SOBIC.004G191200|SOBIC.001G527000|SOBIC.006G084500|SOBIC.009G130800|SOBIC.003G328200
9523	2.009e-05	0.0023237	5	44	117	15371	photosystem II	SOBIC.004G191200|SOBIC.001G527000|SOBIC.006G084500|SOBIC.009G130800|SOBIC.003G328200
5509	4.9452e-05	0.0042899	7	126	117	15371	calcium ion binding	SOBIC.003G276400|SOBIC.004G191200|SOBIC.001G527000|SOBIC.006G084500|SOBIC.001G429900|SOBIC.009G130800|SOBIC.003G328200
9521	0.00011589	0.0067419	5	63	117	15371	photosystem	SOBIC.004G191200|SOBIC.001G527000|SOBIC.006G084500|SOBIC.009G130800|SOBIC.003G328200
34357	0.00012496	0.0067419	5	64	117	15371	photosynthetic membrane	SOBIC.004G191200|SOBIC.001G527000|SOBIC.006G084500|SOBIC.009G130800|SOBIC.003G328200
9579	0.00015543	0.0067419	5	67	117	15371	thylakoid	SOBIC.004G191200|SOBIC.001G527000|SOBIC.006G084500|SOBIC.009G130800|SOBIC.003G328200
44436	0.00015543	0.0067419	5	67	117	15371	thylakoid part	SOBIC.004G191200|SOBIC.001G527000|SOBIC.006G084500|SOBIC.009G130800|SOBIC.003G328200
15979	0.00061566	0.023737	5	90	117	15371	photosynthesis	SOBIC.004G191200|SOBIC.001G527000|SOBIC.006G084500|SOBIC.009G130800|SOBIC.003G328200
6457	0.00078757	0.027329	5	95	117	15371	protein folding	SOBIC.007G185100|SOBIC.004G013400|SOBIC.004G319800|SOBIC.007G116950|SOBIC.003G099400
[truncated: 200 more columns]

## Sheet: GO_term cluster VII
File created with bingo (c) on 2019-10-29 at 17:25:01
ontology: namespace
curator: bingo
Selected ontology file : bundle://115.0:1/data/GO_Full
Selected annotation file : D:\Dual RNAseq_sorghum Xanh data_from Adam 20190122\!!!Data analysis_cuffdiff_classicfpkm_dispersionpercondition\go term\binggo file\sorghum go import\Sorg.gaf
Discarded evidence codes :
Overrepresentation
Selected statistical test : Hypergeometric test
Selected correction : Benjamini & Hochberg False Discovery Rate (FDR) correction
Selected significance level : 0.05
Testing option : Use whole annotation as reference set
The selected cluster :
SOBIC.007G052000	SOBIC.009G144900	SOBIC.001G322200	SOBIC.006G024600	SOBIC.008G047600	SOBIC.001G464800	SOBIC.004G280200	SOBIC.002G225700	SOBIC.006G263300	SOBIC.008G057300	SOBIC.007G057800	SOBIC.003G202200	SOBIC.009G215400	SOBIC.003G293900	SOBIC.001G224900	SOBIC.009G065300	SOBIC.003G207900	SOBIC.002G335100	SOBIC.003G337800	SOBIC.003G224000	SOBIC.001G316900	SOBIC.005G109000	SOBIC.010G201388	SOBIC.004G293500	SOBIC.006G124000	SOBIC.003G410600	SOBIC.002G026200	SOBIC.002G269500	SOBIC.009G038401	SOBIC.006G074200	SOBIC.004G229300	SOBIC.010G116300	SOBIC.003G034000	SOBIC.001G019500	SOBIC.003G145100	SOBIC.010G164400	SOBIC.007G051800	SOBIC.002G354900	SOBIC.003G321101	SOBIC.001G056500	SOBIC.001G488000	SOBIC.001G383000	SOBIC.004G308900	SOBIC.001G415200	SOBIC.004G304300	SOBIC.008G180800	SOBIC.001G481100	SOBIC.003G410700	SOBIC.007G213800	SOBIC.010G076700
No annotations were retrieved for the following entities:
SOBIC.001G259600	SOBIC.009G215350	SOBIC.009G104850	SOBIC.001G322200	SOBIC.006G024600	SOBIC.001G078900	SOBIC.008G047600	SOBIC.004G280200	SOBIC.001G391500	SOBIC.007G057800	SOBIC.003G202200	SOBIC.003G277700	SOBIC.007G051300	SOBIC.002G405600	SOBIC.009G215400	SOBIC.003G293900	SOBIC.001G224900	SOBIC.004G184800	SOBIC.009G065300	SOBIC.004G108001	SOBIC.010G117800	SOBIC.002G052100	SOBIC.003G207900	SOBIC.002G335100	SOBIC.006G218000	SOBIC.003G224000	SOBIC.010G201388	SOBIC.003G265150	SOBIC.006G217950	SOBIC.003G410600	SOBIC.002G026200	SOBIC.006G198500	SOBIC.009G038401	SOBIC.006G074200	SOBIC.004G229300	SOBIC.004G245850	SOBIC.008G135600	SOBIC.006G131600	SOBIC.003G034000	SOBIC.001G019500	SOBIC.003G145100	SOBIC.001G531000	SOBIC.003G294400	SOBIC.003G382800	SOBIC.003G347200	SOBIC.002G354900	SOBIC.004G025200	SOBIC.001G153200	SOBIC.001G488000	SOBIC.006G220300
GO-ID	p-value	corr p-value	x	n	X	N	Description	Genes in test set
30528	2.1339e-09	6.0603e-07	19	538	102	15371	transcription regulator activity	SOBIC.003G337800|SOBIC.010G016500|SOBIC.001G531100|SOBIC.001G316900|SOBIC.004G308900|SOBIC.002G269100|SOBIC.010G164400|SOBIC.006G184700|SOBIC.006G184800|SOBIC.006G124000|SOBIC.004G074700|SOBIC.002G269500|SOBIC.004G283201|SOBIC.002G225700|SOBIC.004G319700|SOBIC.007G156700|SOBIC.001G298100|SOBIC.004G203200|SOBIC.004G227400
3700	4.8652e-08	6.9085e-06	17	518	102	15371	transcription factor activity	SOBIC.003G337800|SOBIC.010G016500|SOBIC.001G531100|SOBIC.001G316900|SOBIC.004G308900|SOBIC.002G269100|SOBIC.010G164400|SOBIC.006G184700|SOBIC.006G184800|SOBIC.004G074700|SOBIC.002G269500|SOBIC.004G283201|SOBIC.002G225700|SOBIC.004G319700|SOBIC.007G156700|SOBIC.001G298100|SOBIC.004G227400
50794	4.0317e-07	1.7917e-05	26	1337	102	15371	regulation of cellular process	SOBIC.003G337800|SOBIC.010G016500|SOBIC.001G316900|SOBIC.004G308900|SOBIC.006G184700|SOBIC.006G184800|SOBIC.006G124000|SOBIC.004G074700|SOBIC.002G269500|SOBIC.002G225700|SOBIC.004G319700|SOBIC.007G156700|SOBIC.001G298100|SOBIC.004G227400|SOBIC.001G531100|SOBIC.009G154300|SOBIC.002G269100|SOBIC.010G164400|SOBIC.003G250600|SOBIC.001G499600|SOBIC.009G251100|SOBIC.009G195800|SOBIC.004G283201|SOBIC.00…
6355	4.5017e-07	1.7917e-05	22	994	102	15371	regulation of transcription, DNA-dependent	SOBIC.003G337800|SOBIC.010G016500|SOBIC.001G531100|SOBIC.009G154300|SOBIC.001G316900|SOBIC.004G308900|SOBIC.002G269100|SOBIC.010G164400|SOBIC.006G184700|SOBIC.006G184800|SOBIC.006G124000|SOBIC.004G074700|SOBIC.002G269500|SOBIC.004G283201|SOBIC.002G225700|SOBIC.004G319700|SOBIC.006G262100|SOBIC.006G203400|SOBIC.007G156700|SOBIC.001G298100|SOBIC.004G203200|SOBIC.004G227400
51252	4.5793e-07	1.7917e-05	22	995	102	15371	regulation of RNA metabolic process	SOBIC.003G337800|SOBIC.010G016500|SOBIC.001G531100|SOBIC.009G154300|SOBIC.001G316900|SOBIC.004G308900|SOBIC.002G269100|SOBIC.010G164400|SOBIC.006G184700|SOBIC.006G184800|SOBIC.006G124000|SOBIC.004G074700|SOBIC.002G269500|SOBIC.004G283201|SOBIC.002G225700|SOBIC.004G319700|SOBIC.006G262100|SOBIC.006G203400|SOBIC.007G156700|SOBIC.001G298100|SOBIC.004G203200|SOBIC.004G227400
45449	4.6582e-07	1.7917e-05	22	996	102	15371	regulation of transcription	SOBIC.003G337800|SOBIC.010G016500|SOBIC.001G531100|SOBIC.009G154300|SOBIC.001G316900|SOBIC.004G308900|SOBIC.002G269100|SOBIC.010G164400|SOBIC.006G184700|SOBIC.006G184800|SOBIC.006G124000|SOBIC.004G074700|SOBIC.002G269500|SOBIC.004G283201|SOBIC.002G225700|SOBIC.004G319700|SOBIC.006G262100|SOBIC.006G203400|SOBIC.007G156700|SOBIC.001G298100|SOBIC.004G203200|SOBIC.004G227400
19219	6.1035e-07	1.7917e-05	22	1012	102	15371	regulation of nucleobase, nucleoside, nucleotide and nucleic acid metabolic process	SOBIC.003G337800|SOBIC.010G016500|SOBIC.001G531100|SOBIC.009G154300|SOBIC.001G316900|SOBIC.004G308900|SOBIC.002G269100|SOBIC.010G164400|SOBIC.006G184700|SOBIC.006G184800|SOBIC.006G124000|SOBIC.004G074700|SOBIC.002G269500|SOBIC.004G283201|SOBIC.002G225700|SOBIC.004G319700|SOBIC.006G262100|SOBIC.006G203400|SOBIC.007G156700|SOBIC.001G298100|SOBIC.004G203200|SOBIC.004G227400
51171	6.1035e-07	1.7917e-05	22	1012	102	15371	regulation of nitrogen compound metabolic process	SOBIC.003G337800|SOBIC.010G016500|SOBIC.001G531100|SOBIC.009G154300|SOBIC.001G316900|SOBIC.004G308900|SOBIC.002G269100|SOBIC.010G164400|SOBIC.006G184700|SOBIC.006G184800|SOBIC.006G124000|SOBIC.004G074700|SOBIC.002G269500|SOBIC.004G283201|SOBIC.002G225700|SOBIC.004G319700|SOBIC.006G262100|SOBIC.006G203400|SOBIC.007G156700|SOBIC.001G298100|SOBIC.004G203200|SOBIC.004G227400
50789	6.727e-07	1.7917e-05	26	1373	102	15371	regulation of biological process	SOBIC.003G337800|SOBIC.010G016500|SOBIC.001G316900|SOBIC.004G308900|SOBIC.006G184700|SOBIC.006G184800|SOBIC.006G124000|SOBIC.004G074700|SOBIC.002G269500|SOBIC.002G225700|SOBIC.004G319700|SOBIC.007G156700|SOBIC.001G298100|SOBIC.004G227400|SOBIC.001G531100|SOBIC.009G154300|SOBIC.002G269100|SOBIC.010G164400|SOBIC.003G250600|SOBIC.001G499600|SOBIC.009G251100|SOBIC.009G195800|SOBIC.004G283201|SOBIC.00…
31326	7.5704e-07	1.7917e-05	22	1025	102	15371	regulation of cellular biosynthetic process	SOBIC.003G337800|SOBIC.010G016500|SOBIC.001G531100|SOBIC.009G154300|SOBIC.001G316900|SOBIC.004G308900|SOBIC.002G269100|SOBIC.010G164400|SOBIC.006G184700|SOBIC.006G184800|SOBIC.006G124000|SOBIC.004G074700|SOBIC.002G269500|SOBIC.004G283201|SOBIC.002G225700|SOBIC.004G319700|SOBIC.006G262100|SOBIC.006G203400|SOBIC.007G156700|SOBIC.001G298100|SOBIC.004G203200|SOBIC.004G227400
9889	7.5704e-07	1.7917e-05	22	1025	102	15371	regulation of biosynthetic process	SOBIC.003G337800|SOBIC.010G016500|SOBIC.001G531100|SOBIC.009G154300|SOBIC.001G316900|SOBIC.004G308900|SOBIC.002G269100|SOBIC.010G164400|SOBIC.006G184700|SOBIC.006G184800|SOBIC.006G124000|SOBIC.004G074700|SOBIC.002G269500|SOBIC.004G283201|SOBIC.002G225700|SOBIC.004G319700|SOBIC.006G262100|SOBIC.006G203400|SOBIC.007G156700|SOBIC.001G298100|SOBIC.004G203200|SOBIC.004G227400
10556	7.5704e-07	1.7917e-05	22	1025	102	15371	regulation of macromolecule biosynthetic process	SOBIC.003G337800|SOBIC.010G016500|SOBIC.001G531100|SOBIC.009G154300|SOBIC.001G316900|SOBIC.004G308900|SOBIC.002G269100|SOBIC.010G164400|SOBIC.006G184700|SOBIC.006G184800|SOBIC.006G124000|SOBIC.004G074700|SOBIC.002G269500|SOBIC.004G283201|SOBIC.002G225700|SOBIC.004G319700|SOBIC.006G262100|SOBIC.006G203400|SOBIC.007G156700|SOBIC.001G298100|SOBIC.004G203200|SOBIC.004G227400
80090	9.2055e-07	2.011e-05	22	1037	102	15371	regulation of primary metabolic process	SOBIC.003G337800|SOBIC.010G016500|SOBIC.001G531100|SOBIC.009G154300|SOBIC.001G316900|SOBIC.004G308900|SOBIC.002G269100|SOBIC.010G164400|SOBIC.006G184700|SOBIC.006G184800|SOBIC.006G124000|SOBIC.004G074700|SOBIC.002G269500|SOBIC.004G283201|SOBIC.002G225700|SOBIC.004G319700|SOBIC.006G262100|SOBIC.006G203400|SOBIC.007G156700|SOBIC.001G298100|SOBIC.004G203200|SOBIC.004G227400
10468	1.0139e-06	2.0569e-05	22	1043	102	15371	regulation of gene expression	SOBIC.003G337800|SOBIC.010G016500|SOBIC.001G531100|SOBIC.009G154300|SOBIC.001G316900|SOBIC.004G308900|SOBIC.002G269100|SOBIC.010G164400|SOBIC.006G184700|SOBIC.006G184800|SOBIC.006G124000|SOBIC.004G074700|SOBIC.002G269500|SOBIC.004G283201|SOBIC.002G225700|SOBIC.004G319700|SOBIC.006G262100|SOBIC.006G203400|SOBIC.007G156700|SOBIC.001G298100|SOBIC.004G203200|SOBIC.004G227400
60255	1.2469e-06	2.2841e-05	22	1056	102	15371	regulation of macromolecule metabolic process	SOBIC.003G337800|SOBIC.010G016500|SOBIC.001G531100|SOBIC.009G154300|SOBIC.001G316900|SOBIC.004G308900|SOBIC.002G269100|SOBIC.010G164400|SOBIC.006G184700|SOBIC.006G184800|SOBIC.006G124000|SOBIC.004G074700|SOBIC.002G269500|SOBIC.004G283201|SOBIC.002G225700|SOBIC.004G319700|SOBIC.006G262100|SOBIC.006G203400|SOBIC.007G156700|SOBIC.001G298100|SOBIC.004G203200|SOBIC.004G227400
31323	1.2868e-06	2.2841e-05	22	1058	102	15371	regulation of cellular metabolic process	SOBIC.003G337800|SOBIC.010G016500|SOBIC.001G531100|SOBIC.009G154300|SOBIC.001G316900|SOBIC.004G308900|SOBIC.002G269100|SOBIC.010G164400|SOBIC.006G184700|SOBIC.006G184800|SOBIC.006G124000|SOBIC.004G074700|SOBIC.002G269500|SOBIC.004G283201|SOBIC.002G225700|SOBIC.004G319700|SOBIC.006G262100|SOBIC.006G203400|SOBIC.007G156700|SOBIC.001G298100|SOBIC.004G203200|SOBIC.004G227400
65007	1.5562e-06	2.5997e-05	26	1435	102	15371	biological regulation	SOBIC.003G337800|SOBIC.010G016500|SOBIC.001G316900|SOBIC.004G308900|SOBIC.006G184700|SOBIC.006G184800|SOBIC.006G124000|SOBIC.004G074700|SOBIC.002G269500|SOBIC.002G225700|SOBIC.004G319700|SOBIC.007G156700|SOBIC.001G298100|SOBIC.004G227400|SOBIC.001G531100|SOBIC.009G154300|SOBIC.002G269100|SOBIC.010G164400|SOBIC.003G250600|SOBIC.001G499600|SOBIC.009G251100|SOBIC.009G195800|SOBIC.004G283201|SOBIC.00…
19222	1.8664e-06	2.9448e-05	22	1082	102	15371	regulation of metabolic process	SOBIC.003G337800|SOBIC.010G016500|SOBIC.001G531100|SOBIC.009G154300|SOBIC.001G316900|SOBIC.004G308900|SOBIC.002G269100|SOBIC.010G164400|SOBIC.006G184700|SOBIC.006G184800|SOBIC.006G124000|SOBIC.004G074700|SOBIC.002G269500|SOBIC.004G283201|SOBIC.002G225700|SOBIC.004G319700|SOBIC.006G262100|SOBIC.006G203400|SOBIC.007G156700|SOBIC.001G298100|SOBIC.004G203200|SOBIC.004G227400
3677	3.8829e-05	0.0005804	22	1310	102	15371	DNA binding	SOBIC.003G337800|SOBIC.010G016500|SOBIC.001G531100|SOBIC.009G154300|SOBIC.001G316900|SOBIC.004G308900|SOBIC.002G269100|SOBIC.010G164400|SOBIC.006G184700|SOBIC.006G184800|SOBIC.004G074700|SOBIC.003G406600|SOBIC.002G269500|SOBIC.004G283201|SOBIC.002G225700|SOBIC.003G339100|SOBIC.004G319700|SOBIC.006G262100|SOBIC.003G281300|SOBIC.007G156700|SOBIC.001G298100|SOBIC.004G227400
10181	0.00039862	0.0056604	3	22	102	15371	FMN binding	SOBIC.010G084100|SOBIC.010G084700|SOBIC.010G084600
4402	0.0018953	0.024467	2	10	102	15371	histone acetyltransferase activity	SOBIC.006G124000|SOBIC.004G203200
4468	0.0018953	0.024467	2	10	102	15371	lysine N-acetyltransferase activity	SOBIC.006G124000|SOBIC.004G203200
20037	0.0023656	0.02921	10	520	102	15371	heme binding	SOBIC.008G036000|SOBIC.010G172200|SOBIC.005G109000|SOBIC.009G033300|SOBIC.002G389000|SOBIC.003G127100|SOBIC.009G144900|SOBIC.005G037000|SOBIC.004G268700|SOBIC.002G388800
8150	0.0026509	0.030419	77	9528	102	15371	biological_process	SOBIC.001G383000|SOBIC.004G310100|SOBIC.004G308900|SOBIC.009G144900|SOBIC.005G186700|SOBIC.004G304300|SOBIC.006G184800|SOBIC.001G089000|SOBIC.008G180800|SOBIC.004G074700|SOBIC.008G036000|SOBIC.003G263300|SOBIC.002G225700|SOBIC.006G263300|SOBIC.003G267900|SOBIC.003G296000|SOBIC.002G338800|SOBIC.010G172200|SOBIC.001G531100|SOBIC.007G158200|SOBIC.001G424400|SOBIC.003G250600|SOBIC.009G251100|SOBIC.00…
46906	0.0026777	0.030419	10	529	102	15371	tetrapyrrole binding	SOBIC.008G036000|SOBIC.010G172200|SOBIC.005G109000|SOBIC.009G033300|SOBIC.002G389000|SOBIC.003G127100|SOBIC.009G144900|SOBIC.005G037000|SOBIC.004G268700|SOBIC.002G388800
16491	0.0033712	0.036824	19	1468	102	15371	oxidoreductase activity	SOBIC.010G084100|SOBIC.004G310100|SOBIC.010G172200|SOBIC.007G158200|SOBIC.005G109000|SOBIC.009G144900|SOBIC.004G304300|SOBIC.003G250600|SOBIC.001G499600|SOBIC.002G388800|SOBIC.004G236000|SOBIC.008G036000|SOBIC.009G033300|SOBIC.002G389000|SOBIC.003G127100|SOBIC.010G084700|SOBIC.005G037000|SOBIC.010G084600|SOBIC.004G268700
5506	0.0044342	0.046641	10	568	102	15371	iron ion binding	SOBIC.008G036000|SOBIC.010G172200|SOBIC.005G109000|SOBIC.009G033300|SOBIC.002G389000|SOBIC.003G127100|SOBIC.009G144900|SOBIC.005G037000|SOBIC.004G268700|SOBIC.002G388800
[truncated: 160 more columns]

## Sheet: GO_term cluster VIII
File created with bingo (c) on 2019-10-29 at 17:31:25
ontology: namespace
curator: bingo
Selected ontology file : bundle://115.0:1/data/GO_Full
Selected annotation file : D:\Dual RNAseq_sorghum Xanh data_from Adam 20190122\!!!Data analysis_cuffdiff_classicfpkm_dispersionpercondition\go term\binggo file\sorghum go import\Sorg.gaf
Discarded evidence codes :
Overrepresentation
Selected statistical test : Hypergeometric test
Selected correction : Benjamini & Hochberg False Discovery Rate (FDR) correction
Selected significance level : 0.05
Testing option : Use whole annotation as reference set
The selected cluster :
SOBIC.010G150800	SOBIC.003G173700	SOBIC.003G249400	SOBIC.007G058700	SOBIC.010G251700	SOBIC.004G348200	SOBIC.001G265400	SOBIC.009G190000	SOBIC.001G464600	SOBIC.003G024400	SOBIC.010G213700	SOBIC.010G001900	SOBIC.001G166200	SOBIC.009G009700	SOBIC.007G131700	SOBIC.003G057366	SOBIC.001G370000	SOBIC.005G084600	SOBIC.003G086700	SOBIC.006G191800	SOBIC.005G035950	SOBIC.003G428800	SOBIC.004G028100	SOBIC.001G239500	SOBIC.007G015600	SOBIC.002G291900	SOBIC.010G096300	SOBIC.005G037300	SOBIC.002G245400	SOBIC.008G021900	SOBIC.001G104900	SOBIC.008G077800	SOBIC.002G417600	SOBIC.001G081100	SOBIC.003G234200	SOBIC.009G081100	SOBIC.003G217632	SOBIC.001G346000	SOBIC.004G049400	SOBIC.003G185700	SOBIC.005G015200	SOBIC.003G015000	SOBIC.001G166300	SOBIC.004G036100	SOBIC.010G275700	SOBIC.001G309600	SOBIC.010G168800	SOBIC.001G443800	SOBIC.002G342400	SOBIC.004G028200
No annotations were retrieved for the following entities:
SOBIC.010G150800	SOBIC.001G104900	SOBIC.003G249400	SOBIC.002G417600	SOBIC.009G081100	SOBIC.003G217632	SOBIC.001G265400	SOBIC.004G049400	SOBIC.009G190000	SOBIC.001G464600	SOBIC.003G015000	SOBIC.010G213700	SOBIC.007G131700	SOBIC.003G057366	SOBIC.001G370000	SOBIC.005G084600	SOBIC.006G191800	SOBIC.005G035950	SOBIC.010G275700	SOBIC.001G309600	SOBIC.004G028100	SOBIC.001G239500	SOBIC.007G015600	SOBIC.004G028200	SOBIC.002G134250	SOBIC.002G401900	SOBIC.007G197300	SOBIC.001G134500	SOBIC.010G096300	SOBIC.008G098400	SOBIC.004G249900	SOBIC.004G333100
GO-ID	p-value	corr p-value	x	n	X	N	Description	Genes in test set
[truncated: 9 more columns]

## Sheet: GO_term cluster IX
File created with bingo (c) on 2019-10-29 at 17:28:50
ontology: namespace
curator: bingo
Selected ontology file : bundle://115.0:1/data/GO_Full
Selected annotation file : D:\Dual RNAseq_sorghum Xanh data_from Adam 20190122\!!!Data analysis_cuffdiff_classicfpkm_dispersionpercondition\go term\binggo file\sorghum go import\Sorg.gaf
Discarded evidence codes :
Overrepresentation
Selected statistical test : Hypergeometric test
Selected correction : Benjamini & Hochberg False Discovery Rate (FDR) correction
Selected significance level : 0.05
Testing option : Use whole annotation as reference set
The selected cluster :
SOBIC.001G425600	SOBIC.001G282100	SOBIC.008G105300	SOBIC.007G192300	SOBIC.001G278800	SOBIC.002G278800	SOBIC.008G087500	SOBIC.002G125700	SOBIC.002G416600	SOBIC.003G286700	SOBIC.009G179600	SOBIC.004G199600	SOBIC.007G217700	SOBIC.004G296900	SOBIC.001G184900	SOBIC.010G200700	SOBIC.004G309000	SOBIC.005G210350	SOBIC.001G439100	SOBIC.002G328300	SOBIC.009G238500	SOBIC.009G129900	SOBIC.006G241400	SOBIC.002G278700	SOBIC.002G194700	SOBIC.009G182400	SOBIC.006G161100	SOBIC.003G012800	SOBIC.010G026500	SOBIC.003G240600	SOBIC.009G177800	SOBIC.003G305601	SOBIC.006G110700	SOBIC.009G190700	SOBIC.001G359500	SOBIC.003G252400	SOBIC.004G309300	SOBIC.006G241350	SOBIC.008G135100	SOBIC.006G032200	SOBIC.001G082200	SOBIC.002G344700	SOBIC.006G011400	SOBIC.003G049100	SOBIC.001G293800	SOBIC.001G222700	SOBIC.001G302800	SOBIC.008G012300	SOBIC.008G018400	SOBIC.002G224500
No annotations were retrieved for the following entities:
SOBIC.002G278500	SOBIC.005G224700	SOBIC.003G085800	SOBIC.008G025500	SOBIC.001G425600	SOBIC.003G343900	SOBIC.008G105300	SOBIC.003G070700	SOBIC.008G087500	SOBIC.006G131900	SOBIC.010G267600	SOBIC.010G026500	SOBIC.003G240600	SOBIC.003G397300	SOBIC.003G397400	SOBIC.001G112200	SOBIC.003G198150	SOBIC.009G177800	SOBIC.008G013300	SOBIC.008G088878	SOBIC.003G305601	SOBIC.001G208200	SOBIC.003G118800	SOBIC.003G252400	SOBIC.006G241350	SOBIC.008G135100	SOBIC.010G088700	SOBIC.009G179600	SOBIC.004G199600	SOBIC.002G344700	SOBIC.009G106900	SOBIC.001G184900	SOBIC.010G200700	SOBIC.003G049100	SOBIC.003G162700	SOBIC.005G210350	SOBIC.001G439100	SOBIC.009G129900	SOBIC.008G018400	SOBIC.006G241400	SOBIC.006G241200	SOBIC.001G467800	SOBIC.006G241600	SOBIC.002G425000	SOBIC.005G002400	SOBIC.002G379800	SOBIC.003G377700	SOBIC.004G096100
GO-ID	p-value	corr p-value	x	n	X	N	Description	Genes in test set
3700	0.00014643	0.023541	9	518	59	15371	transcription factor activity	SOBIC.003G369100|SOBIC.001G473900|SOBIC.007G217700|SOBIC.009G237600|SOBIC.004G296900|SOBIC.001G278800|SOBIC.003G286700|SOBIC.003G012800|SOBIC.009G238500
30528	0.00019456	0.023541	9	538	59	15371	transcription regulator activity	SOBIC.003G369100|SOBIC.001G473900|SOBIC.007G217700|SOBIC.009G237600|SOBIC.004G296900|SOBIC.001G278800|SOBIC.003G286700|SOBIC.003G012800|SOBIC.009G238500
33897	0.00039959	0.024805	2	8	59	15371	ribonuclease T2 activity	SOBIC.002G278700|SOBIC.002G278800
16892	0.00051249	0.024805	2	9	59	15371	endoribonuclease activity, producing 3'-phosphomonoesters	SOBIC.002G278700|SOBIC.002G278800
16894	0.00051249	0.024805	2	9	59	15371	endonuclease activity, active with either ribo- or deoxyribonucleic acids and producing 3'-phosphomonoesters	SOBIC.002G278700|SOBIC.002G278800
[truncated: 57 more columns]

[truncated: 1 more sheets: GO_term cluster X]
