# Supplementary material for: Escalation in the host-pathogen arms race: A host resistance response corresponds to a heightened bacterial virulence response
Source: PLoS Pathog. 2021 Jan 11;17(1):e1009175. doi: 10.1371/journal.ppat.1009175 (PMC7822516; doi:10.1371/journal.ppat.1009175)
Supplement: S12 Table — (XLSX) [file ppat.1009175.s023.xlsx]

## Sheet: xanh significant
gene_id	cluster
2758108967	I
2758111546	I
2758112318	I
2758112319	I
2758112314	I
2758109710	I
2758112320	I
2758112289	I
2758112305	I
2758112306	I
2758112310	I
2758108968	I
2758112304	I
2758110445	I
2758108966	I
2758110444	I
2758109715	I
2758112505	I
2758110876	I
2758109716	I
2758111988	I
2758110591	I
2758112277	I
2758111602	I
2758110361	I
2758111565	I
2758112276	I
2758111211	I
2758112043	I
2758111212	I
2758111119	I
2758112274	I
2758111061	I
2758110664	I
2758111656	I
2758110662	I
2758112754	I
2758110663	I
2758112094	I
2758113131	I
2758109519	I
2758111991	I
2758112497	I
2758108942	I
2758113130	I
2758110210	I
2758110263	I
2758111129	I
2758110209	I
2758109522	I
2758108978	I
2758110174	I
2758111210	I
2758112484	I
2758109562	I
2758109565	I
2758113128	I
2758113129	I
2758109123	I
2758113122	I
2758112287	I
2758112809	I
2758111855	I
2758109951	I
2758110636	I
2758108972	I
2758110170	I
2758112290	I
2758108971	I
2758112340	I
2758112748	I
2758110068	I
2758109016	I
2758110067	I
2758108970	I
2758112311	I
2758108965	I
2758108969	I
2758109465	I
2758110926	I
2758112303	I
2758110207	I
2758108975	I
2758110233	I
2758111837	I
2758108976	I
2758110300	I
2758111490	I
2758112810	I
2758108973	I
2758112178	I
2758112542	I
2758110330	I
2758112993	I
2758109550	I
2758109552	I
2758109551	I
2758110506	I
2758109023	I
2758110320	I
2758110408	I
2758111307	I
2758113119	I
2758110194	I
2758110247	I
2758111234	I
2758110191	I
2758112347	I
2758109656	I
2758110192	I
2758110195	I
2758110196	I
2758113136	I
2758110927	I
2758112301	I
2758110069	I
2758112302	I
2758112323	I
2758112994	I
2758112635	I
2758112640	I
2758109086	I
2758111380	I
2758112984	I
2758110571	I
2758110613	I
2758112300	I
2758109757	I
2758112322	I
2758110612	I
2758112321	I
2758112293	I
2758110931	I
2758110079	I
2758112992	I
2758111306	I
2758109022	I
2758111379	I
2758110169	I
2758112294	I
2758110530	I
2758111601	I
2758111219	I
2758111381	I
2758109558	I
2758110830	I
2758112836	I
2758111921	I
2758110532	I
2758111355	I
2758109569	I
2758112095	I
2758113133	I
2758110034	I
2758109564	I
2758110264	I
2758110825	I
2758112332	I
2758110378	I
2758112824	I
2758112299	I
2758110198	I
2758111354	I
2758111571	IV
2758113215	IV
2758113216	IV
2758110225	IV
2758113214	IV
2758110485	IV
2758109622	IV
2758111570	IV
2758112175	IV
2758112176	IV
2758109628	IV
2758110321	IV
2758109063	IV
2758110486	IV
2758110231	IV
2758112212	IV
2758112405	IV
2758109318	IV
2758109320	IV
2758109583	IV
2758109322	IV
2758110853	IV
2758110854	IV
2758110851	IV
2758110849	IV
2758110850	IV
2758110855	IV
2758109321	IV
2758109623	IV
2758110484	IV
2758112766	IV
2758111791	IV
2758112541	IV
2758110848	IV
2758110852	IV
2758110633	IV
2758111792	IV
2758109612	IV
2758109466	IV
2758110856	IV
2758109493	IV
2758109621	IV
2758110230	IV
2758110319	IV
2758110951	IV
2758109613	IV
2758112732	IV
2758111405	IV
2758112361	IV
2758110483	IV
2758113217	IV
2758110229	IV
2758112501	IV
2758110227	IV
2758111084	IV
2758111361	IV
2758112345	IV
2758112346	IV
2758110863	IV
2758112177	IV
2758111442	IV
2758110331	IV
2758110232	IV
2758112365	IV
2758109062	IV
2758111889	IV
2758110465	IV
2758110466	IV
2758110228	IV
2758110318	IV
2758109367	IV
2758109368	IV
2758110250	IV
2758111236	IV
2758109937	IV
2758112407	IV
2758110114	IV
2758110985	IV
2758112499	IV
2758110813	IV
2758109504	IV
2758110193	IV
2758109044	IV
2758110197	IV
2758110972	IV
2758109979	IV
2758110190	IV
2758110417	IV
2758111391	IV
2758112393	IX
2758113085	IX
2758113104	IX
2758111029	IX
2758113089	IX
2758113175	IX
2758113087	IX
2758113090	IX
2758113106	IX
2758113082	IX
2758113083	IX
2758111518	IX
2758111393	IX
2758112025	IX
2758113091	IX
2758111704	IX
2758112206	IX
2758111107	IX
2758111072	IX
2758112023	IX
2758109431	IX
2758110819	IX
2758109439	IX
2758112884	IX
2758109438	IX
2758112956	IX
2758111012	VIII
2758113224	VIII
2758111013	VIII
2758111020	VIII
2758111014	VIII
2758111018	VIII
2758112591	VIII
2758111021	VIII
2758111266	VIII
2758111009	VIII
2758113226	VIII
2758111005	VIII
2758110947	VIII
2758111011	VIII
2758111559	VIII
2758109958	VIII
2758111623	VIII
2758113093	VIII
2758110869	VIII
2758112537	VIII
2758111016	VIII
2758111017	VIII
2758111024	VIII
2758111027	VIII
2758111015	VIII
2758111032	VIII
2758111006	VIII
2758109929	VIII
2758110961	VIII
2758112535	VIII
2758112536	VIII
2758111980	VIII
2758111157	VIII
2758112156	VIII
2758110714	VIII
2758111440	VIII
2758111158	VIII
2758110811	VIII
2758113030	VIII
2758112625	VIII
2758110120	VIII
2758111138	VIII
2758110235	VIII
2758111132	VIII
2758111322	VIII
2758112553	VIII
2758109373	VIII
2758110879	VIII
2758110880	VIII
2758111096	VIII
2758110253	VIII
2758112458	VIII
2758111097	VIII
2758110456	VIII
2758111133	VIII
2758111125	VIII
2758111159	VIII
2758112834	VIII
2758109930	VIII
2758110858	VIII
2758110965	VIII
2758111124	VIII
2758111187	VIII
2758110868	VIII
2758111126	VIII
2758111979	VIII
2758111625	VIII
2758112103	VIII
2758113203	VIII
2758113225	VIII
2758109835	VIII
2758111624	VIII
2758111010	VIII
2758109868	VIII
2758110948	VIII
2758109869	VIII
2758111031	VIII
2758111019	VIII
2758111023	VIII
2758111298	VIII
2758109259	VIII
2758111622	VIII
2758112533	VIII
2758112878	VIII
2758112881	VIII
2758111541	VIII
2758112877	VIII
2758110857	VIII
2758112106	VIII
2758109838	VIII
2758109837	VIII
2758110116	VIII
2758110080	VIII
2758113179	VIII
2758111134	VIII
2758111508	VIII
2758111978	VIII
2758111296	VIII
2758109836	VIII
2758112398	VIII
2758111320	VIII
2758113343	VIII
2758110275	VIII
2758110287	VIII
2758112105	VIII
2758112107	VIII
2758110654	VIII
2758112753	VIII
2758110481	VIII
2758110804	VIII
2758111007	VIII
2758113101	VIII
2758111135	VIII
2758112879	VIII
2758112880	VIII
2758109343	VIII
2758110479	VIII
2758110480	VIII
2758111556	VIII
2758110081	VIII
2758112259	VIII
2758113205	VIII
2758110115	VIII
2758113345	VIII
2758110249	VIII
2758110279	VIII
2758112569	VIII
2758109980	VIII
2758111839	VIII
2758111327	VIII
2758110439	VIII
2758112508	VIII
2758111642	VIII
2758113134	VIII
2758110352	VIII
2758112825	VIII
2758110246	VIII
2758111725	VIII
2758111140	VIII
2758109891	VIII
2758110245	VIII
2758112651	VIII
2758110780	VIII
2758109878	VIII
2758112207	VIII
2758111888	VIII
2758110248	VIII
2758111990	VIII
2758109256	VIII
2758111705	VIII
2758112954	VIII
2758111726	VIII
2758112164	VIII
2758111279	VIII
2758113127	VIII
2758112208	VIII
2758113126	VIII
2758111344	VIII
2758109879	VIII
2758111992	VIII
2758110411	VIII
2758110425	VIII
2758111128	VIII
2758112953	VIII
2758110895	VIII
2758112326	VIII
2758112592	VIII
2758113062	VIII
2758110575	VIII
2758111443	VIII
2758109518	VIII
2758112743	VIII
2758111444	VIII
2758111457	VIII
2758112581	VIII
2758111008	VIII
2758112554	VIII
2758112593	VIII
2758113181	VIII
2758111026	VIII
2758113108	VIII
2758111071	VIII
2758113099	VIII
2758109457	VIII
2758113084	VIII
2758113092	VIII
2758113094	VIII
2758111025	VIII
2758111004	VIII
2758113088	VIII
2758110966	VIII
2758111435	VIII
2758111994	VIII
2758111214	VIII
2758111342	VIII
2758111900	VIII
2758110712	VIII
2758110983	VIII
2758110984	VIII
2758112534	VIII
2758108940	VIII
2758109957	VIII
2758112846	VIII
2758110881	VIII
2758110914	VIII
2758112582	VIII
2758110715	VIII
2758112485	VIII
2758110627	VIII
2758111902	VIII
2758112267	VIII
2758113211	VIII
2758112835	VIII
2758109264	VIII
2758112833	VIII
2758110453	VIII
2758112336	VIII
2758113096	VIII
2758109865	VIII
2758110451	VIII
2758110713	VIII
2758111127	VIII
2758111152	VIII
2758113178	VIII
2758111510	VIII
2758109597	VIII
2758112929	VIII
2758111186	VIII
2758110711	VIII
2758109793	VIII
2758112845	VIII
2758111409	VIII
2758113027	VIII
2758110782	VIII
2758113254	VIII
2758111458	VIII
2758111460	VIII
2758111880	VIII
2758111265	VIII
2758112652	VIII
2758111235	VIII
2758109978	VIII
2758112959	VIII
2758112338	VIII
2758111901	VIII
2758110783	VIII
2758109596	VIII
2758109866	VIII
2758110623	VIII
2758110450	VIII
2758111345	VIII
2758112838	VIII
2758111099	VIII
2758111064	VIII
2758111894	VIII
2758111358	VIII
2758110649	III
2758112427	III
2758110226	III
2758113301	III
2758109020	III
2758110800	III
2758112741	III
2758110756	III
2758111399	III
2758112627	III
2758112901	III
2758110648	III
2758112900	III
2758112230	III
2758112514	III
2758112000	III
2758112902	III
2758113187	III
2758112251	III
2758109884	III
2758111960	III
2758110025	III
2758110776	III
2758111999	III
2758111823	III
2758111116	III
2758111260	III
2758110076	III
2758111068	III
2758111617	III
2758112227	III
2758110729	II
2758109873	II
2758109877	II
2758111311	II
2758112656	II
2758111513	II
2758113067	II
2758111595	II
2758111875	II
2758109040	II
2758110977	II
2758109598	II
2758110980	II
2758113276	II
2758110655	II
2758110597	II
2758112681	II
2758112905	II
2758110721	II
2758111907	II
2758109579	II
2758111626	II
2758110978	II
2758111615	II
2758110696	II
2758111166	II
2758110219	II
2758109084	II
2758110700	II
2758111363	II
2758109741	II
2758111589	II
2758113162	II
2758113167	II
2758110699	II
2758108994	II
2758110891	II
2758109857	II
2758110751	II
2758112661	II
2758111069	II
2758111915	II
2758111517	II
2758109172	II
2758109082	II
2758109859	II
2758113153	II
2758110218	II
2758110805	II
2758113164	II
2758109860	II
2758112171	II
2758113182	II
2758112577	II
2758109824	II
2758113165	II
2758112172	II
2758108983	II
2758111070	II
2758109750	II
2758111694	II
2758109352	II
2758112151	II
2758109473	II
2758111245	II
2758112859	II
2758111150	II
2758108981	II
2758109874	II
2758109907	II
2758109993	II
2758112152	II
2758110216	II
2758110690	II
2758110217	II
2758112560	II
2758113168	II
2758113170	II
2758111796	II
2758111163	II
2758109677	II
2758112248	II
2758109287	II
2758112739	II
2758112150	II
2758111655	II
2758111336	II
2758111093	II
2758110449	II
2758110159	II
2758110158	II
2758109831	II
2758109283	II
2758108997	II
2758109037	II
2758111891	II
2758110107	II
2758111692	II
2758109210	II
2758111057	II
2758111259	II
2758109351	II
2758111516	II
2758109802	II
2758111868	II
2758110693	II
2758109353	II
2758109964	II
2758113161	II
2758113190	II
2758110697	II
2758110691	II
2758111783	II
2758111814	II
2758109676	II
2758112561	II
2758110892	II
2758113183	II
2758109354	II
2758110702	II
2758110806	II
2758112053	II
2758110656	II
2758111819	II
2758113155	II
2758109105	II
2758110893	II
2758110688	II
2758111778	II
2758112493	II
2758112424	II
2758109271	II
2758110616	II
2758111816	II
2758113059	II
2758113285	II
2758110799	II
2758111869	II
2758109744	II
2758109743	II
2758109908	II
2758110701	II
2758111576	II
2758111870	II
2758109336	II
2758110073	II
2758111254	II
2758111309	II
2758110117	II
2758111575	II
2758109482	II
2758111501	II
2758113270	II
2758111663	II
2758111706	II
2758109903	II
2758108954	II
2758109905	II
2758110305	II
2758113286	II
2758111269	II
2758111582	II
2758112215	II
2758111982	II
2758110312	II
2758111580	II
2758109742	II
2758111873	II
2758108955	II
2758111520	II
2758112662	II
2758109341	II
2758109904	II
2758112413	II
2758111578	II
2758113073	II
2758109324	II
2758111874	II
2758110037	II
2758111871	II
2758109534	II
2758109985	II
2758109190	II
2758109098	II
2758110303	II
2758109083	II
2758109828	II
2758109867	II
2758111693	II
2758110687	II
2758110036	II
2758111609	II
2758110332	II
2758109079	II
2758111687	II
2758109229	II
2758111721	II
2758110495	II
2758109397	II
2758109294	II
2758111777	II
2758109413	II
2758109484	II
2758109355	II
2758109909	II
2758112842	II
2758109479	II
2758112387	II
2758109487	II
2758109340	II
2758111720	II
2758111998	II
2758109398	VI
2758113008	VI
2758112394	VI
2758109348	VI
2758112918	VI
2758109477	VI
2758110373	VI
2758111830	VI
2758109476	VI
2758113333	VI
2758109485	VI
2758109499	VI
2758112264	VI
2758110689	VI
2758112386	VI
2758109500	VI
2758112667	VI
2758111899	VI
2758110078	VI
2758109497	VI
2758110467	VI
2758109319	VI
2758110826	VI
2758111722	VI
2758109915	VI
2758112830	VI
2758109396	VI
2758111917	VI
2758110086	VI
2758111719	VI
2758109281	VI
2758110288	VI
2758109288	VI
2758109270	VI
2758113180	VI
2758109601	VI
2758113039	VI
2758109917	VI
2758112524	VI
2758113279	VI
2758110474	VI
2758111826	VI
2758109483	VI
2758109501	VI
2758109914	VI
2758110112	V
2758110327	V
2758109081	V
2758109777	V
2758109237	V
2758109471	V
2758110163	V
2758110026	V
2758110041	V
2758111782	V
2758112759	V
2758111220	V
2758109296	V
2758110777	V
2758111865	V
2758113267	V
2758110090	VII
2758109893	VII
2758113229	VII
2758109313	VII
2758112388	VII
2758109856	VII
2758111717	VII
2758111739	VII
2758112812	VII
2758113305	VII
2758109450	VII
2758110469	VII
2758109406	VII
2758112955	VII
2758109400	VII
2758110111	VII
2758110104	VII
2758112117	VII
2758109272	VII
2758110659	VII
2758112222	VII
2758112755	VII
2758111044	VII
2758113223	VII
2758109756	VII
2758113338	VII

## Sheet: Go term_cluster I
File created with bingo (c) on 2019-10-29 at 16:05:22
ontology: namespace
curator: bingo
Selected ontology file : bundle://112.0:1/data/GO_Full
Selected annotation file : D:\Dual RNAseq_sorghum Xanh data_from Adam 20190122\!!!Data analysis_cuffdiff_classicfpkm_dispersionpercondition\go term\binggo file\xanh go import\Final version_all go including tigr_20181121\Xanh_all_go.gaf
Discarded evidence codes :
Overrepresentation
Selected statistical test : Hypergeometric test
Selected correction : Benjamini & Hochberg False Discovery Rate (FDR) correction
Selected significance level : 0.05
Testing option : Use whole annotation as reference set
The selected cluster :
2758111546	2758112635	2758112754	2758109465	2758110612	2758110210	2758112994	2758110330	2758112992	2758112993	2758110571	2758110174	2758111380	2758111381	2758110170	2758110613	2758111306	2758111307	2758110445	2758111656	2758110444	2758110169	2758112347	2758111379	2758110320	2758112984	2758112340	2758111490	2758110207	2758112505	2758110209	2758112748	2758110830	2758111129	2758109565	2758111921	2758109564	2758110034	2758109569	2758112178	2758112332	2758112299	2758112293	2758112294	2758109951	2758110664	2758109552	2758111234	2758112323	2758111355
No annotations were retrieved for the following entities:
2758111546	2758112754	2758109465	2758113129	2758113128	2758110210	2758108973	2758110530	2758110571	2758108978	2758111380	2758111381	2758111306	2758111307	2758110247	2758111379	2758111212	2758112984	2758111210	2758111211	2758108968	2758110361	2758111490	2758110207	2758112505	2758110209	2758112748	2758111219	2758110830	2758111601	2758111602	2758110034	2758111565	2758110198	2758112178	2758112299	2758112497	2758110233	2758110195	2758110194	2758110191	2758112094	2758110192	2758110636	2758109951	2758110300	2758113136	2758109710	2758110662	2758112287
GO-ID	p-value	corr p-value	x	n	X	N	Description	Genes in test set
44444	1.8343e-17	1.1024e-14	30	97	106	2078	cytoplasmic part	2758109522|2758110612|2758112314|2758112810|2758112994|2758112992|2758112310|2758112993|2758112311|2758113122|2758110613|2758112318|2758110445|2758112305|2758112306|2758113119|2758112303|2758112304|2758112323|2758112301|2758112302|2758112321|2758112289|2758112322|2758112300|2758112320|2758112290|2758110926|2758110927|2758109022
3735	3.2286e-16	9.7019e-14	22	52	106	2078	structural constituent of ribosome	2758112305|2758112306|2758113119|2758112314|2758112303|2758112304|2758112810|2758112994|2758112301|2758112302|2758112992|2758112321|2758112310|2758112993|2758112322|2758112311|2758112300|2758112320|2758110926|2758110927|2758109022|2758112318
5840	5.3016e-16	1.0328e-13	22	53	106	2078	ribosome	2758112305|2758112306|2758113119|2758112314|2758112303|2758112304|2758112810|2758112994|2758112301|2758112302|2758112992|2758112321|2758112310|2758112993|2758112322|2758112311|2758112300|2758112320|2758110926|2758110927|2758109022|2758112318
6412	8.2948e-16	1.0328e-13	28	94	106	2078	translation	2758112314|2758112810|2758112994|2758112992|2758112332|2758112310|2758112993|2758112311|2758112276|2758113122|2758112293|2758112294|2758112318|2758112305|2758112306|2758113119|2758112303|2758112304|2758112301|2758112302|2758112321|2758112322|2758112300|2758112320|2758110926|2758112809|2758110927|2758109022
30529	8.5926e-16	1.0328e-13	22	54	106	2078	ribonucleoprotein complex	2758112305|2758112306|2758113119|2758112314|2758112303|2758112304|2758112810|2758112994|2758112301|2758112302|2758112992|2758112321|2758112310|2758112993|2758112322|2758112311|2758112300|2758112320|2758110926|2758110927|2758109022|2758112318
44445	3.4031e-15	2.9218e-13	22	57	106	2078	cytosolic part	2758112305|2758112306|2758113119|2758112314|2758112303|2758112304|2758112810|2758112994|2758112323|2758112302|2758112992|2758112321|2758112310|2758112993|2758112289|2758112322|2758112300|2758112320|2758112290|2758110927|2758109022|2758112318
5829	3.4031e-15	2.9218e-13	22	57	106	2078	cytosol	2758112305|2758112306|2758113119|2758112314|2758112303|2758112304|2758112810|2758112994|2758112323|2758112302|2758112992|2758112321|2758112310|2758112993|2758112289|2758112322|2758112300|2758112320|2758112290|2758110927|2758109022|2758112318
44249	7.525e-15	5.6531e-13	60	471	106	2078	cellular biosynthetic process	2758108972|2758108971|2758110612|2758112314|2758112994|2758108976|2758110330|2758108975|2758112992|2758112310|2758112993|2758112311|2758112276|2758113122|2758112274|2758109551|2758110613|2758109550|2758112318|2758110445|2758112305|2758110444|2758112306|2758111855|2758113119|2758112303|2758112304|2758108965|2758112301|2758112302|2758112300|2758108969|2758108966|2758110926|2758110927|2758109022|275…
9058	1.7645e-14	1.1783e-12	60	479	106	2078	biosynthetic process	2758108972|2758108971|2758110612|2758112314|2758112994|2758108976|2758110330|2758108975|2758112992|2758112310|2758112993|2758112311|2758112276|2758113122|2758112274|2758109551|2758110613|2758109550|2758112318|2758110445|2758112305|2758110444|2758112306|2758111855|2758113119|2758112303|2758112304|2758108965|2758112301|2758112302|2758112300|2758108969|2758108966|2758110926|2758110927|2758109022|275…
43226	6.1398e-14	3.3546e-12	24	78	106	2078	organelle	2758112305|2758112306|2758113119|2758110612|2758112314|2758112303|2758112304|2758112810|2758112994|2758112301|2758112302|2758112992|2758112321|2758112310|2758112993|2758112322|2758112311|2758112300|2758112320|2758110926|2758110927|2758110613|2758109022|2758112318
43229	6.1398e-14	3.3546e-12	24	78	106	2078	intracellular organelle	2758112305|2758112306|2758113119|2758110612|2758112314|2758112303|2758112304|2758112810|2758112994|2758112301|2758112302|2758112992|2758112321|2758112310|2758112993|2758112322|2758112311|2758112300|2758112320|2758110926|2758110927|2758110613|2758109022|2758112318
44446	7.1764e-14	3.5942e-12	21	58	106	2078	intracellular organelle part	2758112305|2758112306|2758113119|2758110612|2758112314|2758112303|2758112304|2758112810|2758112994|2758112302|2758112992|2758112321|2758112310|2758112993|2758112322|2758112300|2758112320|2758110927|2758110613|2758109022|2758112318
33279	1.9043e-13	8.4853e-12	19	48	106	2078	ribosomal subunit	2758112305|2758112306|2758113119|2758112314|2758112303|2758112304|2758112810|2758112994|2758112302|2758112992|2758112321|2758112310|2758112993|2758112322|2758112300|2758112320|2758110927|2758109022|2758112318
10467	1.9766e-13	8.4853e-12	34	170	106	2078	gene expression	2758111921|2758112314|2758112810|2758112994|2758112992|2758112332|2758112310|2758112993|2758112311|2758112276|2758113122|2758112293|2758112294|2758112318|2758112305|2758112306|2758113119|2758112303|2758112304|2758112323|2758112301|2758112302|2758112321|2758112289|2758112322|2758112300|2758112320|2758109716|2758109715|2758112290|2758110926|2758112809|2758110927|2758109022
22626	2.9842e-13	1.1957e-11	19	49	106	2078	cytosolic ribosome	2758112305|2758112306|2758113119|2758112314|2758112303|2758112304|2758112810|2758112994|2758112302|2758112992|2758112321|2758112310|2758112993|2758112322|2758112300|2758112320|2758110927|2758109022|2758112318
43228	3.5312e-13	1.2484e-11	22	69	106	2078	non-membrane-bounded organelle	2758112305|2758112306|2758113119|2758112314|2758112303|2758112304|2758112810|2758112994|2758112301|2758112302|2758112992|2758112321|2758112310|2758112993|2758112322|2758112311|2758112300|2758112320|2758110926|2758110927|2758109022|2758112318
43232	3.5312e-13	1.2484e-11	22	69	106	2078	intracellular non-membrane-bounded organelle	2758112305|2758112306|2758113119|2758112314|2758112303|2758112304|2758112810|2758112994|2758112301|2758112302|2758112992|2758112321|2758112310|2758112993|2758112322|2758112311|2758112300|2758112320|2758110926|2758110927|2758109022|2758112318
44422	1.3789e-12	4.604e-11	21	66	106	2078	organelle part	2758112305|2758112306|2758113119|2758110612|2758112314|2758112303|2758112304|2758112810|2758112994|2758112302|2758112992|2758112321|2758112310|2758112993|2758112322|2758112300|2758112320|2758110927|2758110613|2758109022|2758112318
32991	2.1078e-12	6.6672e-11	33	173	106	2078	macromolecular complex	2758109522|2758110612|2758112314|2758109123|2758112810|2758112994|2758112992|2758112310|2758112993|2758112311|2758113122|2758110613|2758112318|2758110445|2758112305|2758112306|2758113119|2758112347|2758112303|2758112304|2758110320|2758112323|2758112301|2758112302|2758112321|2758112289|2758112322|2758112300|2758112320|2758112290|2758110926|2758110927|2758109022
5198	5.8949e-12	1.7714e-10	22	78	106	2078	structural molecule activity	2758112305|2758112306|2758113119|2758112314|2758112303|2758112304|2758112810|2758112994|2758112301|2758112302|2758112992|2758112321|2758112310|2758112993|2758112322|2758112311|2758112300|2758112320|2758110926|2758110927|2758109022|2758112318
34645	4.4624e-11	1.2771e-09	32	181	106	2078	cellular macromolecule biosynthetic process	2758111921|2758112314|2758112810|2758112994|2758112992|2758112332|2758112310|2758112993|2758112311|2758112276|2758113122|2758112293|2758112294|2758112318|2758112305|2758112306|2758113119|2758112303|2758112304|2758112323|2758112301|2758112302|2758112321|2758112289|2758112322|2758112300|2758112320|2758112290|2758110926|2758112809|2758110927|2758109022
9059	8.2427e-11	2.2517e-09	32	185	106	2078	macromolecule biosynthetic process	2758111921|2758112314|2758112810|2758112994|2758112992|2758112332|2758112310|2758112993|2758112311|2758112276|2758113122|2758112293|2758112294|2758112318|2758112305|2758112306|2758113119|2758112303|2758112304|2758112323|2758112301|2758112302|2758112321|2758112289|2758112322|2758112300|2758112320|2758112290|2758110926|2758112809|2758110927|2758109022
8652	1.8102e-10	4.7302e-09	19	67	106	2078	cellular amino acid biosynthetic process	2758110445|2758108972|2758110444|2758109565|2758108971|2758109564|2758109552|2758108976|2758108965|2758109757|2758108975|2758110069|2758108969|2758108966|2758110196|2758109562|2758109551|2758109550|2758112824
5737	2.0163e-10	5.0492e-09	31	180	106	2078	cytoplasm	2758109522|2758110612|2758112314|2758112810|2758112994|2758112992|2758112310|2758112993|2758112311|2758113122|2758110613|2758112318|2758110445|2758112305|2758112306|2758113119|2758112303|2758112304|2758112323|2758112301|2758112302|2758112321|2758109656|2758112289|2758112322|2758112300|2758112320|2758112290|2758110926|2758110927|2758109022
44267	2.2913e-10	5.5083e-09	28	149	106	2078	cellular protein metabolic process	2758112314|2758112810|2758112994|2758112992|2758112332|2758112310|2758112993|2758112311|2758112276|2758113122|2758112293|2758112294|2758112318|2758112305|2758112306|2758113119|2758112303|2758112304|2758112301|2758112302|2758112321|2758112322|2758112300|2758112320|2758110926|2758112809|2758110927|2758109022
44237	4.3954e-10	1.016e-08	73	825	106	2078	cellular metabolic process	2758108972|2758108971|2758110378|2758110612|2758112314|2758112994|2758108976|2758110330|2758108975|2758112992|2758112310|2758112993|2758112311|2758112276|2758113122|2758112274|2758111061|2758109551|2758110613|2758109550|2758112318|2758110445|2758112305|2758110444|2758112306|2758111855|2758113119|2758112303|2758112304|2758110320|2758108965|2758112301|2758112302|2758112300|2758108969|2758108966|275…
9309	5.4989e-10	1.224e-08	19	71	106	2078	amine biosynthetic process	2758110445|2758108972|2758110444|2758109565|2758108971|2758109564|2758109552|2758108976|2758108965|2758109757|2758108975|2758110069|2758108969|2758108966|2758110196|2758109562|2758109551|2758109550|2758112824
19538	1.4735e-09	3.1628e-08	31	194	106	2078	protein metabolic process	2758112314|2758112810|2758112994|2758112992|2758112332|2758112310|2758112993|2758112311|2758112276|2758113122|2758112293|2758112294|2758112318|2758112305|2758110664|2758112306|2758113119|2758112303|2758112304|2758112301|2758112302|2758110663|2758112321|2758112640|2758112322|2758112300|2758112320|2758110926|2758112809|2758110927|2758109022
313	3.8341e-09	7.9459e-08	14	41	106	2078	organellar ribosome	2758112305|2758112306|2758112303|2758112304|2758112810|2758112994|2758112302|2758112992|2758112310|2758112993|2758112322|2758110927|2758109022|2758112318
44424	4.2483e-09	8.5108e-08	33	226	106	2078	intracellular part	2758109522|2758110612|2758112314|2758109123|2758112810|2758112994|2758112992|2758112310|2758112993|2758112311|2758113122|2758110613|2758112318|2758110445|2758112305|2758112306|2758113119|2758112303|2758112304|2758110320|2758112323|2758112301|2758112302|2758112321|2758109656|2758112289|2758112322|2758112300|2758112320|2758112290|2758110926|2758110927|2758109022
44238	6.3409e-09	1.2293e-07	69	790	106	2078	primary metabolic process	2758108972|2758108971|2758110378|2758110612|2758112314|2758112994|2758108976|2758108975|2758112992|2758112310|2758112993|2758112311|2758112276|2758113122|2758112274|2758109551|2758110613|2758109550|2758112318|2758110445|2758112305|2758110444|2758112306|2758111855|2758113119|2758112303|2758112304|2758108965|2758112301|2758112302|2758112300|2758108969|2758108966|2758110926|2758110927|2758109023|275…
46394	7.7916e-09	1.419e-07	21	100	106	2078	carboxylic acid biosynthetic process	2758110445|2758108972|2758110444|2758109565|2758108971|2758109564|2758110876|2758109552|2758108976|2758108965|2758109757|2758108975|2758110069|2758108969|2758112484|2758108966|2758110196|2758109562|2758109551|2758109550|2758112824
16053	7.7916e-09	1.419e-07	21	100	106	2078	organic acid biosynthetic process	2758110445|2758108972|2758110444|2758109565|2758108971|2758109564|2758110876|2758109552|2758108976|2758108965|2758109757|2758108975|2758110069|2758108969|2758112484|2758108966|2758110196|2758109562|2758109551|2758109550|2758112824
5622	1.1642e-08	2.0579e-07	35	260	106	2078	intracellular	2758109522|2758110612|2758112314|2758110931|2758109123|2758112810|2758112994|2758112992|2758112310|2758112993|2758112311|2758113122|2758110613|2758112318|2758110445|2758112305|2758112306|2758113119|2758112303|2758112304|2758110320|2758112323|2758112301|2758112302|2758112321|2758109656|2758112289|2758112322|2758112300|2758112320|2758112290|2758110926|2758112809|2758110927|2758109022
9987	1.8565e-08	3.1879e-07	78	986	106	2078	cellular process	2758112635|2758108972|2758108971|2758110378|2758110612|2758112314|2758112994|2758108976|2758110330|2758108975|2758112992|2758112310|2758112993|2758112311|2758112276|2758113122|2758110174|2758112274|2758111061|2758109551|2758110613|2758109550|2758112318|2758111988|2758112836|2758110445|2758112305|2758110444|2758112306|2758111855|2758113119|2758112303|2758112304|2758110320|2758108965|2758112301|275…
22627	1.0075e-07	1.6365e-06	9	19	106	2078	cytosolic small ribosomal subunit	2758112305|2758112303|2758112810|2758112992|2758112321|2758112993|2758112322|2758112320|2758109022
15935	1.0075e-07	1.6365e-06	9	19	106	2078	small ribosomal subunit	2758112305|2758112303|2758112810|2758112992|2758112321|2758112993|2758112322|2758112320|2758109022
22625	6.9436e-07	1.07e-05	10	29	106	2078	cytosolic large ribosomal subunit	2758112306|2758113119|2758112314|2758112304|2758112994|2758112302|2758112310|2758112300|2758110927|2758112318
15934	6.9436e-07	1.07e-05	10	29	106	2078	large ribosomal subunit	2758112306|2758113119|2758112314|2758112304|2758112994|2758112302|2758112310|2758112300|2758110927|2758112318
6520	7.3153e-07	1.0991e-05	21	128	106	2078	cellular amino acid metabolic process	2758110445|2758108972|2758110444|2758109565|2758108971|2758109564|2758109552|2758108976|2758108965|2758110067|2758109757|2758108975|2758110069|2758108969|2758113122|2758108966|2758110196|2758109562|2758109551|2758109550|2758112824
44106	1.2482e-06	1.8297e-05	21	132	106	2078	cellular amine metabolic process	2758110445|2758108972|2758110444|2758109565|2758108971|2758109564|2758109552|2758108976|2758108965|2758110067|2758109757|2758108975|2758110069|2758108969|2758113122|2758108966|2758110196|2758109562|2758109551|2758109550|2758112824
6591	1.8154e-06	2.5978e-05	5	6	106	2078	ornithine metabolic process	2758108972|2758108971|2758108965|2758108969|2758108966
8152	2.7509e-06	3.8448e-05	79	1103	106	2078	metabolic process	2758108972|2758108971|2758110378|2758110612|2758112314|2758112994|2758108976|2758110330|2758108975|2758112992|2758112310|2758112993|2758112311|2758112276|2758113122|2758112274|2758111061|2758109551|2758110613|2758109550|2758112318|2758110445|2758112305|2758110444|2758112306|2758111855|2758113119|2758112303|2758112304|2758110320|2758108965|2758112301|2758112302|2758112300|2758108969|2758108966|275…
314	3.3916e-06	4.6327e-05	7	15	106	2078	organellar small ribosomal subunit	2758112305|2758112303|2758112810|2758112992|2758112993|2758112322|2758109022
44271	3.8245e-06	5.1078e-05	26	202	106	2078	cellular nitrogen compound biosynthetic process	2758108972|2758109522|2758109565|2758108971|2758110612|2758109564|2758108976|2758110330|2758108975|2758112274|2758110196|2758112095|2758109551|2758110613|2758109550|2758110445|2758110444|2758111855|2758109552|2758108965|2758109757|2758110069|2758108969|2758108966|2758109562|2758112824
6519	4.3061e-06	5.626e-05	21	142	106	2078	cellular amino acid and derivative metabolic process	2758110445|2758108972|2758110444|2758109565|2758108971|2758109564|2758109552|2758108976|2758108965|2758110067|2758109757|2758108975|2758110069|2758108969|2758113122|2758108966|2758110196|2758109562|2758109551|2758109550|2758112824
44283	7.2826e-06	9.3124e-05	27	222	106	2078	small molecule biosynthetic process	2758108972|2758109522|2758109565|2758108971|2758110612|2758109564|2758110876|2758108976|2758108975|2758112274|2758110196|2758112095|2758109551|2758110613|2758109550|2758110445|2758110444|2758111855|2758109552|2758108965|2758109757|2758110069|2758108969|2758112484|2758108966|2758109562|2758112824
3723	1.7101e-05	0.00021413	12	57	106	2078	RNA binding	2758112305|2758112314|2758112303|2758108975|2758112992|2758109656|2758112322|2758112320|2758109716|2758113122|2758109715|2758109022
19752	2.1884e-05	0.00026305	24	195	106	2078	carboxylic acid metabolic process	2758110445|2758108972|2758110444|2758109565|2758108971|2758109564|2758110876|2758109552|2758108976|2758108965|2758110067|2758109757|2758108975|2758110069|2758108969|2758112484|2758113122|2758108966|2758110196|2758111061|2758109562|2758109551|2758109550|2758112824
43436	2.1884e-05	0.00026305	24	195	106	2078	oxoacid metabolic process	2758110445|2758108972|2758110444|2758109565|2758108971|2758109564|2758110876|2758109552|2758108976|2758108965|2758110067|2758109757|2758108975|2758110069|2758108969|2758112484|2758113122|2758108966|2758110196|2758111061|2758109562|2758109551|2758109550|2758112824
6082	2.8504e-05	0.0003359	24	198	106	2078	organic acid metabolic process	2758110445|2758108972|2758110444|2758109565|2758108971|2758109564|2758110876|2758109552|2758108976|2758108965|2758110067|2758109757|2758108975|2758110069|2758108969|2758112484|2758113122|2758108966|2758110196|2758111061|2758109562|2758109551|2758109550|2758112824
9308	3.6026e-05	0.00041637	21	162	106	2078	amine metabolic process	2758110445|2758108972|2758110444|2758109565|2758108971|2758109564|2758109552|2758108976|2758108965|2758110067|2758109757|2758108975|2758110069|2758108969|2758113122|2758108966|2758110196|2758109562|2758109551|2758109550|2758112824
42180	3.6891e-05	0.00041833	24	201	106	2078	cellular ketone metabolic process	2758110445|2758108972|2758110444|2758109565|2758108971|2758109564|2758110876|2758109552|2758108976|2758108965|2758110067|2758109757|2758108975|2758110069|2758108969|2758112484|2758113122|2758108966|2758110196|2758111061|2758109562|2758109551|2758109550|2758112824
6526	0.00012919	0.0013865	3	3	106	2078	arginine biosynthetic process	2758108972|2758108965|2758108966
42450	0.00012919	0.0013865	3	3	106	2078	arginine biosynthetic process via ornithine	2758108972|2758108965|2758108966
9088	0.00012919	0.0013865	3	3	106	2078	threonine biosynthetic process	2758109564|2758109757|2758109562
44260	0.00015139	0.0015962	36	398	106	2078	cellular macromolecule metabolic process	2758111921|2758112314|2758112810|2758112994|2758112992|2758112332|2758112310|2758112993|2758112311|2758112276|2758113122|2758112293|2758112294|2758112318|2758112305|2758112306|2758113119|2758112303|2758112304|2758112323|2758112301|2758112302|2758112321|2758112289|2758112322|2758112300|2758109519|2758112320|2758109716|2758109715|2758112290|2758110926|2758112809|2758110927|2758109023|2758109022
43170	0.00017161	0.0017783	40	465	106	2078	macromolecule metabolic process	2758111921|2758112314|2758112810|2758112994|2758112992|2758112332|2758112310|2758112993|2758112311|2758112276|2758113122|2758112293|2758112294|2758112318|2758112305|2758110664|2758112306|2758113119|2758112303|2758112304|2758112323|2758112301|2758112302|2758110663|2758111991|2758112321|2758112640|2758112289|2758112322|2758112300|2758109519|2758112320|2758109716|2758109715|2758112290|2758110926|275…
9084	0.00018701	0.001905	5	12	106	2078	glutamine family amino acid biosynthetic process	2758108972|2758108976|2758108965|2758108975|2758108966
19843	0.00019901	0.0019934	4	7	106	2078	rRNA binding	2758112314|2758112992|2758112322|2758109716
315	0.00021711	0.002139	7	26	106	2078	organellar large ribosomal subunit	2758112306|2758112304|2758112994|2758112302|2758112310|2758110927|2758112318
30880	0.00049751	0.0043971	3	4	106	2078	RNA polymerase complex	2758112290|2758112323|2758112289
345	0.00049751	0.0043971	3	4	106	2078	cytosolic DNA-directed RNA polymerase complex	2758112290|2758112323|2758112289
6525	0.00049751	0.0043971	3	4	106	2078	arginine metabolic process	2758108972|2758108965|2758108966
6549	0.00049751	0.0043971	3	4	106	2078	isoleucine metabolic process	2758110445|2758110444|2758109757
428	0.00049751	0.0043971	3	4	106	2078	DNA-directed RNA polymerase complex	2758112290|2758112323|2758112289
19202	0.00049751	0.0043971	3	4	106	2078	amino acid kinase activity	2758109565|2758109564|2758108975
9097	0.00049751	0.0043971	3	4	106	2078	isoleucine biosynthetic process	2758110445|2758110444|2758109757
44464	0.00057483	0.0049354	45	576	106	2078	cell part	2758109522|2758110612|2758112314|2758110931|2758109123|2758112810|2758112994|2758112992|2758112310|2758112993|2758112311|2758113122|2758110174|2758110170|2758110613|2758112318|2758111988|2758112319|2758112836|2758110445|2758112305|2758112306|2758113119|2758112347|2758112303|2758112304|2758110320|2758111234|2758112323|2758112301|2758112302|2758112321|2758109656|2758112640|2758112289|2758112322|275…
5623	0.00057483	0.0049354	45	576	106	2078	cell	2758109522|2758110612|2758112314|2758110931|2758109123|2758112810|2758112994|2758112992|2758112310|2758112993|2758112311|2758113122|2758110174|2758110170|2758110613|2758112318|2758111988|2758112319|2758112836|2758110445|2758112305|2758112306|2758113119|2758112347|2758112303|2758112304|2758110320|2758111234|2758112323|2758112301|2758112302|2758112321|2758109656|2758112640|2758112289|2758112322|275…
9067	0.00058475	0.0049498	6	22	106	2078	aspartate family amino acid biosynthetic process	2758109564|2758109757|2758110069|2758110196|2758109562|2758112824
9064	0.00087488	0.0073028	5	16	106	2078	glutamine family amino acid metabolic process	2758108972|2758108976|2758108965|2758108975|2758108966
16774	0.0011976	0.0097262	3	5	106	2078	phosphotransferase activity, carboxyl group as acceptor	2758109565|2758108975|2758108969
6566	0.0011976	0.0097262	3	5	106	2078	threonine metabolic process	2758109564|2758109757|2758109562
5575	0.0013394	0.010733	45	597	106	2078	cellular_component	2758109522|2758110612|2758112314|2758110931|2758109123|2758112810|2758112994|2758112992|2758112310|2758112993|2758112311|2758113122|2758110174|2758110170|2758110613|2758112318|2758111988|2758112319|2758112836|2758110445|2758112305|2758112306|2758113119|2758112347|2758112303|2758112304|2758110320|2758111234|2758112323|2758112301|2758112302|2758112321|2758109656|2758112640|2758112289|2758112322|275…
9066	0.0015264	0.01207	6	26	106	2078	aspartate family amino acid metabolic process	2758109564|2758109757|2758110069|2758110196|2758109562|2758112824
6414	0.0023064	0.017771	3	6	106	2078	translational elongation	2758112809|2758112293|2758112294
3746	0.0023064	0.017771	3	6	106	2078	translation elongation factor activity	2758112809|2758112293|2758112294
6592	0.0025788	0.018858	2	2	106	2078	ornithine biosynthetic process	2758108971|2758108969
4774	0.0025788	0.018858	2	2	106	2078	succinate-CoA ligase activity	2758110264|2758110263
4775	0.0025788	0.018858	2	2	106	2078	succinate-CoA ligase (ADP-forming) activity	2758110264|2758110263
4776	0.0025788	0.018858	2	2	106	2078	succinate-CoA ligase (GDP-forming) activity	2758110264|2758110263
43227	0.0026358	0.018858	5	20	106	2078	membrane-bounded organelle	2758112305|2758110612|2758112304|2758112994|2758110613
43231	0.0026358	0.018858	5	20	106	2078	intracellular membrane-bounded organelle	2758112305|2758110612|2758112304|2758112994|2758110613
5525	0.0033209	0.022941	5	21	106	2078	GTP binding	2758112635|2758112332|2758112277|2758112293|2758112294
19001	0.0033209	0.022941	5	21	106	2078	guanyl nucleotide binding	2758112635|2758112332|2758112277|2758112293|2758112294
32561	0.0033209	0.022941	5	21	106	2078	guanyl ribonucleotide binding	2758112635|2758112332|2758112277|2758112293|2758112294
34062	0.0038869	0.026247	3	7	106	2078	RNA polymerase activity	2758112290|2758112323|2758112289
3899	0.0038869	0.026247	3	7	106	2078	DNA-directed RNA polymerase activity	2758112290|2758112323|2758112289
16620	0.0059896	0.039997	3	8	106	2078	oxidoreductase activity, acting on the aldehyde or oxo group of donors, NAD or NADP as acceptor	2758108971|2758108976|2758109757
16405	0.0074779	0.045396	2	3	106	2078	CoA-ligase activity	2758110264|2758110263
45263	0.0074779	0.045396	2	3	106	2078	proton-transporting ATP synthase complex, coupling factor F(o)	2758110612|2758110613
45264	0.0074779	0.045396	2	3	106	2078	plasma membrane proton-transporting ATP synthase complex, coupling factor F(o)	2758110612|2758110613
276	0.0074779	0.045396	2	3	106	2078	mitochondrial proton-transporting ATP synthase complex, coupling factor F(o)	2758110612|2758110613
33177	0.0074779	0.045396	2	3	106	2078	proton-transporting two-sector ATPase complex, proton-transporting domain	2758110612|2758110613
6561	0.0074779	0.045396	2	3	106	2078	proline biosynthetic process	2758108976|2758108975
16877	0.0074779	0.045396	2	3	106	2078	ligase activity, forming carbon-sulfur bonds	2758110264|2758110263
16878	0.0074779	0.045396	2	3	106	2078	acid-thiol ligase activity	2758110264|2758110263
9099	0.0074779	0.045396	2	3	106	2078	valine biosynthetic process	2758110445|2758110444
44281	0.0079268	0.04764	30	386	106	2078	small molecule metabolic process	2758108972|2758109522|2758109565|2758108971|2758110612|2758109564|2758110876|2758108976|2758108975|2758113122|2758112274|2758110196|2758111061|2758112095|2758109551|2758110613|2758109550|2758110445|2758110444|2758111855|2758109552|2758108965|2758110067|2758109757|2758110069|2758108969|2758112484|2758108966|2758109562|2758112824
105	0.0086536	0.048606	3	9	106	2078	histidine biosynthetic process	2758109552|2758109551|2758109550
9532	0.0086536	0.048606	3	9	106	2078	plastid stroma	2758112305|2758112304|2758112994
9536	0.0086536	0.048606	3	9	106	2078	plastid	2758112305|2758112304|2758112994
9547	0.0086536	0.048606	3	9	106	2078	plastid ribosome	2758112305|2758112304|2758112994
44435	0.0086536	0.048606	3	9	106	2078	plastid part	2758112305|2758112304|2758112994
9076	0.0086536	0.048606	3	9	106	2078	histidine family amino acid biosynthetic process	2758109552|2758109551|2758109550
9082	0.0086536	0.048606	3	9	106	2078	branched chain family amino acid biosynthetic process	2758110445|2758110444|2758109757
[truncated: 113 more columns]

## Sheet: Go term_cluster II
File created with bingo (c) on 2019-10-29 at 16:13:20
ontology: namespace
curator: bingo
Selected ontology file : bundle://112.0:1/data/GO_Full
Selected annotation file : D:\Dual RNAseq_sorghum Xanh data_from Adam 20190122\!!!Data analysis_cuffdiff_classicfpkm_dispersionpercondition\go term\binggo file\xanh go import\Final version_all go including tigr_20181121\Xanh_all_go.gaf
Discarded evidence codes :
Overrepresentation
Selected statistical test : Hypergeometric test
Selected correction : Benjamini & Hochberg False Discovery Rate (FDR) correction
Selected significance level : 0.05
Testing option : Use whole annotation as reference set
The selected cluster :
2758110697	2758110216	2758110699	2758111663	2758109229	2758110693	2758110696	2758113168	2758111783	2758109105	2758110332	2758113167	2758110690	2758109904	2758109903	2758113165	2758113286	2758113164	2758110691	2758113285	2758109908	2758113162	2758109907	2758113161	2758109905	2758113170	2758109909	2758110218	2758109353	2758109352	2758109473	2758110217	2758111309	2758109351	2758110219	2758110687	2758111777	2758111778	2758111655	2758110688	2758109579	2758109336	2758113276	2758111891	2758113155	2758113153	2758111093	2758113270	2758110449	2758109341
No annotations were retrieved for the following entities:
2758109742	2758110697	2758109741	2758110216	2758110699	2758111663	2758109229	2758109867	2758110696	2758109744	2758113168	2758111783	2758109105	2758110332	2758113167	2758110690	2758109904	2758109903	2758113165	2758113164	2758110691	2758113285	2758109908	2758113162	2758109907	2758113161	2758109905	2758113170	2758111706	2758110218	2758109353	2758109352	2758109473	2758110217	2758110616	2758110687	2758111777	2758111778	2758111655	2758110688	2758110721	2758109336	2758111891	2758113155	2758113153	2758109857	2758111093	2758111819	2758112905	2758111816
GO-ID	p-value	corr p-value	x	n	X	N	Description	Genes in test set
46914	1.3648e-05	0.0051455	10	57	71	2078	transition metal ion binding	2758111269|2758109354|2758111870|2758109985|2758110805|2758109859|2758109084|2758109083|2758109351|2758113270
46872	0.00011576	0.021821	12	102	71	2078	metal ion binding	2758111269|2758109354|2758111259|2758111870|2758111694|2758109985|2758110805|2758109859|2758109084|2758109083|2758109351|2758113270
43169	0.00026417	0.033197	12	111	71	2078	cation binding	2758111269|2758109354|2758111259|2758111870|2758111694|2758109985|2758110805|2758109859|2758109084|2758109083|2758109351|2758113270
43167	0.00037019	0.034891	12	115	71	2078	ion binding	2758111269|2758109354|2758111259|2758111870|2758111694|2758109985|2758110805|2758109859|2758109084|2758109083|2758109351|2758113270
[truncated: 162 more columns]

## Sheet: Go term_cluster III
File created with bingo (c) on 2019-10-29 at 16:09:46
ontology: namespace
curator: bingo
Selected ontology file : bundle://112.0:1/data/GO_Full
Selected annotation file : D:\Dual RNAseq_sorghum Xanh data_from Adam 20190122\!!!Data analysis_cuffdiff_classicfpkm_dispersionpercondition\go term\binggo file\xanh go import\Final version_all go including tigr_20181121\Xanh_all_go.gaf
Discarded evidence codes :
Overrepresentation
Selected statistical test : Hypergeometric test
Selected correction : Benjamini & Hochberg False Discovery Rate (FDR) correction
Selected significance level : 0.05
Testing option : Use whole annotation as reference set
The selected cluster :
2758112514	2758109884	2758110776	2758111960	2758113301	2758111068	2758113187	2758112251	2758110076	2758112230	2758111260	2758110756	2758111823	2758112427	2758112900	2758110226	2758111116	2758112227	2758112741	2758111399	2758110025	2758112000	2758110800	2758111617	2758110649	2758112901	2758111999	2758109020	2758112627	2758110648	2758112902
No annotations were retrieved for the following entities:
2758112514	2758109884	2758112427	2758110776	2758111399	2758113301	2758110025	2758112230	2758111260	2758110649	2758111999	2758112627	2758110648
GO-ID	p-value	corr p-value	x	n	X	N	Description	Genes in test set
6457	1.959e-09	3.8005e-07	6	17	18	2078	protein folding	2758112900|2758110226|2758113187|2758110076|2758112901|2758112902
51082	2.7058e-07	2.6246e-05	4	8	18	2078	unfolded protein binding	2758113187|2758110076|2758112901|2758112902
19538	1.0392e-05	0.00066561	9	194	18	2078	protein metabolic process	2758112900|2758110226|2758112227|2758113187|2758110076|2758110756|2758112901|2758109020|2758112902
44267	1.3724e-05	0.00066561	8	149	18	2078	cellular protein metabolic process	2758112900|2758110226|2758112227|2758113187|2758110076|2758112901|2758109020|2758112902
5515	0.0011585	0.04495	5	99	18	2078	protein binding	2758112900|2758113187|2758110076|2758112901|2758112902

## Sheet: Go term_cluster IV
File created with bingo (c) on 2019-10-29 at 16:06:27
ontology: namespace
curator: bingo
Selected ontology file : bundle://112.0:1/data/GO_Full
Selected annotation file : D:\Dual RNAseq_sorghum Xanh data_from Adam 20190122\!!!Data analysis_cuffdiff_classicfpkm_dispersionpercondition\go term\binggo file\xanh go import\Final version_all go including tigr_20181121\Xanh_all_go.gaf
Discarded evidence codes :
Overrepresentation
Selected statistical test : Hypergeometric test
Selected correction : Benjamini & Hochberg False Discovery Rate (FDR) correction
Selected significance level : 0.05
Testing option : Use whole annotation as reference set
The selected cluster :
2758110852	2758109621	2758110851	2758109466	2758110972	2758110854	2758110853	2758110331	2758109504	2758110850	2758109623	2758109622	2758110250	2758109628	2758110856	2758110855	2758110813	2758110417	2758112501	2758110485	2758112345	2758110484	2758109613	2758112346	2758112541	2758109612	2758110321	2758110486	2758111571	2758109937	2758110483	2758109979	2758111570	2758109063	2758110849	2758110848	2758109062	2758109583	2758110951	2758109368	2758109367	2758110114	2758109322	2758112732	2758109321	2758110633	2758110232	2758112499	2758110231	2758112212
No annotations were retrieved for the following entities:
2758110951	2758109466	2758112732	2758110853	2758110633	2758110232	2758109623	2758112212	2758111442	2758109628	2758112177	2758110230	2758111361	2758111084	2758110190	2758110193	2758110855	2758111405	2758110813	2758110417	2758110863	2758112405	2758110466	2758112766	2758110985	2758110484	2758113214	2758112365	2758110486	2758111792	2758110483	2758112361	2758111570	2758109063	2758110849	2758109062
GO-ID	p-value	corr p-value	x	n	X	N	Description	Genes in test set
103	6.1614e-05	0.021195	3	4	53	2078	sulfate assimilation	2758110321|2758110319|2758110318
51234	0.00037668	0.03661	16	256	53	2078	establishment of localization	2758109322|2758113217|2758110227|2758109321|2758112345|2758113215|2758109613|2758112346|2758109612|2758111791|2758112175|2758109318|2758110856|2758110229|2758109583|2758110228
6810	0.00037668	0.03661	16	256	53	2078	transport	2758109322|2758113217|2758110227|2758109321|2758112345|2758113215|2758109613|2758112346|2758109612|2758111791|2758112175|2758109318|2758110856|2758110229|2758109583|2758110228
4124	0.00063855	0.03661	2	2	53	2078	cysteine synthase activity	2758110225|2758110331
4779	0.00063855	0.03661	2	2	53	2078	sulfate adenylyltransferase activity	2758110319|2758110318
4781	0.00063855	0.03661	2	2	53	2078	sulfate adenylyltransferase (ATP) activity	2758110319|2758110318
51179	0.00096844	0.047592	16	278	53	2078	localization	2758109322|2758113217|2758110227|2758109321|2758112345|2758113215|2758109613|2758112346|2758109612|2758111791|2758112175|2758109318|2758110856|2758110229|2758109583|2758110228
[truncated: 39 more columns]

## Sheet: Go term_cluster V
File created with bingo (c) on 2019-10-29 at 16:15:07
ontology: namespace
curator: bingo
Selected ontology file : bundle://112.0:1/data/GO_Full
Selected annotation file : D:\Dual RNAseq_sorghum Xanh data_from Adam 20190122\!!!Data analysis_cuffdiff_classicfpkm_dispersionpercondition\go term\binggo file\xanh go import\Final version_all go including tigr_20181121\Xanh_all_go.gaf
Discarded evidence codes :
Overrepresentation
Selected statistical test : Hypergeometric test
Selected correction : Benjamini & Hochberg False Discovery Rate (FDR) correction
Selected significance level : 0.05
Testing option : Use whole annotation as reference set
The selected cluster :
2758111865	2758110026	2758110777	2758109777	2758111782	2758110112	2758109237	2758113267	2758110041	2758111220	2758110163	2758109081	2758110327	2758109296	2758109471	2758112759
No annotations were retrieved for the following entities:
2758111865	2758110777	2758109777	2758111782	2758110112	2758113267	2758111220	2758110163	2758109081	2758110327	2758109296	2758109471	2758112759
GO-ID	p-value	corr p-value	x	n	X	N	Description	Genes in test set

## Sheet: Go term_cluster VI
File created with bingo (c) on 2019-10-29 at 16:14:16
ontology: namespace
curator: bingo
Selected ontology file : bundle://112.0:1/data/GO_Full
Selected annotation file : D:\Dual RNAseq_sorghum Xanh data_from Adam 20190122\!!!Data analysis_cuffdiff_classicfpkm_dispersionpercondition\go term\binggo file\xanh go import\Final version_all go including tigr_20181121\Xanh_all_go.gaf
Discarded evidence codes :
Overrepresentation
Selected statistical test : Hypergeometric test
Selected correction : Benjamini & Hochberg False Discovery Rate (FDR) correction
Selected significance level : 0.05
Testing option : Use whole annotation as reference set
The selected cluster :
2758109500	2758111722	2758113008	2758109288	2758110078	2758110474	2758112830	2758109348	2758109601	2758109501	2758112394	2758110373	2758112918	2758109270	2758109396	2758111826	2758110467	2758109477	2758109499	2758111899	2758111830	2758109476	2758110689	2758109398	2758112667	2758109497	2758112524	2758113039	2758113279	2758113333	2758110288	2758112264	2758109915	2758112386	2758109914	2758109319	2758110086	2758109917	2758113180	2758111917	2758111719	2758110826	2758109281	2758109485	2758109483
No annotations were retrieved for the following entities:
2758109500	2758111722	2758113008	2758109288	2758110078	2758110474	2758112830	2758109348	2758109601	2758110373	2758109270	2758109396	2758111826	2758110467	2758111899	2758109476	2758110689	2758109398	2758109497	2758112524	2758113039	2758113333	2758110288	2758112264	2758112386	2758109319	2758110086	2758113180	2758111917	2758111719	2758110826	2758109281
GO-ID	p-value	corr p-value	x	n	X	N	Description	Genes in test set
4871	3.9656e-08	1.2888e-06	9	159	13	2078	signal transducer activity	2758109477|2758112667|2758113279|2758109501|2758109915|2758109914|2758109485|2758109917|2758109483
60089	3.9656e-08	1.2888e-06	9	159	13	2078	molecular transducer activity	2758109477|2758112667|2758113279|2758109501|2758109915|2758109914|2758109485|2758109917|2758109483
23046	1.1391e-07	1.6342e-06	9	179	13	2078	signaling process	2758109477|2758112667|2758113279|2758109501|2758109915|2758109914|2758109485|2758109917|2758109483
23060	1.1391e-07	1.6342e-06	9	179	13	2078	signal transmission	2758109477|2758112667|2758113279|2758109501|2758109915|2758109914|2758109485|2758109917|2758109483
23052	1.2571e-07	1.6342e-06	9	181	13	2078	signaling	2758109477|2758112667|2758113279|2758109501|2758109915|2758109914|2758109485|2758109917|2758109483
6935	2.6899e-06	1.9427e-05	4	18	13	2078	chemotaxis	2758113279|2758109501|2758109914|2758109917
7610	2.6899e-06	1.9427e-05	4	18	13	2078	behavior	2758113279|2758109501|2758109914|2758109917
7626	2.6899e-06	1.9427e-05	4	18	13	2078	locomotory behavior	2758113279|2758109501|2758109914|2758109917
42330	2.6899e-06	1.9427e-05	4	18	13	2078	taxis	2758113279|2758109501|2758109914|2758109917
9605	7.6492e-06	4.972e-05	4	23	13	2078	response to external stimulus	2758113279|2758109501|2758109914|2758109917
40011	7.4383e-05	0.00043954	4	40	13	2078	locomotion	2758113279|2758109501|2758109914|2758109917
42221	9.9392e-05	0.00053837	4	43	13	2078	response to chemical stimulus	2758113279|2758109501|2758109914|2758109917
160	0.00019108	0.00095541	5	97	13	2078	two-component signal transduction system (phosphorelay)	2758109477|2758112667|2758109501|2758109915|2758109917
51723	0.00035763	0.0015497	2	5	13	2078	protein methylesterase activity	2758109501|2758109917
8984	0.00035763	0.0015497	2	5	13	2078	protein-glutamate methylesterase activity	2758109501|2758109917
7165	0.00054415	0.0022106	5	121	13	2078	signal transduction	2758112667|2758113279|2758109914|2758109485|2758109483
156	0.0012851	0.0049137	4	83	13	2078	two-component response regulator activity	2758109477|2758109501|2758109915|2758109917
50896	0.0029843	0.010777	4	104	13	2078	response to stimulus	2758113279|2758109501|2758109914|2758109917
4091	0.0031525	0.010785	2	14	13	2078	carboxylesterase activity	2758109501|2758109917
50789	0.0069123	0.022465	6	308	13	2078	regulation of biological process	2758111830|2758112667|2758113279|2758109914|2758109485|2758109483
65007	0.0085088	0.026337	6	321	13	2078	biological regulation	2758111830|2758112667|2758113279|2758109914|2758109485|2758109483

## Sheet: Go term_cluster VII
File created with bingo (c) on 2019-10-29 at 16:15:36
ontology: namespace
curator: bingo
Selected ontology file : bundle://112.0:1/data/GO_Full
Selected annotation file : D:\Dual RNAseq_sorghum Xanh data_from Adam 20190122\!!!Data analysis_cuffdiff_classicfpkm_dispersionpercondition\go term\binggo file\xanh go import\Final version_all go including tigr_20181121\Xanh_all_go.gaf
Discarded evidence codes :
Overrepresentation
Selected statistical test : Hypergeometric test
Selected correction : Benjamini & Hochberg False Discovery Rate (FDR) correction
Selected significance level : 0.05
Testing option : Use whole annotation as reference set
The selected cluster :
2758113229	2758112812	2758112955	2758109400	2758113305	2758112117	2758112755	2758110111	2758113223	2758111044	2758109406	2758109272	2758109450	2758110659	2758109313	2758110104	2758110469	2758113338	2758109893	2758109856	2758109756	2758112222	2758112388	2758110090	2758111717	2758111739
No annotations were retrieved for the following entities:
2758109313	2758110104	2758113229	2758112812	2758113305	2758113338	2758112117	2758112755	2758109893	2758110111	2758109856	2758109756	2758112222	2758113223	2758112388	2758111044	2758109406	2758110090	2758109272	2758111717	2758111739	2758110659
GO-ID	p-value	corr p-value	x	n	X	N	Description	Genes in test set
51179	0.00031437	0.016645	4	278	4	2078	localization	2758112955|2758109400|2758110469|2758109450
1539	0.00057677	0.016645	2	21	4	2078	ciliary or flagellar motility	2758109400|2758109450
6928	0.00075657	0.016645	2	24	4	2078	cellular component movement	2758109400|2758109450
51674	0.00075657	0.016645	2	24	4	2078	localization of cell	2758109400|2758109450
48870	0.00075657	0.016645	2	24	4	2078	cell motility	2758109400|2758109450
17111	0.001426	0.017905	3	151	4	2078	nucleoside-triphosphatase activity	2758112955|2758109400|2758109450
5887	0.0015279	0.017905	2	34	4	2078	integral to plasma membrane	2758112955|2758110469
16462	0.0017241	0.017905	3	161	4	2078	pyrophosphatase activity	2758112955|2758109400|2758109450
16818	0.0017882	0.017905	3	163	4	2078	hydrolase activity, acting on acid anhydrides, in phosphorus-containing anhydrides	2758112955|2758109400|2758109450
16817	0.0018208	0.017905	3	164	4	2078	hydrolase activity, acting on acid anhydrides	2758112955|2758109400|2758109450
60286	0.0019249	0.017905	1	1	4	2078	flagellar cell motility	2758109450
40011	0.0021161	0.017905	2	40	4	2078	locomotion	2758109400|2758109450
31226	0.0021161	0.017905	2	40	4	2078	intrinsic to plasma membrane	2758112955|2758110469
44459	0.0047398	0.031715	2	60	4	2078	plasma membrane part	2758112955|2758110469
70972	0.0057664	0.031715	1	3	4	2078	protein localization in endoplasmic reticulum	2758109450
33365	0.0057664	0.031715	1	3	4	2078	protein localization in organelle	2758109450
6612	0.0057664	0.031715	1	3	4	2078	protein targeting to membrane	2758109450
6613	0.0057664	0.031715	1	3	4	2078	cotranslational protein targeting to membrane	2758109450
6614	0.0057664	0.031715	1	3	4	2078	SRP-dependent cotranslational protein targeting to membrane	2758109450
45047	0.0057664	0.031715	1	3	4	2078	protein targeting to ER	2758109450
51234	0.0067254	0.033627	3	256	4	2078	establishment of localization	2758112955|2758110469|2758109450
6810	0.0067254	0.033627	3	256	4	2078	transport	2758112955|2758110469|2758109450
5886	0.0071669	0.034277	2	74	4	2078	plasma membrane	2758112955|2758110469
22804	0.0083519	0.035188	2	80	4	2078	active transmembrane transporter activity	2758112955|2758110469
15075	0.0087659	0.035188	2	82	4	2078	ion transmembrane transporter activity	2758112955|2758110469
15114	0.0095969	0.035188	1	5	4	2078	phosphate transmembrane transporter activity	2758112955
15415	0.0095969	0.035188	1	5	4	2078	phosphate transmembrane-transporting ATPase activity	2758112955
46907	0.0095969	0.035188	1	5	4	2078	intracellular transport	2758109450
6605	0.0095969	0.035188	1	5	4	2078	protein targeting	2758109450
6886	0.0095969	0.035188	1	5	4	2078	intracellular protein transport	2758109450
34613	0.011508	0.037231	1	6	4	2078	cellular protein localization	2758109450
70727	0.011508	0.037231	1	6	4	2078	cellular macromolecule localization	2758109450
3774	0.011508	0.037231	1	6	4	2078	motor activity	2758109400
9425	0.011508	0.037231	1	6	4	2078	bacterial-type flagellum basal body	2758109400
6817	0.013416	0.041784	1	7	4	2078	phosphate transport	2758112955
22891	0.013675	0.041784	2	103	4	2078	substrate-specific transmembrane transporter activity	2758112955|2758110469
44460	0.015322	0.043215	1	8	4	2078	flagellum part	2758109400
44461	0.015322	0.043215	1	8	4	2078	bacterial-type flagellum part	2758109400
44463	0.015322	0.043215	1	8	4	2078	cell projection part	2758109400
43064	0.017224	0.046212	1	9	4	2078	flagellum organization	2758109450
9296	0.017224	0.046212	1	9	4	2078	flagellum assembly	2758109450
16021	0.018379	0.048135	2	120	4	2078	integral to membrane	2758112955|2758110469
22892	0.019275	0.049308	2	123	4	2078	substrate-specific transporter activity	2758112955|2758110469

## Sheet: Go term_cluster VIII
File created with bingo (c) on 2019-10-29 at 16:09:13
ontology: namespace
curator: bingo
Selected ontology file : bundle://112.0:1/data/GO_Full
Selected annotation file : D:\Dual RNAseq_sorghum Xanh data_from Adam 20190122\!!!Data analysis_cuffdiff_classicfpkm_dispersionpercondition\go term\binggo file\xanh go import\Final version_all go including tigr_20181121\Xanh_all_go.gaf
Discarded evidence codes :
Overrepresentation
Selected statistical test : Hypergeometric test
Selected correction : Benjamini & Hochberg False Discovery Rate (FDR) correction
Selected significance level : 0.05
Testing option : Use whole annotation as reference set
The selected cluster :
2758110456	2758112877	2758112878	2758109343	2758112753	2758110451	2758110575	2758111541	2758110453	2758110450	2758112879	2758112625	2758112743	2758111894	2758109457	2758111099	2758111096	2758111097	2758113030	2758112508	2758111888	2758111642	2758113027	2758111880	2758111409	2758110439	2758112845	2758110425	2758110782	2758111994	2758111510	2758111992	2758110783	2758113134	2758111990	2758113254	2758110780	2758112164	2758111071	2758112846	2758111344	2758112554	2758110253	2758111345	2758111342	2758112553	2758113088	2758111460	2758113084	2758113093
2758110868
No annotations were retrieved for the following entities:
2758112877	2758111027	2758111025	2758112753	2758110451	2758113203	2758111026	2758109866	2758111023	2758109865	2758111266	2758111024	2758109869	2758111140	2758112592	2758112593	2758112591	2758110857	2758111018	2758112625	2758110961	2758111019	2758112743	2758111016	2758111138	2758111894	2758111133	2758109457	2758111013	2758111134	2758111010	2758111132	2758111096	2758112581	2758111097	2758112582	2758113030	2758110966	2758110965	2758111007	2758111128	2758112338	2758111005	2758111126	2758112336	2758110711	2758111006	2758112458	2758111127	2758111642
GO-ID	p-value	corr p-value	x	n	X	N	Description	Genes in test set
30254	1.8909e-10	6.9207e-08	8	9	100	2078	protein secretion by the type III secretion system	2758111017|2758111014|2758111015|2758111012|2758111021|2758111011|2758111020|2758111009
51234	8.4176e-08	1.027e-05	32	256	100	2078	establishment of localization	2758112954|2758112878|2758111327|2758112834|2758113108|2758112953|2758111344|2758113027|2758113225|2758113224|2758111021|2758111020|2758110712|2758112879|2758111009|2758111458|2758112107|2758112105|2758111457|2758111017|2758112106|2758111014|2758111015|2758111279|2758111012|2758109838|2758111099|2758113254|2758112881|2758111011|2758109836|2758112508
6810	8.4176e-08	1.027e-05	32	256	100	2078	transport	2758112954|2758112878|2758111327|2758112834|2758113108|2758112953|2758111344|2758113027|2758113225|2758113224|2758111021|2758111020|2758110712|2758112879|2758111009|2758111458|2758112107|2758112105|2758111457|2758111017|2758112106|2758111014|2758111015|2758111279|2758111012|2758109838|2758111099|2758113254|2758112881|2758111011|2758109836|2758112508
30257	2.343e-07	2.1438e-05	5	5	100	2078	type III protein secretion system complex	2758111015|2758111012|2758111021|2758111011|2758111020
51179	6.2326e-07	4.5623e-05	32	278	100	2078	localization	2758112954|2758112878|2758111327|2758112834|2758113108|2758112953|2758111344|2758113027|2758113225|2758113224|2758111021|2758111020|2758110712|2758112879|2758111009|2758111458|2758112107|2758112105|2758111457|2758111017|2758112106|2758111014|2758111015|2758111279|2758111012|2758109838|2758111099|2758113254|2758112881|2758111011|2758109836|2758112508
5215	6.6647e-06	0.00040654	26	221	100	2078	transporter activity	2758112954|2758112878|2758111327|2758111008|2758112834|2758113108|2758112953|2758111344|2758113027|2758113225|2758113224|2758110712|2758112879|2758111458|2758112107|2758112105|2758111457|2758112106|2758111279|2758109838|2758111099|2758113254|2758112881|2758111011|2758109836|2758112508
42625	8.5986e-05	0.0039631	6	17	100	2078	ATPase activity, coupled to transmembrane movement of ions	2758112107|2758112954|2758112105|2758112106|2758112953|2758111011
31004	0.00010828	0.0039631	3	3	100	2078	potassium ion-transporting ATPase complex	2758112107|2758112105|2758112106
15662	0.00010828	0.0039631	3	3	100	2078	ATPase activity, coupled to transmembrane movement of ions, phosphorylative mechanism	2758112107|2758112105|2758112106
8556	0.00010828	0.0039631	3	3	100	2078	potassium-transporting ATPase activity	2758112107|2758112105|2758112106
15079	0.00041794	0.011376	3	4	100	2078	potassium ion transmembrane transporter activity	2758112107|2758112105|2758112106
9306	0.00046434	0.011376	8	40	100	2078	protein secretion	2758111017|2758111014|2758111015|2758111012|2758111021|2758111011|2758111020|2758111009
32940	0.00046434	0.011376	8	40	100	2078	secretion by cell	2758111017|2758111014|2758111015|2758111012|2758111021|2758111011|2758111020|2758111009
46903	0.00046434	0.011376	8	40	100	2078	secretion	2758111017|2758111014|2758111015|2758111012|2758111021|2758111011|2758111020|2758111009
9405	0.00052838	0.011376	4	9	100	2078	pathogenesis	2758111012|2758111021|2758111011|2758111020
22829	0.00052838	0.011376	4	9	100	2078	wide pore channel activity	2758112834|2758111457|2758109838|2758112881
15288	0.00052838	0.011376	4	9	100	2078	porin activity	2758112834|2758111457|2758109838|2758112881
22857	0.00065461	0.01331	18	166	100	2078	transmembrane transporter activity	2758112107|2758112954|2758111327|2758112834|2758112105|2758111457|2758112106|2758112953|2758111344|2758113027|2758113224|2758109838|2758111099|2758112881|2758111011|2758112508|2758110712|2758112879
51649	0.00077631	0.014954	8	43	100	2078	establishment of localization in cell	2758111017|2758111014|2758111015|2758111012|2758111021|2758111011|2758111020|2758111009
51641	0.0012387	0.022668	8	46	100	2078	cellular localization	2758111017|2758111014|2758111015|2758111012|2758111021|2758111011|2758111020|2758111009
9279	0.0020321	0.035417	5	20	100	2078	cell outer membrane	2758112834|2758110623|2758111457|2758109838|2758112881
19867	0.0024747	0.04117	8	51	100	2078	outer membrane	2758112834|2758110623|2758111457|2758111344|2758109838|2758112881|2758112508|2758110712
45184	0.00281	0.042852	8	52	100	2078	establishment of protein localization	2758111017|2758111014|2758111015|2758111012|2758111021|2758111011|2758111020|2758111009
15031	0.00281	0.042852	8	52	100	2078	protein transport	2758111017|2758111014|2758111015|2758111012|2758111021|2758111011|2758111020|2758111009
8104	0.0031799	0.045512	8	53	100	2078	protein localization	2758111017|2758111014|2758111015|2758111012|2758111021|2758111011|2758111020|2758111009
6813	0.0032871	0.045512	3	7	100	2078	potassium ion transport	2758112107|2758112105|2758112106
22803	0.0034818	0.045512	4	14	100	2078	passive transmembrane transporter activity	2758112834|2758111457|2758109838|2758112881
15267	0.0034818	0.045512	4	14	100	2078	channel activity	2758112834|2758111457|2758109838|2758112881
[truncated: 205 more columns]

## Sheet: Go term_cluster IX
File created with bingo (c) on 2019-10-29 at 16:06:58
ontology: namespace
curator: bingo
Selected ontology file : bundle://112.0:1/data/GO_Full
Selected annotation file : D:\Dual RNAseq_sorghum Xanh data_from Adam 20190122\!!!Data analysis_cuffdiff_classicfpkm_dispersionpercondition\go term\binggo file\xanh go import\Final version_all go including tigr_20181121\Xanh_all_go.gaf
Discarded evidence codes :
Overrepresentation
Selected statistical test : Hypergeometric test
Selected correction : Benjamini & Hochberg False Discovery Rate (FDR) correction
Selected significance level : 0.05
Testing option : Use whole annotation as reference set
The selected cluster :
2758111029	2758111107	2758113106	2758113104	2758113089	2758113087	2758112393	2758113085	2758113083	2758113091	2758113090	2758110819	2758111704	2758112956	2758112206	2758109431	2758112884	2758109438	2758112025	2758112023	2758111393	2758113175	2758109439	2758111072	2758113082	2758111518
No annotations were retrieved for the following entities:
2758111029	2758112206	2758113082	2758113106	2758113090	2758109438	2758113104	2758110819	2758112025	2758111393	2758112393	2758111518
GO-ID	p-value	corr p-value	x	n	X	N	Description	Genes in test set
