# Supplementary material for: Escalation in the host-pathogen arms race: A host resistance response corresponds to a heightened bacterial virulence response
Source: PLoS Pathog. 2021 Jan 11;17(1):e1009175. doi: 10.1371/journal.ppat.1009175 (PMC7822516; doi:10.1371/journal.ppat.1009175)
Supplement: S13 Table — (XLSX) [file ppat.1009175.s024.xlsx]

## Sheet: Primers used in this study
Primer name	Sequence	Notes
Xvh_HrpF_qPCR_F	CTGTATCGCTATTCCGACTATCTG	Xvh_HrpF (2758111031) qPCR primer
Xvh_HrpF_qPCR_R	CCCTGCAAATTCCTTCCACTC	Xvh_HrpF (2758111031) qPCR primer
Xvh_gyrA_qPCR_F	AATTCGCTTTCCGTCTGGCA	Xvh_gyrA (2758113003)qPCR primer
Xvh_gyrA_qPCR_R	CGAACGCACGGTGGATTCA	Xvh_gyrA (2758113003) qPCR primer
Sorg_PR4_qPCR_F	GTGTCTCCTGGTGACGAACT	Sorghum_PR4 (Sobic.005G169200) qPCR primer
Sorg_PR4_qPCR_R	AGTTGTCGCCGCAGTTGA	Sorghum_PR4 (Sobic.005G169200) qPCR primer
Sorg_GAPDH_qPCR_F	TGACAGCAGGTCGAGCATC	Sorghum_GAPDH (Sobic.010G262500) qPCR primer
Sorg_GAPDH_qPCR_R	TCCAGAGGCACCATTCACATT	Sorghum_GAPDH (Sobic.010G262500) qPCR primer
Xvh_HrcC_UP_F (Pf)	caccGCGAAGCGCTCTTGCGCAA	For generating Xvh HrcC_2758111008 mutant ("ctcc" is for gateway cloing into pENTR-D); This primer is also for PCR product sequencing to verify the mutant.
Xvh_HrcC_UP_R	CGCCATGGCTCATGTTGTTTCACCCTGA	For generating Xvh HrcC_2758111008 mutant
Xvh_HrcC_DOWN_F	AGCCATGGCGTTCCCTCT	For generating Xvh HrcC_2758111008 mutant
Xvh_HrcC_DOWN_R (Pr)	GTGATGTTGGTGCTAGTGCT	For generating Xvh HrcC_2758111008 mutant; This primer is also for PCR product sequencing to verify the mutant.
Xvh_hrpF_promoter_F	caccGAGGGGTTTTTCAGGGGCGA	For generating Xvh (hrpF_promoter_Luc); This primer was used for amplifing the promoter region of Xvh_HrpF ("ctcc" for pENTR™/D-TOPO™).
Xvh_hrpF_promoter_R	AGGCGGCCTCGCAATGACAG	For generating Xvh (hrpF_promoter_Luc); This primer was used for amplifing the promoter region of Xvh_HrpF (blue NN for overlap PCR).
luc_F	GAGGCCGCCTatggaagacgccaaaaacata	For generating Xvh (hrpF_promoter_Luc); This primer was used for amplifing the sequence fragment including CDS region of luc (blue NN for overlap PCR).
luc_R	GATCTAGTAACATAGATGACA	For generating Xvh (hrpF_promoter_Luc); This primer was used for amplifing the sequence fragment including CDS region of luc.
Xvh_hrpF_promoter_luc_F	GACGGCCAGTGAATTGAGGGGTTTTTCAGGGGCG	For generating Xvh (hrpF_promoter_Luc); This primer was used for amplifing the sequence fragment Xvh_hrpF_promoter_luc (red NN is the In-Fusion site).
Xvh_hrpF_promoter_luc_R	TGCTCATCCGGAATTTTACACGGCGATCTTTCCGC	For generating Xvh (hrpF_promoter_Luc); This primer was used for amplifing the sequence fragment Xvh_hrpF_promoter_luc (red NN is the In-Fusion site).
